# Supplementary material for: Global Gene Expression Profiling in Three Tumor Cell Lines Subjected to Experimental Cycling and Chronic Hypoxia
Source: PLoS One. 2014 Aug 14;9(8):e105104. doi: 10.1371/journal.pone.0105104 (PMC4133353; doi:10.1371/journal.pone.0105104)
Supplement: Table S4 — Cycling hypoxia-responsive genes selected for SK-OV-3 cell line. (XLS) [file pone.0105104.s005.xls]

## Sheet: Genes_FDR<0.05 
Table S4. Cycling -hypoxia responsive genes in SK-OV-3 cell line (FDR adjusted p<0.05, random variance F-test; log base 2 ratio of cycling vs. control samples >= 1) which expression was more affected by cycling hypoxia than by chronic one (log base 2 ratio of chronic vs. cycling samples >= 0.55). The genes are sorted by "cycling vs. control" value. Genes (probe sets) marked with yellow have been …
Gene Symbol	Gene Name	Affy.ID	p.value	FDR	Chronic	Cyclic	Control	Average expression	Chronic vs. control (log2 ratio)	Cyclic vs. control (log2 ratio)	Chronic vs. cyclic (log2 ratio)
SCEL	sciellin	232056_at	2.17605e-06	0.000259226	68.2821	110.78	4.86681	61.3095	3.81046	4.50857	-0.698111
SCEL	sciellin	1554921_a_at	4.05951e-06	0.000348447	56.1652	93.7237	6.97853	52.2892	3.00868	3.74742	-0.738737
NMUR2	neuromedin U receptor 2	224088_at	4.12442e-07	0.000120138	43.7384	80.1567	6.27348	43.3895	2.80156	3.67549	-0.873924
E2F7	E2F transcription factor 7	228033_at	0.000167076	0.00299992	125.352	223.526	21.9016	123.593	2.51688	3.35133	-0.834457
KITLG	KIT ligand	226534_at	0.000199785	0.00332721	28.7005	67.8915	7.0783	34.5568	2.0196	3.26176	-1.24216
LOC151760	hypothetical LOC151760	1564838_a_at	0.0025321	0.0176832	66.7891	137.179	14.6582	72.8755	2.18791	3.22628	-1.03838
IL8	interleukin 8	211506_s_at	0.000132949	0.002635	843.813	4315.15	472.586	1877.18	0.836348	3.19076	-2.35442
KLK10	kallikrein-related peptidase 10	209792_s_at	0.000242542	0.00374377	80.4638	151.348	17.4163	83.0761	2.2079	3.11936	-0.911461
NA	NA	235419_at	0.000137288	0.00268025	111.256	210.908	24.2923	115.486	2.19531	3.11805	-0.922734
FGD6	FYVE, RhoGEF and PH domain containing 6	226799_at	5.06615e-05	0.00147664	44.6008	68.948	9.41032	40.9864	2.24475	2.87319	-0.62844
LAMC2	laminin, gamma 2	207517_at	7.30673e-05	0.00181558	42.7778	82.2463	11.8647	45.6296	1.85019	2.79327	-0.943088
FOS	v-fos FBJ murine osteosarcoma viral oncogene homolog	209189_at	0.000333507	0.00457536	1769.57	2623.39	389.624	1594.19	2.18324	2.75128	-0.568037
CDCA3	cell division cycle associated 3	221436_s_at	0.000340968	0.00462571	51.0628	75.9066	11.4964	46.1553	2.15109	2.72304	-0.571953
FAM83D	family with sequence similarity 83, member D	225687_at	0.000331504	0.00455594	183.034	383.829	60.6787	209.18	1.59285	2.6612	-1.06835
IL8	interleukin 8	202859_x_at	5.59545e-06	0.000409447	1205.33	4458.59	716.646	2126.85	0.750096	2.63725	-1.88716
CENPE	centromere protein E, 312kDa	205046_at	0.00136136	0.0114644	49.2915	92.1879	16.0947	52.5247	1.61475	2.51799	-0.903239
STK17A	serine/threonine kinase 17a	202695_s_at	6.53462e-06	0.000445526	129.148	328.671	57.4998	171.773	1.16739	2.51501	-1.34762
HBEGF	heparin-binding EGF-like growth factor	38037_at	1.8074e-06	0.000241427	5.64887	33.7846	5.96295	15.1321	-0.0780623	2.50227	-2.58033
THBS1	thrombospondin 1	201107_s_at	0.00229181	0.0164442	14.8433	46.8303	8.37705	23.3502	0.825296	2.48293	-1.65763
BUB1	budding uninhibited by benzimidazoles 1 homolog (yeast)	215509_s_at	0.00107692	0.00975365	26.3433	41.5054	7.48324	25.1107	1.8157	2.47156	-0.655862
CDCA3	cell division cycle associated 3	223307_at	1.86556e-05	0.000824151	129.512	189.12	35.3126	117.981	1.87483	2.42104	-0.546213
GTSE1	G-2 and S-phase expressed 1	204315_s_at	7.77951e-05	0.00188874	23.3379	34.9189	6.53326	21.5967	1.8368	2.41813	-0.581335
IRAK2	interleukin-1 receptor-associated kinase 2	231779_at	6.36926e-05	0.00168031	56.1072	133.644	25.2687	71.6733	1.15083	2.40297	-1.25214
PHLDB2	pleckstrin homology-like domain, family B, member 2	238419_at	0.00458234	0.0270867	39.5353	85.9256	16.4293	47.2968	1.26687	2.38682	-1.11995
CKAP2L	cytoskeleton associated protein 2-like	229610_at	0.000132214	0.00262487	66.4554	114.345	21.9963	67.599	1.59512	2.37806	-0.782936
MKI67	antigen identified by monoclonal antibody Ki-67	212023_s_at	0.000363867	0.00481061	37.7838	64.2996	12.7344	38.2726	1.56903	2.33607	-0.767041
FOSL1	FOS-like antigen 1	204420_at	0.000131222	0.00261108	208.948	409.101	81.1133	233.054	1.36513	2.33445	-0.969313
LOC151760	hypothetical LOC151760	1564837_at	0.000659518	0.00705272	29.585	72.3615	14.4462	38.7976	1.03417	2.32453	-1.29036
NA	NA	227140_at	0.00644558	0.0345455	31.627	50.8128	10.2571	30.899	1.62453	2.30857	-0.684033
DKK1	dickkopf homolog 1 (Xenopus laevis)	204602_at	1.85242e-05	0.000821278	156.05	319.931	65.5145	180.499	1.25212	2.28787	-1.03575
MREG	melanoregulin	232682_at	9.72179e-05	0.00215267	192.223	374.636	76.8836	214.581	1.32203	2.28474	-0.962708
FGD6	FYVE, RhoGEF and PH domain containing 6	1555137_a_at	0.000138124	0.00268452	92.5871	143.502	30.7626	88.9505	1.58963	2.22182	-0.632185
FRMD6	FERM domain containing 6	225481_at	7.32107e-06	0.000470853	474.141	825.387	178.876	492.801	1.40636	2.20611	-0.799754
INHBA	inhibin, beta A	210511_s_at	0.00668244	0.0355365	16.9853	30.1482	6.62217	17.9186	1.35891	2.1867	-0.827788
KIF14	kinesin family member 14	236641_at	0.00168923	0.0133264	32.2832	47.7209	10.5669	30.1903	1.61123	2.17507	-0.563839
TIAM1	T-cell lymphoma invasion and metastasis 1	213135_at	2.86939e-05	0.00106276	32.7068	64.2278	14.4395	37.1247	1.17957	2.15318	-0.97361
KIF14	kinesin family member 14	206364_at	0.000997424	0.00928327	133.574	208.488	47.2482	129.77	1.49931	2.14164	-0.642329
EPHA2	EPH receptor A2	203499_at	7.8224e-07	0.000162006	344.058	842.551	192.383	459.664	0.838669	2.13078	-1.29211
MKI67	antigen identified by monoclonal antibody Ki-67	212020_s_at	0.00185505	0.0142414	56.3507	84.8609	19.4584	53.5567	1.53404	2.12471	-0.590667
DUSP1	dual specificity phosphatase 1	201044_x_at	0.000128284	0.00256962	423.049	901.879	208.109	511.012	1.02349	2.1156	-1.09211
FRMD6	FERM domain containing 6	225464_at	8.12372e-06	0.000503075	644.401	1189.35	275.711	703.155	1.2248	2.10895	-0.884146
HBEGF	heparin-binding EGF-like growth factor	203821_at	9.44435e-06	0.000550035	23.8316	108.852	25.5364	52.7401	-0.0996805	2.09174	-2.19142
PLAU	plasminogen activator, urokinase	211668_s_at	4.60785e-05	0.00140538	1169.84	2342.21	557.601	1356.55	1.06901	2.07057	-1.00156
CREB5	cAMP responsive element binding protein 5	229228_at	9.41958e-05	0.00210537	61.5144	101	24.3089	62.2745	1.33944	2.0548	-0.715362
PLAU	plasminogen activator, urokinase	205479_s_at	1.51663e-05	0.000725363	2013.81	3893.31	937.679	2281.6	1.10276	2.05383	-0.951072
DLGAP5	discs, large (Drosophila) homolog-associated protein 5	203764_at	9.58755e-05	0.00213131	335.827	504.088	122.909	320.941	1.45012	2.03608	-0.585958
STK17A	serine/threonine kinase 17a	202693_s_at	8.96285e-07	0.000168782	896.983	1798.88	440.997	1045.62	1.02431	2.02826	-1.00395
BUB1	budding uninhibited by benzimidazoles 1 homolog (yeast)	209642_at	0.00145082	0.0119931	39.4979	63.1899	15.839	39.5089	1.31829	1.99621	-0.677919
NA	NA	222303_at	0.00140716	0.0117261	15.1097	57.7215	14.6684	29.1666	0.0427642	1.97639	-1.93363
DUSP1	dual specificity phosphatase 1	201041_s_at	6.53978e-05	0.00170378	4149.43	6435.39	1648.48	4077.77	1.33178	1.96489	-0.633113
FOXE1	forkhead box E1 (thyroid transcription factor 2)	206912_at	9.93654e-05	0.00217991	144.236	280.835	73.4255	166.165	0.974074	1.93537	-0.961294
PHF19	PHD finger protein 19	227212_s_at	0.00140354	0.0117026	75.3269	113.007	30.3264	72.8869	1.31259	1.89777	-0.58518
NA	NA	233364_s_at	0.0050835	0.0292301	16.2943	30.5221	8.19532	18.3373	0.991495	1.89698	-0.905489
ZCCHC2	zinc finger, CCHC domain containing 2	224503_s_at	0.00634744	0.0341249	47.0186	92.165	24.8119	54.6652	0.922202	1.89319	-0.970987
SH2B3	SH2B adaptor protein 3	203320_at	8.04968e-06	0.000499911	275.452	474.684	128.587	292.908	1.09906	1.88423	-0.785163
NA	NA	238967_at	0.000909336	0.00870523	45.8453	173.382	47.1224	88.7831	-0.0396389	1.87947	-1.91911
SCG2	secretogranin II (chromogranin C)	204035_at	0.000361786	0.00479229	10.2818	22.0944	6.0074	12.7945	0.77528	1.87887	-1.10359
NA	NA	231331_at	5.83759e-05	0.00159928	104.413	178.563	48.8216	110.599	1.09671	1.87084	-0.774131
TPX2	TPX2, microtubule-associated, homolog (Xenopus laevis)	210052_s_at	0.000183358	0.00316868	556.453	886.952	245.856	563.087	1.17845	1.85104	-0.672597
THSD1	thrombospondin, type I, domain containing 1	219477_s_at	2.63276e-05	0.00101335	89.4947	206.954	57.5675	118.005	0.636549	1.84598	-1.20944
CCRN4L	CCR4 carbon catabolite repression 4-like (S. cerevisiae)	1554283_at	0.00220014	0.0160217	17.3396	51.9622	14.5072	27.9363	0.257294	1.84069	-1.5834
FHL2	four and a half LIM domains 2	202949_s_at	8.42917e-06	0.000514978	3671.1	7476.15	2100.8	4416.02	0.805272	1.83135	-1.02608
GRINL1A	glutamate receptor, ionotropic, N-methyl D-aspartate-like 1A	228568_at	1.3401e-05	0.000662698	86.6046	169.253	47.6012	101.153	0.863447	1.83012	-0.966669
CDCA8	cell division cycle associated 8	221520_s_at	0.000252983	0.00383802	141.309	236.379	66.6995	148.129	1.08311	1.82536	-0.742249
F2RL1	coagulation factor II (thrombin) receptor-like 1	206429_at	0.000106943	0.00229485	138.866	256.372	72.9729	156.07	0.928263	1.8128	-0.884541
CYR61	cysteine-rich, angiogenic inducer, 61	210764_s_at	0.000564357	0.00638921	854.142	1396.67	398.403	883.072	1.10025	1.80969	-0.709445
DIDO1	death inducer-obliterator 1	218325_s_at	3.76787e-06	0.000338876	51.5632	119.799	34.5874	68.65	0.576095	1.7923	-1.2162
CTGF	connective tissue growth factor	209101_at	0.00119213	0.010437	391.184	983.457	284.073	552.905	0.461585	1.7916	-1.33001
NA	NA	232202_at	0.00957307	0.0463451	117.07	237.475	68.846	141.13	0.765924	1.78633	-1.02041
SGOL2	shugoshin-like 2 (S. pombe)	230165_at	0.000527325	0.0061078	82.2361	123.807	36.0383	80.694	1.19024	1.78049	-0.590253
SPRY4	sprouty homolog 4 (Drosophila)	221489_s_at	0.000480136	0.00573179	54.021	190.628	56.036	100.228	-0.0528321	1.76634	-1.81917
LOC399959	hypothetical gene supported by BX647608	225381_at	8.06074e-05	0.00193069	244.233	372.836	109.713	242.26	1.15453	1.76481	-0.610283
TSC22D1	TSC22 domain family, member 1	235315_at	0.00157006	0.0126923	19.7095	51.9994	15.4679	29.0589	0.349619	1.74922	-1.3996
DUSP6	dual specificity phosphatase 6	208893_s_at	0.00144778	0.0119784	141.58	338.926	102.023	194.177	0.472719	1.73207	-1.25935
CYR61	cysteine-rich, angiogenic inducer, 61	201289_at	0.000686152	0.00723979	1286.69	2081.67	627.717	1332.03	1.03548	1.72956	-0.694076
C13orf34	chromosome 13 open reading frame 34	219544_at	0.00735673	0.0381965	25.7594	61.3509	18.5369	35.2157	0.474693	1.72668	-1.25199
JHDM1D	jumonji C domain containing histone demethylase 1 homolog D (S. cerevisiae)	221778_at	0.00230434	0.0164867	64.7212	102.658	31.3702	66.2498	1.04484	1.71038	-0.665534
STX11	syntaxin 11	235670_at	7.78522e-05	0.00188874	5.44488	15.7563	4.84294	8.68137	0.169019	1.70197	-1.53295
TUFT1	tuftelin 1	205807_s_at	0.000150936	0.00284	310.351	703.848	216.741	410.314	0.517927	1.69929	-1.18136
LETM2	leucine zipper-EF-hand containing transmembrane protein 2	1552546_a_at	0.00218865	0.0159714	77.8353	144.77	44.604	89.0696	0.803253	1.69851	-0.895262
NSD1	nuclear receptor binding SET domain protein 1	235760_at	2.11362e-06	0.000257912	4.87475	15.8527	4.89702	8.54149	-0.00657615	1.69475	-1.70133
JHDM1D	jumonji C domain containing histone demethylase 1 homolog D (S. cerevisiae)	225142_at	0.00235573	0.0167494	9.41984	24.1577	7.50606	13.6945	0.327647	1.68636	-1.35871
PDE10A	phosphodiesterase 10A	211171_s_at	0.00589612	0.0324323	15.4181	25.7638	8.02559	16.4025	0.941946	1.68266	-0.740719
PGBD5	piggyBac transposable element derived 5	219225_at	0.000284081	0.00411616	5.75876	19.1643	6.03717	10.3201	-0.0681134	1.66648	-1.73459
NA	NA	226756_at	0.00709683	0.037154	65.6029	127.502	40.1959	77.7669	0.706711	1.6654	-0.958687
STK17A	serine/threonine kinase 17a	202694_at	0.000275599	0.00404237	19.4723	40.0314	12.6393	24.0477	0.6235	1.66321	-1.03971
ZFPM2	zinc finger protein, multitype 2	219778_at	0.000389483	0.00500991	8.0041	15.4091	4.88864	9.43394	0.711304	1.65627	-0.944969
GART	phosphoribosylglycinamide formyltransferase, phosphoribosylglycinamide synthetase, phosphoribosylaminoimidazole synthetase	230097_at	0.00261652	0.0180846	24.5981	73.9858	23.6298	40.7379	0.0579415	1.64664	-1.5887
CDC20	cell division cycle 20 homolog (S. cerevisiae)	202870_s_at	0.000341672	0.00463068	502.051	819.798	262.388	528.079	0.936133	1.64357	-0.707436
FKBP5	FK506 binding protein 5	224856_at	6.87194e-05	0.00175381	7.87162	22.6162	7.28765	12.5918	0.111207	1.63383	-1.52262
DUSP6	dual specificity phosphatase 6	208892_s_at	0.0011331	0.0100864	274.272	614.518	198.861	362.55	0.463844	1.62769	-1.16385
NEK2	NIMA (never in mitosis gene a)-related kinase 2	211080_s_at	0.00347539	0.0222612	78.6935	134.931	43.8234	85.8161	0.844545	1.62245	-0.777908
CCNL1	cyclin L1	1555827_at	0.000229597	0.00362197	14.9964	44.7991	14.7313	24.8423	0.0257288	1.60459	-1.57886
STEAP1	six transmembrane epithelial antigen of the prostate 1	205542_at	2.27212e-06	0.000263913	84.6021	173.042	57.2084	104.951	0.564466	1.59682	-1.03236
ARGLU1	arginine and glutamate rich 1	227448_at	0.00174173	0.0136287	12.6283	40.3333	13.3453	22.1023	-0.0796741	1.59564	-1.67532
GLIPR1	GLI pathogenesis-related 1	214085_x_at	0.000487229	0.0057963	67.9399	111.262	37.1593	72.1205	0.870538	1.58217	-0.711634
PLK1	polo-like kinase 1 (Drosophila)	202240_at	0.000488397	0.00580231	94.6791	161.789	54.0919	103.52	0.807633	1.58063	-0.772995
ADAMTS17	ADAM metallopeptidase with thrombospondin type 1 motif, 17	1552726_at	0.00090272	0.00866588	18.3239	32.0018	10.8626	20.3961	0.754357	1.55878	-0.804424
PRICKLE1	prickle homolog 1 (Drosophila)	226069_at	0.000408487	0.00515495	72.1516	192.377	65.518	110.015	0.139139	1.55397	-1.41483
MAFB	v-maf musculoaponeurotic fibrosarcoma oncogene homolog B (avian)	218559_s_at	0.00526864	0.0299771	105.176	161.396	55.0497	107.207	0.934005	1.5518	-0.617793
WDR33	WD repeat domain 33	222763_s_at	2.53887e-05	0.00099676	383.517	620.989	212.59	405.699	0.851213	1.54649	-0.695277
KIAA1524	KIAA1524	231855_at	0.00686806	0.0362794	36.4934	53.3181	18.328	36.0465	0.99359	1.54058	-0.54699
HAPLN4	hyaluronan and proteoglycan link protein 4	235420_at	0.00278722	0.0189233	159.818	233.564	80.3967	157.926	0.991217	1.53861	-0.547394
SSFA2	sperm specific antigen 2	229744_at	0.000387015	0.0049922	45.1203	128.323	44.1724	72.5385	0.0306319	1.53856	-1.50793
KIF23	kinesin family member 23	204709_s_at	5.40794e-05	0.0015308	181.763	355.262	124.528	220.518	0.545587	1.51241	-0.966827
NA	NA	241371_at	0.010545	0.0497676	45.387	77.7824	27.3193	50.1629	0.732358	1.50952	-0.777164
LRRC8B	leucine rich repeat containing 8 family, member B	212978_at	0.00138412	0.0115918	9.58432	28.5653	10.0987	16.0828	-0.0754204	1.5001	-1.57552
SOD2	superoxide dismutase 2, mitochondrial	215078_at	0.0017702	0.0137634	6.07371	19.6584	6.97309	10.9017	-0.199218	1.49528	-1.69449
BIRC5	baculoviral IAP repeat-containing 5	210334_x_at	0.00395614	0.0243977	61.6649	96.6655	34.3657	64.232	0.843478	1.49203	-0.648553
NUP62CL	nucleoporin 62kDa C-terminal like	220520_s_at	0.00281105	0.0190336	50.8981	90.3561	32.1732	57.8092	0.661753	1.48976	-0.82801
ERRFI1	ERBB receptor feedback inhibitor 1	224657_at	1.41813e-06	0.000208558	2138.85	3487.41	1241.93	2289.4	0.784257	1.48958	-0.705319
PRICKLE1	prickle homolog 1 (Drosophila)	230708_at	4.23993e-05	0.00134054	54.6932	163.201	58.1356	92.01	-0.0880618	1.48916	-1.57722
PHLDA1	pleckstrin homology-like domain, family A, member 1	218000_s_at	4.88461e-06	0.000384208	1749.92	6294.26	2263.19	3435.79	-0.371074	1.47568	-1.84675
RUSC2	RUN and SH3 domain containing 2	213066_at	0.000743885	0.00766971	173.162	269.836	97.9298	180.309	0.822303	1.46226	-0.639959
ATG12	ATG12 autophagy related 12 homolog (S. cerevisiae)	204833_at	0.000238381	0.00369851	728.87	1405.49	511.45	881.937	0.511069	1.45841	-0.947339
PDLIM7	PDZ and LIM domain 7 (enigma)	1569150_x_at	4.32762e-05	0.0013573	40.9217	90.6804	33.0531	54.8851	0.308079	1.456	-1.14792
KLF5	Kruppel-like factor 5 (intestinal)	209212_s_at	0.000151171	0.00284154	699.638	1820.43	666.118	1062.06	0.0708308	1.45043	-1.3796
AREG	amphiregulin	205239_at	2.5208e-07	9.4843e-05	21.6478	384.411	140.766	182.275	-2.70101	1.44935	-4.15036
BCL2L1	BCL2-like 1	212312_at	9.87211e-05	0.0021737	255.762	427.974	156.733	280.157	0.706495	1.44922	-0.742721
CITED4	Cbp/p300-interacting transactivator, with Glu/Asp-rich carboxy-terminal domain, 4	228625_at	0.00692548	0.036498	40.5222	73.3977	26.9051	46.9417	0.590836	1.44786	-0.857023
DDX19B	DEAD (Asp-Glu-Ala-As) box polypeptide 19B	230974_at	0.000197596	0.00330662	8.84663	33.4205	12.2754	18.1809	-0.472575	1.44496	-1.91754
KIF2C	kinesin family member 2C	209408_at	0.00069651	0.0073183	174.749	286.494	105.27	188.837	0.731191	1.44441	-0.713218
CENPA	centromere protein A	204962_s_at	0.000191284	0.00324585	201.8	439.776	161.624	267.733	0.320285	1.44412	-1.12384
IL1A	interleukin 1, alpha	210118_s_at	0.00568968	0.0316203	643.132	2834	1042.26	1506.46	-0.696528	1.44313	-2.13965
CDC25C	cell division cycle 25 homolog C (S. pombe)	205167_s_at	0.00100942	0.00934473	74.3811	127.313	46.9016	82.8651	0.665298	1.44067	-0.775369
N4BP2L2	NEDD4 binding protein 2-like 2	202259_s_at	0.000228531	0.00360768	61.633	90.2232	33.4686	61.7749	0.880892	1.43069	-0.549797
DUSP6	dual specificity phosphatase 6	208891_at	0.000407225	0.00514864	418.091	925.228	343.648	562.322	0.282887	1.42888	-1.14599
DLC1	deleted in liver cancer 1	224822_at	0.000230839	0.00363293	573.204	891.724	333.009	599.313	0.783485	1.42103	-0.637549
KIF18A	kinesin family member 18A	221258_s_at	3.00632e-05	0.00108673	116.581	216.098	80.7073	137.795	0.530559	1.42091	-0.890353
LOC387763	hypothetical protein LOC387763	227099_s_at	0.000548021	0.0062703	5.60286	17.8446	6.67914	10.0422	-0.253498	1.41775	-1.67125
ZFP36	zinc finger protein 36, C3H type, homolog (mouse)	201531_at	0.00796792	0.0405162	248.715	457.478	172.808	293	0.525322	1.40453	-0.879208
TNFRSF12A	tumor necrosis factor receptor superfamily, member 12A	218368_s_at	3.31354e-05	0.00115702	1121.04	3570.7	1353.71	2015.15	-0.272077	1.39929	-1.67137
PVR	poliovirus receptor	214443_at	0.00112271	0.0100256	37.6744	101.642	38.536	59.2841	-0.0326232	1.39922	-1.43184
WDR33	WD repeat domain 33	218851_s_at	0.000189572	0.00323436	17.2996	46.6058	17.703	27.2028	-0.0332612	1.39651	-1.42977
MAFF	v-maf musculoaponeurotic fibrosarcoma oncogene homolog F (avian)	205193_at	0.000185428	0.00319053	232.783	429.548	164.276	275.536	0.502861	1.38669	-0.883832
STX11	syntaxin 11	210190_at	0.00520597	0.0297261	8.16956	14.8576	5.71493	9.58068	0.515523	1.37839	-0.862866
PVR	poliovirus receptor	216283_s_at	0.000454884	0.00552828	70.7069	215.044	83.0696	122.94	-0.232471	1.37224	-1.60471
ZIC5	Zic family member 5 (odd-paired homolog, Drosophila)	1552938_at	0.00331621	0.0214657	13.9154	49.0989	18.9699	27.328	-0.447026	1.37198	-1.81901
SSU72	SSU72 RNA polymerase II CTD phosphatase homolog (S. cerevisiae)	226229_s_at	1.07969e-07	6.86575e-05	16.8092	42.6184	16.5275	25.3184	0.0243751	1.3666	-1.34223
SGK1	serum/glucocorticoid regulated kinase 1	201739_at	0.000970436	0.00910331	40.6655	72.7657	28.2538	47.2283	0.525361	1.36481	-0.839452
KIF2C	kinesin family member 2C	211519_s_at	0.0017646	0.0137394	91.6543	153.299	59.6275	101.527	0.620225	1.3623	-0.742078
PHLDA1	pleckstrin homology-like domain, family A, member 1	217997_at	1.99036e-05	0.000860755	2359.71	7959.13	3096.08	4471.64	-0.391835	1.36217	-1.754
JAG1	jagged 1 (Alagille syndrome)	231183_s_at	1.94179e-05	0.000848692	148.438	277.134	108.178	177.916	0.456452	1.35718	-0.900727
PDLIM7	PDZ and LIM domain 7 (enigma)	214266_s_at	0.00474252	0.027761	136.482	222.178	86.8103	148.49	0.652776	1.35578	-0.703001
ZNF542	zinc finger protein 542	239250_at	1.21211e-05	0.00062401	507.404	1114.66	437.418	686.495	0.214121	1.34952	-1.1354
PLK2	polo-like kinase 2 (Drosophila)	201939_at	0.000112562	0.00236904	1618.82	3026.16	1191.94	1945.64	0.441626	1.34418	-0.902549
CENPF	centromere protein F, 350/400ka (mitosin)	209172_s_at	0.00327315	0.0212602	16.0661	24.3811	9.63067	16.6926	0.738312	1.34006	-0.601745
NDE1	nudE nuclear distribution gene E homolog 1 (A. nidulans)	227249_at	0.00180351	0.013947	93.3348	162.381	64.1458	106.621	0.541061	1.33996	-0.798897
CDKN3	cyclin-dependent kinase inhibitor 3	209714_s_at	0.000195536	0.00328432	329.368	495.723	196.07	340.387	0.748332	1.33817	-0.589834
ATG12	ATG12 autophagy related 12 homolog (S. cerevisiae)	213026_at	1.558e-05	0.000738889	3183.14	5580.38	2208.17	3657.23	0.5276	1.33751	-0.80991
SLC26A2	solute carrier family 26 (sulfate transporter), member 2	224959_at	0.000173789	0.00306909	1089.85	1805.83	719.304	1205	0.599459	1.32799	-0.728531
BMP2K	BMP2 inducible kinase	219546_at	0.000359355	0.00477187	44.4467	122.632	48.9596	72.0128	-0.139514	1.32467	-1.46419
ETS2	v-ets erythroblastosis virus E26 oncogene homolog 2 (avian)	201329_s_at	0.0003432	0.00464204	58.6923	188.547	75.4503	107.563	-0.362355	1.32133	-1.68368
EFNB2	ephrin-B2	202668_at	7.4664e-05	0.00183906	544.026	1069.07	429.347	680.815	0.341532	1.31614	-0.974613
CCDC41	coiled-coil domain containing 41	239282_at	0.000633497	0.00687695	6.0213	15.1749	6.10253	9.09957	-0.0193341	1.31421	-1.33354
BCL2L1	BCL2-like 1	206665_s_at	0.000844584	0.00829319	445.707	954.174	383.873	594.585	0.215463	1.31362	-1.09816
CCNB1	cyclin B1	228729_at	0.00504713	0.0290797	166.417	243.859	98.2768	169.518	0.759883	1.31113	-0.551243
BCL2L1	BCL2-like 1	215037_s_at	0.00158864	0.0127898	612.443	1280.57	519.673	804.229	0.236971	1.30111	-1.06414
MAFF	v-maf musculoaponeurotic fibrosarcoma oncogene homolog F (avian)	36711_at	6.55228e-06	0.000445526	2043.74	3708.22	1509.86	2420.61	0.436801	1.29631	-0.859512
C1orf135	chromosome 1 open reading frame 135	222946_s_at	0.000135571	0.00266474	15.2889	44.5336	18.135	25.9858	-0.246296	1.29612	-1.54241
DEPDC1	DEP domain containing 1	235545_at	0.00029071	0.00418002	41.1994	65.3157	26.6437	44.3863	0.628831	1.29364	-0.664808
ARRDC4	arrestin domain containing 4	225283_at	4.28387e-06	0.000358845	1029.04	2408.51	983.151	1473.56	0.0658087	1.29265	-1.22684
IL6	interleukin 6 (interferon, beta 2)	205207_at	0.00203657	0.0151982	20.5446	86.442	35.2999	47.4289	-0.780905	1.29207	-2.07297
FKBP5	FK506 binding protein 5	224840_at	0.00291473	0.0195335	50.919	99.795	40.7827	63.8322	0.320248	1.29101	-0.970764
BMP2K	BMP2 inducible kinase	59644_at	0.00015419	0.00287003	38.0218	142.115	58.1322	79.423	-0.612511	1.28965	-1.90216
ENC1	ectodermal-neural cortex (with BTB-like domain)	201341_at	1.65152e-05	0.000766334	118.716	174.513	71.4648	121.565	0.732211	1.28803	-0.555819
DCBLD1	discoidin, CUB and LCCL domain containing 1	226609_at	0.00023432	0.00366319	169.816	276.32	114	186.712	0.574934	1.2773	-0.70237
ARHGAP29	Rho GTPase activating protein 29	203910_at	5.22698e-06	0.000393978	7905.58	12660.2	5225.98	8597.26	0.59717	1.27653	-0.679357
ELL2	elongation factor, RNA polymerase II, 2	214446_at	0.00112351	0.0100308	149.816	237.282	98.0055	161.701	0.612259	1.27567	-0.663411
TM6SF2	transmembrane 6 superfamily member 2	234092_s_at	7.12212e-06	0.000464007	257.826	412.304	170.387	280.172	0.597578	1.27489	-0.677312
NRG1	neuregulin 1	206237_s_at	0.00397502	0.0244908	11.2828	29.5035	12.1934	17.6599	-0.11198	1.27478	-1.38676
CLCF1	cardiotrophin-like cytokine factor 1	219500_at	0.000517102	0.00602183	62.0567	121.611	50.5913	78.0865	0.294696	1.26532	-0.97062
KLF5	Kruppel-like factor 5 (intestinal)	209211_at	1.52489e-05	0.000727772	1033.89	2630.87	1095.05	1586.61	-0.0829062	1.26455	-1.34745
RUFY3	RUN and FYVE domain containing 3	203724_s_at	0.00530612	0.0301303	22.9089	37.0361	15.4197	25.1216	0.571138	1.26416	-0.693019
C1orf135	chromosome 1 open reading frame 135	220011_at	1.074e-05	0.000585631	21.0744	67.1723	27.9886	38.7451	-0.40935	1.26303	-1.67238
AURKA	aurora kinase A	208079_s_at	0.00121142	0.0105618	287.652	430.302	179.991	299.315	0.676403	1.25743	-0.581023
FGF2	fibroblast growth factor 2 (basic)	204421_s_at	1.88038e-06	0.000243957	685.034	2045.63	858.738	1196.47	-0.326044	1.25226	-1.5783
CDKN3	cyclin-dependent kinase inhibitor 3	1555758_a_at	0.00114397	0.0101432	265.847	421.271	178.085	288.401	0.578032	1.24218	-0.664153
CLDN1	claudin 1	218182_s_at	0.00172688	0.013543	792.829	2636.47	1119.02	1516.11	-0.497156	1.23637	-1.73353
USP53	ubiquitin specific peptidase 53	230083_at	6.00761e-06	0.000425137	433.289	1226.01	520.505	726.603	-0.264583	1.23599	-1.50058
LRRC1	leucine rich repeat containing 1	218816_at	1.20097e-05	0.000623225	203.788	320.454	137.114	220.452	0.571691	1.22474	-0.653045
PRICKLE1	prickle homolog 1 (Drosophila)	226065_at	0.000637992	0.00690277	113.296	205.274	88.169	135.579	0.36175	1.2192	-0.857455
NA	NA	240421_x_at	0.000134377	0.00265282	6.69318	19.33	8.30894	11.444	-0.311973	1.21811	-1.53008
ECT2	epithelial cell transforming sequence 2 oncogene	234992_x_at	0.00874305	0.0433828	44.5615	79.7418	34.3507	52.8846	0.375457	1.215	-0.83954
PDE7A	phosphodiesterase 7A	224046_s_at	0.00217391	0.0158915	65.2762	103.465	44.5757	71.1058	0.550297	1.21482	-0.664521
JAG1	jagged 1 (Alagille syndrome)	209098_s_at	1.13495e-05	0.00060143	160.115	291.687	126.518	192.773	0.339762	1.20508	-0.865316
PDLIM7	PDZ and LIM domain 7 (enigma)	1569149_at	0.00524156	0.0298802	28.5397	49.3053	21.3998	33.0816	0.415372	1.20414	-0.788772
MCL1	myeloid cell leukemia sequence 1 (BCL2-related)	214057_at	0.00223423	0.0161889	82.1835	141.432	61.4479	95.0213	0.419485	1.20268	-0.783191
NA	NA	227927_at	0.000791282	0.00795847	21.7259	45.9027	19.9437	29.1908	0.123485	1.20265	-1.07916
PHC2	polyhomeotic homolog 2 (Drosophila)	200919_at	7.01922e-05	0.00177144	850.127	1335.13	581.098	922.119	0.548898	1.20013	-0.651232
PVR	poliovirus receptor	32699_s_at	0.00160355	0.0128686	63.6641	189.252	82.3782	111.765	-0.371782	1.19998	-1.57176
ETS2	v-ets erythroblastosis virus E26 oncogene homolog 2 (avian)	201328_at	0.000470543	0.00565165	104.854	219.907	95.7289	140.164	0.131361	1.19987	-1.06851
G0S2	G0/G1switch 2	213524_s_at	0.000183387	0.00316868	1886.84	6382.67	2799.83	3689.78	-0.569369	1.18882	-1.75819
PLEKHG1	pleckstrin homology domain containing, family G (with RhoGef domain) member 1	226122_at	0.000840543	0.00826799	66.4687	146.338	64.3147	92.3737	0.0475262	1.18608	-1.13855
NA	NA	242073_at	0.000153363	0.00286526	13.8194	32.4601	14.3052	20.1949	-0.0498453	1.18212	-1.23197
ZNF542	zinc finger protein 542	235121_at	0.000557472	0.00633668	268.136	602.91	265.961	379.002	0.0117502	1.18073	-1.16898
PTPN21	protein tyrosine phosphatase, non-receptor type 21	205438_at	0.000371616	0.00487274	47.0449	69.2843	30.6359	48.9884	0.618814	1.1773	-0.55849
FAM89A	family with sequence similarity 89, member A	226448_at	0.000972602	0.00912173	23.2429	48.4138	21.4878	31.0481	0.11327	1.1719	-1.05863
EZR	ezrin	208621_s_at	0.0101207	0.0482919	1993.42	3003.58	1343.48	2113.49	0.569276	1.16071	-0.591437
CXCL1	chemokine (C-X-C motif) ligand 1 (melanoma growth stimulating activity, alpha)	204470_at	0.000265742	0.00395581	1255.18	3630.3	1626.77	2170.75	-0.374107	1.15808	-1.53219
NRF1	nuclear respiratory factor 1	211280_s_at	0.00561685	0.0313196	16.7986	30.6581	13.7867	20.4145	0.285063	1.15299	-0.867931
ZNF26	zinc finger protein 26	219595_at	3.60049e-05	0.00121403	49.3184	83.4452	37.6751	56.8129	0.388513	1.14722	-0.758704
FLRT3	fibronectin leucine rich transmembrane protein 3	222853_at	9.03004e-05	0.00204873	422.079	747.918	337.983	502.66	0.32056	1.14593	-0.825369
SOX13	SRY (sex determining region Y)-box 13	38918_at	0.0017908	0.0138946	28.8986	50.5248	22.8653	34.0962	0.337838	1.14383	-0.805994
METTL10	methyltransferase like 10	226634_at	0.00156007	0.0126388	20.9789	41.573	18.8222	27.1247	0.156498	1.14321	-0.986711
DCBLD1	discoidin, CUB and LCCL domain containing 1	1553768_a_at	0.000356977	0.00475859	125.063	189.689	85.9307	133.561	0.541414	1.14239	-0.600976
TNFRSF21	tumor necrosis factor receptor superfamily, member 21	218856_at	5.4113e-05	0.0015308	429.978	769.317	349.673	516.323	0.298257	1.13757	-0.839314
N4BP2L2	NEDD4 binding protein 2-like 2	202258_s_at	1.62503e-05	0.000758986	463.245	756.185	344.854	521.428	0.42579	1.13275	-0.706963
RIPK2	receptor-interacting serine-threonine kinase 2	209545_s_at	8.90771e-06	0.000531977	916.437	1824.78	832.784	1191.33	0.138093	1.1317	-0.993612
LOC284454	hypothetical protein LOC284454	1555847_a_at	0.00426338	0.0257612	486.421	755.235	344.998	528.885	0.495619	1.13034	-0.634719
MCL1	myeloid cell leukemia sequence 1 (BCL2-related)	200797_s_at	5.79073e-05	0.00159127	2950.9	5357.59	2449.08	3585.86	0.268912	1.12934	-0.860429
EIF1	eukaryotic translation initiation factor 1	212225_at	0.00232742	0.0166109	344.094	504.444	230.728	359.755	0.576612	1.1285	-0.55189
ARHGAP23	Rho GTPase activating protein 23	230013_s_at	0.00861694	0.0429269	7.41646	16.5509	7.61526	10.5275	-0.0381616	1.11994	-1.15811
SOX13	SRY (sex determining region Y)-box 13	209736_at	0.00130982	0.0111496	97.9444	144.572	66.795	103.104	0.552223	1.11397	-0.56175
EREG	epiregulin	205767_at	3.23147e-06	0.000312415	8.07911	220.011	102.36	110.15	-3.66331	1.10392	-4.76723
CENPL	centromere protein L	1554271_a_at	0.008013	0.0407042	59.8042	105.694	49.1744	71.5576	0.282342	1.10392	-0.821575
RAPH1	Ras association (RalGDS/AF-6) and pleckstrin homology domains 1	225189_s_at	0.000229871	0.00362376	247.739	520.636	242.579	336.985	0.0303699	1.10182	-1.07145
ARAP2	ArfGAP with RhoGAP domain, ankyrin repeat and PH domain 2	213618_at	0.000406305	0.00514405	163.207	251.838	117.449	177.498	0.474668	1.10046	-0.625791
RANGAP1	Ran GTPase activating protein 1	212125_at	0.00702896	0.0369033	84.1912	162.183	75.721	107.365	0.152977	1.09885	-0.945877
IL11	interleukin 11	206924_at	0.000187658	0.00320828	6.36584	11.7951	5.55319	7.90469	0.197034	1.08679	-0.889761
WNT2B	wingless-type MMTV integration site family, member 2B	206458_s_at	0.000990739	0.00924	5.18982	12.1488	5.72148	7.68671	-0.140702	1.08636	-1.22706
TNFRSF21	tumor necrosis factor receptor superfamily, member 21	214581_x_at	0.00110996	0.00994715	161.989	281.754	132.692	192.145	0.287812	1.08635	-0.798539
CXCL2	chemokine (C-X-C motif) ligand 2	209774_x_at	6.75993e-05	0.00173609	263.201	2210.96	1042.4	1172.19	-1.98568	1.08476	-3.07044
RANGAP1	Ran GTPase activating protein 1	1553535_a_at	0.0022752	0.0163728	108.069	187.418	88.3754	127.954	0.29023	1.08455	-0.794316
RELB	v-rel reticuloendotheliosis viral oncogene homolog B	205205_at	0.00598923	0.0327608	29.1113	75.3061	35.6914	46.703	-0.293996	1.07719	-1.37119
CA13	carbonic anhydrase XIII	231270_at	0.00282512	0.0191002	120.685	197.3	93.7075	137.231	0.365009	1.07416	-0.709148
UBE2S	ubiquitin-conjugating enzyme E2S	202779_s_at	0.00018587	0.00319567	881.986	1609.55	766.468	1086	0.20253	1.07036	-0.867834
NUP98	nucleoporin 98kDa	210793_s_at	1.63851e-06	0.000228594	93.0068	437.237	208.414	246.219	-1.16405	1.06896	-2.23301
C7orf40	chromosome 7 open reading frame 40	225699_at	0.00118357	0.0103761	88.353	151.703	72.4095	104.155	0.2871	1.067	-0.779901
PHLDA1	pleckstrin homology-like domain, family A, member 1	217999_s_at	0.000175497	0.0030771	1020.81	1744.81	833.024	1199.55	0.293283	1.06664	-0.773353
C1orf56	chromosome 1 open reading frame 56	229120_s_at	0.000181625	0.00315344	686.35	1181.46	564.492	810.767	0.281992	1.06554	-0.783553
TLE4	transducin-like enhancer of split 4 (E(sp1) homolog, Drosophila)	233575_s_at	0.00439378	0.0262689	8.12575	17.0934	8.17851	11.1325	-0.00933707	1.06353	-1.07286
TEAD4	TEA domain family member 4	204281_at	0.00561632	0.0313196	69.9615	132.203	63.4376	88.534	0.141224	1.05934	-0.918119
SPTBN1	spectrin, beta, non-erythrocytic 1	215918_s_at	0.000404219	0.00513363	38.6223	86.6109	41.5674	55.6002	-0.10602	1.0591	-1.16512
INPP1	inositol polyphosphate-1-phosphatase	202794_at	5.52652e-05	0.00154989	258.442	397.639	190.926	282.336	0.436824	1.05845	-0.621622
CDC42SE1	CDC42 small effector 1	222537_s_at	2.6236e-05	0.00101242	96.2291	230.419	110.97	145.873	-0.205626	1.05409	-1.25972
CYTSB	cytospin B	244461_at	0.00827364	0.0416739	34.2479	66.7204	32.148	44.3721	0.0912858	1.0534	-0.962114
ZYG11A	zyg-11 homolog A (C. elegans)	231517_at	0.00738293	0.038292	20.3773	35.7028	17.2335	24.4379	0.241752	1.05082	-0.809073
CENPA	centromere protein A	210821_x_at	0.00161721	0.0129414	68.1252	136.85	66.0867	90.354	0.043828	1.05016	-1.00634
TEAD4	TEA domain family member 4	41037_at	7.78447e-05	0.00188874	124.67	243.201	117.715	161.862	0.0828111	1.04685	-0.964042
JAG1	jagged 1 (Alagille syndrome)	209099_x_at	0.000254972	0.00385653	1471.01	2465.15	1195.08	1710.41	0.299699	1.04457	-0.74487
FAM100B	family with sequence similarity 100, member B	224785_at	0.000358188	0.00476764	109.22	199.309	96.8131	135.114	0.173962	1.04173	-0.867773
SLC26A2	solute carrier family 26 (sulfate transporter), member 2	205097_at	2.06926e-05	0.000879296	926.369	1515.2	736.425	1059.33	0.331047	1.0409	-0.709852
RAPH1	Ras association (RalGDS/AF-6) and pleckstrin homology domains 1	225186_at	9.17267e-07	0.000169379	71.954	200.685	97.6731	123.437	-0.440885	1.0389	-1.47979
C1orf216	chromosome 1 open reading frame 216	212791_at	0.00323856	0.0211145	39.6064	65.1419	31.7572	45.5018	0.318648	1.0365	-0.717853
ETS1	v-ets erythroblastosis virus E26 oncogene homolog 1 (avian)	214447_at	0.0016354	0.0130407	21.2955	35.4171	17.3048	24.6725	0.29938	1.03327	-0.733893
CENPL	centromere protein L	227517_s_at	5.49669e-05	0.00154623	266.2	677.909	331.263	425.124	-0.315469	1.03311	-1.34858
AXUD1	AXIN1 up-regulated 1	225557_at	0.00129625	0.0110726	36.2435	60.8768	29.785	42.3018	0.283138	1.03131	-0.748168
SOX17	SRY (sex determining region Y)-box 17	219993_at	0.00382201	0.0238145	302.011	487.234	238.581	342.609	0.340126	1.03014	-0.690011
PPRC1	peroxisome proliferator-activated receptor gamma, coactivator-related 1	203737_s_at	0.00750015	0.0387309	62.2263	176.875	86.7763	108.626	-0.479777	1.02736	-1.50714
SYNCRIP	synaptotagmin binding, cytoplasmic RNA interacting protein	1555427_s_at	0.00353255	0.0225143	165.454	275.731	135.716	192.301	0.285834	1.02267	-0.736834
RBM12	RNA binding motif protein 12	212170_at	6.67606e-05	0.00172337	104.836	214.196	105.504	141.512	-0.00916231	1.02163	-1.03079
CHD2	chromodomain helicase DNA binding protein 2	226830_x_at	0.00818577	0.0413354	11.6426	18.2956	9.01515	12.9845	0.368994	1.02107	-0.652077
CDC42EP4	CDC42 effector protein (Rho GTPase binding) 4	218063_s_at	0.00224363	0.0162414	7.4023	23.8469	11.8115	14.3536	-0.674153	1.0136	-1.68776
SLC20A1	solute carrier family 20 (phosphate transporter), member 1	201920_at	2.6239e-06	0.000282409	2365.8	5274.11	2613.38	3417.77	-0.14359	1.01301	-1.1566
PHLDA1	pleckstrin homology-like domain, family A, member 1	217998_at	0.000623953	0.00680466	332.403	638.557	316.654	429.205	0.0700248	1.01191	-0.941882
RBM24	RNA binding motif protein 24	235004_at	0.00230038	0.0164828	113.336	180.427	89.609	127.791	0.338884	1.0097	-0.670816
NAB2	NGFI-A binding protein 2 (EGR1 binding protein 2)	216017_s_at	0.00344757	0.0221288	16.5564	27.9425	13.901	19.4666	0.252201	1.00727	-0.755074
BAZ1A	bromodomain adjacent to zinc finger domain, 1A	217986_s_at	7.19259e-05	0.00179711	193.226	384.079	191.174	256.16	0.0154067	1.00652	-0.991112
FOSB	FBJ murine osteosarcoma viral oncogene homolog B	202768_at	0.00346182	0.0221982	7.32605	13.4096	6.69386	9.14318	0.130198	1.00236	-0.872162
WDR26	WD repeat domain 26	224898_at	0.00385327	0.0239498	131.315	192.49	96.1725	139.993	0.449333	1.00109	-0.551757
ZNF618	zinc finger protein 618	226592_at	0.00126713	0.0109017	127.962	78.2238	156.889	121.025	-0.294027	-1.00406	0.710036
VISA	virus-induced signaling adapter	220305_at	0.000244441	0.00375767	321.996	220.092	445.208	329.099	-0.467436	-1.01637	0.548934
C20orf177	chromosome 20 open reading frame 177	225313_at	0.00225535	0.0163027	76.8124	51.4627	104.123	77.4659	-0.438874	-1.01669	0.577813
DNAJB4	DnaJ (Hsp40) homolog, subfamily B, member 4	203810_at	0.00972074	0.046859	73.9737	46.1407	93.4679	71.1941	-0.337459	-1.01843	0.680971
FAM13A	family with sequence similarity 13, member A	202973_x_at	1.66412e-07	8.16771e-05	576.229	66.1088	134.015	258.784	2.10425	-1.01948	3.12373
DBT	dihydrolipoamide branched chain transacylase E2	231919_at	0.00329655	0.021363	28.7623	11.0362	22.4064	20.7349	0.360269	-1.02166	1.38193
ADK	adenosine kinase	204120_s_at	0.00468813	0.0275318	71.6039	47.3786	96.2006	71.7277	-0.426008	-1.02181	0.595801
CYP1B1	cytochrome P450, family 1, subfamily B, polypeptide 1	202437_s_at	0.000448319	0.00548314	2435.67	1588.37	3226.2	2416.75	-0.405517	-1.02229	0.616769
ZNF618	zinc finger protein 618	226590_at	0.000427249	0.00531386	57.0747	33.953	69.1561	53.3946	-0.277005	-1.02632	0.749314
MBOAT1	membrane bound O-acyltransferase domain containing 1	227379_at	0.000955479	0.00900603	129.893	80.3108	163.618	124.607	-0.333011	-1.02667	0.693658
ZFYVE26	zinc finger, FYVE domain containing 26	37943_at	0.000255638	0.00386194	76.6058	50.7317	103.568	76.9685	-0.435053	-1.02962	0.594564
INSIG1	insulin induced gene 1	201625_s_at	0.00432489	0.0259902	52.6141	17.8262	36.4385	35.6263	0.529985	-1.03147	1.56145
PRKCA	protein kinase C, alpha	213093_at	1.56483e-06	0.000220783	264.211	135.908	279.112	226.41	-0.0791502	-1.03821	0.959058
EIF4EBP2	eukaryotic translation initiation factor 4E binding protein 2	224645_at	0.00237039	0.0168298	30.7482	12.8906	26.503	23.3806	0.214348	-1.03983	1.25418
CYB561D1	cytochrome b-561 domain containing 1	227981_at	0.00382164	0.0238145	25.6812	16.2007	33.3837	25.0885	-0.37843	-1.04309	0.664662
CYP1B1	cytochrome P450, family 1, subfamily B, polypeptide 1	202435_s_at	0.00483337	0.0281329	2118.61	1347.4	2778.63	2081.55	-0.391259	-1.0442	0.652937
PPP1R10	protein phosphatase 1, regulatory (inhibitor) subunit 10	201703_s_at	8.44429e-05	0.00196739	76.6839	45.5609	94.0149	72.0866	-0.293965	-1.04509	0.751129
RPS10P3	ribosomal protein S10 pseudogene 3	217336_at	0.00226677	0.0163408	30.853	20.0748	41.5641	30.8306	-0.429927	-1.04995	0.620025
NA	NA	235685_at	0.00290152	0.019471	36.7521	21.1839	43.8785	33.9382	-0.255687	-1.05055	0.79486
MAGT1	magnesium transporter 1	221553_at	0.00247217	0.0173667	343.333	223.089	462.879	343.1	-0.431027	-1.05302	0.621991
UGT1A9	UDP glucuronosyltransferase 1 family, polypeptide A9	204532_x_at	0.0041369	0.0252265	471.467	270.508	561.845	434.607	-0.253013	-1.0545	0.801484
TRIM52	tripartite motif-containing 52	221897_at	0.000367668	0.00483962	57.1438	31.5013	65.4529	51.366	-0.19586	-1.05504	0.859184
NA	NA	213156_at	0.00117748	0.0103408	277.271	131.427	273.965	227.554	0.0173037	-1.05974	1.07704
NA	NA	228567_at	0.00559389	0.0312534	48.2578	22.1874	46.2898	38.9117	0.0600681	-1.06095	1.12102
IFI35	interferon-induced protein 35	209417_s_at	0.00210409	0.0155301	357.356	223.007	465.528	348.63	-0.381504	-1.06178	0.680274
LOC613266	hypothetical LOC613266	1559459_at	0.000241121	0.00372822	318.044	148.132	309.542	258.573	0.0390932	-1.06325	1.10234
KIAA0430	KIAA0430	202386_s_at	3.10768e-07	0.000103831	245.921	153.359	321.5	240.26	-0.386624	-1.06791	0.681285
NA	NA	228120_at	0.00159429	0.0128151	41.4155	17.9699	37.7615	32.3823	0.133256	-1.07133	1.20459
TPP1	tripeptidyl peptidase I	200743_s_at	1.09615e-05	0.000590572	668.294	450.397	952.881	690.524	-0.511814	-1.0811	0.569286
KBTBD7	kelch repeat and BTB (POZ) domain containing 7	223412_at	0.00028423	0.004117	169.812	89.4957	189.989	149.766	-0.161979	-1.08603	0.92405
TMEM140	transmembrane protein 140	218999_at	0.00480279	0.0280121	18.882	9.01822	19.3067	15.7356	-0.0320925	-1.09819	1.06609
TNRC6B	trinucleotide repeat containing 6B	1558142_at	0.000156537	0.00289755	206.684	80.0776	171.455	152.739	0.269594	-1.09836	1.36796
PSMB9	proteasome (prosome, macropain) subunit, beta type, 9 (large multifunctional peptidase 2)	1555852_at	0.00422667	0.0256045	131.286	68.8541	147.626	115.922	-0.16923	-1.10033	0.931098
RAP1GAP	RAP1 GTPase activating protein	203911_at	0.0034061	0.0219281	148.838	67.9458	145.89	120.891	0.0288605	-1.10242	1.13129
PDXK	pyridoxal (pyridoxine, vitamin B6) kinase	218019_s_at	0.00209552	0.0154798	525.529	211.488	456.53	397.849	0.203061	-1.11013	1.31319
KRCC1	lysine-rich coiled-coil 1	233329_s_at	7.50172e-05	0.00184374	494.761	203.813	441.571	380.049	0.164084	-1.1154	1.27948
ASB1	ankyrin repeat and SOCS box-containing 1	212819_at	0.00876815	0.0434596	22.5673	13.6029	29.4865	21.8856	-0.385824	-1.11615	0.730322
LOC149832	hypothetical protein LOC149832	228456_s_at	0.000205156	0.00338543	216.959	65.3819	142.112	141.484	0.610391	-1.12007	1.73046
LRRC27	leucine rich repeat containing 27	1558483_at	0.00461841	0.0272399	14.9131	8.04334	17.5715	13.5093	-0.236661	-1.12737	0.890709
NA	NA	242289_at	0.000664625	0.00709322	93.8975	52.4106	114.512	86.9401	-0.286345	-1.12757	0.841228
BTN3A1	butyrophilin, subfamily 3, member A1	209770_at	0.0034913	0.022328	73.3853	27.1305	59.3823	53.2994	0.305456	-1.13012	1.43557
EEF2K	eukaryotic elongation factor-2 kinase	225546_at	5.19664e-05	0.00149597	123.353	47.8842	105.825	92.3539	0.221106	-1.14406	1.36517
SH3BP2	SH3-domain binding protein 2	217257_at	0.000655133	0.00702665	168.105	22.9279	50.7649	80.5993	1.72746	-1.14673	2.87419
ELF3	E74-like factor 3 (ets domain transcription factor, epithelial-specific )	229842_at	0.000358328	0.0047681	94.91	38.1378	84.6208	72.5562	0.165547	-1.14979	1.31534
HIF1AN	hypoxia inducible factor 1, alpha subunit inhibitor	226648_at	0.00033211	0.00455763	53.0753	34.6762	77.0687	54.9401	-0.538103	-1.1522	0.614094
TNRC6B	trinucleotide repeat containing 6B	238468_at	4.81845e-05	0.00143881	117.986	52.5117	116.717	95.7383	0.0156062	-1.1523	1.16791
NA	NA	232125_at	0.00093852	0.00890007	23.4412	11.025	24.5548	19.6737	-0.0669631	-1.15523	1.08826
NA	NA	235531_at	0.000645068	0.00695586	22.9211	13.1041	29.201	21.7421	-0.34934	-1.15599	0.806654
CBX5	chromobox homolog 5 (HP1 alpha homolog, Drosophila)	212126_at	0.000486016	0.00578975	312.552	108.304	241.344	220.733	0.373006	-1.15601	1.52901
HOXA10	homeobox A10	213150_at	1.82474e-05	0.00081328	45.9083	27.3502	61.0752	44.7779	-0.411832	-1.15904	0.747205
UGT1A6	UDP glucuronosyltransferase 1 family, polypeptide A6	206094_x_at	0.00812293	0.0410915	268.386	170.173	380.339	272.966	-0.502974	-1.16028	0.657306
SEC22C	SEC22 vesicle trafficking protein homolog C (S. cerevisiae)	236268_at	0.00130349	0.0111145	29.449	16.6893	37.5219	27.8867	-0.349512	-1.16881	0.819296
NA	NA	225923_at	0.000336332	0.00459875	74.0691	31.9754	72.0123	59.3522	0.0406283	-1.17128	1.21191
ZFYVE26	zinc finger, FYVE domain containing 26	213073_at	0.00039983	0.005098	61.6114	40.798	91.9416	64.7837	-0.57752	-1.17222	0.594701
CARD16	caspase recruitment domain family, member 16	1552703_s_at	0.000362152	0.00479355	22.9111	8.72233	19.6704	17.1013	0.220017	-1.17324	1.39326
NA	NA	242819_at	0.00145474	0.0120139	34.1502	9.3727	21.1709	21.5646	0.689812	-1.17555	1.86536
TBC1D5	TBC1 domain family, member 5	201813_s_at	4.37309e-05	0.00136732	271.393	144.149	326.755	247.432	-0.267829	-1.18065	0.912817
ZNF618	zinc finger protein 618	238444_at	0.00504396	0.0290768	63.4027	31.4222	71.3495	55.3915	-0.170358	-1.18312	1.01276
FAM13A	family with sequence similarity 13, member A	217047_s_at	7.21481e-07	0.000156606	197.307	21.4753	48.7993	89.1937	2.01551	-1.18418	3.19969
NA	NA	221861_at	2.72813e-05	0.00103768	25.3593	13.313	30.2683	22.9802	-0.255291	-1.18497	0.929677
EIF4EBP2	eukaryotic translation initiation factor 4E binding protein 2	224653_at	0.00153226	0.0124851	127.674	52.0524	118.713	99.4799	0.104986	-1.18944	1.29443
B3GALNT1	beta-1,3-N-acetylgalactosaminyltransferase 1 (globoside blood group)	211379_x_at	0.000136502	0.00267255	200.268	127.325	290.986	206.193	-0.539019	-1.19244	0.653421
ELF3	E74-like factor 3 (ets domain transcription factor, epithelial-specific )	201510_at	0.00384732	0.023926	123.226	43.9507	100.86	89.3456	0.288951	-1.1984	1.48735
RAB27A	RAB27A, member RAS oncogene family	209515_s_at	0.00037956	0.00493378	156.741	99.6294	229.502	161.957	-0.550123	-1.20386	0.653738
VISA	virus-induced signaling adapter	229741_at	0.00843102	0.0422525	70.4385	32.1985	74.4469	59.028	-0.0798483	-1.20922	1.12937
NA	NA	228240_at	0.00185124	0.0142244	44.4281	19.1261	44.2363	35.9302	0.00624415	-1.20969	1.21593
ZC3HAV1	zinc finger CCCH-type, antiviral 1	213051_at	4.05896e-06	0.000348447	350.818	141.823	328.355	273.665	0.095466	-1.21117	1.30663
NA	NA	233388_at	6.39938e-05	0.00168031	102.451	6.31051	14.6193	41.1271	2.809	-1.21204	4.02104
UBE4B	ubiquitination factor E4B (UFD2 homolog, yeast)	202317_s_at	6.14316e-05	0.00164996	147.784	89.9004	208.847	148.844	-0.49896	-1.21605	0.71709
SENP8	SUMO/sentrin specific peptidase family member 8	228398_at	0.00074148	0.00765504	25.314	13.3902	31.1354	23.2799	-0.298623	-1.21738	0.918755
NA	NA	225716_at	3.0132e-05	0.00108834	509.083	220.366	514.095	414.515	-0.014133	-1.22213	1.208
PPP1R10	protein phosphatase 1, regulatory (inhibitor) subunit 10	201702_s_at	0.0039539	0.0243906	89.7746	41.1391	96.1977	75.7038	-0.0996958	-1.22549	1.1258
U2AF1L4	U2 small nuclear RNA auxiliary factor 1-like 4	226700_at	0.000633132	0.00687642	27.4298	42.0663	98.4751	55.9904	-1.84401	-1.22709	-0.61692
NA	NA	229498_at	0.00328024	0.0212966	67.3632	43.178	101.125	70.5554	-0.586106	-1.22777	0.641662
RAB40B	RAB40B, member RAS oncogene family	204547_at	2.50268e-05	0.000986843	278.161	156.195	365.946	266.767	-0.395713	-1.22829	0.832572
BRI3BP	BRI3 binding protein	231810_at	0.000138996	0.00269336	236.842	106.164	250.65	197.885	-0.0817472	-1.23939	1.15764
GCNT2	glucosaminyl (N-acetyl) transferase 2, I-branching enzyme (I blood group)	230788_at	0.000244397	0.00375767	307.259	195.997	465.216	322.824	-0.598447	-1.24707	0.648621
PRIMA1	proline rich membrane anchor 1	230087_at	4.02216e-05	0.00129752	201.639	27.4233	65.4928	98.1851	1.62237	-1.25594	2.8783
MLEC	malectin	200616_s_at	0.000139516	0.00269997	373.883	219.223	524.159	372.422	-0.487417	-1.25761	0.77019
CSNK1G1	casein kinase 1, gamma 1	231920_s_at	0.00852016	0.0425544	36.9117	18.9003	45.2413	33.6844	-0.293561	-1.25923	0.965668
LOC100129550	hypothetical LOC100129550	229699_at	0.00268366	0.0184197	36.3938	17.1823	41.1332	31.5697	-0.17661	-1.25938	1.08277
POP5	processing of precursor 5, ribonuclease P/MRP subunit (S. cerevisiae)	204839_at	6.29799e-05	0.00167264	105.329	153.706	368.758	209.264	-1.80778	-1.2625	-0.545272
NA	NA	227051_at	0.00200141	0.0149978	86.3583	35.9727	86.4618	69.5976	-0.00172851	-1.26516	1.26343
ABLIM1	actin binding LIM protein 1	210461_s_at	0.00168737	0.0133187	70.4623	39.6034	95.4419	68.5026	-0.437771	-1.269	0.831226
FAM172A	family with sequence similarity 172, member A	212936_at	8.42369e-05	0.00196739	135.798	56.6419	137.432	109.957	-0.0172491	-1.27877	1.26152
CLMN	calmin (calponin-like, transmembrane)	213839_at	0.00101101	0.00935161	28.0374	12.4462	30.2885	23.5907	-0.111419	-1.28307	1.17165
UBE4B	ubiquitination factor E4B (UFD2 homolog, yeast)	210685_s_at	0.00597098	0.0326967	153.662	87.5123	214.418	151.864	-0.480661	-1.29287	0.812206
TFDP2	transcription factor Dp-2 (E2F dimerization partner 2)	244043_at	0.000378594	0.00493203	23.2462	14.9941	36.7625	25.001	-0.661238	-1.29384	0.632602
POLD3	polymerase (DNA-directed), delta 3, accessory subunit	1554609_at	0.00465975	0.0274144	51.7642	25.8862	63.5133	47.0545	-0.295104	-1.29488	0.999772
ERBB4	v-erb-a erythroblastic leukemia viral oncogene homolog 4 (avian)	206794_at	0.00511545	0.0293429	18.2534	10.0686	24.7161	17.6793	-0.437287	-1.29559	0.858303
TBC1D16	TBC1 domain family, member 16	222116_s_at	0.00037408	0.00489404	275.353	151.117	372.461	266.31	-0.435806	-1.30142	0.865617
MLEC	malectin	200617_at	0.000125374	0.00254567	411.1	234.481	581.603	409.061	-0.500548	-1.31056	0.810017
STOX2	storkhead box 2	231969_at	0.00126631	0.0108983	73.7907	48.3164	120.203	80.7701	-0.703964	-1.31489	0.610925
NA	NA	225504_at	0.000186241	0.00319897	95.8379	51.9461	129.678	92.4875	-0.436271	-1.31985	0.883582
INSIG1	insulin induced gene 1	201627_s_at	1.28303e-05	0.000648205	216.436	43.5634	109.206	123.069	0.986883	-1.32587	2.31275
NRTN	neurturin	210683_at	0.000652884	0.00701167	48.1296	30.2818	76.094	51.5018	-0.660857	-1.32933	0.668473
LIMS3	LIM and senescent cell antigen-like domains 3	229095_s_at	0.000648013	0.00696832	67.5424	30.9242	78.6764	59.0477	-0.220139	-1.34719	1.12705
HBS1L	HBS1-like (S. cerevisiae)	209316_s_at	3.69069e-06	0.000335949	399.404	266.166	680.727	448.766	-0.769228	-1.35475	0.585521
HSPA2	heat shock 70kDa protein 2	211538_s_at	0.00459459	0.0271378	569.938	180.93	464.078	404.982	0.296436	-1.35893	1.65537
ZC3HAV1	zinc finger CCCH-type, antiviral 1	225634_at	0.000262623	0.00392751	287.71	101.496	260.985	216.73	0.140651	-1.36255	1.5032
NA	NA	243671_at	0.0027847	0.0189119	46.2814	28.1724	72.9225	49.1254	-0.655934	-1.37208	0.716151
UNC119B	unc-119 homolog B (C. elegans)	202365_at	0.00101058	0.00935161	458.45	244.679	633.372	445.5	-0.466288	-1.37216	0.905873
NA	NA	235924_at	0.000294982	0.00422664	65.0857	19.1064	49.4885	44.5602	0.395247	-1.37304	1.76829
VAV3	vav 3 guanine nucleotide exchange factor	218807_at	0.0002389	0.00370529	374.299	186.996	488.66	349.985	-0.384639	-1.38582	1.00119
ATP6V1E2	ATPase, H+ transporting, lysosomal 31kDa, V1 subunit E2	1552286_at	0.000398874	0.00509356	24.4387	13.3653	35.1394	24.3145	-0.523925	-1.3946	0.870673
ZNF862	zinc finger protein 862	226808_at	0.00123133	0.0106789	30.1316	8.98221	23.7275	20.9471	0.34472	-1.40142	1.74614
GFOD1	glucose-fructose oxidoreductase domain containing 1	219821_s_at	0.000252565	0.00383683	48.2593	28.6365	75.9904	50.9621	-0.655008	-1.40796	0.752954
KLHL36	kelch-like 36 (Drosophila)	238523_at	0.000111938	0.00236201	174.071	76.2462	204.77	151.696	-0.234326	-1.42527	1.19094
NA	NA	225356_at	0.000300321	0.00426792	261.123	162.698	439.565	287.795	-0.751348	-1.43388	0.682536
KLHDC7A	kelch domain containing 7A	1556012_at	0.000213487	0.00345773	196.453	51.6064	139.959	129.339	0.489181	-1.43938	1.92856
CPEB4	cytoplasmic polyadenylation element binding protein 4	224831_at	5.81393e-06	0.000418099	93.8969	143.723	391.67	209.763	-2.06049	-1.44635	-0.614143
TNRC6B	trinucleotide repeat containing 6B	230779_at	8.66205e-05	0.00199532	99.5027	37.5636	102.56	79.8756	-0.0436658	-1.44907	1.4054
FBXO16	F-box protein 16	228427_at	0.0011388	0.0101161	30.8181	12.0486	33.3603	25.409	-0.114354	-1.46927	1.35491
C2orf55	chromosome 2 open reading frame 55	228067_at	0.000118627	0.00245646	205.099	86.2309	239.585	176.972	-0.224217	-1.47426	1.25004
NA	NA	222334_at	0.00618539	0.0335251	33.7481	10.8674	30.5669	25.0608	0.142836	-1.49196	1.63479
HES2	hairy and enhancer of split 2 (Drosophila)	231928_at	0.000912741	0.00872895	65.046	44.4143	125.24	78.2334	-0.945163	-1.4956	0.550435
ZBTB7C	zinc finger and BTB domain containing 7C	227782_at	0.0033533	0.021659	33.4198	17.1227	48.7857	33.1094	-0.545753	-1.51054	0.964791
VAV3	vav 3 guanine nucleotide exchange factor	218806_s_at	0.000309691	0.00436263	207.954	97.3877	291.535	198.959	-0.487403	-1.58186	1.09445
TMTC1	transmembrane and tetratricopeptide repeat containing 1	226931_at	8.67792e-05	0.00199796	105.115	48.0789	144.14	99.1114	-0.455507	-1.584	1.12849
NA	NA	227319_at	2.84098e-05	0.00105657	575.441	248.527	754.307	526.092	-0.390485	-1.60175	1.21126
HBS1L	HBS1-like (S. cerevisiae)	209314_s_at	0.00017833	0.00311467	185.199	106.793	324.814	205.602	-0.810532	-1.6048	0.794265
HDAC4	histone deacetylase 4	204225_at	0.000235732	0.0036751	120.346	56.8627	173.371	116.86	-0.526679	-1.60831	1.08163
NA	NA	229308_at	0.00965041	0.0465999	24.8511	10.5312	32.3274	22.5699	-0.379448	-1.61808	1.23863
TMEM37	transmembrane protein 37	1554485_s_at	0.000339829	0.00461949	190.695	29.8397	92.3129	104.283	1.04666	-1.6293	2.67596
HHLA3	HERV-H LTR-associating 3	220387_s_at	0.00322702	0.0210423	32.7493	18.2	56.5377	35.829	-0.787748	-1.63527	0.847525
LIMD1	LIM domains containing 1	222762_x_at	0.000738797	0.00763294	125.314	64.3314	203.445	131.03	-0.699087	-1.66104	0.961954
CMTM4	CKLF-like MARVEL transmembrane domain containing 4	225009_at	0.000189625	0.00323436	400.514	181.971	576.433	386.306	-0.5253	-1.66345	1.13815
CBX5	chromobox homolog 5 (HP1 alpha homolog, Drosophila)	226085_at	0.00128957	0.0110396	573.931	220.303	705.651	499.962	-0.298078	-1.67947	1.38139
CMTM4	CKLF-like MARVEL transmembrane domain containing 4	224998_at	2.33953e-05	0.000944787	171.152	90.5376	290.032	183.907	-0.760934	-1.67962	0.91869
TRIM25	tripartite motif-containing 25	224806_at	0.000178298	0.00311467	562.339	360.094	1154.22	692.219	-1.03741	-1.68048	0.643066
ZNF385B	zinc finger protein 385B	229019_at	0.00250024	0.0175203	20.8047	11.2023	36.1041	22.7037	-0.795252	-1.68836	0.893112
SSR1	signal sequence receptor, alpha	226712_at	3.46173e-05	0.00118816	146.154	80.6189	261.7	162.824	-0.840426	-1.69872	0.858296
ZNF385B	zinc finger protein 385B	1555800_at	0.000548588	0.00627248	8.47888	5.08121	16.9645	10.1749	-1.00057	-1.73927	0.738703
IGFBP1	insulin-like growth factor binding protein 1	205302_at	2.75748e-06	0.000288189	106.065	18.0385	61.1228	61.7421	0.795165	-1.76063	2.5558
NA	NA	229359_at	0.00654561	0.0349613	22.7835	12.0972	41.3294	25.4033	-0.859179	-1.7725	0.913319
PPM1H	protein phosphatase 1H (PP2C domain containing)	212686_at	0.000801022	0.00802382	50.4887	30.5108	104.372	61.7906	-1.04771	-1.77435	0.726639
UBE4B	ubiquitination factor E4B (UFD2 homolog, yeast)	215533_s_at	0.00060468	0.00667825	107.085	51.0916	175.661	111.279	-0.714038	-1.78164	1.0676
C7orf29	chromosome 7 open reading frame 29	227598_at	4.26227e-06	0.000358845	533.531	103.235	355.034	330.6	0.587616	-1.78203	2.36965
ARG2	arginase, type II	203946_s_at	0.000876101	0.00850615	125.592	50.5065	174.215	116.771	-0.47212	-1.78633	1.31421
C1orf104	chromosome 1 open reading frame 104	230256_at	0.00277025	0.018845	25.1034	8.52268	30.3699	21.332	-0.274757	-1.83326	1.55851
RCAN1	regulator of calcineurin 1	215253_s_at	1.0005e-05	0.000570348	106.295	161.295	584.408	283.999	-2.4589	-1.85728	-0.601622
NA	NA	1558605_at	4.68289e-06	0.000375651	48.425	8.19792	30.3793	29.0007	0.672661	-1.88976	2.56242
SSR1	signal sequence receptor, alpha	225435_at	3.06349e-05	0.00109773	495.482	239.11	896.544	543.712	-0.855544	-1.9067	1.05116
LONRF2	LON peptidase N-terminal domain and ring finger 2	235977_at	0.0048277	0.028114	16.5331	8.92114	33.9148	19.7897	-1.03656	-1.92662	0.890057
SOX8	SRY (sex determining region Y)-box 8	226913_s_at	0.000487436	0.0057963	16.4735	9.93828	38.6387	21.6835	-1.2299	-1.95898	0.729077
HMOX1	heme oxygenase (decycling) 1	203665_at	9.57124e-05	0.0021295	56.8934	29.3904	114.952	67.0786	-1.0147	-1.96761	0.952916
INSIG1	insulin induced gene 1	201626_at	3.83099e-05	0.00126322	420.167	56.8513	222.412	233.143	0.917728	-1.96797	2.8857
UBE4B	ubiquitination factor E4B (UFD2 homolog, yeast)	202316_x_at	5.30414e-05	0.00151567	101.804	47.071	184.36	111.078	-0.85673	-1.96962	1.11289
ZNF385B	zinc finger protein 385B	1555801_s_at	0.00201283	0.0150559	12.8622	7.97691	32.4571	17.7654	-1.3354	-2.02463	0.689235
SCD	stearoyl-CoA desaturase (delta-9-desaturase)	200832_s_at	0.000231442	0.00363737	805.694	417.403	1794.58	1005.89	-1.15534	-2.10413	0.948791
IBSP	integrin-binding sialoprotein	236028_at	0.00989579	0.0474647	20.5409	13.7897	60.1947	31.5084	-1.55114	-2.12605	0.574912
NA	NA	236097_at	0.00240277	0.0170036	37.2635	18.0324	83.826	46.374	-1.16963	-2.21681	1.04717
TBC1D16	TBC1 domain family, member 16	228488_at	4.03042e-05	0.00129793	76.1599	45.4856	214.812	112.152	-1.49597	-2.23959	0.743621
SCD	stearoyl-CoA desaturase (delta-9-desaturase)	223839_s_at	1.70608e-05	0.00077997	148.424	62.4888	303.05	171.321	-1.02983	-2.27788	1.24805
AKR1C3	aldo-keto reductase family 1, member C3 (3-alpha hydroxysteroid dehydrogenase, type II)	209160_at	9.61939e-07	0.000173157	3077.27	2103.77	12033.2	5738.1	-1.9673	-2.51597	0.548674
DDIT4L	DNA-damage-inducible transcript 4-like	228057_at	0.000369861	0.00485855	23.8598	6.13903	48.1751	26.058	-1.01371	-2.9722	1.9585
AKR1C2	aldo-keto reductase family 1, member C2 (dihydrodiol dehydrogenase 2; bile acid binding protein; 3-alpha hydroxysteroid dehydrogenase, type III)	209699_x_at	8.58291e-06	0.000520846	859.281	587.749	8052.94	3166.66	-3.22831	-3.77624	0.547929
NA	NA	1555854_at	2.14077e-05	0.000897433	20.2218	11.7477	675.056	235.675	-5.06102	-5.84456	0.783538
NA	NA	229823_at	0.00372268	0.023373	5.87364	8.03934	5.33778	6.41692	0.138015	0.590838	-0.452823
PXK	PX domain containing serine/threonine kinase	225796_at	0.00114686	0.0101588	395.633	702.734	639.335	579.234	-0.692411	0.136405	-0.828816
								#DIV/0!	#NUM!	#NUM!	#NUM!
								#DIV/0!	#NUM!	#NUM!	#NUM!
								#DIV/0!	#NUM!	#NUM!	#NUM!
								#DIV/0!	#NUM!	#NUM!	#NUM!
								#DIV/0!	#NUM!	#NUM!	#NUM!
								#DIV/0!	#NUM!	#NUM!	#NUM!
								#DIV/0!	#NUM!	#NUM!	#NUM!
								#DIV/0!	#NUM!	#NUM!	#NUM!
								#DIV/0!	#NUM!	#NUM!	#NUM!
								#DIV/0!	#NUM!	#NUM!	#NUM!
								#DIV/0!	#NUM!	#NUM!	#NUM!
								#DIV/0!	#NUM!	#NUM!	#NUM!
								#DIV/0!	#NUM!	#NUM!	#NUM!
								#DIV/0!	#NUM!	#NUM!	#NUM!
								#DIV/0!	#NUM!	#NUM!	#NUM!
								#DIV/0!	#NUM!	#NUM!	#NUM!
								#DIV/0!	#NUM!	#NUM!	#NUM!
								#DIV/0!	#NUM!	#NUM!	#NUM!
								#DIV/0!	#NUM!	#NUM!	#NUM!
								#DIV/0!	#NUM!	#NUM!	#NUM!
								#DIV/0!	#NUM!	#NUM!	#NUM!
								#DIV/0!	#NUM!	#NUM!	#NUM!
								#DIV/0!	#NUM!	#NUM!	#NUM!
								#DIV/0!	#NUM!	#NUM!	#NUM!
								#DIV/0!	#NUM!	#NUM!	#NUM!
								#DIV/0!	#NUM!	#NUM!	#NUM!
								#DIV/0!	#NUM!	#NUM!	#NUM!
								#DIV/0!	#NUM!	#NUM!	#NUM!
								#DIV/0!	#NUM!	#NUM!	#NUM!
								#DIV/0!	#NUM!	#NUM!	#NUM!
								#DIV/0!	#NUM!	#NUM!	#NUM!
								#DIV/0!	#NUM!	#NUM!	#NUM!
								#DIV/0!	#NUM!	#NUM!	#NUM!
								#DIV/0!	#NUM!	#NUM!	#NUM!
								#DIV/0!	#NUM!	#NUM!	#NUM!
								#DIV/0!	#NUM!	#NUM!	#NUM!
								#DIV/0!	#NUM!	#NUM!	#NUM!
								#DIV/0!	#NUM!	#NUM!	#NUM!
								#DIV/0!	#NUM!	#NUM!	#NUM!
								#DIV/0!	#NUM!	#NUM!	#NUM!
								#DIV/0!	#NUM!	#NUM!	#NUM!
								#DIV/0!	#NUM!	#NUM!	#NUM!
								#DIV/0!	#NUM!	#NUM!	#NUM!
								#DIV/0!	#NUM!	#NUM!	#NUM!
								#DIV/0!	#NUM!	#NUM!	#NUM!
								#DIV/0!	#NUM!	#NUM!	#NUM!
								#DIV/0!	#NUM!	#NUM!	#NUM!
								#DIV/0!	#NUM!	#NUM!	#NUM!
								#DIV/0!	#NUM!	#NUM!	#NUM!
								#DIV/0!	#NUM!	#NUM!	#NUM!
								#DIV/0!	#NUM!	#NUM!	#NUM!
								#DIV/0!	#NUM!	#NUM!	#NUM!
								#DIV/0!	#NUM!	#NUM!	#NUM!
								#DIV/0!	#NUM!	#NUM!	#NUM!
								#DIV/0!	#NUM!	#NUM!	#NUM!
								#DIV/0!	#NUM!	#NUM!	#NUM!
								#DIV/0!	#NUM!	#NUM!	#NUM!
								#DIV/0!	#NUM!	#NUM!	#NUM!
								#DIV/0!	#NUM!	#NUM!	#NUM!
								#DIV/0!	#NUM!	#NUM!	#NUM!
								#DIV/0!	#NUM!	#NUM!	#NUM!
								#DIV/0!	#NUM!	#NUM!	#NUM!
								#DIV/0!	#NUM!	#NUM!	#NUM!
								#DIV/0!	#NUM!	#NUM!	#NUM!
								#DIV/0!	#NUM!	#NUM!	#NUM!
								#DIV/0!	#NUM!	#NUM!	#NUM!
								#DIV/0!	#NUM!	#NUM!	#NUM!
								#DIV/0!	#NUM!	#NUM!	#NUM!
								#DIV/0!	#NUM!	#NUM!	#NUM!
								#DIV/0!	#NUM!	#NUM!	#NUM!
								#DIV/0!	#NUM!	#NUM!	#NUM!
								#DIV/0!	#NUM!	#NUM!	#NUM!
								#DIV/0!	#NUM!	#NUM!	#NUM!
								#DIV/0!	#NUM!	#NUM!	#NUM!
								#DIV/0!	#NUM!	#NUM!	#NUM!
								#DIV/0!	#NUM!	#NUM!	#NUM!
								#DIV/0!	#NUM!	#NUM!	#NUM!
								#DIV/0!	#NUM!	#NUM!	#NUM!
								#DIV/0!	#NUM!	#NUM!	#NUM!
								#DIV/0!	#NUM!	#NUM!	#NUM!
								#DIV/0!	#NUM!	#NUM!	#NUM!
								#DIV/0!	#NUM!	#NUM!	#NUM!
								#DIV/0!	#NUM!	#NUM!	#NUM!
								#DIV/0!	#NUM!	#NUM!	#NUM!
								#DIV/0!	#NUM!	#NUM!	#NUM!
								#DIV/0!	#NUM!	#NUM!	#NUM!
								#DIV/0!	#NUM!	#NUM!	#NUM!
								#DIV/0!	#NUM!	#NUM!	#NUM!
								#DIV/0!	#NUM!	#NUM!	#NUM!
								#DIV/0!	#NUM!	#NUM!	#NUM!
								#DIV/0!	#NUM!	#NUM!	#NUM!
								#DIV/0!	#NUM!	#NUM!	#NUM!
								#DIV/0!	#NUM!	#NUM!	#NUM!
								#DIV/0!	#NUM!	#NUM!	#NUM!
								#DIV/0!	#NUM!	#NUM!	#NUM!
								#DIV/0!	#NUM!	#NUM!	#NUM!
								#DIV/0!	#NUM!	#NUM!	#NUM!
								#DIV/0!	#NUM!	#NUM!	#NUM!
								#DIV/0!	#NUM!	#NUM!	#NUM!
								#DIV/0!	#NUM!	#NUM!	#NUM!
								#DIV/0!	#NUM!	#NUM!	#NUM!
								#DIV/0!	#NUM!	#NUM!	#NUM!
								#DIV/0!	#NUM!	#NUM!	#NUM!
								#DIV/0!	#NUM!	#NUM!	#NUM!
								#DIV/0!	#NUM!	#NUM!	#NUM!
								#DIV/0!	#NUM!	#NUM!	#NUM!
								#DIV/0!	#NUM!	#NUM!	#NUM!
								#DIV/0!	#NUM!	#NUM!	#NUM!
								#DIV/0!	#NUM!	#NUM!	#NUM!
								#DIV/0!	#NUM!	#NUM!	#NUM!
								#DIV/0!	#NUM!	#NUM!	#NUM!
								#DIV/0!	#NUM!	#NUM!	#NUM!
								#DIV/0!	#NUM!	#NUM!	#NUM!
								#DIV/0!	#NUM!	#NUM!	#NUM!
								#DIV/0!	#NUM!	#NUM!	#NUM!
								#DIV/0!	#NUM!	#NUM!	#NUM!
								#DIV/0!	#NUM!	#NUM!	#NUM!
								#DIV/0!	#NUM!	#NUM!	#NUM!
								#DIV/0!	#NUM!	#NUM!	#NUM!
								#DIV/0!	#NUM!	#NUM!	#NUM!
								#DIV/0!	#NUM!	#NUM!	#NUM!
								#DIV/0!	#NUM!	#NUM!	#NUM!
								#DIV/0!	#NUM!	#NUM!	#NUM!
								#DIV/0!	#NUM!	#NUM!	#NUM!
								#DIV/0!	#NUM!	#NUM!	#NUM!
								#DIV/0!	#NUM!	#NUM!	#NUM!
								#DIV/0!	#NUM!	#NUM!	#NUM!
								#DIV/0!	#NUM!	#NUM!	#NUM!
								#DIV/0!	#NUM!	#NUM!	#NUM!
								#DIV/0!	#NUM!	#NUM!	#NUM!
								#DIV/0!	#NUM!	#NUM!	#NUM!
								#DIV/0!	#NUM!	#NUM!	#NUM!
								#DIV/0!	#NUM!	#NUM!	#NUM!
								#DIV/0!	#NUM!	#NUM!	#NUM!
								#DIV/0!	#NUM!	#NUM!	#NUM!
								#DIV/0!	#NUM!	#NUM!	#NUM!
								#DIV/0!	#NUM!	#NUM!	#NUM!
								#DIV/0!	#NUM!	#NUM!	#NUM!
								#DIV/0!	#NUM!	#NUM!	#NUM!
								#DIV/0!	#NUM!	#NUM!	#NUM!
								#DIV/0!	#NUM!	#NUM!	#NUM!
								#DIV/0!	#NUM!	#NUM!	#NUM!
								#DIV/0!	#NUM!	#NUM!	#NUM!
								#DIV/0!	#NUM!	#NUM!	#NUM!
								#DIV/0!	#NUM!	#NUM!	#NUM!
								#DIV/0!	#NUM!	#NUM!	#NUM!
								#DIV/0!	#NUM!	#NUM!	#NUM!
								#DIV/0!	#NUM!	#NUM!	#NUM!
								#DIV/0!	#NUM!	#NUM!	#NUM!
								#DIV/0!	#NUM!	#NUM!	#NUM!
								#DIV/0!	#NUM!	#NUM!	#NUM!
								#DIV/0!	#NUM!	#NUM!	#NUM!
								#DIV/0!	#NUM!	#NUM!	#NUM!
								#DIV/0!	#NUM!	#NUM!	#NUM!
								#DIV/0!	#NUM!	#NUM!	#NUM!
								#DIV/0!	#NUM!	#NUM!	#NUM!
								#DIV/0!	#NUM!	#NUM!	#NUM!
								#DIV/0!	#NUM!	#NUM!	#NUM!
								#DIV/0!	#NUM!	#NUM!	#NUM!
								#DIV/0!	#NUM!	#NUM!	#NUM!
								#DIV/0!	#NUM!	#NUM!	#NUM!
								#DIV/0!	#NUM!	#NUM!	#NUM!
								#DIV/0!	#NUM!	#NUM!	#NUM!
								#DIV/0!	#NUM!	#NUM!	#NUM!
								#DIV/0!	#NUM!	#NUM!	#NUM!
								#DIV/0!	#NUM!	#NUM!	#NUM!
								#DIV/0!	#NUM!	#NUM!	#NUM!
								#DIV/0!	#NUM!	#NUM!	#NUM!
								#DIV/0!	#NUM!	#NUM!	#NUM!
								#DIV/0!	#NUM!	#NUM!	#NUM!
								#DIV/0!	#NUM!	#NUM!	#NUM!
								#DIV/0!	#NUM!	#NUM!	#NUM!
								#DIV/0!	#NUM!	#NUM!	#NUM!
								#DIV/0!	#NUM!	#NUM!	#NUM!
								#DIV/0!	#NUM!	#NUM!	#NUM!
								#DIV/0!	#NUM!	#NUM!	#NUM!
								#DIV/0!	#NUM!	#NUM!	#NUM!
								#DIV/0!	#NUM!	#NUM!	#NUM!
								#DIV/0!	#NUM!	#NUM!	#NUM!
								#DIV/0!	#NUM!	#NUM!	#NUM!
								#DIV/0!	#NUM!	#NUM!	#NUM!
								#DIV/0!	#NUM!	#NUM!	#NUM!
								#DIV/0!	#NUM!	#NUM!	#NUM!
								#DIV/0!	#NUM!	#NUM!	#NUM!
								#DIV/0!	#NUM!	#NUM!	#NUM!
								#DIV/0!	#NUM!	#NUM!	#NUM!
								#DIV/0!	#NUM!	#NUM!	#NUM!
								#DIV/0!	#NUM!	#NUM!	#NUM!
								#DIV/0!	#NUM!	#NUM!	#NUM!
								#DIV/0!	#NUM!	#NUM!	#NUM!
								#DIV/0!	#NUM!	#NUM!	#NUM!
								#DIV/0!	#NUM!	#NUM!	#NUM!
								#DIV/0!	#NUM!	#NUM!	#NUM!
								#DIV/0!	#NUM!	#NUM!	#NUM!
								#DIV/0!	#NUM!	#NUM!	#NUM!
								#DIV/0!	#NUM!	#NUM!	#NUM!
								#DIV/0!	#NUM!	#NUM!	#NUM!
								#DIV/0!	#NUM!	#NUM!	#NUM!
								#DIV/0!	#NUM!	#NUM!	#NUM!
								#DIV/0!	#NUM!	#NUM!	#NUM!
								#DIV/0!	#NUM!	#NUM!	#NUM!
								#DIV/0!	#NUM!	#NUM!	#NUM!
								#DIV/0!	#NUM!	#NUM!	#NUM!
								#DIV/0!	#NUM!	#NUM!	#NUM!
								#DIV/0!	#NUM!	#NUM!	#NUM!
								#DIV/0!	#NUM!	#NUM!	#NUM!
								#DIV/0!	#NUM!	#NUM!	#NUM!
								#DIV/0!	#NUM!	#NUM!	#NUM!
								#DIV/0!	#NUM!	#NUM!	#NUM!
								#DIV/0!	#NUM!	#NUM!	#NUM!
								#DIV/0!	#NUM!	#NUM!	#NUM!
								#DIV/0!	#NUM!	#NUM!	#NUM!
								#DIV/0!	#NUM!	#NUM!	#NUM!
								#DIV/0!	#NUM!	#NUM!	#NUM!
								#DIV/0!	#NUM!	#NUM!	#NUM!
								#DIV/0!	#NUM!	#NUM!	#NUM!
								#DIV/0!	#NUM!	#NUM!	#NUM!
								#DIV/0!	#NUM!	#NUM!	#NUM!
								#DIV/0!	#NUM!	#NUM!	#NUM!
								#DIV/0!	#NUM!	#NUM!	#NUM!
								#DIV/0!	#NUM!	#NUM!	#NUM!
								#DIV/0!	#NUM!	#NUM!	#NUM!
								#DIV/0!	#NUM!	#NUM!	#NUM!
								#DIV/0!	#NUM!	#NUM!	#NUM!
								#DIV/0!	#NUM!	#NUM!	#NUM!
								#DIV/0!	#NUM!	#NUM!	#NUM!
								#DIV/0!	#NUM!	#NUM!	#NUM!
								#DIV/0!	#NUM!	#NUM!	#NUM!
								#DIV/0!	#NUM!	#NUM!	#NUM!
								#DIV/0!	#NUM!	#NUM!	#NUM!
								#DIV/0!	#NUM!	#NUM!	#NUM!
								#DIV/0!	#NUM!	#NUM!	#NUM!
								#DIV/0!	#NUM!	#NUM!	#NUM!
								#DIV/0!	#NUM!	#NUM!	#NUM!
								#DIV/0!	#NUM!	#NUM!	#NUM!
								#DIV/0!	#NUM!	#NUM!	#NUM!
								#DIV/0!	#NUM!	#NUM!	#NUM!
								#DIV/0!	#NUM!	#NUM!	#NUM!
								#DIV/0!	#NUM!	#NUM!	#NUM!
								#DIV/0!	#NUM!	#NUM!	#NUM!
								#DIV/0!	#NUM!	#NUM!	#NUM!
								#DIV/0!	#NUM!	#NUM!	#NUM!
								#DIV/0!	#NUM!	#NUM!	#NUM!
								#DIV/0!	#NUM!	#NUM!	#NUM!
								#DIV/0!	#NUM!	#NUM!	#NUM!
								#DIV/0!	#NUM!	#NUM!	#NUM!
								#DIV/0!	#NUM!	#NUM!	#NUM!
								#DIV/0!	#NUM!	#NUM!	#NUM!
								#DIV/0!	#NUM!	#NUM!	#NUM!
								#DIV/0!	#NUM!	#NUM!	#NUM!
								#DIV/0!	#NUM!	#NUM!	#NUM!
								#DIV/0!	#NUM!	#NUM!	#NUM!
								#DIV/0!	#NUM!	#NUM!	#NUM!
								#DIV/0!	#NUM!	#NUM!	#NUM!
								#DIV/0!	#NUM!	#NUM!	#NUM!
								#DIV/0!	#NUM!	#NUM!	#NUM!
								#DIV/0!	#NUM!	#NUM!	#NUM!
								#DIV/0!	#NUM!	#NUM!	#NUM!
								#DIV/0!	#NUM!	#NUM!	#NUM!
								#DIV/0!	#NUM!	#NUM!	#NUM!
								#DIV/0!	#NUM!	#NUM!	#NUM!
								#DIV/0!	#NUM!	#NUM!	#NUM!
								#DIV/0!	#NUM!	#NUM!	#NUM!
								#DIV/0!	#NUM!	#NUM!	#NUM!
								#DIV/0!	#NUM!	#NUM!	#NUM!
								#DIV/0!	#NUM!	#NUM!	#NUM!
								#DIV/0!	#NUM!	#NUM!	#NUM!
								#DIV/0!	#NUM!	#NUM!	#NUM!
								#DIV/0!	#NUM!	#NUM!	#NUM!
								#DIV/0!	#NUM!	#NUM!	#NUM!
								#DIV/0!	#NUM!	#NUM!	#NUM!
								#DIV/0!	#NUM!	#NUM!	#NUM!
								#DIV/0!	#NUM!	#NUM!	#NUM!
								#DIV/0!	#NUM!	#NUM!	#NUM!
								#DIV/0!	#NUM!	#NUM!	#NUM!
								#DIV/0!	#NUM!	#NUM!	#NUM!
								#DIV/0!	#NUM!	#NUM!	#NUM!
								#DIV/0!	#NUM!	#NUM!	#NUM!
								#DIV/0!	#NUM!	#NUM!	#NUM!
								#DIV/0!	#NUM!	#NUM!	#NUM!
								#DIV/0!	#NUM!	#NUM!	#NUM!
								#DIV/0!	#NUM!	#NUM!	#NUM!
								#DIV/0!	#NUM!	#NUM!	#NUM!
								#DIV/0!	#NUM!	#NUM!	#NUM!
								#DIV/0!	#NUM!	#NUM!	#NUM!
								#DIV/0!	#NUM!	#NUM!	#NUM!
								#DIV/0!	#NUM!	#NUM!	#NUM!
								#DIV/0!	#NUM!	#NUM!	#NUM!
								#DIV/0!	#NUM!	#NUM!	#NUM!
								#DIV/0!	#NUM!	#NUM!	#NUM!
								#DIV/0!	#NUM!	#NUM!	#NUM!
								#DIV/0!	#NUM!	#NUM!	#NUM!
								#DIV/0!	#NUM!	#NUM!	#NUM!
								#DIV/0!	#NUM!	#NUM!	#NUM!
								#DIV/0!	#NUM!	#NUM!	#NUM!
								#DIV/0!	#NUM!	#NUM!	#NUM!
								#DIV/0!	#NUM!	#NUM!	#NUM!
								#DIV/0!	#NUM!	#NUM!	#NUM!
								#DIV/0!	#NUM!	#NUM!	#NUM!
								#DIV/0!	#NUM!	#NUM!	#NUM!
								#DIV/0!	#NUM!	#NUM!	#NUM!
								#DIV/0!	#NUM!	#NUM!	#NUM!
								#DIV/0!	#NUM!	#NUM!	#NUM!
								#DIV/0!	#NUM!	#NUM!	#NUM!
								#DIV/0!	#NUM!	#NUM!	#NUM!
								#DIV/0!	#NUM!	#NUM!	#NUM!
								#DIV/0!	#NUM!	#NUM!	#NUM!
								#DIV/0!	#NUM!	#NUM!	#NUM!
								#DIV/0!	#NUM!	#NUM!	#NUM!
								#DIV/0!	#NUM!	#NUM!	#NUM!
								#DIV/0!	#NUM!	#NUM!	#NUM!
								#DIV/0!	#NUM!	#NUM!	#NUM!
								#DIV/0!	#NUM!	#NUM!	#NUM!
								#DIV/0!	#NUM!	#NUM!	#NUM!
								#DIV/0!	#NUM!	#NUM!	#NUM!
								#DIV/0!	#NUM!	#NUM!	#NUM!
								#DIV/0!	#NUM!	#NUM!	#NUM!
								#DIV/0!	#NUM!	#NUM!	#NUM!
								#DIV/0!	#NUM!	#NUM!	#NUM!
								#DIV/0!	#NUM!	#NUM!	#NUM!
								#DIV/0!	#NUM!	#NUM!	#NUM!
								#DIV/0!	#NUM!	#NUM!	#NUM!
								#DIV/0!	#NUM!	#NUM!	#NUM!
								#DIV/0!	#NUM!	#NUM!	#NUM!
								#DIV/0!	#NUM!	#NUM!	#NUM!
								#DIV/0!	#NUM!	#NUM!	#NUM!
								#DIV/0!	#NUM!	#NUM!	#NUM!
								#DIV/0!	#NUM!	#NUM!	#NUM!
								#DIV/0!	#NUM!	#NUM!	#NUM!
								#DIV/0!	#NUM!	#NUM!	#NUM!
								#DIV/0!	#NUM!	#NUM!	#NUM!
								#DIV/0!	#NUM!	#NUM!	#NUM!
								#DIV/0!	#NUM!	#NUM!	#NUM!
								#DIV/0!	#NUM!	#NUM!	#NUM!
								#DIV/0!	#NUM!	#NUM!	#NUM!
								#DIV/0!	#NUM!	#NUM!	#NUM!
								#DIV/0!	#NUM!	#NUM!	#NUM!
								#DIV/0!	#NUM!	#NUM!	#NUM!
								#DIV/0!	#NUM!	#NUM!	#NUM!
								#DIV/0!	#NUM!	#NUM!	#NUM!
								#DIV/0!	#NUM!	#NUM!	#NUM!
								#DIV/0!	#NUM!	#NUM!	#NUM!
								#DIV/0!	#NUM!	#NUM!	#NUM!
								#DIV/0!	#NUM!	#NUM!	#NUM!
								#DIV/0!	#NUM!	#NUM!	#NUM!
								#DIV/0!	#NUM!	#NUM!	#NUM!
								#DIV/0!	#NUM!	#NUM!	#NUM!
								#DIV/0!	#NUM!	#NUM!	#NUM!
								#DIV/0!	#NUM!	#NUM!	#NUM!
								#DIV/0!	#NUM!	#NUM!	#NUM!
								#DIV/0!	#NUM!	#NUM!	#NUM!
								#DIV/0!	#NUM!	#NUM!	#NUM!
								#DIV/0!	#NUM!	#NUM!	#NUM!
								#DIV/0!	#NUM!	#NUM!	#NUM!
								#DIV/0!	#NUM!	#NUM!	#NUM!
								#DIV/0!	#NUM!	#NUM!	#NUM!
								#DIV/0!	#NUM!	#NUM!	#NUM!
								#DIV/0!	#NUM!	#NUM!	#NUM!
								#DIV/0!	#NUM!	#NUM!	#NUM!
								#DIV/0!	#NUM!	#NUM!	#NUM!
								#DIV/0!	#NUM!	#NUM!	#NUM!
								#DIV/0!	#NUM!	#NUM!	#NUM!
								#DIV/0!	#NUM!	#NUM!	#NUM!
								#DIV/0!	#NUM!	#NUM!	#NUM!
								#DIV/0!	#NUM!	#NUM!	#NUM!
								#DIV/0!	#NUM!	#NUM!	#NUM!
								#DIV/0!	#NUM!	#NUM!	#NUM!
								#DIV/0!	#NUM!	#NUM!	#NUM!
								#DIV/0!	#NUM!	#NUM!	#NUM!
								#DIV/0!	#NUM!	#NUM!	#NUM!
								#DIV/0!	#NUM!	#NUM!	#NUM!
								#DIV/0!	#NUM!	#NUM!	#NUM!
								#DIV/0!	#NUM!	#NUM!	#NUM!
								#DIV/0!	#NUM!	#NUM!	#NUM!
								#DIV/0!	#NUM!	#NUM!	#NUM!
								#DIV/0!	#NUM!	#NUM!	#NUM!
								#DIV/0!	#NUM!	#NUM!	#NUM!
								#DIV/0!	#NUM!	#NUM!	#NUM!
								#DIV/0!	#NUM!	#NUM!	#NUM!
								#DIV/0!	#NUM!	#NUM!	#NUM!
								#DIV/0!	#NUM!	#NUM!	#NUM!
								#DIV/0!	#NUM!	#NUM!	#NUM!
								#DIV/0!	#NUM!	#NUM!	#NUM!
								#DIV/0!	#NUM!	#NUM!	#NUM!
								#DIV/0!	#NUM!	#NUM!	#NUM!
								#DIV/0!	#NUM!	#NUM!	#NUM!
								#DIV/0!	#NUM!	#NUM!	#NUM!
								#DIV/0!	#NUM!	#NUM!	#NUM!
								#DIV/0!	#NUM!	#NUM!	#NUM!
								#DIV/0!	#NUM!	#NUM!	#NUM!
								#DIV/0!	#NUM!	#NUM!	#NUM!
								#DIV/0!	#NUM!	#NUM!	#NUM!
								#DIV/0!	#NUM!	#NUM!	#NUM!
								#DIV/0!	#NUM!	#NUM!	#NUM!
								#DIV/0!	#NUM!	#NUM!	#NUM!
								#DIV/0!	#NUM!	#NUM!	#NUM!
								#DIV/0!	#NUM!	#NUM!	#NUM!
								#DIV/0!	#NUM!	#NUM!	#NUM!
								#DIV/0!	#NUM!	#NUM!	#NUM!
								#DIV/0!	#NUM!	#NUM!	#NUM!
								#DIV/0!	#NUM!	#NUM!	#NUM!
								#DIV/0!	#NUM!	#NUM!	#NUM!
								#DIV/0!	#NUM!	#NUM!	#NUM!
								#DIV/0!	#NUM!	#NUM!	#NUM!
								#DIV/0!	#NUM!	#NUM!	#NUM!
								#DIV/0!	#NUM!	#NUM!	#NUM!
								#DIV/0!	#NUM!	#NUM!	#NUM!
								#DIV/0!	#NUM!	#NUM!	#NUM!
								#DIV/0!	#NUM!	#NUM!	#NUM!
								#DIV/0!	#NUM!	#NUM!	#NUM!
								#DIV/0!	#NUM!	#NUM!	#NUM!
								#DIV/0!	#NUM!	#NUM!	#NUM!
								#DIV/0!	#NUM!	#NUM!	#NUM!
								#DIV/0!	#NUM!	#NUM!	#NUM!
								#DIV/0!	#NUM!	#NUM!	#NUM!
								#DIV/0!	#NUM!	#NUM!	#NUM!
								#DIV/0!	#NUM!	#NUM!	#NUM!
								#DIV/0!	#NUM!	#NUM!	#NUM!
								#DIV/0!	#NUM!	#NUM!	#NUM!
								#DIV/0!	#NUM!	#NUM!	#NUM!
								#DIV/0!	#NUM!	#NUM!	#NUM!
								#DIV/0!	#NUM!	#NUM!	#NUM!
								#DIV/0!	#NUM!	#NUM!	#NUM!
								#DIV/0!	#NUM!	#NUM!	#NUM!
								#DIV/0!	#NUM!	#NUM!	#NUM!
								#DIV/0!	#NUM!	#NUM!	#NUM!
								#DIV/0!	#NUM!	#NUM!	#NUM!
								#DIV/0!	#NUM!	#NUM!	#NUM!
								#DIV/0!	#NUM!	#NUM!	#NUM!
								#DIV/0!	#NUM!	#NUM!	#NUM!
								#DIV/0!	#NUM!	#NUM!	#NUM!
								#DIV/0!	#NUM!	#NUM!	#NUM!
								#DIV/0!	#NUM!	#NUM!	#NUM!
								#DIV/0!	#NUM!	#NUM!	#NUM!
								#DIV/0!	#NUM!	#NUM!	#NUM!
								#DIV/0!	#NUM!	#NUM!	#NUM!
								#DIV/0!	#NUM!	#NUM!	#NUM!
								#DIV/0!	#NUM!	#NUM!	#NUM!
								#DIV/0!	#NUM!	#NUM!	#NUM!
								#DIV/0!	#NUM!	#NUM!	#NUM!
								#DIV/0!	#NUM!	#NUM!	#NUM!
								#DIV/0!	#NUM!	#NUM!	#NUM!
								#DIV/0!	#NUM!	#NUM!	#NUM!
								#DIV/0!	#NUM!	#NUM!	#NUM!
								#DIV/0!	#NUM!	#NUM!	#NUM!
								#DIV/0!	#NUM!	#NUM!	#NUM!
								#DIV/0!	#NUM!	#NUM!	#NUM!
								#DIV/0!	#NUM!	#NUM!	#NUM!
								#DIV/0!	#NUM!	#NUM!	#NUM!
								#DIV/0!	#NUM!	#NUM!	#NUM!
								#DIV/0!	#NUM!	#NUM!	#NUM!
								#DIV/0!	#NUM!	#NUM!	#NUM!
								#DIV/0!	#NUM!	#NUM!	#NUM!
								#DIV/0!	#NUM!	#NUM!	#NUM!
								#DIV/0!	#NUM!	#NUM!	#NUM!
								#DIV/0!	#NUM!	#NUM!	#NUM!
								#DIV/0!	#NUM!	#NUM!	#NUM!
								#DIV/0!	#NUM!	#NUM!	#NUM!
								#DIV/0!	#NUM!	#NUM!	#NUM!
								#DIV/0!	#NUM!	#NUM!	#NUM!
								#DIV/0!	#NUM!	#NUM!	#NUM!
								#DIV/0!	#NUM!	#NUM!	#NUM!
								#DIV/0!	#NUM!	#NUM!	#NUM!
								#DIV/0!	#NUM!	#NUM!	#NUM!
								#DIV/0!	#NUM!	#NUM!	#NUM!
								#DIV/0!	#NUM!	#NUM!	#NUM!
								#DIV/0!	#NUM!	#NUM!	#NUM!
								#DIV/0!	#NUM!	#NUM!	#NUM!
								#DIV/0!	#NUM!	#NUM!	#NUM!
								#DIV/0!	#NUM!	#NUM!	#NUM!
								#DIV/0!	#NUM!	#NUM!	#NUM!
								#DIV/0!	#NUM!	#NUM!	#NUM!
								#DIV/0!	#NUM!	#NUM!	#NUM!
								#DIV/0!	#NUM!	#NUM!	#NUM!
								#DIV/0!	#NUM!	#NUM!	#NUM!
								#DIV/0!	#NUM!	#NUM!	#NUM!
								#DIV/0!	#NUM!	#NUM!	#NUM!
								#DIV/0!	#NUM!	#NUM!	#NUM!
								#DIV/0!	#NUM!	#NUM!	#NUM!
								#DIV/0!	#NUM!	#NUM!	#NUM!
								#DIV/0!	#NUM!	#NUM!	#NUM!
								#DIV/0!	#NUM!	#NUM!	#NUM!
								#DIV/0!	#NUM!	#NUM!	#NUM!
								#DIV/0!	#NUM!	#NUM!	#NUM!
								#DIV/0!	#NUM!	#NUM!	#NUM!
								#DIV/0!	#NUM!	#NUM!	#NUM!
								#DIV/0!	#NUM!	#NUM!	#NUM!
								#DIV/0!	#NUM!	#NUM!	#NUM!
								#DIV/0!	#NUM!	#NUM!	#NUM!
								#DIV/0!	#NUM!	#NUM!	#NUM!
								#DIV/0!	#NUM!	#NUM!	#NUM!
								#DIV/0!	#NUM!	#NUM!	#NUM!
								#DIV/0!	#NUM!	#NUM!	#NUM!
								#DIV/0!	#NUM!	#NUM!	#NUM!
								#DIV/0!	#NUM!	#NUM!	#NUM!
								#DIV/0!	#NUM!	#NUM!	#NUM!
								#DIV/0!	#NUM!	#NUM!	#NUM!
								#DIV/0!	#NUM!	#NUM!	#NUM!
								#DIV/0!	#NUM!	#NUM!	#NUM!
								#DIV/0!	#NUM!	#NUM!	#NUM!
								#DIV/0!	#NUM!	#NUM!	#NUM!
								#DIV/0!	#NUM!	#NUM!	#NUM!
								#DIV/0!	#NUM!	#NUM!	#NUM!
								#DIV/0!	#NUM!	#NUM!	#NUM!
								#DIV/0!	#NUM!	#NUM!	#NUM!
								#DIV/0!	#NUM!	#NUM!	#NUM!
								#DIV/0!	#NUM!	#NUM!	#NUM!
								#DIV/0!	#NUM!	#NUM!	#NUM!
								#DIV/0!	#NUM!	#NUM!	#NUM!
								#DIV/0!	#NUM!	#NUM!	#NUM!
								#DIV/0!	#NUM!	#NUM!	#NUM!
								#DIV/0!	#NUM!	#NUM!	#NUM!
								#DIV/0!	#NUM!	#NUM!	#NUM!
								#DIV/0!	#NUM!	#NUM!	#NUM!
								#DIV/0!	#NUM!	#NUM!	#NUM!
								#DIV/0!	#NUM!	#NUM!	#NUM!
								#DIV/0!	#NUM!	#NUM!	#NUM!
								#DIV/0!	#NUM!	#NUM!	#NUM!
								#DIV/0!	#NUM!	#NUM!	#NUM!
								#DIV/0!	#NUM!	#NUM!	#NUM!
								#DIV/0!	#NUM!	#NUM!	#NUM!
								#DIV/0!	#NUM!	#NUM!	#NUM!
								#DIV/0!	#NUM!	#NUM!	#NUM!
								#DIV/0!	#NUM!	#NUM!	#NUM!
								#DIV/0!	#NUM!	#NUM!	#NUM!
								#DIV/0!	#NUM!	#NUM!	#NUM!
								#DIV/0!	#NUM!	#NUM!	#NUM!
								#DIV/0!	#NUM!	#NUM!	#NUM!
								#DIV/0!	#NUM!	#NUM!	#NUM!
								#DIV/0!	#NUM!	#NUM!	#NUM!
								#DIV/0!	#NUM!	#NUM!	#NUM!
								#DIV/0!	#NUM!	#NUM!	#NUM!
								#DIV/0!	#NUM!	#NUM!	#NUM!
								#DIV/0!	#NUM!	#NUM!	#NUM!
								#DIV/0!	#NUM!	#NUM!	#NUM!
								#DIV/0!	#NUM!	#NUM!	#NUM!
								#DIV/0!	#NUM!	#NUM!	#NUM!
								#DIV/0!	#NUM!	#NUM!	#NUM!
								#DIV/0!	#NUM!	#NUM!	#NUM!
								#DIV/0!	#NUM!	#NUM!	#NUM!
								#DIV/0!	#NUM!	#NUM!	#NUM!
								#DIV/0!	#NUM!	#NUM!	#NUM!
								#DIV/0!	#NUM!	#NUM!	#NUM!
								#DIV/0!	#NUM!	#NUM!	#NUM!
								#DIV/0!	#NUM!	#NUM!	#NUM!
								#DIV/0!	#NUM!	#NUM!	#NUM!
								#DIV/0!	#NUM!	#NUM!	#NUM!
								#DIV/0!	#NUM!	#NUM!	#NUM!
								#DIV/0!	#NUM!	#NUM!	#NUM!
								#DIV/0!	#NUM!	#NUM!	#NUM!
								#DIV/0!	#NUM!	#NUM!	#NUM!
								#DIV/0!	#NUM!	#NUM!	#NUM!
								#DIV/0!	#NUM!	#NUM!	#NUM!
								#DIV/0!	#NUM!	#NUM!	#NUM!
								#DIV/0!	#NUM!	#NUM!	#NUM!
								#DIV/0!	#NUM!	#NUM!	#NUM!
								#DIV/0!	#NUM!	#NUM!	#NUM!
								#DIV/0!	#NUM!	#NUM!	#NUM!
								#DIV/0!	#NUM!	#NUM!	#NUM!
								#DIV/0!	#NUM!	#NUM!	#NUM!
								#DIV/0!	#NUM!	#NUM!	#NUM!
								#DIV/0!	#NUM!	#NUM!	#NUM!
								#DIV/0!	#NUM!	#NUM!	#NUM!
								#DIV/0!	#NUM!	#NUM!	#NUM!
								#DIV/0!	#NUM!	#NUM!	#NUM!
								#DIV/0!	#NUM!	#NUM!	#NUM!
								#DIV/0!	#NUM!	#NUM!	#NUM!
								#DIV/0!	#NUM!	#NUM!	#NUM!
								#DIV/0!	#NUM!	#NUM!	#NUM!
								#DIV/0!	#NUM!	#NUM!	#NUM!
								#DIV/0!	#NUM!	#NUM!	#NUM!
								#DIV/0!	#NUM!	#NUM!	#NUM!
								#DIV/0!	#NUM!	#NUM!	#NUM!
								#DIV/0!	#NUM!	#NUM!	#NUM!
								#DIV/0!	#NUM!	#NUM!	#NUM!
								#DIV/0!	#NUM!	#NUM!	#NUM!
								#DIV/0!	#NUM!	#NUM!	#NUM!
								#DIV/0!	#NUM!	#NUM!	#NUM!
								#DIV/0!	#NUM!	#NUM!	#NUM!
								#DIV/0!	#NUM!	#NUM!	#NUM!
								#DIV/0!	#NUM!	#NUM!	#NUM!
								#DIV/0!	#NUM!	#NUM!	#NUM!
								#DIV/0!	#NUM!	#NUM!	#NUM!
								#DIV/0!	#NUM!	#NUM!	#NUM!
								#DIV/0!	#NUM!	#NUM!	#NUM!
								#DIV/0!	#NUM!	#NUM!	#NUM!
								#DIV/0!	#NUM!	#NUM!	#NUM!
								#DIV/0!	#NUM!	#NUM!	#NUM!
								#DIV/0!	#NUM!	#NUM!	#NUM!
								#DIV/0!	#NUM!	#NUM!	#NUM!
								#DIV/0!	#NUM!	#NUM!	#NUM!
								#DIV/0!	#NUM!	#NUM!	#NUM!
								#DIV/0!	#NUM!	#NUM!	#NUM!
								#DIV/0!	#NUM!	#NUM!	#NUM!
								#DIV/0!	#NUM!	#NUM!	#NUM!
								#DIV/0!	#NUM!	#NUM!	#NUM!
								#DIV/0!	#NUM!	#NUM!	#NUM!
								#DIV/0!	#NUM!	#NUM!	#NUM!
								#DIV/0!	#NUM!	#NUM!	#NUM!
								#DIV/0!	#NUM!	#NUM!	#NUM!
								#DIV/0!	#NUM!	#NUM!	#NUM!
								#DIV/0!	#NUM!	#NUM!	#NUM!
								#DIV/0!	#NUM!	#NUM!	#NUM!
								#DIV/0!	#NUM!	#NUM!	#NUM!
								#DIV/0!	#NUM!	#NUM!	#NUM!
								#DIV/0!	#NUM!	#NUM!	#NUM!
								#DIV/0!	#NUM!	#NUM!	#NUM!
								#DIV/0!	#NUM!	#NUM!	#NUM!
								#DIV/0!	#NUM!	#NUM!	#NUM!
								#DIV/0!	#NUM!	#NUM!	#NUM!
								#DIV/0!	#NUM!	#NUM!	#NUM!
								#DIV/0!	#NUM!	#NUM!	#NUM!
								#DIV/0!	#NUM!	#NUM!	#NUM!
								#DIV/0!	#NUM!	#NUM!	#NUM!
								#DIV/0!	#NUM!	#NUM!	#NUM!
								#DIV/0!	#NUM!	#NUM!	#NUM!
								#DIV/0!	#NUM!	#NUM!	#NUM!
								#DIV/0!	#NUM!	#NUM!	#NUM!
								#DIV/0!	#NUM!	#NUM!	#NUM!
								#DIV/0!	#NUM!	#NUM!	#NUM!
								#DIV/0!	#NUM!	#NUM!	#NUM!
								#DIV/0!	#NUM!	#NUM!	#NUM!
								#DIV/0!	#NUM!	#NUM!	#NUM!
								#DIV/0!	#NUM!	#NUM!	#NUM!
								#DIV/0!	#NUM!	#NUM!	#NUM!
								#DIV/0!	#NUM!	#NUM!	#NUM!
								#DIV/0!	#NUM!	#NUM!	#NUM!
								#DIV/0!	#NUM!	#NUM!	#NUM!
								#DIV/0!	#NUM!	#NUM!	#NUM!
								#DIV/0!	#NUM!	#NUM!	#NUM!
								#DIV/0!	#NUM!	#NUM!	#NUM!
								#DIV/0!	#NUM!	#NUM!	#NUM!
								#DIV/0!	#NUM!	#NUM!	#NUM!
								#DIV/0!	#NUM!	#NUM!	#NUM!
								#DIV/0!	#NUM!	#NUM!	#NUM!
								#DIV/0!	#NUM!	#NUM!	#NUM!
								#DIV/0!	#NUM!	#NUM!	#NUM!
								#DIV/0!	#NUM!	#NUM!	#NUM!
								#DIV/0!	#NUM!	#NUM!	#NUM!
								#DIV/0!	#NUM!	#NUM!	#NUM!
								#DIV/0!	#NUM!	#NUM!	#NUM!
								#DIV/0!	#NUM!	#NUM!	#NUM!
								#DIV/0!	#NUM!	#NUM!	#NUM!
								#DIV/0!	#NUM!	#NUM!	#NUM!
								#DIV/0!	#NUM!	#NUM!	#NUM!
								#DIV/0!	#NUM!	#NUM!	#NUM!
								#DIV/0!	#NUM!	#NUM!	#NUM!
								#DIV/0!	#NUM!	#NUM!	#NUM!
								#DIV/0!	#NUM!	#NUM!	#NUM!
								#DIV/0!	#NUM!	#NUM!	#NUM!
								#DIV/0!	#NUM!	#NUM!	#NUM!
								#DIV/0!	#NUM!	#NUM!	#NUM!
								#DIV/0!	#NUM!	#NUM!	#NUM!
								#DIV/0!	#NUM!	#NUM!	#NUM!
								#DIV/0!	#NUM!	#NUM!	#NUM!
								#DIV/0!	#NUM!	#NUM!	#NUM!
								#DIV/0!	#NUM!	#NUM!	#NUM!
								#DIV/0!	#NUM!	#NUM!	#NUM!
								#DIV/0!	#NUM!	#NUM!	#NUM!
								#DIV/0!	#NUM!	#NUM!	#NUM!
								#DIV/0!	#NUM!	#NUM!	#NUM!
								#DIV/0!	#NUM!	#NUM!	#NUM!
								#DIV/0!	#NUM!	#NUM!	#NUM!
								#DIV/0!	#NUM!	#NUM!	#NUM!
								#DIV/0!	#NUM!	#NUM!	#NUM!
								#DIV/0!	#NUM!	#NUM!	#NUM!
								#DIV/0!	#NUM!	#NUM!	#NUM!
								#DIV/0!	#NUM!	#NUM!	#NUM!
								#DIV/0!	#NUM!	#NUM!	#NUM!
								#DIV/0!	#NUM!	#NUM!	#NUM!
								#DIV/0!	#NUM!	#NUM!	#NUM!
								#DIV/0!	#NUM!	#NUM!	#NUM!
								#DIV/0!	#NUM!	#NUM!	#NUM!
								#DIV/0!	#NUM!	#NUM!	#NUM!
								#DIV/0!	#NUM!	#NUM!	#NUM!
								#DIV/0!	#NUM!	#NUM!	#NUM!
								#DIV/0!	#NUM!	#NUM!	#NUM!
								#DIV/0!	#NUM!	#NUM!	#NUM!
								#DIV/0!	#NUM!	#NUM!	#NUM!
								#DIV/0!	#NUM!	#NUM!	#NUM!
								#DIV/0!	#NUM!	#NUM!	#NUM!
								#DIV/0!	#NUM!	#NUM!	#NUM!
								#DIV/0!	#NUM!	#NUM!	#NUM!
								#DIV/0!	#NUM!	#NUM!	#NUM!
								#DIV/0!	#NUM!	#NUM!	#NUM!
								#DIV/0!	#NUM!	#NUM!	#NUM!
								#DIV/0!	#NUM!	#NUM!	#NUM!
								#DIV/0!	#NUM!	#NUM!	#NUM!
								#DIV/0!	#NUM!	#NUM!	#NUM!
								#DIV/0!	#NUM!	#NUM!	#NUM!
								#DIV/0!	#NUM!	#NUM!	#NUM!
								#DIV/0!	#NUM!	#NUM!	#NUM!
								#DIV/0!	#NUM!	#NUM!	#NUM!
								#DIV/0!	#NUM!	#NUM!	#NUM!
								#DIV/0!	#NUM!	#NUM!	#NUM!
								#DIV/0!	#NUM!	#NUM!	#NUM!
								#DIV/0!	#NUM!	#NUM!	#NUM!
								#DIV/0!	#NUM!	#NUM!	#NUM!
								#DIV/0!	#NUM!	#NUM!	#NUM!
								#DIV/0!	#NUM!	#NUM!	#NUM!
								#DIV/0!	#NUM!	#NUM!	#NUM!
								#DIV/0!	#NUM!	#NUM!	#NUM!
								#DIV/0!	#NUM!	#NUM!	#NUM!
								#DIV/0!	#NUM!	#NUM!	#NUM!
								#DIV/0!	#NUM!	#NUM!	#NUM!
								#DIV/0!	#NUM!	#NUM!	#NUM!
								#DIV/0!	#NUM!	#NUM!	#NUM!
								#DIV/0!	#NUM!	#NUM!	#NUM!
								#DIV/0!	#NUM!	#NUM!	#NUM!
								#DIV/0!	#NUM!	#NUM!	#NUM!
								#DIV/0!	#NUM!	#NUM!	#NUM!
								#DIV/0!	#NUM!	#NUM!	#NUM!
								#DIV/0!	#NUM!	#NUM!	#NUM!
								#DIV/0!	#NUM!	#NUM!	#NUM!
								#DIV/0!	#NUM!	#NUM!	#NUM!
								#DIV/0!	#NUM!	#NUM!	#NUM!
								#DIV/0!	#NUM!	#NUM!	#NUM!
								#DIV/0!	#NUM!	#NUM!	#NUM!
								#DIV/0!	#NUM!	#NUM!	#NUM!
								#DIV/0!	#NUM!	#NUM!	#NUM!
								#DIV/0!	#NUM!	#NUM!	#NUM!
								#DIV/0!	#NUM!	#NUM!	#NUM!
								#DIV/0!	#NUM!	#NUM!	#NUM!
								#DIV/0!	#NUM!	#NUM!	#NUM!
								#DIV/0!	#NUM!	#NUM!	#NUM!
								#DIV/0!	#NUM!	#NUM!	#NUM!
								#DIV/0!	#NUM!	#NUM!	#NUM!
								#DIV/0!	#NUM!	#NUM!	#NUM!
								#DIV/0!	#NUM!	#NUM!	#NUM!
								#DIV/0!	#NUM!	#NUM!	#NUM!
								#DIV/0!	#NUM!	#NUM!	#NUM!
								#DIV/0!	#NUM!	#NUM!	#NUM!
								#DIV/0!	#NUM!	#NUM!	#NUM!
								#DIV/0!	#NUM!	#NUM!	#NUM!
								#DIV/0!	#NUM!	#NUM!	#NUM!
								#DIV/0!	#NUM!	#NUM!	#NUM!
								#DIV/0!	#NUM!	#NUM!	#NUM!
								#DIV/0!	#NUM!	#NUM!	#NUM!
								#DIV/0!	#NUM!	#NUM!	#NUM!
								#DIV/0!	#NUM!	#NUM!	#NUM!
								#DIV/0!	#NUM!	#NUM!	#NUM!
								#DIV/0!	#NUM!	#NUM!	#NUM!
								#DIV/0!	#NUM!	#NUM!	#NUM!
								#DIV/0!	#NUM!	#NUM!	#NUM!
								#DIV/0!	#NUM!	#NUM!	#NUM!
								#DIV/0!	#NUM!	#NUM!	#NUM!
								#DIV/0!	#NUM!	#NUM!	#NUM!
								#DIV/0!	#NUM!	#NUM!	#NUM!
								#DIV/0!	#NUM!	#NUM!	#NUM!
								#DIV/0!	#NUM!	#NUM!	#NUM!
								#DIV/0!	#NUM!	#NUM!	#NUM!
								#DIV/0!	#NUM!	#NUM!	#NUM!
								#DIV/0!	#NUM!	#NUM!	#NUM!
								#DIV/0!	#NUM!	#NUM!	#NUM!
								#DIV/0!	#NUM!	#NUM!	#NUM!
								#DIV/0!	#NUM!	#NUM!	#NUM!
								#DIV/0!	#NUM!	#NUM!	#NUM!
								#DIV/0!	#NUM!	#NUM!	#NUM!
								#DIV/0!	#NUM!	#NUM!	#NUM!
								#DIV/0!	#NUM!	#NUM!	#NUM!
								#DIV/0!	#NUM!	#NUM!	#NUM!
								#DIV/0!	#NUM!	#NUM!	#NUM!
								#DIV/0!	#NUM!	#NUM!	#NUM!
								#DIV/0!	#NUM!	#NUM!	#NUM!
								#DIV/0!	#NUM!	#NUM!	#NUM!
								#DIV/0!	#NUM!	#NUM!	#NUM!
								#DIV/0!	#NUM!	#NUM!	#NUM!
								#DIV/0!	#NUM!	#NUM!	#NUM!
								#DIV/0!	#NUM!	#NUM!	#NUM!
								#DIV/0!	#NUM!	#NUM!	#NUM!
								#DIV/0!	#NUM!	#NUM!	#NUM!
								#DIV/0!	#NUM!	#NUM!	#NUM!
								#DIV/0!	#NUM!	#NUM!	#NUM!
								#DIV/0!	#NUM!	#NUM!	#NUM!
								#DIV/0!	#NUM!	#NUM!	#NUM!
								#DIV/0!	#NUM!	#NUM!	#NUM!
								#DIV/0!	#NUM!	#NUM!	#NUM!
								#DIV/0!	#NUM!	#NUM!	#NUM!
								#DIV/0!	#NUM!	#NUM!	#NUM!
								#DIV/0!	#NUM!	#NUM!	#NUM!
								#DIV/0!	#NUM!	#NUM!	#NUM!
								#DIV/0!	#NUM!	#NUM!	#NUM!
								#DIV/0!	#NUM!	#NUM!	#NUM!
								#DIV/0!	#NUM!	#NUM!	#NUM!
								#DIV/0!	#NUM!	#NUM!	#NUM!
								#DIV/0!	#NUM!	#NUM!	#NUM!
								#DIV/0!	#NUM!	#NUM!	#NUM!
								#DIV/0!	#NUM!	#NUM!	#NUM!
								#DIV/0!	#NUM!	#NUM!	#NUM!
								#DIV/0!	#NUM!	#NUM!	#NUM!
								#DIV/0!	#NUM!	#NUM!	#NUM!
								#DIV/0!	#NUM!	#NUM!	#NUM!
								#DIV/0!	#NUM!	#NUM!	#NUM!
								#DIV/0!	#NUM!	#NUM!	#NUM!
								#DIV/0!	#NUM!	#NUM!	#NUM!
								#DIV/0!	#NUM!	#NUM!	#NUM!
								#DIV/0!	#NUM!	#NUM!	#NUM!
								#DIV/0!	#NUM!	#NUM!	#NUM!
								#DIV/0!	#NUM!	#NUM!	#NUM!
								#DIV/0!	#NUM!	#NUM!	#NUM!
								#DIV/0!	#NUM!	#NUM!	#NUM!
								#DIV/0!	#NUM!	#NUM!	#NUM!
								#DIV/0!	#NUM!	#NUM!	#NUM!
								#DIV/0!	#NUM!	#NUM!	#NUM!
								#DIV/0!	#NUM!	#NUM!	#NUM!
								#DIV/0!	#NUM!	#NUM!	#NUM!
								#DIV/0!	#NUM!	#NUM!	#NUM!
								#DIV/0!	#NUM!	#NUM!	#NUM!
								#DIV/0!	#NUM!	#NUM!	#NUM!
								#DIV/0!	#NUM!	#NUM!	#NUM!
								#DIV/0!	#NUM!	#NUM!	#NUM!
								#DIV/0!	#NUM!	#NUM!	#NUM!
								#DIV/0!	#NUM!	#NUM!	#NUM!
								#DIV/0!	#NUM!	#NUM!	#NUM!
								#DIV/0!	#NUM!	#NUM!	#NUM!
								#DIV/0!	#NUM!	#NUM!	#NUM!
								#DIV/0!	#NUM!	#NUM!	#NUM!
								#DIV/0!	#NUM!	#NUM!	#NUM!
								#DIV/0!	#NUM!	#NUM!	#NUM!
								#DIV/0!	#NUM!	#NUM!	#NUM!
								#DIV/0!	#NUM!	#NUM!	#NUM!
								#DIV/0!	#NUM!	#NUM!	#NUM!
								#DIV/0!	#NUM!	#NUM!	#NUM!
								#DIV/0!	#NUM!	#NUM!	#NUM!
								#DIV/0!	#NUM!	#NUM!	#NUM!
								#DIV/0!	#NUM!	#NUM!	#NUM!
								#DIV/0!	#NUM!	#NUM!	#NUM!
								#DIV/0!	#NUM!	#NUM!	#NUM!
								#DIV/0!	#NUM!	#NUM!	#NUM!
								#DIV/0!	#NUM!	#NUM!	#NUM!
								#DIV/0!	#NUM!	#NUM!	#NUM!
								#DIV/0!	#NUM!	#NUM!	#NUM!
								#DIV/0!	#NUM!	#NUM!	#NUM!
								#DIV/0!	#NUM!	#NUM!	#NUM!
								#DIV/0!	#NUM!	#NUM!	#NUM!
								#DIV/0!	#NUM!	#NUM!	#NUM!
								#DIV/0!	#NUM!	#NUM!	#NUM!
								#DIV/0!	#NUM!	#NUM!	#NUM!
								#DIV/0!	#NUM!	#NUM!	#NUM!
								#DIV/0!	#NUM!	#NUM!	#NUM!
								#DIV/0!	#NUM!	#NUM!	#NUM!
								#DIV/0!	#NUM!	#NUM!	#NUM!
								#DIV/0!	#NUM!	#NUM!	#NUM!
								#DIV/0!	#NUM!	#NUM!	#NUM!
								#DIV/0!	#NUM!	#NUM!	#NUM!
								#DIV/0!	#NUM!	#NUM!	#NUM!
								#DIV/0!	#NUM!	#NUM!	#NUM!
								#DIV/0!	#NUM!	#NUM!	#NUM!
								#DIV/0!	#NUM!	#NUM!	#NUM!
								#DIV/0!	#NUM!	#NUM!	#NUM!
								#DIV/0!	#NUM!	#NUM!	#NUM!
								#DIV/0!	#NUM!	#NUM!	#NUM!
								#DIV/0!	#NUM!	#NUM!	#NUM!
								#DIV/0!	#NUM!	#NUM!	#NUM!
								#DIV/0!	#NUM!	#NUM!	#NUM!
								#DIV/0!	#NUM!	#NUM!	#NUM!
								#DIV/0!	#NUM!	#NUM!	#NUM!
								#DIV/0!	#NUM!	#NUM!	#NUM!
								#DIV/0!	#NUM!	#NUM!	#NUM!
								#DIV/0!	#NUM!	#NUM!	#NUM!
								#DIV/0!	#NUM!	#NUM!	#NUM!
								#DIV/0!	#NUM!	#NUM!	#NUM!
								#DIV/0!	#NUM!	#NUM!	#NUM!
								#DIV/0!	#NUM!	#NUM!	#NUM!
								#DIV/0!	#NUM!	#NUM!	#NUM!
								#DIV/0!	#NUM!	#NUM!	#NUM!
								#DIV/0!	#NUM!	#NUM!	#NUM!
								#DIV/0!	#NUM!	#NUM!	#NUM!
								#DIV/0!	#NUM!	#NUM!	#NUM!
								#DIV/0!	#NUM!	#NUM!	#NUM!
								#DIV/0!	#NUM!	#NUM!	#NUM!
								#DIV/0!	#NUM!	#NUM!	#NUM!
								#DIV/0!	#NUM!	#NUM!	#NUM!
								#DIV/0!	#NUM!	#NUM!	#NUM!
								#DIV/0!	#NUM!	#NUM!	#NUM!
								#DIV/0!	#NUM!	#NUM!	#NUM!
								#DIV/0!	#NUM!	#NUM!	#NUM!
								#DIV/0!	#NUM!	#NUM!	#NUM!
								#DIV/0!	#NUM!	#NUM!	#NUM!
								#DIV/0!	#NUM!	#NUM!	#NUM!
								#DIV/0!	#NUM!	#NUM!	#NUM!
								#DIV/0!	#NUM!	#NUM!	#NUM!
								#DIV/0!	#NUM!	#NUM!	#NUM!
								#DIV/0!	#NUM!	#NUM!	#NUM!
								#DIV/0!	#NUM!	#NUM!	#NUM!
								#DIV/0!	#NUM!	#NUM!	#NUM!
								#DIV/0!	#NUM!	#NUM!	#NUM!
								#DIV/0!	#NUM!	#NUM!	#NUM!
								#DIV/0!	#NUM!	#NUM!	#NUM!
								#DIV/0!	#NUM!	#NUM!	#NUM!
								#DIV/0!	#NUM!	#NUM!	#NUM!
								#DIV/0!	#NUM!	#NUM!	#NUM!
								#DIV/0!	#NUM!	#NUM!	#NUM!
								#DIV/0!	#NUM!	#NUM!	#NUM!
								#DIV/0!	#NUM!	#NUM!	#NUM!
								#DIV/0!	#NUM!	#NUM!	#NUM!
								#DIV/0!	#NUM!	#NUM!	#NUM!
								#DIV/0!	#NUM!	#NUM!	#NUM!
								#DIV/0!	#NUM!	#NUM!	#NUM!
								#DIV/0!	#NUM!	#NUM!	#NUM!
								#DIV/0!	#NUM!	#NUM!	#NUM!
								#DIV/0!	#NUM!	#NUM!	#NUM!
								#DIV/0!	#NUM!	#NUM!	#NUM!
								#DIV/0!	#NUM!	#NUM!	#NUM!
								#DIV/0!	#NUM!	#NUM!	#NUM!
								#DIV/0!	#NUM!	#NUM!	#NUM!
								#DIV/0!	#NUM!	#NUM!	#NUM!
								#DIV/0!	#NUM!	#NUM!	#NUM!
								#DIV/0!	#NUM!	#NUM!	#NUM!
								#DIV/0!	#NUM!	#NUM!	#NUM!
								#DIV/0!	#NUM!	#NUM!	#NUM!
								#DIV/0!	#NUM!	#NUM!	#NUM!
								#DIV/0!	#NUM!	#NUM!	#NUM!
								#DIV/0!	#NUM!	#NUM!	#NUM!
								#DIV/0!	#NUM!	#NUM!	#NUM!
								#DIV/0!	#NUM!	#NUM!	#NUM!
								#DIV/0!	#NUM!	#NUM!	#NUM!
								#DIV/0!	#NUM!	#NUM!	#NUM!
								#DIV/0!	#NUM!	#NUM!	#NUM!
								#DIV/0!	#NUM!	#NUM!	#NUM!
								#DIV/0!	#NUM!	#NUM!	#NUM!
								#DIV/0!	#NUM!	#NUM!	#NUM!
								#DIV/0!	#NUM!	#NUM!	#NUM!
								#DIV/0!	#NUM!	#NUM!	#NUM!
								#DIV/0!	#NUM!	#NUM!	#NUM!
								#DIV/0!	#NUM!	#NUM!	#NUM!
								#DIV/0!	#NUM!	#NUM!	#NUM!
								#DIV/0!	#NUM!	#NUM!	#NUM!
								#DIV/0!	#NUM!	#NUM!	#NUM!
								#DIV/0!	#NUM!	#NUM!	#NUM!
								#DIV/0!	#NUM!	#NUM!	#NUM!
								#DIV/0!	#NUM!	#NUM!	#NUM!
								#DIV/0!	#NUM!	#NUM!	#NUM!
								#DIV/0!	#NUM!	#NUM!	#NUM!
								#DIV/0!	#NUM!	#NUM!	#NUM!
								#DIV/0!	#NUM!	#NUM!	#NUM!
								#DIV/0!	#NUM!	#NUM!	#NUM!
								#DIV/0!	#NUM!	#NUM!	#NUM!
								#DIV/0!	#NUM!	#NUM!	#NUM!
								#DIV/0!	#NUM!	#NUM!	#NUM!
								#DIV/0!	#NUM!	#NUM!	#NUM!
								#DIV/0!	#NUM!	#NUM!	#NUM!
								#DIV/0!	#NUM!	#NUM!	#NUM!
								#DIV/0!	#NUM!	#NUM!	#NUM!
								#DIV/0!	#NUM!	#NUM!	#NUM!
								#DIV/0!	#NUM!	#NUM!	#NUM!
								#DIV/0!	#NUM!	#NUM!	#NUM!
								#DIV/0!	#NUM!	#NUM!	#NUM!
								#DIV/0!	#NUM!	#NUM!	#NUM!
								#DIV/0!	#NUM!	#NUM!	#NUM!
								#DIV/0!	#NUM!	#NUM!	#NUM!
								#DIV/0!	#NUM!	#NUM!	#NUM!
								#DIV/0!	#NUM!	#NUM!	#NUM!
								#DIV/0!	#NUM!	#NUM!	#NUM!
								#DIV/0!	#NUM!	#NUM!	#NUM!
								#DIV/0!	#NUM!	#NUM!	#NUM!
								#DIV/0!	#NUM!	#NUM!	#NUM!
								#DIV/0!	#NUM!	#NUM!	#NUM!
								#DIV/0!	#NUM!	#NUM!	#NUM!
								#DIV/0!	#NUM!	#NUM!	#NUM!
								#DIV/0!	#NUM!	#NUM!	#NUM!
								#DIV/0!	#NUM!	#NUM!	#NUM!
								#DIV/0!	#NUM!	#NUM!	#NUM!
								#DIV/0!	#NUM!	#NUM!	#NUM!
								#DIV/0!	#NUM!	#NUM!	#NUM!
								#DIV/0!	#NUM!	#NUM!	#NUM!
								#DIV/0!	#NUM!	#NUM!	#NUM!
								#DIV/0!	#NUM!	#NUM!	#NUM!
								#DIV/0!	#NUM!	#NUM!	#NUM!
								#DIV/0!	#NUM!	#NUM!	#NUM!
								#DIV/0!	#NUM!	#NUM!	#NUM!
								#DIV/0!	#NUM!	#NUM!	#NUM!
								#DIV/0!	#NUM!	#NUM!	#NUM!
								#DIV/0!	#NUM!	#NUM!	#NUM!
								#DIV/0!	#NUM!	#NUM!	#NUM!
								#DIV/0!	#NUM!	#NUM!	#NUM!
								#DIV/0!	#NUM!	#NUM!	#NUM!
								#DIV/0!	#NUM!	#NUM!	#NUM!
								#DIV/0!	#NUM!	#NUM!	#NUM!
								#DIV/0!	#NUM!	#NUM!	#NUM!
								#DIV/0!	#NUM!	#NUM!	#NUM!
								#DIV/0!	#NUM!	#NUM!	#NUM!
								#DIV/0!	#NUM!	#NUM!	#NUM!
								#DIV/0!	#NUM!	#NUM!	#NUM!
								#DIV/0!	#NUM!	#NUM!	#NUM!
								#DIV/0!	#NUM!	#NUM!	#NUM!
								#DIV/0!	#NUM!	#NUM!	#NUM!
								#DIV/0!	#NUM!	#NUM!	#NUM!
								#DIV/0!	#NUM!	#NUM!	#NUM!
								#DIV/0!	#NUM!	#NUM!	#NUM!
								#DIV/0!	#NUM!	#NUM!	#NUM!
								#DIV/0!	#NUM!	#NUM!	#NUM!
								#DIV/0!	#NUM!	#NUM!	#NUM!
								#DIV/0!	#NUM!	#NUM!	#NUM!
								#DIV/0!	#NUM!	#NUM!	#NUM!
								#DIV/0!	#NUM!	#NUM!	#NUM!
								#DIV/0!	#NUM!	#NUM!	#NUM!
								#DIV/0!	#NUM!	#NUM!	#NUM!
								#DIV/0!	#NUM!	#NUM!	#NUM!
								#DIV/0!	#NUM!	#NUM!	#NUM!
								#DIV/0!	#NUM!	#NUM!	#NUM!
								#DIV/0!	#NUM!	#NUM!	#NUM!
								#DIV/0!	#NUM!	#NUM!	#NUM!
								#DIV/0!	#NUM!	#NUM!	#NUM!
								#DIV/0!	#NUM!	#NUM!	#NUM!
								#DIV/0!	#NUM!	#NUM!	#NUM!
								#DIV/0!	#NUM!	#NUM!	#NUM!
								#DIV/0!	#NUM!	#NUM!	#NUM!
								#DIV/0!	#NUM!	#NUM!	#NUM!
								#DIV/0!	#NUM!	#NUM!	#NUM!
								#DIV/0!	#NUM!	#NUM!	#NUM!
								#DIV/0!	#NUM!	#NUM!	#NUM!
								#DIV/0!	#NUM!	#NUM!	#NUM!
								#DIV/0!	#NUM!	#NUM!	#NUM!
								#DIV/0!	#NUM!	#NUM!	#NUM!
								#DIV/0!	#NUM!	#NUM!	#NUM!
								#DIV/0!	#NUM!	#NUM!	#NUM!
								#DIV/0!	#NUM!	#NUM!	#NUM!
								#DIV/0!	#NUM!	#NUM!	#NUM!
								#DIV/0!	#NUM!	#NUM!	#NUM!
								#DIV/0!	#NUM!	#NUM!	#NUM!
								#DIV/0!	#NUM!	#NUM!	#NUM!
								#DIV/0!	#NUM!	#NUM!	#NUM!
								#DIV/0!	#NUM!	#NUM!	#NUM!
								#DIV/0!	#NUM!	#NUM!	#NUM!
								#DIV/0!	#NUM!	#NUM!	#NUM!
								#DIV/0!	#NUM!	#NUM!	#NUM!
								#DIV/0!	#NUM!	#NUM!	#NUM!
								#DIV/0!	#NUM!	#NUM!	#NUM!
								#DIV/0!	#NUM!	#NUM!	#NUM!
								#DIV/0!	#NUM!	#NUM!	#NUM!
								#DIV/0!	#NUM!	#NUM!	#NUM!
								#DIV/0!	#NUM!	#NUM!	#NUM!
								#DIV/0!	#NUM!	#NUM!	#NUM!
								#DIV/0!	#NUM!	#NUM!	#NUM!
								#DIV/0!	#NUM!	#NUM!	#NUM!
								#DIV/0!	#NUM!	#NUM!	#NUM!
								#DIV/0!	#NUM!	#NUM!	#NUM!
								#DIV/0!	#NUM!	#NUM!	#NUM!
								#DIV/0!	#NUM!	#NUM!	#NUM!
								#DIV/0!	#NUM!	#NUM!	#NUM!
								#DIV/0!	#NUM!	#NUM!	#NUM!
								#DIV/0!	#NUM!	#NUM!	#NUM!
								#DIV/0!	#NUM!	#NUM!	#NUM!
								#DIV/0!	#NUM!	#NUM!	#NUM!
								#DIV/0!	#NUM!	#NUM!	#NUM!
								#DIV/0!	#NUM!	#NUM!	#NUM!
								#DIV/0!	#NUM!	#NUM!	#NUM!
								#DIV/0!	#NUM!	#NUM!	#NUM!
								#DIV/0!	#NUM!	#NUM!	#NUM!
								#DIV/0!	#NUM!	#NUM!	#NUM!
								#DIV/0!	#NUM!	#NUM!	#NUM!
								#DIV/0!	#NUM!	#NUM!	#NUM!
								#DIV/0!	#NUM!	#NUM!	#NUM!
								#DIV/0!	#NUM!	#NUM!	#NUM!
								#DIV/0!	#NUM!	#NUM!	#NUM!
								#DIV/0!	#NUM!	#NUM!	#NUM!
								#DIV/0!	#NUM!	#NUM!	#NUM!
								#DIV/0!	#NUM!	#NUM!	#NUM!
								#DIV/0!	#NUM!	#NUM!	#NUM!
								#DIV/0!	#NUM!	#NUM!	#NUM!
								#DIV/0!	#NUM!	#NUM!	#NUM!
								#DIV/0!	#NUM!	#NUM!	#NUM!
								#DIV/0!	#NUM!	#NUM!	#NUM!
								#DIV/0!	#NUM!	#NUM!	#NUM!
								#DIV/0!	#NUM!	#NUM!	#NUM!
								#DIV/0!	#NUM!	#NUM!	#NUM!
								#DIV/0!	#NUM!	#NUM!	#NUM!
								#DIV/0!	#NUM!	#NUM!	#NUM!
								#DIV/0!	#NUM!	#NUM!	#NUM!
								#DIV/0!	#NUM!	#NUM!	#NUM!
								#DIV/0!	#NUM!	#NUM!	#NUM!
								#DIV/0!	#NUM!	#NUM!	#NUM!
								#DIV/0!	#NUM!	#NUM!	#NUM!
								#DIV/0!	#NUM!	#NUM!	#NUM!
								#DIV/0!	#NUM!	#NUM!	#NUM!
								#DIV/0!	#NUM!	#NUM!	#NUM!
								#DIV/0!	#NUM!	#NUM!	#NUM!
								#DIV/0!	#NUM!	#NUM!	#NUM!
								#DIV/0!	#NUM!	#NUM!	#NUM!
								#DIV/0!	#NUM!	#NUM!	#NUM!
								#DIV/0!	#NUM!	#NUM!	#NUM!
								#DIV/0!	#NUM!	#NUM!	#NUM!
								#DIV/0!	#NUM!	#NUM!	#NUM!
								#DIV/0!	#NUM!	#NUM!	#NUM!
								#DIV/0!	#NUM!	#NUM!	#NUM!
								#DIV/0!	#NUM!	#NUM!	#NUM!
								#DIV/0!	#NUM!	#NUM!	#NUM!
								#DIV/0!	#NUM!	#NUM!	#NUM!
								#DIV/0!	#NUM!	#NUM!	#NUM!
								#DIV/0!	#NUM!	#NUM!	#NUM!
								#DIV/0!	#NUM!	#NUM!	#NUM!
								#DIV/0!	#NUM!	#NUM!	#NUM!
								#DIV/0!	#NUM!	#NUM!	#NUM!
								#DIV/0!	#NUM!	#NUM!	#NUM!
								#DIV/0!	#NUM!	#NUM!	#NUM!
								#DIV/0!	#NUM!	#NUM!	#NUM!
								#DIV/0!	#NUM!	#NUM!	#NUM!
								#DIV/0!	#NUM!	#NUM!	#NUM!
								#DIV/0!	#NUM!	#NUM!	#NUM!
								#DIV/0!	#NUM!	#NUM!	#NUM!
								#DIV/0!	#NUM!	#NUM!	#NUM!
								#DIV/0!	#NUM!	#NUM!	#NUM!
								#DIV/0!	#NUM!	#NUM!	#NUM!
								#DIV/0!	#NUM!	#NUM!	#NUM!
								#DIV/0!	#NUM!	#NUM!	#NUM!
								#DIV/0!	#NUM!	#NUM!	#NUM!
								#DIV/0!	#NUM!	#NUM!	#NUM!
								#DIV/0!	#NUM!	#NUM!	#NUM!
								#DIV/0!	#NUM!	#NUM!	#NUM!
								#DIV/0!	#NUM!	#NUM!	#NUM!
								#DIV/0!	#NUM!	#NUM!	#NUM!
								#DIV/0!	#NUM!	#NUM!	#NUM!
								#DIV/0!	#NUM!	#NUM!	#NUM!
								#DIV/0!	#NUM!	#NUM!	#NUM!
								#DIV/0!	#NUM!	#NUM!	#NUM!
								#DIV/0!	#NUM!	#NUM!	#NUM!
								#DIV/0!	#NUM!	#NUM!	#NUM!
								#DIV/0!	#NUM!	#NUM!	#NUM!
								#DIV/0!	#NUM!	#NUM!	#NUM!
								#DIV/0!	#NUM!	#NUM!	#NUM!
								#DIV/0!	#NUM!	#NUM!	#NUM!
								#DIV/0!	#NUM!	#NUM!	#NUM!
								#DIV/0!	#NUM!	#NUM!	#NUM!
								#DIV/0!	#NUM!	#NUM!	#NUM!
								#DIV/0!	#NUM!	#NUM!	#NUM!
								#DIV/0!	#NUM!	#NUM!	#NUM!
								#DIV/0!	#NUM!	#NUM!	#NUM!
								#DIV/0!	#NUM!	#NUM!	#NUM!
								#DIV/0!	#NUM!	#NUM!	#NUM!
								#DIV/0!	#NUM!	#NUM!	#NUM!
								#DIV/0!	#NUM!	#NUM!	#NUM!
								#DIV/0!	#NUM!	#NUM!	#NUM!
								#DIV/0!	#NUM!	#NUM!	#NUM!
								#DIV/0!	#NUM!	#NUM!	#NUM!
								#DIV/0!	#NUM!	#NUM!	#NUM!
								#DIV/0!	#NUM!	#NUM!	#NUM!
								#DIV/0!	#NUM!	#NUM!	#NUM!
								#DIV/0!	#NUM!	#NUM!	#NUM!
								#DIV/0!	#NUM!	#NUM!	#NUM!
								#DIV/0!	#NUM!	#NUM!	#NUM!
								#DIV/0!	#NUM!	#NUM!	#NUM!
								#DIV/0!	#NUM!	#NUM!	#NUM!
								#DIV/0!	#NUM!	#NUM!	#NUM!
								#DIV/0!	#NUM!	#NUM!	#NUM!
								#DIV/0!	#NUM!	#NUM!	#NUM!
								#DIV/0!	#NUM!	#NUM!	#NUM!
								#DIV/0!	#NUM!	#NUM!	#NUM!
								#DIV/0!	#NUM!	#NUM!	#NUM!
								#DIV/0!	#NUM!	#NUM!	#NUM!
								#DIV/0!	#NUM!	#NUM!	#NUM!
								#DIV/0!	#NUM!	#NUM!	#NUM!
								#DIV/0!	#NUM!	#NUM!	#NUM!
								#DIV/0!	#NUM!	#NUM!	#NUM!
								#DIV/0!	#NUM!	#NUM!	#NUM!
								#DIV/0!	#NUM!	#NUM!	#NUM!
								#DIV/0!	#NUM!	#NUM!	#NUM!
								#DIV/0!	#NUM!	#NUM!	#NUM!
								#DIV/0!	#NUM!	#NUM!	#NUM!
								#DIV/0!	#NUM!	#NUM!	#NUM!
								#DIV/0!	#NUM!	#NUM!	#NUM!
								#DIV/0!	#NUM!	#NUM!	#NUM!
								#DIV/0!	#NUM!	#NUM!	#NUM!
								#DIV/0!	#NUM!	#NUM!	#NUM!
								#DIV/0!	#NUM!	#NUM!	#NUM!
								#DIV/0!	#NUM!	#NUM!	#NUM!
								#DIV/0!	#NUM!	#NUM!	#NUM!
								#DIV/0!	#NUM!	#NUM!	#NUM!
								#DIV/0!	#NUM!	#NUM!	#NUM!
								#DIV/0!	#NUM!	#NUM!	#NUM!
								#DIV/0!	#NUM!	#NUM!	#NUM!
								#DIV/0!	#NUM!	#NUM!	#NUM!
								#DIV/0!	#NUM!	#NUM!	#NUM!
								#DIV/0!	#NUM!	#NUM!	#NUM!
								#DIV/0!	#NUM!	#NUM!	#NUM!
								#DIV/0!	#NUM!	#NUM!	#NUM!
								#DIV/0!	#NUM!	#NUM!	#NUM!
								#DIV/0!	#NUM!	#NUM!	#NUM!
								#DIV/0!	#NUM!	#NUM!	#NUM!
								#DIV/0!	#NUM!	#NUM!	#NUM!
								#DIV/0!	#NUM!	#NUM!	#NUM!
								#DIV/0!	#NUM!	#NUM!	#NUM!
								#DIV/0!	#NUM!	#NUM!	#NUM!
								#DIV/0!	#NUM!	#NUM!	#NUM!
								#DIV/0!	#NUM!	#NUM!	#NUM!
								#DIV/0!	#NUM!	#NUM!	#NUM!
								#DIV/0!	#NUM!	#NUM!	#NUM!
								#DIV/0!	#NUM!	#NUM!	#NUM!
								#DIV/0!	#NUM!	#NUM!	#NUM!
								#DIV/0!	#NUM!	#NUM!	#NUM!
								#DIV/0!	#NUM!	#NUM!	#NUM!
								#DIV/0!	#NUM!	#NUM!	#NUM!
								#DIV/0!	#NUM!	#NUM!	#NUM!
								#DIV/0!	#NUM!	#NUM!	#NUM!
								#DIV/0!	#NUM!	#NUM!	#NUM!
								#DIV/0!	#NUM!	#NUM!	#NUM!
								#DIV/0!	#NUM!	#NUM!	#NUM!
								#DIV/0!	#NUM!	#NUM!	#NUM!
								#DIV/0!	#NUM!	#NUM!	#NUM!
								#DIV/0!	#NUM!	#NUM!	#NUM!
								#DIV/0!	#NUM!	#NUM!	#NUM!
								#DIV/0!	#NUM!	#NUM!	#NUM!
								#DIV/0!	#NUM!	#NUM!	#NUM!
								#DIV/0!	#NUM!	#NUM!	#NUM!
								#DIV/0!	#NUM!	#NUM!	#NUM!
								#DIV/0!	#NUM!	#NUM!	#NUM!
								#DIV/0!	#NUM!	#NUM!	#NUM!
								#DIV/0!	#NUM!	#NUM!	#NUM!
								#DIV/0!	#NUM!	#NUM!	#NUM!
								#DIV/0!	#NUM!	#NUM!	#NUM!
								#DIV/0!	#NUM!	#NUM!	#NUM!
								#DIV/0!	#NUM!	#NUM!	#NUM!
								#DIV/0!	#NUM!	#NUM!	#NUM!
								#DIV/0!	#NUM!	#NUM!	#NUM!
								#DIV/0!	#NUM!	#NUM!	#NUM!
								#DIV/0!	#NUM!	#NUM!	#NUM!
								#DIV/0!	#NUM!	#NUM!	#NUM!
								#DIV/0!	#NUM!	#NUM!	#NUM!
								#DIV/0!	#NUM!	#NUM!	#NUM!
								#DIV/0!	#NUM!	#NUM!	#NUM!
								#DIV/0!	#NUM!	#NUM!	#NUM!
								#DIV/0!	#NUM!	#NUM!	#NUM!
								#DIV/0!	#NUM!	#NUM!	#NUM!
								#DIV/0!	#NUM!	#NUM!	#NUM!
								#DIV/0!	#NUM!	#NUM!	#NUM!
								#DIV/0!	#NUM!	#NUM!	#NUM!
								#DIV/0!	#NUM!	#NUM!	#NUM!
								#DIV/0!	#NUM!	#NUM!	#NUM!
								#DIV/0!	#NUM!	#NUM!	#NUM!
								#DIV/0!	#NUM!	#NUM!	#NUM!
								#DIV/0!	#NUM!	#NUM!	#NUM!
								#DIV/0!	#NUM!	#NUM!	#NUM!
								#DIV/0!	#NUM!	#NUM!	#NUM!
								#DIV/0!	#NUM!	#NUM!	#NUM!
								#DIV/0!	#NUM!	#NUM!	#NUM!
								#DIV/0!	#NUM!	#NUM!	#NUM!
								#DIV/0!	#NUM!	#NUM!	#NUM!
								#DIV/0!	#NUM!	#NUM!	#NUM!
								#DIV/0!	#NUM!	#NUM!	#NUM!
								#DIV/0!	#NUM!	#NUM!	#NUM!
								#DIV/0!	#NUM!	#NUM!	#NUM!
								#DIV/0!	#NUM!	#NUM!	#NUM!
								#DIV/0!	#NUM!	#NUM!	#NUM!
								#DIV/0!	#NUM!	#NUM!	#NUM!
								#DIV/0!	#NUM!	#NUM!	#NUM!
								#DIV/0!	#NUM!	#NUM!	#NUM!
								#DIV/0!	#NUM!	#NUM!	#NUM!
								#DIV/0!	#NUM!	#NUM!	#NUM!
								#DIV/0!	#NUM!	#NUM!	#NUM!
								#DIV/0!	#NUM!	#NUM!	#NUM!
								#DIV/0!	#NUM!	#NUM!	#NUM!
								#DIV/0!	#NUM!	#NUM!	#NUM!
								#DIV/0!	#NUM!	#NUM!	#NUM!
								#DIV/0!	#NUM!	#NUM!	#NUM!
								#DIV/0!	#NUM!	#NUM!	#NUM!
								#DIV/0!	#NUM!	#NUM!	#NUM!
								#DIV/0!	#NUM!	#NUM!	#NUM!
								#DIV/0!	#NUM!	#NUM!	#NUM!
								#DIV/0!	#NUM!	#NUM!	#NUM!
								#DIV/0!	#NUM!	#NUM!	#NUM!
								#DIV/0!	#NUM!	#NUM!	#NUM!
								#DIV/0!	#NUM!	#NUM!	#NUM!
								#DIV/0!	#NUM!	#NUM!	#NUM!
								#DIV/0!	#NUM!	#NUM!	#NUM!
								#DIV/0!	#NUM!	#NUM!	#NUM!
								#DIV/0!	#NUM!	#NUM!	#NUM!
								#DIV/0!	#NUM!	#NUM!	#NUM!
								#DIV/0!	#NUM!	#NUM!	#NUM!
								#DIV/0!	#NUM!	#NUM!	#NUM!
								#DIV/0!	#NUM!	#NUM!	#NUM!
								#DIV/0!	#NUM!	#NUM!	#NUM!
								#DIV/0!	#NUM!	#NUM!	#NUM!
								#DIV/0!	#NUM!	#NUM!	#NUM!
								#DIV/0!	#NUM!	#NUM!	#NUM!
								#DIV/0!	#NUM!	#NUM!	#NUM!
								#DIV/0!	#NUM!	#NUM!	#NUM!
								#DIV/0!	#NUM!	#NUM!	#NUM!
								#DIV/0!	#NUM!	#NUM!	#NUM!
								#DIV/0!	#NUM!	#NUM!	#NUM!
								#DIV/0!	#NUM!	#NUM!	#NUM!
								#DIV/0!	#NUM!	#NUM!	#NUM!
								#DIV/0!	#NUM!	#NUM!	#NUM!
								#DIV/0!	#NUM!	#NUM!	#NUM!
								#DIV/0!	#NUM!	#NUM!	#NUM!
								#DIV/0!	#NUM!	#NUM!	#NUM!
								#DIV/0!	#NUM!	#NUM!	#NUM!
								#DIV/0!	#NUM!	#NUM!	#NUM!
								#DIV/0!	#NUM!	#NUM!	#NUM!
								#DIV/0!	#NUM!	#NUM!	#NUM!
								#DIV/0!	#NUM!	#NUM!	#NUM!
								#DIV/0!	#NUM!	#NUM!	#NUM!
								#DIV/0!	#NUM!	#NUM!	#NUM!
								#DIV/0!	#NUM!	#NUM!	#NUM!
								#DIV/0!	#NUM!	#NUM!	#NUM!
								#DIV/0!	#NUM!	#NUM!	#NUM!
								#DIV/0!	#NUM!	#NUM!	#NUM!
								#DIV/0!	#NUM!	#NUM!	#NUM!
								#DIV/0!	#NUM!	#NUM!	#NUM!
								#DIV/0!	#NUM!	#NUM!	#NUM!
								#DIV/0!	#NUM!	#NUM!	#NUM!
								#DIV/0!	#NUM!	#NUM!	#NUM!
								#DIV/0!	#NUM!	#NUM!	#NUM!
								#DIV/0!	#NUM!	#NUM!	#NUM!
								#DIV/0!	#NUM!	#NUM!	#NUM!
								#DIV/0!	#NUM!	#NUM!	#NUM!
								#DIV/0!	#NUM!	#NUM!	#NUM!
								#DIV/0!	#NUM!	#NUM!	#NUM!
								#DIV/0!	#NUM!	#NUM!	#NUM!
								#DIV/0!	#NUM!	#NUM!	#NUM!
								#DIV/0!	#NUM!	#NUM!	#NUM!
								#DIV/0!	#NUM!	#NUM!	#NUM!
								#DIV/0!	#NUM!	#NUM!	#NUM!
								#DIV/0!	#NUM!	#NUM!	#NUM!
								#DIV/0!	#NUM!	#NUM!	#NUM!
								#DIV/0!	#NUM!	#NUM!	#NUM!
								#DIV/0!	#NUM!	#NUM!	#NUM!
								#DIV/0!	#NUM!	#NUM!	#NUM!
								#DIV/0!	#NUM!	#NUM!	#NUM!
								#DIV/0!	#NUM!	#NUM!	#NUM!
								#DIV/0!	#NUM!	#NUM!	#NUM!
								#DIV/0!	#NUM!	#NUM!	#NUM!
								#DIV/0!	#NUM!	#NUM!	#NUM!
								#DIV/0!	#NUM!	#NUM!	#NUM!
								#DIV/0!	#NUM!	#NUM!	#NUM!
								#DIV/0!	#NUM!	#NUM!	#NUM!
								#DIV/0!	#NUM!	#NUM!	#NUM!
								#DIV/0!	#NUM!	#NUM!	#NUM!
								#DIV/0!	#NUM!	#NUM!	#NUM!
								#DIV/0!	#NUM!	#NUM!	#NUM!
								#DIV/0!	#NUM!	#NUM!	#NUM!
								#DIV/0!	#NUM!	#NUM!	#NUM!
								#DIV/0!	#NUM!	#NUM!	#NUM!
								#DIV/0!	#NUM!	#NUM!	#NUM!
								#DIV/0!	#NUM!	#NUM!	#NUM!
								#DIV/0!	#NUM!	#NUM!	#NUM!
								#DIV/0!	#NUM!	#NUM!	#NUM!
								#DIV/0!	#NUM!	#NUM!	#NUM!
								#DIV/0!	#NUM!	#NUM!	#NUM!
								#DIV/0!	#NUM!	#NUM!	#NUM!
								#DIV/0!	#NUM!	#NUM!	#NUM!
								#DIV/0!	#NUM!	#NUM!	#NUM!
								#DIV/0!	#NUM!	#NUM!	#NUM!
								#DIV/0!	#NUM!	#NUM!	#NUM!
								#DIV/0!	#NUM!	#NUM!	#NUM!
								#DIV/0!	#NUM!	#NUM!	#NUM!
								#DIV/0!	#NUM!	#NUM!	#NUM!
								#DIV/0!	#NUM!	#NUM!	#NUM!
								#DIV/0!	#NUM!	#NUM!	#NUM!
								#DIV/0!	#NUM!	#NUM!	#NUM!
								#DIV/0!	#NUM!	#NUM!	#NUM!
								#DIV/0!	#NUM!	#NUM!	#NUM!
								#DIV/0!	#NUM!	#NUM!	#NUM!
								#DIV/0!	#NUM!	#NUM!	#NUM!
								#DIV/0!	#NUM!	#NUM!	#NUM!
								#DIV/0!	#NUM!	#NUM!	#NUM!
								#DIV/0!	#NUM!	#NUM!	#NUM!
								#DIV/0!	#NUM!	#NUM!	#NUM!
								#DIV/0!	#NUM!	#NUM!	#NUM!
								#DIV/0!	#NUM!	#NUM!	#NUM!
								#DIV/0!	#NUM!	#NUM!	#NUM!
								#DIV/0!	#NUM!	#NUM!	#NUM!
								#DIV/0!	#NUM!	#NUM!	#NUM!
								#DIV/0!	#NUM!	#NUM!	#NUM!
								#DIV/0!	#NUM!	#NUM!	#NUM!
								#DIV/0!	#NUM!	#NUM!	#NUM!
								#DIV/0!	#NUM!	#NUM!	#NUM!
								#DIV/0!	#NUM!	#NUM!	#NUM!
								#DIV/0!	#NUM!	#NUM!	#NUM!
								#DIV/0!	#NUM!	#NUM!	#NUM!
								#DIV/0!	#NUM!	#NUM!	#NUM!
								#DIV/0!	#NUM!	#NUM!	#NUM!
								#DIV/0!	#NUM!	#NUM!	#NUM!
								#DIV/0!	#NUM!	#NUM!	#NUM!
								#DIV/0!	#NUM!	#NUM!	#NUM!
								#DIV/0!	#NUM!	#NUM!	#NUM!
								#DIV/0!	#NUM!	#NUM!	#NUM!
								#DIV/0!	#NUM!	#NUM!	#NUM!
								#DIV/0!	#NUM!	#NUM!	#NUM!
								#DIV/0!	#NUM!	#NUM!	#NUM!
								#DIV/0!	#NUM!	#NUM!	#NUM!
								#DIV/0!	#NUM!	#NUM!	#NUM!
								#DIV/0!	#NUM!	#NUM!	#NUM!
								#DIV/0!	#NUM!	#NUM!	#NUM!
								#DIV/0!	#NUM!	#NUM!	#NUM!
								#DIV/0!	#NUM!	#NUM!	#NUM!
								#DIV/0!	#NUM!	#NUM!	#NUM!
								#DIV/0!	#NUM!	#NUM!	#NUM!
								#DIV/0!	#NUM!	#NUM!	#NUM!
								#DIV/0!	#NUM!	#NUM!	#NUM!
								#DIV/0!	#NUM!	#NUM!	#NUM!
								#DIV/0!	#NUM!	#NUM!	#NUM!
								#DIV/0!	#NUM!	#NUM!	#NUM!
								#DIV/0!	#NUM!	#NUM!	#NUM!
								#DIV/0!	#NUM!	#NUM!	#NUM!
								#DIV/0!	#NUM!	#NUM!	#NUM!
								#DIV/0!	#NUM!	#NUM!	#NUM!
								#DIV/0!	#NUM!	#NUM!	#NUM!
								#DIV/0!	#NUM!	#NUM!	#NUM!
								#DIV/0!	#NUM!	#NUM!	#NUM!
								#DIV/0!	#NUM!	#NUM!	#NUM!
								#DIV/0!	#NUM!	#NUM!	#NUM!
								#DIV/0!	#NUM!	#NUM!	#NUM!
								#DIV/0!	#NUM!	#NUM!	#NUM!
								#DIV/0!	#NUM!	#NUM!	#NUM!
								#DIV/0!	#NUM!	#NUM!	#NUM!
								#DIV/0!	#NUM!	#NUM!	#NUM!
								#DIV/0!	#NUM!	#NUM!	#NUM!
								#DIV/0!	#NUM!	#NUM!	#NUM!
								#DIV/0!	#NUM!	#NUM!	#NUM!
								#DIV/0!	#NUM!	#NUM!	#NUM!
								#DIV/0!	#NUM!	#NUM!	#NUM!
								#DIV/0!	#NUM!	#NUM!	#NUM!
								#DIV/0!	#NUM!	#NUM!	#NUM!
								#DIV/0!	#NUM!	#NUM!	#NUM!
								#DIV/0!	#NUM!	#NUM!	#NUM!
								#DIV/0!	#NUM!	#NUM!	#NUM!
								#DIV/0!	#NUM!	#NUM!	#NUM!
								#DIV/0!	#NUM!	#NUM!	#NUM!
								#DIV/0!	#NUM!	#NUM!	#NUM!
								#DIV/0!	#NUM!	#NUM!	#NUM!
								#DIV/0!	#NUM!	#NUM!	#NUM!
								#DIV/0!	#NUM!	#NUM!	#NUM!
								#DIV/0!	#NUM!	#NUM!	#NUM!
								#DIV/0!	#NUM!	#NUM!	#NUM!
								#DIV/0!	#NUM!	#NUM!	#NUM!
								#DIV/0!	#NUM!	#NUM!	#NUM!
								#DIV/0!	#NUM!	#NUM!	#NUM!
								#DIV/0!	#NUM!	#NUM!	#NUM!
								#DIV/0!	#NUM!	#NUM!	#NUM!
								#DIV/0!	#NUM!	#NUM!	#NUM!
								#DIV/0!	#NUM!	#NUM!	#NUM!
								#DIV/0!	#NUM!	#NUM!	#NUM!
								#DIV/0!	#NUM!	#NUM!	#NUM!
								#DIV/0!	#NUM!	#NUM!	#NUM!
								#DIV/0!	#NUM!	#NUM!	#NUM!
								#DIV/0!	#NUM!	#NUM!	#NUM!
								#DIV/0!	#NUM!	#NUM!	#NUM!
								#DIV/0!	#NUM!	#NUM!	#NUM!
								#DIV/0!	#NUM!	#NUM!	#NUM!
								#DIV/0!	#NUM!	#NUM!	#NUM!
								#DIV/0!	#NUM!	#NUM!	#NUM!
								#DIV/0!	#NUM!	#NUM!	#NUM!
