# Supplementary material for: Global Gene Expression Profiling in Three Tumor Cell Lines Subjected to Experimental Cycling and Chronic Hypoxia
Source: PLoS One. 2014 Aug 14;9(8):e105104. doi: 10.1371/journal.pone.0105104 (PMC4133353; doi:10.1371/journal.pone.0105104)
Supplement: Table S5 — Cycling hypoxia-responsive genes selected for PC-3 cell line. (XLS) [file pone.0105104.s006.xls]

## Sheet: Genes_FDR<0.05
Table S5. Cycling -hypoxia responsive genes in PC-3 cell line (FDR adjusted p<0.05, random variance F-test; log base 2 ratio of cycling vs. control samples >= 1) which expression was more affected by cycling hypoxia than by chronic one (log base 2 ratio of chronic vs. cycling samples >= 0.55). The genes are sorted by "cycling vs. control" value. Genes (probe stets) marked with yellow have been ch…
Gene Symbol	Gene Name	Affy.ID	p.value	FDR	Chronic	Cyclic	Control	Average expression	Chronic vs. control (log2 ratio)	Cyclic vs. control (log2 ratio)	Chronic vs. cyclic (log2 ratio)
DHRS9	dehydrogenase/reductase (SDR family) member 9	224009_x_at	5.48261e-07	4.89535e-05	37.8154	88.914	5.0898	43.9397	2.89329	4.12673	-1.23344
DHRS9	dehydrogenase/reductase (SDR family) member 9	223952_x_at	4.31754e-07	4.26417e-05	48.1089	84.0208	5.38395	45.8379	3.15957	3.96401	-0.804441
PDK3	pyruvate dehydrogenase kinase, isozyme 3	206348_s_at	4.10844e-08	1.81829e-05	70.2926	110.51	16.7977	65.8668	2.06511	2.71784	-0.652732
SERPINB2	serpin peptidase inhibitor, clade B (ovalbumin), member 2	204614_at	0.00068096	0.00415322	45.1821	133.739	22.8139	67.2451	0.985839	2.55144	-1.5656
IL1RN	interleukin 1 receptor antagonist	212657_s_at	0.00480785	0.0192521	36.0415	64.2422	12.1368	37.4735	1.57027	2.40414	-0.833864
NA	NA	222877_at	7.54958e-05	0.000842192	27.57	41.312	9.08151	25.9878	1.6021	2.18556	-0.58346
SHANK2	SH3 and multiple ankyrin repeat domains 2	243681_at	0.00349727	0.0148629	9.82021	38.4818	8.67265	18.9916	0.179281	2.14963	-1.97035
NA	NA	237127_at	0.00645016	0.0244834	13.2208	22.3434	5.31389	13.626	1.31497	2.07201	-0.757036
ST6GAL2	ST6 beta-galactosamide alpha-2,6-sialyltranferase 2	228821_at	2.14049e-05	0.00036325	176.267	272.244	67.1855	171.899	1.39154	2.01868	-0.627141
NA	NA	227458_at	0.000212991	0.00175432	29.0049	45.1136	11.8383	28.6523	1.29283	1.9301	-0.637265
NEDD4L	neural precursor cell expressed, developmentally down-regulated 4-like	241396_at	0.00394171	0.0163719	16.7176	40.6607	11.5226	22.967	0.536908	1.81917	-1.28227
CEACAM6	carcinoembryonic antigen-related cell adhesion molecule 6 (non-specific cross reacting antigen)	211657_at	0.00205168	0.00977406	143.858	271.428	77.0085	164.098	0.901559	1.81748	-0.915923
LOC100128918	hypothetical protein LOC100128918	238028_at	1.33625e-06	7.52813e-05	12.892	22.4139	6.43407	13.9133	1.00268	1.80059	-0.797912
GPR115	G protein-coupled receptor 115	237690_at	4.26795e-05	0.000564263	5.98574	17.7468	5.41078	9.71443	0.145693	1.71365	-1.56796
C6orf62	chromosome 6 open reading frame 62	222309_at	0.00137573	0.00711957	75.0335	131.625	41.7974	82.8186	0.844122	1.65495	-0.810828
CYP1B1	cytochrome P450, family 1, subfamily B, polypeptide 1	202434_s_at	0.00013493	0.00126444	27.9518	45.3993	14.5153	29.2888	0.945365	1.64509	-0.699728
CEACAM6	carcinoembryonic antigen-related cell adhesion molecule 6 (non-specific cross reacting antigen)	203757_s_at	0.00462082	0.0186541	58.9114	149.858	47.9312	85.5668	0.297582	1.64456	-1.34698
EDN1	endothelin 1	222802_at	0.000180994	0.00155645	59.7098	91.2018	30.079	60.3302	0.989212	1.60031	-0.611096
CLINT1	clathrin interactor 1	230609_at	0.00149121	0.00757899	72.8984	107.117	35.9537	71.9896	1.01975	1.57497	-0.555222
AREGB	amphiregulin B	1557285_at	0.00503463	0.0199759	54.9241	114.681	38.9144	69.5066	0.497135	1.55926	-1.06212
CBLB	Cas-Br-M (murine) ecotropic retroviral transforming sequence b	227900_at	6.84695e-05	0.000787825	144.105	298.843	102.185	181.711	0.495939	1.54821	-1.05227
LOC145757	hypothetical LOC145757	1558649_at	0.00015986	0.00142289	10.7437	17.6609	6.0838	11.4961	0.820443	1.53752	-0.717073
ARL14	ADP-ribosylation factor-like 14	220468_at	0.00137906	0.00713309	42.8041	109.858	38.3084	63.6567	0.160085	1.5199	-1.35982
NA	NA	1560240_at	0.00145134	0.00743722	28.8378	49.1621	18.0727	32.0242	0.67415	1.44373	-0.769585
KCNB1	potassium voltage-gated channel, Shab-related subfamily, member 1	211006_s_at	0.00581693	0.0224889	13.273	27.6046	10.6567	17.1781	0.316737	1.37315	-1.05641
NA	NA	230523_at	0.00794293	0.0290381	31.9668	55.0673	22.2508	36.4283	0.522714	1.30734	-0.784623
PLAU	plasminogen activator, urokinase	211668_s_at	7.15313e-06	0.000188396	2955.99	5193.17	2137.33	3428.83	0.467833	1.2808	-0.812972
FBXO3	F-box protein 3	232815_at	0.00859152	0.0309786	9.60473	18.0321	7.42295	11.6866	0.371751	1.28051	-0.908754
AREG	amphiregulin	205239_at	3.3804e-06	0.000123049	1242.91	2583.63	1090.13	1638.89	0.189211	1.2449	-1.05568
ZNF846	zinc finger protein 846	1569157_s_at	1.092e-05	0.000241765	73.06	164.239	70.5655	102.622	0.050119	1.21876	-1.16865
NA	NA	243444_at	0.00372328	0.0156331	90.6271	152.337	66.824	103.263	0.439575	1.18883	-0.749257
SCN9A	sodium channel, voltage-gated, type IX, alpha subunit	206950_at	1.57243e-05	0.00029935	18.4729	40.4726	17.7969	25.5808	0.0537808	1.18532	-1.13154
MKX	mohawk homeobox	239468_at	0.00197246	0.00945614	5.97013	13.3484	5.99352	8.43735	-0.00564024	1.15519	-1.16083
MIDN	midnolin	225954_s_at	0.015003	0.0489657	24.8482	37.6741	16.9857	26.5027	0.548819	1.14925	-0.600432
PLAU	plasminogen activator, urokinase	205479_s_at	7.70701e-05	0.000854635	4681.19	7435.3	3397.12	5171.2	0.462563	1.13008	-0.667516
SFRS12IP1	SFRS12-interacting protein 1	227288_at	0.00120715	0.00644064	189.017	275.795	126.818	197.21	0.575748	1.12083	-0.545084
ABCF2	ATP-binding cassette, sub-family F (GCN20), member 2	207623_at	0.0112124	0.0385328	8.24239	14.3268	6.59601	9.72175	0.32147	1.11906	-0.797587
NA	NA	235782_at	0.0109167	0.0376846	7.04866	17.6899	8.27805	11.0056	-0.231942	1.09557	-1.32751
NA	NA	1556346_at	0.00447365	0.0181875	6.42767	13.2919	6.30038	8.67332	0.0288571	1.07704	-1.04818
SIRPB1	signal-regulatory protein beta 1	1554624_a_at	0.0105879	0.0366856	7.81659	11.8193	5.60999	8.41529	0.47854	1.07507	-0.596531
DUSP7	dual specificity phosphatase 7	214793_at	4.20966e-05	0.000559203	8.42138	13.2398	6.2906	9.31725	0.420859	1.07361	-0.652749
C1orf116	chromosome 1 open reading frame 116	219476_at	1.29499e-05	0.000268332	49.7719	191.637	93.2341	111.548	-0.905526	1.03945	-1.94497
NA	NA	242989_at	0.00157818	0.00792239	21.1283	39.2415	19.3788	26.5829	0.1247	1.0179	-0.8932
GUK1	guanylate kinase 1	213621_s_at	0.00126832	0.00670853	43.7105	9.35415	19.106	24.0569	1.19396	-1.03035	2.2243
EPR1	effector cell peptidase receptor 1 (non-protein coding)	1555826_at	0.0120527	0.0408985	70.1469	39.3796	80.4689	63.3318	-0.198052	-1.03099	0.832934
PAG1	phosphoprotein associated with glycosphingolipid microdomains 1	225626_at	8.06693e-09	1.10188e-05	272.6	89.344	183.48	181.808	0.571165	-1.03818	1.60935
SASH1	SAM and SH3 domain containing 1	41644_at	0.000984033	0.00548868	82.849	54.1514	112.839	83.2799	-0.445713	-1.0592	0.613486
SLC16A3	solute carrier family 16, member 3 (monocarboxylic acid transporter 4)	213522_s_at	0.0012052	0.00643098	77.7648	23.3621	49.5627	50.2299	0.649863	-1.08509	1.73495
NA	NA	216246_at	0.0137347	0.0455514	440.042	163.872	359.873	321.262	0.290152	-1.13492	1.42507
NA	NA	239825_at	0.00113077	0.00611931	30.3269	17.5044	38.7449	28.8587	-0.353408	-1.14629	0.792883
EBP	emopamil binding protein (sterol isomerase)	213789_at	0.00817917	0.0297525	605.82	147.849	333.617	362.429	0.860695	-1.17407	2.03477
GRB2	growth factor receptor-bound protein 2	228572_at	0.0130957	0.0438243	76.8924	41.921	105.732	74.8486	-0.459503	-1.33467	0.875168
CALR	calreticulin	212952_at	0.0128411	0.0431187	1838.31	473.961	1268.18	1193.48	0.535618	-1.41992	1.95554
NA	NA	222968_at	0.00878406	0.0315329	243.404	106.039	284.095	211.18	-0.223021	-1.42178	1.19876
RPS10	ribosomal protein S10	214001_x_at	0.0147387	0.0482304	233.768	69.9166	204.118	169.267	0.195677	-1.54569	1.74137
NA	NA	213642_at	0.0129942	0.0435576	1548.12	480.066	1432.83	1153.67	0.111647	-1.57757	1.68921
HSPA6	heat shock 70kDa protein 6 (HSP70B')	117_at	0.0149666	0.0488649	11.6982	6.92381	22.6008	13.7409	-0.950086	-1.70674	0.756651
HSPA6	heat shock 70kDa protein 6 (HSP70B')	213418_at	0.00231684	0.0107374	33.7822	14.3908	51.7105	33.2945	-0.614194	-1.84531	1.23111
LOC100132388	hypothetical protein LOC100132388	224241_s_at	0.002845	0.012625	20.0492	5.07293	20.3203	15.1475	-0.019375	-2.00203	1.98266
PSMB4	proteasome (prosome, macropain) subunit, beta type, 4	228204_at	0.00958012	0.0338576	795.678	305.661	1446.62	849.319	-0.862428	-2.24268	1.38025
RPLP2	ribosomal protein, large, P2	200908_s_at	0.0113464	0.0389315	273.899	39.6257	237.393	183.639	0.206365	-2.58277	2.78913
HBGF gene did not meet the criterion of at least 1.5 fold change between chronic and cycling expression, but it was also selected as cycling-hypoxia gene in SK-OV-3 cell line.
HBEGF	heparin-binding EGF-like growth factor	38037_at	4.90381e-05	0.000622568	111.387	153.049	47.673	104.037	1.22434	1.68275	-0.458409
													#DIV/0!
