# Supplementary material for: Global Gene Expression Profiling in Three Tumor Cell Lines Subjected to Experimental Cycling and Chronic Hypoxia
Source: PLoS One. 2014 Aug 14;9(8):e105104. doi: 10.1371/journal.pone.0105104 (PMC4133353; doi:10.1371/journal.pone.0105104)
Supplement: Table S6 — Cycling hypoxia-responsive genes selected for WM793B cell line. (XLS) [file pone.0105104.s007.xls]

## Sheet: Genes_FDR<0.05
Table S6. Cycling -hypoxia responsive genes in WM793B cell line (FDR adjusted p<0.05, random variance F-test; log base 2 ratio of cycling vs. control samples >= 1) which expression was more affected by cycling hypoxia than by chronic one (log base 2 ratio of chronic vs. cycling samples >= 0.55). The genes are sorted by "cycling vs. control" value. Genes (probe stets) marked with yellow have been …
Gene Symbol	Gene Name	Affy.ID	p.value	FDR	Chronic	Cyclic	Control	Average expression	Chronic vs. control (log2 ratio)	Cyclic vs. control (log2 ratio)	Chronic vs. cyclic (log2 ratio)
TRIM73	tripartite motif-containing 73	1554250_s_at	0.000958477	0.014995	40.9361	68.6176	20.6453	43.3996	0.987563	1.73277	-0.745206
NA	NA	228341_at	0.00160156	0.0201818	61.0991	100.316	35.7772	65.7306	0.772112	1.48743	-0.715322
NA	NA	239866_at	0.00103337	0.0156688	21.7907	64.826	23.6594	36.7587	-0.118698	1.45416	-1.57286
KIAA0562	KIAA0562	204075_s_at	0.00353772	0.0322579	42.7039	93.4402	35.8708	57.3383	0.251559	1.38124	-1.12968
NA	NA	235782_at	0.00103083	0.0156536	6.88008	16.2535	6.41427	9.84927	0.101139	1.34139	-1.24025
C17orf91	chromosome 17 open reading frame 91	214696_at	0.00579083	0.0439104	186.186	506.912	214.498	302.532	-0.204219	1.24077	-1.44499
LOC440993	hypothetical gene supported by AK128346	1557293_at	0.00237247	0.0255463	41.2893	82.7005	35.9262	53.3053	0.200733	1.20286	-1.00213
RASGRP1	RAS guanyl releasing protein 1 (calcium and DAG-regulated)	205590_at	0.000277311	0.00785622	40.8019	11.3042	22.6675	24.9245	0.848011	-1.00377	1.85178
FAM13A	family with sequence similarity 13, member A	217047_s_at	0.000290571	0.00806602	105.672	48.8892	99.1966	84.586	0.0912325	-1.02078	1.11201
ARHGAP24	Rho GTPase activating protein 24	223422_s_at	0.000729174	0.0128233	54.498	27.3821	56.1182	45.9994	-0.0422643	-1.03524	0.992973
BIRC3	baculoviral IAP repeat-containing 3	210538_s_at	0.000663139	0.0122122	381.164	158.166	330.558	289.962	0.205509	-1.06347	1.26898
TNFAIP3	tumor necrosis factor, alpha-induced protein 3	202643_s_at	0.00116785	0.0167643	492.296	171.527	360.287	341.37	0.450381	-1.07071	1.52109
FAM13A	family with sequence similarity 13, member A	202973_x_at	0.000338567	0.0087207	293.098	131.348	276.095	233.514	0.0862171	-1.07177	1.15798
NA	NA	230039_at	0.000299778	0.0081842	14.6116	8.9288	18.9714	14.1706	-0.376715	-1.08729	0.710571
MTSS1	metastasis suppressor 1	203037_s_at	0.000383896	0.00918554	125.084	78.9441	168.122	124.05	-0.426617	-1.09061	0.66399
UBASH3B	ubiquitin associated and SH3 domain containing, B	238587_at	7.45436e-05	0.00430658	26.0877	15.8921	33.9354	25.305	-0.37942	-1.09448	0.715064
TNFAIP3	tumor necrosis factor, alpha-induced protein 3	202644_s_at	0.0042631	0.0362537	949.336	431.838	928.588	769.921	0.0318805	-1.10455	1.13643
ABTB2	ankyrin repeat and BTB (POZ) domain containing 2	213497_at	0.00461621	0.038048	99.6916	57.2227	125.433	94.1158	-0.331375	-1.13226	0.800885
NA	NA	235739_at	0.000401624	0.00938304	99.6804	31.1664	72.1881	67.6783	0.465549	-1.21177	1.67732
IRAK2	interleukin-1 receptor-associated kinase 2	231779_at	5.9161e-05	0.00394924	75.039	42.2344	101.419	72.8974	-0.434612	-1.26384	0.829223
LINGO2	leucine rich repeat and Ig domain containing 2	232720_at	0.00589088	0.0443083	22.1102	13.3373	32.4281	22.6252	-0.552533	-1.28178	0.729246
NFKBIZ	nuclear factor of kappa light polypeptide gene enhancer in B-cells inhibitor, zeta	223218_s_at	0.00613344	0.0455647	1152.06	583.049	1576.52	1103.88	-0.452524	-1.43506	0.982532
FAM13A	family with sequence similarity 13, member A	202972_s_at	0.00119649	0.0170441	34.6267	14.9522	40.9418	30.1736	-0.241689	-1.45321	1.21152
NA	NA	1568732_at	0.000104814	0.00494461	8.90602	4.86078	13.5098	9.09221	-0.601155	-1.47475	0.873593
CXCL3	chemokine (C-X-C motif) ligand 3	207850_at	0.00254286	0.0266316	285.072	120.685	349.817	251.858	-0.295275	-1.53536	1.24008
LOC285628	hypothetical protein LOC285628	232504_at	0.000298416	0.00815712	454.089	192.735	595.857	414.227	-0.391992	-1.62835	1.23636
ZMYND8	zinc finger, MYND-type containing 8	209049_s_at	2.71201e-05	0.00261317	635.278	406.895	1357.25	799.807	-1.09522	-1.73796	0.642731
NFKBIZ	nuclear factor of kappa light polypeptide gene enhancer in B-cells inhibitor, zeta	223217_s_at	0.00197729	0.0228171	656.873	293.707	1022.02	657.533	-0.637735	-1.79897	1.16124
C6orf58	chromosome 6 open reading frame 58	238383_at	0.00301555	0.029226	28.8149	18.7952	79.4165	42.3422	-1.46262	-2.07908	0.616454
MIRHG2	microRNA host gene 2 (non-protein coding)	229437_at	0.00185957	0.0220273	16.8707	10.8491	47.9073	25.209	-1.50573	-2.14267	0.636939
PDE4B	phosphodiesterase 4B, cAMP-specific (phosphodiesterase E4 dunce homolog, Drosophila)	203708_at	0.000188469	0.00653042	204.044	85.2304	383.683	224.319	-0.911033	-2.17047	1.25944
CXCL2	chemokine (C-X-C motif) ligand 2	209774_x_at	0.00455801	0.0377593	1002.53	297.903	1349.83	883.42	-0.429127	-2.17986	1.75073
ACSL6	acyl-CoA synthetase long-chain family member 6	213683_at	0.00201937	0.0230947	7.82214	5.09505	34.6544	15.8572	-2.1474	-2.76587	0.618468
								#DIV/0!	#NUM!	#NUM!	#NUM!
								#DIV/0!	#NUM!	#NUM!	#NUM!
								#DIV/0!	#NUM!	#NUM!	#NUM!
								#DIV/0!	#NUM!	#NUM!	#NUM!
								#DIV/0!	#NUM!	#NUM!	#NUM!
								#DIV/0!	#NUM!	#NUM!	#NUM!
								#DIV/0!	#NUM!	#NUM!	#NUM!
								#DIV/0!	#NUM!	#NUM!	#NUM!
								#DIV/0!	#NUM!	#NUM!	#NUM!
								#DIV/0!	#NUM!	#NUM!	#NUM!
								#DIV/0!	#NUM!	#NUM!	#NUM!
								#DIV/0!	#NUM!	#NUM!	#NUM!
								#DIV/0!	#NUM!	#NUM!	#NUM!
								#DIV/0!	#NUM!	#NUM!	#NUM!
								#DIV/0!	#NUM!	#NUM!	#NUM!
								#DIV/0!	#NUM!	#NUM!	#NUM!
								#DIV/0!	#NUM!	#NUM!	#NUM!
								#DIV/0!	#NUM!	#NUM!	#NUM!
								#DIV/0!	#NUM!	#NUM!	#NUM!
								#DIV/0!	#NUM!	#NUM!	#NUM!
								#DIV/0!	#NUM!	#NUM!	#NUM!
								#DIV/0!	#NUM!	#NUM!	#NUM!
								#DIV/0!	#NUM!	#NUM!	#NUM!
								#DIV/0!	#NUM!	#NUM!	#NUM!
								#DIV/0!	#NUM!	#NUM!	#NUM!
								#DIV/0!	#NUM!	#NUM!	#NUM!
								#DIV/0!	#NUM!	#NUM!	#NUM!
								#DIV/0!	#NUM!	#NUM!	#NUM!
								#DIV/0!	#NUM!	#NUM!	#NUM!
								#DIV/0!	#NUM!	#NUM!	#NUM!
								#DIV/0!	#NUM!	#NUM!	#NUM!
								#DIV/0!	#NUM!	#NUM!	#NUM!
								#DIV/0!	#NUM!	#NUM!	#NUM!
								#DIV/0!	#NUM!	#NUM!	#NUM!
								#DIV/0!	#NUM!	#NUM!	#NUM!
								#DIV/0!	#NUM!	#NUM!	#NUM!
								#DIV/0!	#NUM!	#NUM!	#NUM!
								#DIV/0!	#NUM!	#NUM!	#NUM!
								#DIV/0!	#NUM!	#NUM!	#NUM!
								#DIV/0!	#NUM!	#NUM!	#NUM!
								#DIV/0!	#NUM!	#NUM!	#NUM!
								#DIV/0!	#NUM!	#NUM!	#NUM!
								#DIV/0!	#NUM!	#NUM!	#NUM!
								#DIV/0!	#NUM!	#NUM!	#NUM!
								#DIV/0!	#NUM!	#NUM!	#NUM!
								#DIV/0!	#NUM!	#NUM!	#NUM!
								#DIV/0!	#NUM!	#NUM!	#NUM!
								#DIV/0!	#NUM!	#NUM!	#NUM!
								#DIV/0!	#NUM!	#NUM!	#NUM!
								#DIV/0!	#NUM!	#NUM!	#NUM!
								#DIV/0!	#NUM!	#NUM!	#NUM!
								#DIV/0!	#NUM!	#NUM!	#NUM!
								#DIV/0!	#NUM!	#NUM!	#NUM!
								#DIV/0!	#NUM!	#NUM!	#NUM!
								#DIV/0!	#NUM!	#NUM!	#NUM!
								#DIV/0!	#NUM!	#NUM!	#NUM!
								#DIV/0!	#NUM!	#NUM!	#NUM!
								#DIV/0!	#NUM!	#NUM!	#NUM!
								#DIV/0!	#NUM!	#NUM!	#NUM!
								#DIV/0!	#NUM!	#NUM!	#NUM!
								#DIV/0!	#NUM!	#NUM!	#NUM!
								#DIV/0!	#NUM!	#NUM!	#NUM!
								#DIV/0!	#NUM!	#NUM!	#NUM!
								#DIV/0!	#NUM!	#NUM!	#NUM!
								#DIV/0!	#NUM!	#NUM!	#NUM!
								#DIV/0!	#NUM!	#NUM!	#NUM!
								#DIV/0!	#NUM!	#NUM!	#NUM!
								#DIV/0!	#NUM!	#NUM!	#NUM!
								#DIV/0!	#NUM!	#NUM!	#NUM!
								#DIV/0!	#NUM!	#NUM!	#NUM!
								#DIV/0!	#NUM!	#NUM!	#NUM!
								#DIV/0!	#NUM!	#NUM!	#NUM!
								#DIV/0!	#NUM!	#NUM!	#NUM!
								#DIV/0!	#NUM!	#NUM!	#NUM!
								#DIV/0!	#NUM!	#NUM!	#NUM!
								#DIV/0!	#NUM!	#NUM!	#NUM!
								#DIV/0!	#NUM!	#NUM!	#NUM!
								#DIV/0!	#NUM!	#NUM!	#NUM!
								#DIV/0!	#NUM!	#NUM!	#NUM!
								#DIV/0!	#NUM!	#NUM!	#NUM!
								#DIV/0!	#NUM!	#NUM!	#NUM!
								#DIV/0!	#NUM!	#NUM!	#NUM!
								#DIV/0!	#NUM!	#NUM!	#NUM!
								#DIV/0!	#NUM!	#NUM!	#NUM!
								#DIV/0!	#NUM!	#NUM!	#NUM!
								#DIV/0!	#NUM!	#NUM!	#NUM!
								#DIV/0!	#NUM!	#NUM!	#NUM!
								#DIV/0!	#NUM!	#NUM!	#NUM!
								#DIV/0!	#NUM!	#NUM!	#NUM!
								#DIV/0!	#NUM!	#NUM!	#NUM!
								#DIV/0!	#NUM!	#NUM!	#NUM!
								#DIV/0!	#NUM!	#NUM!	#NUM!
								#DIV/0!	#NUM!	#NUM!	#NUM!
								#DIV/0!	#NUM!	#NUM!	#NUM!
								#DIV/0!	#NUM!	#NUM!	#NUM!
								#DIV/0!	#NUM!	#NUM!	#NUM!
								#DIV/0!	#NUM!	#NUM!	#NUM!
								#DIV/0!	#NUM!	#NUM!	#NUM!
								#DIV/0!	#NUM!	#NUM!	#NUM!
								#DIV/0!	#NUM!	#NUM!	#NUM!
								#DIV/0!	#NUM!	#NUM!	#NUM!
								#DIV/0!	#NUM!	#NUM!	#NUM!
								#DIV/0!	#NUM!	#NUM!	#NUM!
								#DIV/0!	#NUM!	#NUM!	#NUM!
								#DIV/0!	#NUM!	#NUM!	#NUM!
								#DIV/0!	#NUM!	#NUM!	#NUM!
								#DIV/0!	#NUM!	#NUM!	#NUM!
								#DIV/0!	#NUM!	#NUM!	#NUM!
								#DIV/0!	#NUM!	#NUM!	#NUM!
								#DIV/0!	#NUM!	#NUM!	#NUM!
								#DIV/0!	#NUM!	#NUM!	#NUM!
								#DIV/0!	#NUM!	#NUM!	#NUM!
								#DIV/0!	#NUM!	#NUM!	#NUM!
								#DIV/0!	#NUM!	#NUM!	#NUM!
								#DIV/0!	#NUM!	#NUM!	#NUM!
								#DIV/0!	#NUM!	#NUM!	#NUM!
								#DIV/0!	#NUM!	#NUM!	#NUM!
								#DIV/0!	#NUM!	#NUM!	#NUM!
								#DIV/0!	#NUM!	#NUM!	#NUM!
								#DIV/0!	#NUM!	#NUM!	#NUM!
								#DIV/0!	#NUM!	#NUM!	#NUM!
								#DIV/0!	#NUM!	#NUM!	#NUM!
								#DIV/0!	#NUM!	#NUM!	#NUM!
								#DIV/0!	#NUM!	#NUM!	#NUM!
								#DIV/0!	#NUM!	#NUM!	#NUM!
								#DIV/0!	#NUM!	#NUM!	#NUM!
								#DIV/0!	#NUM!	#NUM!	#NUM!
								#DIV/0!	#NUM!	#NUM!	#NUM!
								#DIV/0!	#NUM!	#NUM!	#NUM!
								#DIV/0!	#NUM!	#NUM!	#NUM!
								#DIV/0!	#NUM!	#NUM!	#NUM!
								#DIV/0!	#NUM!	#NUM!	#NUM!
								#DIV/0!	#NUM!	#NUM!	#NUM!
								#DIV/0!	#NUM!	#NUM!	#NUM!
								#DIV/0!	#NUM!	#NUM!	#NUM!
								#DIV/0!	#NUM!	#NUM!	#NUM!
								#DIV/0!	#NUM!	#NUM!	#NUM!
								#DIV/0!	#NUM!	#NUM!	#NUM!
								#DIV/0!	#NUM!	#NUM!	#NUM!
								#DIV/0!	#NUM!	#NUM!	#NUM!
								#DIV/0!	#NUM!	#NUM!	#NUM!
								#DIV/0!	#NUM!	#NUM!	#NUM!
								#DIV/0!	#NUM!	#NUM!	#NUM!
								#DIV/0!	#NUM!	#NUM!	#NUM!
								#DIV/0!	#NUM!	#NUM!	#NUM!
								#DIV/0!	#NUM!	#NUM!	#NUM!
								#DIV/0!	#NUM!	#NUM!	#NUM!
								#DIV/0!	#NUM!	#NUM!	#NUM!
								#DIV/0!	#NUM!	#NUM!	#NUM!
								#DIV/0!	#NUM!	#NUM!	#NUM!
								#DIV/0!	#NUM!	#NUM!	#NUM!
								#DIV/0!	#NUM!	#NUM!	#NUM!
								#DIV/0!	#NUM!	#NUM!	#NUM!
								#DIV/0!	#NUM!	#NUM!	#NUM!
								#DIV/0!	#NUM!	#NUM!	#NUM!
								#DIV/0!	#NUM!	#NUM!	#NUM!
								#DIV/0!	#NUM!	#NUM!	#NUM!
								#DIV/0!	#NUM!	#NUM!	#NUM!
								#DIV/0!	#NUM!	#NUM!	#NUM!
								#DIV/0!	#NUM!	#NUM!	#NUM!
								#DIV/0!	#NUM!	#NUM!	#NUM!
								#DIV/0!	#NUM!	#NUM!	#NUM!
								#DIV/0!	#NUM!	#NUM!	#NUM!
								#DIV/0!	#NUM!	#NUM!	#NUM!
								#DIV/0!	#NUM!	#NUM!	#NUM!
								#DIV/0!	#NUM!	#NUM!	#NUM!
								#DIV/0!	#NUM!	#NUM!	#NUM!
								#DIV/0!	#NUM!	#NUM!	#NUM!
								#DIV/0!	#NUM!	#NUM!	#NUM!
								#DIV/0!	#NUM!	#NUM!	#NUM!
								#DIV/0!	#NUM!	#NUM!	#NUM!
								#DIV/0!	#NUM!	#NUM!	#NUM!
								#DIV/0!	#NUM!	#NUM!	#NUM!
								#DIV/0!	#NUM!	#NUM!	#NUM!
								#DIV/0!	#NUM!	#NUM!	#NUM!
								#DIV/0!	#NUM!	#NUM!	#NUM!
								#DIV/0!	#NUM!	#NUM!	#NUM!
								#DIV/0!	#NUM!	#NUM!	#NUM!
								#DIV/0!	#NUM!	#NUM!	#NUM!
								#DIV/0!	#NUM!	#NUM!	#NUM!
								#DIV/0!	#NUM!	#NUM!	#NUM!
								#DIV/0!	#NUM!	#NUM!	#NUM!
								#DIV/0!	#NUM!	#NUM!	#NUM!
								#DIV/0!	#NUM!	#NUM!	#NUM!
								#DIV/0!	#NUM!	#NUM!	#NUM!
								#DIV/0!	#NUM!	#NUM!	#NUM!
								#DIV/0!	#NUM!	#NUM!	#NUM!
								#DIV/0!	#NUM!	#NUM!	#NUM!
								#DIV/0!	#NUM!	#NUM!	#NUM!
								#DIV/0!	#NUM!	#NUM!	#NUM!
								#DIV/0!	#NUM!	#NUM!	#NUM!
								#DIV/0!	#NUM!	#NUM!	#NUM!
								#DIV/0!	#NUM!	#NUM!	#NUM!
								#DIV/0!	#NUM!	#NUM!	#NUM!
								#DIV/0!	#NUM!	#NUM!	#NUM!
								#DIV/0!	#NUM!	#NUM!	#NUM!
								#DIV/0!	#NUM!	#NUM!	#NUM!
								#DIV/0!	#NUM!	#NUM!	#NUM!
								#DIV/0!	#NUM!	#NUM!	#NUM!
								#DIV/0!	#NUM!	#NUM!	#NUM!
								#DIV/0!	#NUM!	#NUM!	#NUM!
								#DIV/0!	#NUM!	#NUM!	#NUM!
								#DIV/0!	#NUM!	#NUM!	#NUM!
								#DIV/0!	#NUM!	#NUM!	#NUM!
								#DIV/0!	#NUM!	#NUM!	#NUM!
								#DIV/0!	#NUM!	#NUM!	#NUM!
								#DIV/0!	#NUM!	#NUM!	#NUM!
								#DIV/0!	#NUM!	#NUM!	#NUM!
								#DIV/0!	#NUM!	#NUM!	#NUM!
								#DIV/0!	#NUM!	#NUM!	#NUM!
								#DIV/0!	#NUM!	#NUM!	#NUM!
								#DIV/0!	#NUM!	#NUM!	#NUM!
								#DIV/0!	#NUM!	#NUM!	#NUM!
								#DIV/0!	#NUM!	#NUM!	#NUM!
								#DIV/0!	#NUM!	#NUM!	#NUM!
								#DIV/0!	#NUM!	#NUM!	#NUM!
								#DIV/0!	#NUM!	#NUM!	#NUM!
								#DIV/0!	#NUM!	#NUM!	#NUM!
								#DIV/0!	#NUM!	#NUM!	#NUM!
								#DIV/0!	#NUM!	#NUM!	#NUM!
								#DIV/0!	#NUM!	#NUM!	#NUM!
								#DIV/0!	#NUM!	#NUM!	#NUM!
								#DIV/0!	#NUM!	#NUM!	#NUM!
								#DIV/0!	#NUM!	#NUM!	#NUM!
								#DIV/0!	#NUM!	#NUM!	#NUM!
								#DIV/0!	#NUM!	#NUM!	#NUM!
								#DIV/0!	#NUM!	#NUM!	#NUM!
								#DIV/0!	#NUM!	#NUM!	#NUM!
								#DIV/0!	#NUM!	#NUM!	#NUM!
								#DIV/0!	#NUM!	#NUM!	#NUM!
								#DIV/0!	#NUM!	#NUM!	#NUM!
								#DIV/0!	#NUM!	#NUM!	#NUM!
								#DIV/0!	#NUM!	#NUM!	#NUM!
								#DIV/0!	#NUM!	#NUM!	#NUM!
								#DIV/0!	#NUM!	#NUM!	#NUM!
								#DIV/0!	#NUM!	#NUM!	#NUM!
								#DIV/0!	#NUM!	#NUM!	#NUM!
								#DIV/0!	#NUM!	#NUM!	#NUM!
								#DIV/0!	#NUM!	#NUM!	#NUM!
								#DIV/0!	#NUM!	#NUM!	#NUM!
								#DIV/0!	#NUM!	#NUM!	#NUM!
								#DIV/0!	#NUM!	#NUM!	#NUM!
								#DIV/0!	#NUM!	#NUM!	#NUM!
								#DIV/0!	#NUM!	#NUM!	#NUM!
								#DIV/0!	#NUM!	#NUM!	#NUM!
								#DIV/0!	#NUM!	#NUM!	#NUM!
								#DIV/0!	#NUM!	#NUM!	#NUM!
								#DIV/0!	#NUM!	#NUM!	#NUM!
								#DIV/0!	#NUM!	#NUM!	#NUM!
								#DIV/0!	#NUM!	#NUM!	#NUM!
								#DIV/0!	#NUM!	#NUM!	#NUM!
								#DIV/0!	#NUM!	#NUM!	#NUM!
								#DIV/0!	#NUM!	#NUM!	#NUM!
								#DIV/0!	#NUM!	#NUM!	#NUM!
								#DIV/0!	#NUM!	#NUM!	#NUM!
								#DIV/0!	#NUM!	#NUM!	#NUM!
								#DIV/0!	#NUM!	#NUM!	#NUM!
								#DIV/0!	#NUM!	#NUM!	#NUM!
								#DIV/0!	#NUM!	#NUM!	#NUM!
								#DIV/0!	#NUM!	#NUM!	#NUM!
								#DIV/0!	#NUM!	#NUM!	#NUM!
								#DIV/0!	#NUM!	#NUM!	#NUM!
								#DIV/0!	#NUM!	#NUM!	#NUM!
								#DIV/0!	#NUM!	#NUM!	#NUM!
								#DIV/0!	#NUM!	#NUM!	#NUM!
								#DIV/0!	#NUM!	#NUM!	#NUM!
								#DIV/0!	#NUM!	#NUM!	#NUM!
								#DIV/0!	#NUM!	#NUM!	#NUM!
								#DIV/0!	#NUM!	#NUM!	#NUM!
								#DIV/0!	#NUM!	#NUM!	#NUM!
								#DIV/0!	#NUM!	#NUM!	#NUM!
								#DIV/0!	#NUM!	#NUM!	#NUM!
								#DIV/0!	#NUM!	#NUM!	#NUM!
								#DIV/0!	#NUM!	#NUM!	#NUM!
								#DIV/0!	#NUM!	#NUM!	#NUM!
								#DIV/0!	#NUM!	#NUM!	#NUM!
								#DIV/0!	#NUM!	#NUM!	#NUM!
								#DIV/0!	#NUM!	#NUM!	#NUM!
								#DIV/0!	#NUM!	#NUM!	#NUM!
								#DIV/0!	#NUM!	#NUM!	#NUM!
								#DIV/0!	#NUM!	#NUM!	#NUM!
								#DIV/0!	#NUM!	#NUM!	#NUM!
								#DIV/0!	#NUM!	#NUM!	#NUM!
								#DIV/0!	#NUM!	#NUM!	#NUM!
								#DIV/0!	#NUM!	#NUM!	#NUM!
								#DIV/0!	#NUM!	#NUM!	#NUM!
								#DIV/0!	#NUM!	#NUM!	#NUM!
								#DIV/0!	#NUM!	#NUM!	#NUM!
								#DIV/0!	#NUM!	#NUM!	#NUM!
								#DIV/0!	#NUM!	#NUM!	#NUM!
								#DIV/0!	#NUM!	#NUM!	#NUM!
								#DIV/0!	#NUM!	#NUM!	#NUM!
								#DIV/0!	#NUM!	#NUM!	#NUM!
								#DIV/0!	#NUM!	#NUM!	#NUM!
								#DIV/0!	#NUM!	#NUM!	#NUM!
								#DIV/0!	#NUM!	#NUM!	#NUM!
								#DIV/0!	#NUM!	#NUM!	#NUM!
								#DIV/0!	#NUM!	#NUM!	#NUM!
								#DIV/0!	#NUM!	#NUM!	#NUM!
								#DIV/0!	#NUM!	#NUM!	#NUM!
								#DIV/0!	#NUM!	#NUM!	#NUM!
								#DIV/0!	#NUM!	#NUM!	#NUM!
								#DIV/0!	#NUM!	#NUM!	#NUM!
								#DIV/0!	#NUM!	#NUM!	#NUM!
								#DIV/0!	#NUM!	#NUM!	#NUM!
								#DIV/0!	#NUM!	#NUM!	#NUM!
								#DIV/0!	#NUM!	#NUM!	#NUM!
								#DIV/0!	#NUM!	#NUM!	#NUM!
								#DIV/0!	#NUM!	#NUM!	#NUM!
								#DIV/0!	#NUM!	#NUM!	#NUM!
								#DIV/0!	#NUM!	#NUM!	#NUM!
								#DIV/0!	#NUM!	#NUM!	#NUM!
								#DIV/0!	#NUM!	#NUM!	#NUM!
								#DIV/0!	#NUM!	#NUM!	#NUM!
								#DIV/0!	#NUM!	#NUM!	#NUM!
								#DIV/0!	#NUM!	#NUM!	#NUM!
								#DIV/0!	#NUM!	#NUM!	#NUM!
								#DIV/0!	#NUM!	#NUM!	#NUM!
								#DIV/0!	#NUM!	#NUM!	#NUM!
								#DIV/0!	#NUM!	#NUM!	#NUM!
								#DIV/0!	#NUM!	#NUM!	#NUM!
								#DIV/0!	#NUM!	#NUM!	#NUM!
								#DIV/0!	#NUM!	#NUM!	#NUM!
								#DIV/0!	#NUM!	#NUM!	#NUM!
								#DIV/0!	#NUM!	#NUM!	#NUM!
								#DIV/0!	#NUM!	#NUM!	#NUM!
								#DIV/0!	#NUM!	#NUM!	#NUM!
								#DIV/0!	#NUM!	#NUM!	#NUM!
								#DIV/0!	#NUM!	#NUM!	#NUM!
								#DIV/0!	#NUM!	#NUM!	#NUM!
								#DIV/0!	#NUM!	#NUM!	#NUM!
								#DIV/0!	#NUM!	#NUM!	#NUM!
								#DIV/0!	#NUM!	#NUM!	#NUM!
								#DIV/0!	#NUM!	#NUM!	#NUM!
								#DIV/0!	#NUM!	#NUM!	#NUM!
								#DIV/0!	#NUM!	#NUM!	#NUM!
								#DIV/0!	#NUM!	#NUM!	#NUM!
								#DIV/0!	#NUM!	#NUM!	#NUM!
								#DIV/0!	#NUM!	#NUM!	#NUM!
								#DIV/0!	#NUM!	#NUM!	#NUM!
								#DIV/0!	#NUM!	#NUM!	#NUM!
								#DIV/0!	#NUM!	#NUM!	#NUM!
								#DIV/0!	#NUM!	#NUM!	#NUM!
								#DIV/0!	#NUM!	#NUM!	#NUM!
								#DIV/0!	#NUM!	#NUM!	#NUM!
								#DIV/0!	#NUM!	#NUM!	#NUM!
								#DIV/0!	#NUM!	#NUM!	#NUM!
								#DIV/0!	#NUM!	#NUM!	#NUM!
								#DIV/0!	#NUM!	#NUM!	#NUM!
								#DIV/0!	#NUM!	#NUM!	#NUM!
								#DIV/0!	#NUM!	#NUM!	#NUM!
								#DIV/0!	#NUM!	#NUM!	#NUM!
								#DIV/0!	#NUM!	#NUM!	#NUM!
								#DIV/0!	#NUM!	#NUM!	#NUM!
								#DIV/0!	#NUM!	#NUM!	#NUM!
								#DIV/0!	#NUM!	#NUM!	#NUM!
								#DIV/0!	#NUM!	#NUM!	#NUM!
								#DIV/0!	#NUM!	#NUM!	#NUM!
								#DIV/0!	#NUM!	#NUM!	#NUM!
								#DIV/0!	#NUM!	#NUM!	#NUM!
								#DIV/0!	#NUM!	#NUM!	#NUM!
								#DIV/0!	#NUM!	#NUM!	#NUM!
								#DIV/0!	#NUM!	#NUM!	#NUM!
								#DIV/0!	#NUM!	#NUM!	#NUM!
								#DIV/0!	#NUM!	#NUM!	#NUM!
								#DIV/0!	#NUM!	#NUM!	#NUM!
								#DIV/0!	#NUM!	#NUM!	#NUM!
								#DIV/0!	#NUM!	#NUM!	#NUM!
								#DIV/0!	#NUM!	#NUM!	#NUM!
								#DIV/0!	#NUM!	#NUM!	#NUM!
								#DIV/0!	#NUM!	#NUM!	#NUM!
								#DIV/0!	#NUM!	#NUM!	#NUM!
								#DIV/0!	#NUM!	#NUM!	#NUM!
								#DIV/0!	#NUM!	#NUM!	#NUM!
								#DIV/0!	#NUM!	#NUM!	#NUM!
								#DIV/0!	#NUM!	#NUM!	#NUM!
								#DIV/0!	#NUM!	#NUM!	#NUM!
								#DIV/0!	#NUM!	#NUM!	#NUM!
								#DIV/0!	#NUM!	#NUM!	#NUM!
								#DIV/0!	#NUM!	#NUM!	#NUM!
								#DIV/0!	#NUM!	#NUM!	#NUM!
								#DIV/0!	#NUM!	#NUM!	#NUM!
								#DIV/0!	#NUM!	#NUM!	#NUM!
								#DIV/0!	#NUM!	#NUM!	#NUM!
								#DIV/0!	#NUM!	#NUM!	#NUM!
								#DIV/0!	#NUM!	#NUM!	#NUM!
								#DIV/0!	#NUM!	#NUM!	#NUM!
								#DIV/0!	#NUM!	#NUM!	#NUM!
								#DIV/0!	#NUM!	#NUM!	#NUM!
								#DIV/0!	#NUM!	#NUM!	#NUM!
								#DIV/0!	#NUM!	#NUM!	#NUM!
								#DIV/0!	#NUM!	#NUM!	#NUM!
								#DIV/0!	#NUM!	#NUM!	#NUM!
								#DIV/0!	#NUM!	#NUM!	#NUM!
								#DIV/0!	#NUM!	#NUM!	#NUM!
								#DIV/0!	#NUM!	#NUM!	#NUM!
								#DIV/0!	#NUM!	#NUM!	#NUM!
								#DIV/0!	#NUM!	#NUM!	#NUM!
								#DIV/0!	#NUM!	#NUM!	#NUM!
								#DIV/0!	#NUM!	#NUM!	#NUM!
								#DIV/0!	#NUM!	#NUM!	#NUM!
								#DIV/0!	#NUM!	#NUM!	#NUM!
								#DIV/0!	#NUM!	#NUM!	#NUM!
								#DIV/0!	#NUM!	#NUM!	#NUM!
								#DIV/0!	#NUM!	#NUM!	#NUM!
								#DIV/0!	#NUM!	#NUM!	#NUM!
								#DIV/0!	#NUM!	#NUM!	#NUM!
								#DIV/0!	#NUM!	#NUM!	#NUM!
								#DIV/0!	#NUM!	#NUM!	#NUM!
								#DIV/0!	#NUM!	#NUM!	#NUM!
								#DIV/0!	#NUM!	#NUM!	#NUM!
								#DIV/0!	#NUM!	#NUM!	#NUM!
								#DIV/0!	#NUM!	#NUM!	#NUM!
								#DIV/0!	#NUM!	#NUM!	#NUM!
								#DIV/0!	#NUM!	#NUM!	#NUM!
								#DIV/0!	#NUM!	#NUM!	#NUM!
								#DIV/0!	#NUM!	#NUM!	#NUM!
								#DIV/0!	#NUM!	#NUM!	#NUM!
								#DIV/0!	#NUM!	#NUM!	#NUM!
								#DIV/0!	#NUM!	#NUM!	#NUM!
								#DIV/0!	#NUM!	#NUM!	#NUM!
								#DIV/0!	#NUM!	#NUM!	#NUM!
								#DIV/0!	#NUM!	#NUM!	#NUM!
								#DIV/0!	#NUM!	#NUM!	#NUM!
								#DIV/0!	#NUM!	#NUM!	#NUM!
								#DIV/0!	#NUM!	#NUM!	#NUM!
								#DIV/0!	#NUM!	#NUM!	#NUM!
								#DIV/0!	#NUM!	#NUM!	#NUM!
								#DIV/0!	#NUM!	#NUM!	#NUM!
								#DIV/0!	#NUM!	#NUM!	#NUM!
								#DIV/0!	#NUM!	#NUM!	#NUM!
								#DIV/0!	#NUM!	#NUM!	#NUM!
								#DIV/0!	#NUM!	#NUM!	#NUM!
								#DIV/0!	#NUM!	#NUM!	#NUM!
								#DIV/0!	#NUM!	#NUM!	#NUM!
								#DIV/0!	#NUM!	#NUM!	#NUM!
								#DIV/0!	#NUM!	#NUM!	#NUM!
								#DIV/0!	#NUM!	#NUM!	#NUM!
								#DIV/0!	#NUM!	#NUM!	#NUM!
								#DIV/0!	#NUM!	#NUM!	#NUM!
								#DIV/0!	#NUM!	#NUM!	#NUM!
								#DIV/0!	#NUM!	#NUM!	#NUM!
								#DIV/0!	#NUM!	#NUM!	#NUM!
								#DIV/0!	#NUM!	#NUM!	#NUM!
								#DIV/0!	#NUM!	#NUM!	#NUM!
								#DIV/0!	#NUM!	#NUM!	#NUM!
								#DIV/0!	#NUM!	#NUM!	#NUM!
								#DIV/0!	#NUM!	#NUM!	#NUM!
								#DIV/0!	#NUM!	#NUM!	#NUM!
								#DIV/0!	#NUM!	#NUM!	#NUM!
								#DIV/0!	#NUM!	#NUM!	#NUM!
								#DIV/0!	#NUM!	#NUM!	#NUM!
								#DIV/0!	#NUM!	#NUM!	#NUM!
								#DIV/0!	#NUM!	#NUM!	#NUM!
								#DIV/0!	#NUM!	#NUM!	#NUM!
								#DIV/0!	#NUM!	#NUM!	#NUM!
								#DIV/0!	#NUM!	#NUM!	#NUM!
								#DIV/0!	#NUM!	#NUM!	#NUM!
								#DIV/0!	#NUM!	#NUM!	#NUM!
								#DIV/0!	#NUM!	#NUM!	#NUM!
								#DIV/0!	#NUM!	#NUM!	#NUM!
								#DIV/0!	#NUM!	#NUM!	#NUM!
								#DIV/0!	#NUM!	#NUM!	#NUM!
								#DIV/0!	#NUM!	#NUM!	#NUM!
								#DIV/0!	#NUM!	#NUM!	#NUM!
								#DIV/0!	#NUM!	#NUM!	#NUM!
								#DIV/0!	#NUM!	#NUM!	#NUM!
								#DIV/0!	#NUM!	#NUM!	#NUM!
								#DIV/0!	#NUM!	#NUM!	#NUM!
								#DIV/0!	#NUM!	#NUM!	#NUM!
								#DIV/0!	#NUM!	#NUM!	#NUM!
								#DIV/0!	#NUM!	#NUM!	#NUM!
								#DIV/0!	#NUM!	#NUM!	#NUM!
								#DIV/0!	#NUM!	#NUM!	#NUM!
								#DIV/0!	#NUM!	#NUM!	#NUM!
								#DIV/0!	#NUM!	#NUM!	#NUM!
								#DIV/0!	#NUM!	#NUM!	#NUM!
								#DIV/0!	#NUM!	#NUM!	#NUM!
								#DIV/0!	#NUM!	#NUM!	#NUM!
								#DIV/0!	#NUM!	#NUM!	#NUM!
								#DIV/0!	#NUM!	#NUM!	#NUM!
								#DIV/0!	#NUM!	#NUM!	#NUM!
								#DIV/0!	#NUM!	#NUM!	#NUM!
								#DIV/0!	#NUM!	#NUM!	#NUM!
								#DIV/0!	#NUM!	#NUM!	#NUM!
								#DIV/0!	#NUM!	#NUM!	#NUM!
								#DIV/0!	#NUM!	#NUM!	#NUM!
								#DIV/0!	#NUM!	#NUM!	#NUM!
								#DIV/0!	#NUM!	#NUM!	#NUM!
								#DIV/0!	#NUM!	#NUM!	#NUM!
								#DIV/0!	#NUM!	#NUM!	#NUM!
								#DIV/0!	#NUM!	#NUM!	#NUM!
								#DIV/0!	#NUM!	#NUM!	#NUM!
								#DIV/0!	#NUM!	#NUM!	#NUM!
								#DIV/0!	#NUM!	#NUM!	#NUM!
								#DIV/0!	#NUM!	#NUM!	#NUM!
								#DIV/0!	#NUM!	#NUM!	#NUM!
								#DIV/0!	#NUM!	#NUM!	#NUM!
								#DIV/0!	#NUM!	#NUM!	#NUM!
								#DIV/0!	#NUM!	#NUM!	#NUM!
								#DIV/0!	#NUM!	#NUM!	#NUM!
								#DIV/0!	#NUM!	#NUM!	#NUM!
								#DIV/0!	#NUM!	#NUM!	#NUM!
								#DIV/0!	#NUM!	#NUM!	#NUM!
								#DIV/0!	#NUM!	#NUM!	#NUM!
								#DIV/0!	#NUM!	#NUM!	#NUM!
								#DIV/0!	#NUM!	#NUM!	#NUM!
								#DIV/0!	#NUM!	#NUM!	#NUM!
								#DIV/0!	#NUM!	#NUM!	#NUM!
								#DIV/0!	#NUM!	#NUM!	#NUM!
								#DIV/0!	#NUM!	#NUM!	#NUM!
								#DIV/0!	#NUM!	#NUM!	#NUM!
								#DIV/0!	#NUM!	#NUM!	#NUM!
								#DIV/0!	#NUM!	#NUM!	#NUM!
								#DIV/0!	#NUM!	#NUM!	#NUM!
								#DIV/0!	#NUM!	#NUM!	#NUM!
								#DIV/0!	#NUM!	#NUM!	#NUM!
								#DIV/0!	#NUM!	#NUM!	#NUM!
								#DIV/0!	#NUM!	#NUM!	#NUM!
								#DIV/0!	#NUM!	#NUM!	#NUM!
								#DIV/0!	#NUM!	#NUM!	#NUM!
								#DIV/0!	#NUM!	#NUM!	#NUM!
								#DIV/0!	#NUM!	#NUM!	#NUM!
								#DIV/0!	#NUM!	#NUM!	#NUM!
								#DIV/0!	#NUM!	#NUM!	#NUM!
								#DIV/0!	#NUM!	#NUM!	#NUM!
								#DIV/0!	#NUM!	#NUM!	#NUM!
								#DIV/0!	#NUM!	#NUM!	#NUM!
								#DIV/0!	#NUM!	#NUM!	#NUM!
								#DIV/0!	#NUM!	#NUM!	#NUM!
								#DIV/0!	#NUM!	#NUM!	#NUM!
								#DIV/0!	#NUM!	#NUM!	#NUM!
								#DIV/0!	#NUM!	#NUM!	#NUM!
								#DIV/0!	#NUM!	#NUM!	#NUM!
								#DIV/0!	#NUM!	#NUM!	#NUM!
								#DIV/0!	#NUM!	#NUM!	#NUM!
								#DIV/0!	#NUM!	#NUM!	#NUM!
								#DIV/0!	#NUM!	#NUM!	#NUM!
								#DIV/0!	#NUM!	#NUM!	#NUM!
								#DIV/0!	#NUM!	#NUM!	#NUM!
								#DIV/0!	#NUM!	#NUM!	#NUM!
								#DIV/0!	#NUM!	#NUM!	#NUM!
								#DIV/0!	#NUM!	#NUM!	#NUM!
								#DIV/0!	#NUM!	#NUM!	#NUM!
								#DIV/0!	#NUM!	#NUM!	#NUM!
								#DIV/0!	#NUM!	#NUM!	#NUM!
								#DIV/0!	#NUM!	#NUM!	#NUM!
								#DIV/0!	#NUM!	#NUM!	#NUM!
								#DIV/0!	#NUM!	#NUM!	#NUM!
								#DIV/0!	#NUM!	#NUM!	#NUM!
								#DIV/0!	#NUM!	#NUM!	#NUM!
								#DIV/0!	#NUM!	#NUM!	#NUM!
								#DIV/0!	#NUM!	#NUM!	#NUM!
								#DIV/0!	#NUM!	#NUM!	#NUM!
								#DIV/0!	#NUM!	#NUM!	#NUM!
								#DIV/0!	#NUM!	#NUM!	#NUM!
								#DIV/0!	#NUM!	#NUM!	#NUM!
								#DIV/0!	#NUM!	#NUM!	#NUM!
								#DIV/0!	#NUM!	#NUM!	#NUM!
								#DIV/0!	#NUM!	#NUM!	#NUM!
								#DIV/0!	#NUM!	#NUM!	#NUM!
								#DIV/0!	#NUM!	#NUM!	#NUM!
								#DIV/0!	#NUM!	#NUM!	#NUM!
								#DIV/0!	#NUM!	#NUM!	#NUM!
								#DIV/0!	#NUM!	#NUM!	#NUM!
								#DIV/0!	#NUM!	#NUM!	#NUM!
								#DIV/0!	#NUM!	#NUM!	#NUM!
								#DIV/0!	#NUM!	#NUM!	#NUM!
								#DIV/0!	#NUM!	#NUM!	#NUM!
								#DIV/0!	#NUM!	#NUM!	#NUM!
								#DIV/0!	#NUM!	#NUM!	#NUM!
								#DIV/0!	#NUM!	#NUM!	#NUM!
								#DIV/0!	#NUM!	#NUM!	#NUM!
								#DIV/0!	#NUM!	#NUM!	#NUM!
								#DIV/0!	#NUM!	#NUM!	#NUM!
								#DIV/0!	#NUM!	#NUM!	#NUM!
								#DIV/0!	#NUM!	#NUM!	#NUM!
								#DIV/0!	#NUM!	#NUM!	#NUM!
								#DIV/0!	#NUM!	#NUM!	#NUM!
								#DIV/0!	#NUM!	#NUM!	#NUM!
								#DIV/0!	#NUM!	#NUM!	#NUM!
								#DIV/0!	#NUM!	#NUM!	#NUM!
								#DIV/0!	#NUM!	#NUM!	#NUM!
								#DIV/0!	#NUM!	#NUM!	#NUM!
								#DIV/0!	#NUM!	#NUM!	#NUM!
								#DIV/0!	#NUM!	#NUM!	#NUM!
								#DIV/0!	#NUM!	#NUM!	#NUM!
								#DIV/0!	#NUM!	#NUM!	#NUM!
								#DIV/0!	#NUM!	#NUM!	#NUM!
								#DIV/0!	#NUM!	#NUM!	#NUM!
								#DIV/0!	#NUM!	#NUM!	#NUM!
								#DIV/0!	#NUM!	#NUM!	#NUM!
								#DIV/0!	#NUM!	#NUM!	#NUM!
								#DIV/0!	#NUM!	#NUM!	#NUM!
								#DIV/0!	#NUM!	#NUM!	#NUM!
								#DIV/0!	#NUM!	#NUM!	#NUM!
								#DIV/0!	#NUM!	#NUM!	#NUM!
								#DIV/0!	#NUM!	#NUM!	#NUM!
								#DIV/0!	#NUM!	#NUM!	#NUM!
								#DIV/0!	#NUM!	#NUM!	#NUM!
								#DIV/0!	#NUM!	#NUM!	#NUM!
								#DIV/0!	#NUM!	#NUM!	#NUM!
								#DIV/0!	#NUM!	#NUM!	#NUM!
								#DIV/0!	#NUM!	#NUM!	#NUM!
								#DIV/0!	#NUM!	#NUM!	#NUM!
								#DIV/0!	#NUM!	#NUM!	#NUM!
								#DIV/0!	#NUM!	#NUM!	#NUM!
								#DIV/0!	#NUM!	#NUM!	#NUM!
								#DIV/0!	#NUM!	#NUM!	#NUM!
								#DIV/0!	#NUM!	#NUM!	#NUM!
								#DIV/0!	#NUM!	#NUM!	#NUM!
								#DIV/0!	#NUM!	#NUM!	#NUM!
								#DIV/0!	#NUM!	#NUM!	#NUM!
								#DIV/0!	#NUM!	#NUM!	#NUM!
								#DIV/0!	#NUM!	#NUM!	#NUM!
								#DIV/0!	#NUM!	#NUM!	#NUM!
								#DIV/0!	#NUM!	#NUM!	#NUM!
								#DIV/0!	#NUM!	#NUM!	#NUM!
								#DIV/0!	#NUM!	#NUM!	#NUM!
								#DIV/0!	#NUM!	#NUM!	#NUM!
								#DIV/0!	#NUM!	#NUM!	#NUM!
								#DIV/0!	#NUM!	#NUM!	#NUM!
								#DIV/0!	#NUM!	#NUM!	#NUM!
								#DIV/0!	#NUM!	#NUM!	#NUM!
								#DIV/0!	#NUM!	#NUM!	#NUM!
								#DIV/0!	#NUM!	#NUM!	#NUM!
								#DIV/0!	#NUM!	#NUM!	#NUM!
								#DIV/0!	#NUM!	#NUM!	#NUM!
								#DIV/0!	#NUM!	#NUM!	#NUM!
								#DIV/0!	#NUM!	#NUM!	#NUM!
								#DIV/0!	#NUM!	#NUM!	#NUM!
								#DIV/0!	#NUM!	#NUM!	#NUM!
								#DIV/0!	#NUM!	#NUM!	#NUM!
								#DIV/0!	#NUM!	#NUM!	#NUM!
								#DIV/0!	#NUM!	#NUM!	#NUM!
								#DIV/0!	#NUM!	#NUM!	#NUM!
								#DIV/0!	#NUM!	#NUM!	#NUM!
								#DIV/0!	#NUM!	#NUM!	#NUM!
								#DIV/0!	#NUM!	#NUM!	#NUM!
								#DIV/0!	#NUM!	#NUM!	#NUM!
								#DIV/0!	#NUM!	#NUM!	#NUM!
								#DIV/0!	#NUM!	#NUM!	#NUM!
								#DIV/0!	#NUM!	#NUM!	#NUM!
								#DIV/0!	#NUM!	#NUM!	#NUM!
								#DIV/0!	#NUM!	#NUM!	#NUM!
								#DIV/0!	#NUM!	#NUM!	#NUM!
								#DIV/0!	#NUM!	#NUM!	#NUM!
								#DIV/0!	#NUM!	#NUM!	#NUM!
								#DIV/0!	#NUM!	#NUM!	#NUM!
								#DIV/0!	#NUM!	#NUM!	#NUM!
								#DIV/0!	#NUM!	#NUM!	#NUM!
								#DIV/0!	#NUM!	#NUM!	#NUM!
								#DIV/0!	#NUM!	#NUM!	#NUM!
								#DIV/0!	#NUM!	#NUM!	#NUM!
								#DIV/0!	#NUM!	#NUM!	#NUM!
								#DIV/0!	#NUM!	#NUM!	#NUM!
								#DIV/0!	#NUM!	#NUM!	#NUM!
								#DIV/0!	#NUM!	#NUM!	#NUM!
								#DIV/0!	#NUM!	#NUM!	#NUM!
								#DIV/0!	#NUM!	#NUM!	#NUM!
								#DIV/0!	#NUM!	#NUM!	#NUM!
								#DIV/0!	#NUM!	#NUM!	#NUM!
								#DIV/0!	#NUM!	#NUM!	#NUM!
								#DIV/0!	#NUM!	#NUM!	#NUM!
								#DIV/0!	#NUM!	#NUM!	#NUM!
								#DIV/0!	#NUM!	#NUM!	#NUM!
								#DIV/0!	#NUM!	#NUM!	#NUM!
								#DIV/0!	#NUM!	#NUM!	#NUM!
								#DIV/0!	#NUM!	#NUM!	#NUM!
								#DIV/0!	#NUM!	#NUM!	#NUM!
								#DIV/0!	#NUM!	#NUM!	#NUM!
								#DIV/0!	#NUM!	#NUM!	#NUM!
								#DIV/0!	#NUM!	#NUM!	#NUM!
								#DIV/0!	#NUM!	#NUM!	#NUM!
								#DIV/0!	#NUM!	#NUM!	#NUM!
								#DIV/0!	#NUM!	#NUM!	#NUM!
								#DIV/0!	#NUM!	#NUM!	#NUM!
								#DIV/0!	#NUM!	#NUM!	#NUM!
								#DIV/0!	#NUM!	#NUM!	#NUM!
								#DIV/0!	#NUM!	#NUM!	#NUM!
								#DIV/0!	#NUM!	#NUM!	#NUM!
								#DIV/0!	#NUM!	#NUM!	#NUM!
								#DIV/0!	#NUM!	#NUM!	#NUM!
								#DIV/0!	#NUM!	#NUM!	#NUM!
								#DIV/0!	#NUM!	#NUM!	#NUM!
								#DIV/0!	#NUM!	#NUM!	#NUM!
								#DIV/0!	#NUM!	#NUM!	#NUM!
								#DIV/0!	#NUM!	#NUM!	#NUM!
								#DIV/0!	#NUM!	#NUM!	#NUM!
								#DIV/0!	#NUM!	#NUM!	#NUM!
								#DIV/0!	#NUM!	#NUM!	#NUM!
								#DIV/0!	#NUM!	#NUM!	#NUM!
								#DIV/0!	#NUM!	#NUM!	#NUM!
								#DIV/0!	#NUM!	#NUM!	#NUM!
								#DIV/0!	#NUM!	#NUM!	#NUM!
								#DIV/0!	#NUM!	#NUM!	#NUM!
								#DIV/0!	#NUM!	#NUM!	#NUM!
								#DIV/0!	#NUM!	#NUM!	#NUM!
								#DIV/0!	#NUM!	#NUM!	#NUM!
								#DIV/0!	#NUM!	#NUM!	#NUM!
								#DIV/0!	#NUM!	#NUM!	#NUM!
								#DIV/0!	#NUM!	#NUM!	#NUM!
								#DIV/0!	#NUM!	#NUM!	#NUM!
								#DIV/0!	#NUM!	#NUM!	#NUM!
								#DIV/0!	#NUM!	#NUM!	#NUM!
								#DIV/0!	#NUM!	#NUM!	#NUM!
								#DIV/0!	#NUM!	#NUM!	#NUM!
								#DIV/0!	#NUM!	#NUM!	#NUM!
								#DIV/0!	#NUM!	#NUM!	#NUM!
								#DIV/0!	#NUM!	#NUM!	#NUM!
								#DIV/0!	#NUM!	#NUM!	#NUM!
								#DIV/0!	#NUM!	#NUM!	#NUM!
								#DIV/0!	#NUM!	#NUM!	#NUM!
								#DIV/0!	#NUM!	#NUM!	#NUM!
								#DIV/0!	#NUM!	#NUM!	#NUM!
								#DIV/0!	#NUM!	#NUM!	#NUM!
								#DIV/0!	#NUM!	#NUM!	#NUM!
								#DIV/0!	#NUM!	#NUM!	#NUM!
								#DIV/0!	#NUM!	#NUM!	#NUM!
								#DIV/0!	#NUM!	#NUM!	#NUM!
								#DIV/0!	#NUM!	#NUM!	#NUM!
								#DIV/0!	#NUM!	#NUM!	#NUM!
								#DIV/0!	#NUM!	#NUM!	#NUM!
								#DIV/0!	#NUM!	#NUM!	#NUM!
								#DIV/0!	#NUM!	#NUM!	#NUM!
								#DIV/0!	#NUM!	#NUM!	#NUM!
								#DIV/0!	#NUM!	#NUM!	#NUM!
								#DIV/0!	#NUM!	#NUM!	#NUM!
								#DIV/0!	#NUM!	#NUM!	#NUM!
								#DIV/0!	#NUM!	#NUM!	#NUM!
								#DIV/0!	#NUM!	#NUM!	#NUM!
								#DIV/0!	#NUM!	#NUM!	#NUM!
								#DIV/0!	#NUM!	#NUM!	#NUM!
								#DIV/0!	#NUM!	#NUM!	#NUM!
								#DIV/0!	#NUM!	#NUM!	#NUM!
								#DIV/0!	#NUM!	#NUM!	#NUM!
								#DIV/0!	#NUM!	#NUM!	#NUM!
								#DIV/0!	#NUM!	#NUM!	#NUM!
								#DIV/0!	#NUM!	#NUM!	#NUM!
								#DIV/0!	#NUM!	#NUM!	#NUM!
								#DIV/0!	#NUM!	#NUM!	#NUM!
								#DIV/0!	#NUM!	#NUM!	#NUM!
								#DIV/0!	#NUM!	#NUM!	#NUM!
								#DIV/0!	#NUM!	#NUM!	#NUM!
								#DIV/0!	#NUM!	#NUM!	#NUM!
								#DIV/0!	#NUM!	#NUM!	#NUM!
								#DIV/0!	#NUM!	#NUM!	#NUM!
								#DIV/0!	#NUM!	#NUM!	#NUM!
								#DIV/0!	#NUM!	#NUM!	#NUM!
								#DIV/0!	#NUM!	#NUM!	#NUM!
								#DIV/0!	#NUM!	#NUM!	#NUM!
								#DIV/0!	#NUM!	#NUM!	#NUM!
								#DIV/0!	#NUM!	#NUM!	#NUM!
								#DIV/0!	#NUM!	#NUM!	#NUM!
								#DIV/0!	#NUM!	#NUM!	#NUM!
								#DIV/0!	#NUM!	#NUM!	#NUM!
								#DIV/0!	#NUM!	#NUM!	#NUM!
								#DIV/0!	#NUM!	#NUM!	#NUM!
								#DIV/0!	#NUM!	#NUM!	#NUM!
								#DIV/0!	#NUM!	#NUM!	#NUM!
								#DIV/0!	#NUM!	#NUM!	#NUM!
								#DIV/0!	#NUM!	#NUM!	#NUM!
								#DIV/0!	#NUM!	#NUM!	#NUM!
								#DIV/0!	#NUM!	#NUM!	#NUM!
								#DIV/0!	#NUM!	#NUM!	#NUM!
								#DIV/0!	#NUM!	#NUM!	#NUM!
								#DIV/0!	#NUM!	#NUM!	#NUM!
								#DIV/0!	#NUM!	#NUM!	#NUM!
								#DIV/0!	#NUM!	#NUM!	#NUM!
								#DIV/0!	#NUM!	#NUM!	#NUM!
								#DIV/0!	#NUM!	#NUM!	#NUM!
								#DIV/0!	#NUM!	#NUM!	#NUM!
								#DIV/0!	#NUM!	#NUM!	#NUM!
								#DIV/0!	#NUM!	#NUM!	#NUM!
								#DIV/0!	#NUM!	#NUM!	#NUM!
								#DIV/0!	#NUM!	#NUM!	#NUM!
								#DIV/0!	#NUM!	#NUM!	#NUM!
								#DIV/0!	#NUM!	#NUM!	#NUM!
								#DIV/0!	#NUM!	#NUM!	#NUM!
								#DIV/0!	#NUM!	#NUM!	#NUM!
								#DIV/0!	#NUM!	#NUM!	#NUM!
								#DIV/0!	#NUM!	#NUM!	#NUM!
								#DIV/0!	#NUM!	#NUM!	#NUM!
								#DIV/0!	#NUM!	#NUM!	#NUM!
								#DIV/0!	#NUM!	#NUM!	#NUM!
								#DIV/0!	#NUM!	#NUM!	#NUM!
								#DIV/0!	#NUM!	#NUM!	#NUM!
								#DIV/0!	#NUM!	#NUM!	#NUM!
								#DIV/0!	#NUM!	#NUM!	#NUM!
								#DIV/0!	#NUM!	#NUM!	#NUM!
								#DIV/0!	#NUM!	#NUM!	#NUM!
								#DIV/0!	#NUM!	#NUM!	#NUM!
								#DIV/0!	#NUM!	#NUM!	#NUM!
								#DIV/0!	#NUM!	#NUM!	#NUM!
								#DIV/0!	#NUM!	#NUM!	#NUM!
								#DIV/0!	#NUM!	#NUM!	#NUM!
								#DIV/0!	#NUM!	#NUM!	#NUM!
								#DIV/0!	#NUM!	#NUM!	#NUM!
								#DIV/0!	#NUM!	#NUM!	#NUM!
								#DIV/0!	#NUM!	#NUM!	#NUM!
								#DIV/0!	#NUM!	#NUM!	#NUM!
								#DIV/0!	#NUM!	#NUM!	#NUM!
								#DIV/0!	#NUM!	#NUM!	#NUM!
								#DIV/0!	#NUM!	#NUM!	#NUM!
								#DIV/0!	#NUM!	#NUM!	#NUM!
								#DIV/0!	#NUM!	#NUM!	#NUM!
								#DIV/0!	#NUM!	#NUM!	#NUM!
								#DIV/0!	#NUM!	#NUM!	#NUM!
								#DIV/0!	#NUM!	#NUM!	#NUM!
								#DIV/0!	#NUM!	#NUM!	#NUM!
								#DIV/0!	#NUM!	#NUM!	#NUM!
								#DIV/0!	#NUM!	#NUM!	#NUM!
								#DIV/0!	#NUM!	#NUM!	#NUM!
								#DIV/0!	#NUM!	#NUM!	#NUM!
								#DIV/0!	#NUM!	#NUM!	#NUM!
								#DIV/0!	#NUM!	#NUM!	#NUM!
								#DIV/0!	#NUM!	#NUM!	#NUM!
								#DIV/0!	#NUM!	#NUM!	#NUM!
								#DIV/0!	#NUM!	#NUM!	#NUM!
								#DIV/0!	#NUM!	#NUM!	#NUM!
								#DIV/0!	#NUM!	#NUM!	#NUM!
								#DIV/0!	#NUM!	#NUM!	#NUM!
								#DIV/0!	#NUM!	#NUM!	#NUM!
								#DIV/0!	#NUM!	#NUM!	#NUM!
								#DIV/0!	#NUM!	#NUM!	#NUM!
								#DIV/0!	#NUM!	#NUM!	#NUM!
								#DIV/0!	#NUM!	#NUM!	#NUM!
								#DIV/0!	#NUM!	#NUM!	#NUM!
								#DIV/0!	#NUM!	#NUM!	#NUM!
								#DIV/0!	#NUM!	#NUM!	#NUM!
								#DIV/0!	#NUM!	#NUM!	#NUM!
								#DIV/0!	#NUM!	#NUM!	#NUM!
								#DIV/0!	#NUM!	#NUM!	#NUM!
								#DIV/0!	#NUM!	#NUM!	#NUM!
								#DIV/0!	#NUM!	#NUM!	#NUM!
								#DIV/0!	#NUM!	#NUM!	#NUM!
								#DIV/0!	#NUM!	#NUM!	#NUM!
								#DIV/0!	#NUM!	#NUM!	#NUM!
								#DIV/0!	#NUM!	#NUM!	#NUM!
								#DIV/0!	#NUM!	#NUM!	#NUM!
								#DIV/0!	#NUM!	#NUM!	#NUM!
								#DIV/0!	#NUM!	#NUM!	#NUM!
								#DIV/0!	#NUM!	#NUM!	#NUM!
								#DIV/0!	#NUM!	#NUM!	#NUM!
								#DIV/0!	#NUM!	#NUM!	#NUM!
								#DIV/0!	#NUM!	#NUM!	#NUM!
								#DIV/0!	#NUM!	#NUM!	#NUM!
								#DIV/0!	#NUM!	#NUM!	#NUM!
								#DIV/0!	#NUM!	#NUM!	#NUM!
								#DIV/0!	#NUM!	#NUM!	#NUM!
								#DIV/0!	#NUM!	#NUM!	#NUM!
								#DIV/0!	#NUM!	#NUM!	#NUM!
								#DIV/0!	#NUM!	#NUM!	#NUM!
								#DIV/0!	#NUM!	#NUM!	#NUM!
								#DIV/0!	#NUM!	#NUM!	#NUM!
								#DIV/0!	#NUM!	#NUM!	#NUM!
								#DIV/0!	#NUM!	#NUM!	#NUM!
								#DIV/0!	#NUM!	#NUM!	#NUM!
								#DIV/0!	#NUM!	#NUM!	#NUM!
								#DIV/0!	#NUM!	#NUM!	#NUM!
								#DIV/0!	#NUM!	#NUM!	#NUM!
								#DIV/0!	#NUM!	#NUM!	#NUM!
								#DIV/0!	#NUM!	#NUM!	#NUM!
								#DIV/0!	#NUM!	#NUM!	#NUM!
								#DIV/0!	#NUM!	#NUM!	#NUM!
								#DIV/0!	#NUM!	#NUM!	#NUM!
								#DIV/0!	#NUM!	#NUM!	#NUM!
								#DIV/0!	#NUM!	#NUM!	#NUM!
								#DIV/0!	#NUM!	#NUM!	#NUM!
								#DIV/0!	#NUM!	#NUM!	#NUM!
								#DIV/0!	#NUM!	#NUM!	#NUM!
								#DIV/0!	#NUM!	#NUM!	#NUM!
								#DIV/0!	#NUM!	#NUM!	#NUM!
								#DIV/0!	#NUM!	#NUM!	#NUM!
								#DIV/0!	#NUM!	#NUM!	#NUM!
								#DIV/0!	#NUM!	#NUM!	#NUM!
								#DIV/0!	#NUM!	#NUM!	#NUM!
								#DIV/0!	#NUM!	#NUM!	#NUM!
								#DIV/0!	#NUM!	#NUM!	#NUM!
								#DIV/0!	#NUM!	#NUM!	#NUM!
								#DIV/0!	#NUM!	#NUM!	#NUM!
								#DIV/0!	#NUM!	#NUM!	#NUM!
								#DIV/0!	#NUM!	#NUM!	#NUM!
								#DIV/0!	#NUM!	#NUM!	#NUM!
								#DIV/0!	#NUM!	#NUM!	#NUM!
								#DIV/0!	#NUM!	#NUM!	#NUM!
								#DIV/0!	#NUM!	#NUM!	#NUM!
								#DIV/0!	#NUM!	#NUM!	#NUM!
								#DIV/0!	#NUM!	#NUM!	#NUM!
								#DIV/0!	#NUM!	#NUM!	#NUM!
								#DIV/0!	#NUM!	#NUM!	#NUM!
								#DIV/0!	#NUM!	#NUM!	#NUM!
								#DIV/0!	#NUM!	#NUM!	#NUM!
								#DIV/0!	#NUM!	#NUM!	#NUM!
								#DIV/0!	#NUM!	#NUM!	#NUM!
								#DIV/0!	#NUM!	#NUM!	#NUM!
								#DIV/0!	#NUM!	#NUM!	#NUM!
								#DIV/0!	#NUM!	#NUM!	#NUM!
								#DIV/0!	#NUM!	#NUM!	#NUM!
								#DIV/0!	#NUM!	#NUM!	#NUM!
								#DIV/0!	#NUM!	#NUM!	#NUM!
								#DIV/0!	#NUM!	#NUM!	#NUM!
								#DIV/0!	#NUM!	#NUM!	#NUM!
								#DIV/0!	#NUM!	#NUM!	#NUM!
								#DIV/0!	#NUM!	#NUM!	#NUM!
								#DIV/0!	#NUM!	#NUM!	#NUM!
								#DIV/0!	#NUM!	#NUM!	#NUM!
								#DIV/0!	#NUM!	#NUM!	#NUM!
								#DIV/0!	#NUM!	#NUM!	#NUM!
								#DIV/0!	#NUM!	#NUM!	#NUM!
								#DIV/0!	#NUM!	#NUM!	#NUM!
								#DIV/0!	#NUM!	#NUM!	#NUM!
								#DIV/0!	#NUM!	#NUM!	#NUM!
								#DIV/0!	#NUM!	#NUM!	#NUM!
								#DIV/0!	#NUM!	#NUM!	#NUM!
								#DIV/0!	#NUM!	#NUM!	#NUM!
								#DIV/0!	#NUM!	#NUM!	#NUM!
								#DIV/0!	#NUM!	#NUM!	#NUM!
								#DIV/0!	#NUM!	#NUM!	#NUM!
								#DIV/0!	#NUM!	#NUM!	#NUM!
								#DIV/0!	#NUM!	#NUM!	#NUM!
								#DIV/0!	#NUM!	#NUM!	#NUM!
								#DIV/0!	#NUM!	#NUM!	#NUM!
								#DIV/0!	#NUM!	#NUM!	#NUM!
								#DIV/0!	#NUM!	#NUM!	#NUM!
								#DIV/0!	#NUM!	#NUM!	#NUM!
								#DIV/0!	#NUM!	#NUM!	#NUM!
								#DIV/0!	#NUM!	#NUM!	#NUM!
								#DIV/0!	#NUM!	#NUM!	#NUM!
								#DIV/0!	#NUM!	#NUM!	#NUM!
								#DIV/0!	#NUM!	#NUM!	#NUM!
								#DIV/0!	#NUM!	#NUM!	#NUM!
								#DIV/0!	#NUM!	#NUM!	#NUM!
								#DIV/0!	#NUM!	#NUM!	#NUM!
								#DIV/0!	#NUM!	#NUM!	#NUM!
								#DIV/0!	#NUM!	#NUM!	#NUM!
								#DIV/0!	#NUM!	#NUM!	#NUM!
								#DIV/0!	#NUM!	#NUM!	#NUM!
								#DIV/0!	#NUM!	#NUM!	#NUM!
								#DIV/0!	#NUM!	#NUM!	#NUM!
								#DIV/0!	#NUM!	#NUM!	#NUM!
								#DIV/0!	#NUM!	#NUM!	#NUM!
								#DIV/0!	#NUM!	#NUM!	#NUM!
								#DIV/0!	#NUM!	#NUM!	#NUM!
								#DIV/0!	#NUM!	#NUM!	#NUM!
								#DIV/0!	#NUM!	#NUM!	#NUM!
								#DIV/0!	#NUM!	#NUM!	#NUM!
								#DIV/0!	#NUM!	#NUM!	#NUM!
								#DIV/0!	#NUM!	#NUM!	#NUM!
								#DIV/0!	#NUM!	#NUM!	#NUM!
								#DIV/0!	#NUM!	#NUM!	#NUM!
								#DIV/0!	#NUM!	#NUM!	#NUM!
								#DIV/0!	#NUM!	#NUM!	#NUM!
								#DIV/0!	#NUM!	#NUM!	#NUM!
								#DIV/0!	#NUM!	#NUM!	#NUM!
								#DIV/0!	#NUM!	#NUM!	#NUM!
								#DIV/0!	#NUM!	#NUM!	#NUM!
								#DIV/0!	#NUM!	#NUM!	#NUM!
								#DIV/0!	#NUM!	#NUM!	#NUM!
								#DIV/0!	#NUM!	#NUM!	#NUM!
								#DIV/0!	#NUM!	#NUM!	#NUM!
								#DIV/0!	#NUM!	#NUM!	#NUM!
								#DIV/0!	#NUM!	#NUM!	#NUM!
								#DIV/0!	#NUM!	#NUM!	#NUM!
								#DIV/0!	#NUM!	#NUM!	#NUM!
								#DIV/0!	#NUM!	#NUM!	#NUM!
								#DIV/0!	#NUM!	#NUM!	#NUM!
								#DIV/0!	#NUM!	#NUM!	#NUM!
								#DIV/0!	#NUM!	#NUM!	#NUM!
								#DIV/0!	#NUM!	#NUM!	#NUM!
								#DIV/0!	#NUM!	#NUM!	#NUM!
								#DIV/0!	#NUM!	#NUM!	#NUM!
								#DIV/0!	#NUM!	#NUM!	#NUM!
								#DIV/0!	#NUM!	#NUM!	#NUM!
								#DIV/0!	#NUM!	#NUM!	#NUM!
								#DIV/0!	#NUM!	#NUM!	#NUM!
								#DIV/0!	#NUM!	#NUM!	#NUM!
								#DIV/0!	#NUM!	#NUM!	#NUM!
								#DIV/0!	#NUM!	#NUM!	#NUM!
								#DIV/0!	#NUM!	#NUM!	#NUM!
								#DIV/0!	#NUM!	#NUM!	#NUM!
								#DIV/0!	#NUM!	#NUM!	#NUM!
								#DIV/0!	#NUM!	#NUM!	#NUM!
								#DIV/0!	#NUM!	#NUM!	#NUM!
								#DIV/0!	#NUM!	#NUM!	#NUM!
								#DIV/0!	#NUM!	#NUM!	#NUM!
								#DIV/0!	#NUM!	#NUM!	#NUM!
								#DIV/0!	#NUM!	#NUM!	#NUM!
								#DIV/0!	#NUM!	#NUM!	#NUM!
								#DIV/0!	#NUM!	#NUM!	#NUM!
								#DIV/0!	#NUM!	#NUM!	#NUM!
								#DIV/0!	#NUM!	#NUM!	#NUM!
								#DIV/0!	#NUM!	#NUM!	#NUM!
								#DIV/0!	#NUM!	#NUM!	#NUM!
								#DIV/0!	#NUM!	#NUM!	#NUM!
								#DIV/0!	#NUM!	#NUM!	#NUM!
								#DIV/0!	#NUM!	#NUM!	#NUM!
								#DIV/0!	#NUM!	#NUM!	#NUM!
								#DIV/0!	#NUM!	#NUM!	#NUM!
								#DIV/0!	#NUM!	#NUM!	#NUM!
								#DIV/0!	#NUM!	#NUM!	#NUM!
								#DIV/0!	#NUM!	#NUM!	#NUM!
								#DIV/0!	#NUM!	#NUM!	#NUM!
								#DIV/0!	#NUM!	#NUM!	#NUM!
								#DIV/0!	#NUM!	#NUM!	#NUM!
								#DIV/0!	#NUM!	#NUM!	#NUM!
								#DIV/0!	#NUM!	#NUM!	#NUM!
								#DIV/0!	#NUM!	#NUM!	#NUM!
								#DIV/0!	#NUM!	#NUM!	#NUM!
								#DIV/0!	#NUM!	#NUM!	#NUM!
								#DIV/0!	#NUM!	#NUM!	#NUM!
								#DIV/0!	#NUM!	#NUM!	#NUM!
								#DIV/0!	#NUM!	#NUM!	#NUM!
								#DIV/0!	#NUM!	#NUM!	#NUM!
								#DIV/0!	#NUM!	#NUM!	#NUM!
								#DIV/0!	#NUM!	#NUM!	#NUM!
								#DIV/0!	#NUM!	#NUM!	#NUM!
								#DIV/0!	#NUM!	#NUM!	#NUM!
								#DIV/0!	#NUM!	#NUM!	#NUM!
								#DIV/0!	#NUM!	#NUM!	#NUM!
								#DIV/0!	#NUM!	#NUM!	#NUM!
								#DIV/0!	#NUM!	#NUM!	#NUM!
								#DIV/0!	#NUM!	#NUM!	#NUM!
								#DIV/0!	#NUM!	#NUM!	#NUM!
								#DIV/0!	#NUM!	#NUM!	#NUM!
								#DIV/0!	#NUM!	#NUM!	#NUM!
								#DIV/0!	#NUM!	#NUM!	#NUM!
								#DIV/0!	#NUM!	#NUM!	#NUM!
								#DIV/0!	#NUM!	#NUM!	#NUM!
								#DIV/0!	#NUM!	#NUM!	#NUM!
								#DIV/0!	#NUM!	#NUM!	#NUM!
								#DIV/0!	#NUM!	#NUM!	#NUM!
								#DIV/0!	#NUM!	#NUM!	#NUM!
								#DIV/0!	#NUM!	#NUM!	#NUM!
								#DIV/0!	#NUM!	#NUM!	#NUM!
								#DIV/0!	#NUM!	#NUM!	#NUM!
								#DIV/0!	#NUM!	#NUM!	#NUM!
								#DIV/0!	#NUM!	#NUM!	#NUM!
								#DIV/0!	#NUM!	#NUM!	#NUM!
								#DIV/0!	#NUM!	#NUM!	#NUM!
								#DIV/0!	#NUM!	#NUM!	#NUM!
								#DIV/0!	#NUM!	#NUM!	#NUM!
								#DIV/0!	#NUM!	#NUM!	#NUM!
								#DIV/0!	#NUM!	#NUM!	#NUM!
								#DIV/0!	#NUM!	#NUM!	#NUM!
								#DIV/0!	#NUM!	#NUM!	#NUM!
								#DIV/0!	#NUM!	#NUM!	#NUM!
								#DIV/0!	#NUM!	#NUM!	#NUM!
								#DIV/0!	#NUM!	#NUM!	#NUM!
								#DIV/0!	#NUM!	#NUM!	#NUM!
								#DIV/0!	#NUM!	#NUM!	#NUM!
								#DIV/0!	#NUM!	#NUM!	#NUM!
								#DIV/0!	#NUM!	#NUM!	#NUM!
								#DIV/0!	#NUM!	#NUM!	#NUM!
								#DIV/0!	#NUM!	#NUM!	#NUM!
								#DIV/0!	#NUM!	#NUM!	#NUM!
								#DIV/0!	#NUM!	#NUM!	#NUM!
								#DIV/0!	#NUM!	#NUM!	#NUM!
								#DIV/0!	#NUM!	#NUM!	#NUM!
								#DIV/0!	#NUM!	#NUM!	#NUM!
								#DIV/0!	#NUM!	#NUM!	#NUM!
								#DIV/0!	#NUM!	#NUM!	#NUM!
								#DIV/0!	#NUM!	#NUM!	#NUM!
								#DIV/0!	#NUM!	#NUM!	#NUM!
								#DIV/0!	#NUM!	#NUM!	#NUM!
								#DIV/0!	#NUM!	#NUM!	#NUM!
								#DIV/0!	#NUM!	#NUM!	#NUM!
								#DIV/0!	#NUM!	#NUM!	#NUM!
								#DIV/0!	#NUM!	#NUM!	#NUM!
								#DIV/0!	#NUM!	#NUM!	#NUM!
								#DIV/0!	#NUM!	#NUM!	#NUM!
								#DIV/0!	#NUM!	#NUM!	#NUM!
								#DIV/0!	#NUM!	#NUM!	#NUM!
								#DIV/0!	#NUM!	#NUM!	#NUM!
								#DIV/0!	#NUM!	#NUM!	#NUM!
								#DIV/0!	#NUM!	#NUM!	#NUM!
								#DIV/0!	#NUM!	#NUM!	#NUM!
								#DIV/0!	#NUM!	#NUM!	#NUM!
								#DIV/0!	#NUM!	#NUM!	#NUM!
								#DIV/0!	#NUM!	#NUM!	#NUM!
								#DIV/0!	#NUM!	#NUM!	#NUM!
								#DIV/0!	#NUM!	#NUM!	#NUM!
								#DIV/0!	#NUM!	#NUM!	#NUM!
								#DIV/0!	#NUM!	#NUM!	#NUM!
								#DIV/0!	#NUM!	#NUM!	#NUM!
								#DIV/0!	#NUM!	#NUM!	#NUM!
								#DIV/0!	#NUM!	#NUM!	#NUM!
								#DIV/0!	#NUM!	#NUM!	#NUM!
								#DIV/0!	#NUM!	#NUM!	#NUM!
								#DIV/0!	#NUM!	#NUM!	#NUM!
								#DIV/0!	#NUM!	#NUM!	#NUM!
								#DIV/0!	#NUM!	#NUM!	#NUM!
								#DIV/0!	#NUM!	#NUM!	#NUM!
								#DIV/0!	#NUM!	#NUM!	#NUM!
								#DIV/0!	#NUM!	#NUM!	#NUM!
								#DIV/0!	#NUM!	#NUM!	#NUM!
								#DIV/0!	#NUM!	#NUM!	#NUM!
								#DIV/0!	#NUM!	#NUM!	#NUM!
								#DIV/0!	#NUM!	#NUM!	#NUM!
								#DIV/0!	#NUM!	#NUM!	#NUM!
								#DIV/0!	#NUM!	#NUM!	#NUM!
								#DIV/0!	#NUM!	#NUM!	#NUM!
								#DIV/0!	#NUM!	#NUM!	#NUM!
								#DIV/0!	#NUM!	#NUM!	#NUM!
								#DIV/0!	#NUM!	#NUM!	#NUM!
								#DIV/0!	#NUM!	#NUM!	#NUM!
								#DIV/0!	#NUM!	#NUM!	#NUM!
								#DIV/0!	#NUM!	#NUM!	#NUM!
								#DIV/0!	#NUM!	#NUM!	#NUM!
								#DIV/0!	#NUM!	#NUM!	#NUM!
								#DIV/0!	#NUM!	#NUM!	#NUM!
								#DIV/0!	#NUM!	#NUM!	#NUM!
								#DIV/0!	#NUM!	#NUM!	#NUM!
								#DIV/0!	#NUM!	#NUM!	#NUM!
								#DIV/0!	#NUM!	#NUM!	#NUM!
								#DIV/0!	#NUM!	#NUM!	#NUM!
								#DIV/0!	#NUM!	#NUM!	#NUM!
								#DIV/0!	#NUM!	#NUM!	#NUM!
								#DIV/0!	#NUM!	#NUM!	#NUM!
								#DIV/0!	#NUM!	#NUM!	#NUM!
								#DIV/0!	#NUM!	#NUM!	#NUM!
								#DIV/0!	#NUM!	#NUM!	#NUM!
								#DIV/0!	#NUM!	#NUM!	#NUM!
								#DIV/0!	#NUM!	#NUM!	#NUM!
								#DIV/0!	#NUM!	#NUM!	#NUM!
								#DIV/0!	#NUM!	#NUM!	#NUM!
								#DIV/0!	#NUM!	#NUM!	#NUM!
								#DIV/0!	#NUM!	#NUM!	#NUM!
								#DIV/0!	#NUM!	#NUM!	#NUM!
								#DIV/0!	#NUM!	#NUM!	#NUM!
								#DIV/0!	#NUM!	#NUM!	#NUM!
								#DIV/0!	#NUM!	#NUM!	#NUM!
								#DIV/0!	#NUM!	#NUM!	#NUM!
								#DIV/0!	#NUM!	#NUM!	#NUM!
								#DIV/0!	#NUM!	#NUM!	#NUM!
								#DIV/0!	#NUM!	#NUM!	#NUM!
								#DIV/0!	#NUM!	#NUM!	#NUM!
								#DIV/0!	#NUM!	#NUM!	#NUM!
								#DIV/0!	#NUM!	#NUM!	#NUM!
								#DIV/0!	#NUM!	#NUM!	#NUM!
								#DIV/0!	#NUM!	#NUM!	#NUM!
								#DIV/0!	#NUM!	#NUM!	#NUM!
								#DIV/0!	#NUM!	#NUM!	#NUM!
								#DIV/0!	#NUM!	#NUM!	#NUM!
								#DIV/0!	#NUM!	#NUM!	#NUM!
								#DIV/0!	#NUM!	#NUM!	#NUM!
								#DIV/0!	#NUM!	#NUM!	#NUM!
								#DIV/0!	#NUM!	#NUM!	#NUM!
								#DIV/0!	#NUM!	#NUM!	#NUM!
								#DIV/0!	#NUM!	#NUM!	#NUM!
								#DIV/0!	#NUM!	#NUM!	#NUM!
								#DIV/0!	#NUM!	#NUM!	#NUM!
								#DIV/0!	#NUM!	#NUM!	#NUM!
								#DIV/0!	#NUM!	#NUM!	#NUM!
								#DIV/0!	#NUM!	#NUM!	#NUM!
								#DIV/0!	#NUM!	#NUM!	#NUM!
								#DIV/0!	#NUM!	#NUM!	#NUM!
								#DIV/0!	#NUM!	#NUM!	#NUM!
								#DIV/0!	#NUM!	#NUM!	#NUM!
								#DIV/0!	#NUM!	#NUM!	#NUM!
								#DIV/0!	#NUM!	#NUM!	#NUM!
								#DIV/0!	#NUM!	#NUM!	#NUM!
								#DIV/0!	#NUM!	#NUM!	#NUM!
								#DIV/0!	#NUM!	#NUM!	#NUM!
								#DIV/0!	#NUM!	#NUM!	#NUM!
								#DIV/0!	#NUM!	#NUM!	#NUM!
								#DIV/0!	#NUM!	#NUM!	#NUM!
								#DIV/0!	#NUM!	#NUM!	#NUM!
								#DIV/0!	#NUM!	#NUM!	#NUM!
								#DIV/0!	#NUM!	#NUM!	#NUM!
								#DIV/0!	#NUM!	#NUM!	#NUM!
								#DIV/0!	#NUM!	#NUM!	#NUM!
								#DIV/0!	#NUM!	#NUM!	#NUM!
								#DIV/0!	#NUM!	#NUM!	#NUM!
								#DIV/0!	#NUM!	#NUM!	#NUM!
								#DIV/0!	#NUM!	#NUM!	#NUM!
								#DIV/0!	#NUM!	#NUM!	#NUM!
								#DIV/0!	#NUM!	#NUM!	#NUM!
								#DIV/0!	#NUM!	#NUM!	#NUM!
								#DIV/0!	#NUM!	#NUM!	#NUM!
								#DIV/0!	#NUM!	#NUM!	#NUM!
								#DIV/0!	#NUM!	#NUM!	#NUM!
								#DIV/0!	#NUM!	#NUM!	#NUM!
								#DIV/0!	#NUM!	#NUM!	#NUM!
								#DIV/0!	#NUM!	#NUM!	#NUM!
								#DIV/0!	#NUM!	#NUM!	#NUM!
								#DIV/0!	#NUM!	#NUM!	#NUM!
								#DIV/0!	#NUM!	#NUM!	#NUM!
								#DIV/0!	#NUM!	#NUM!	#NUM!
								#DIV/0!	#NUM!	#NUM!	#NUM!
								#DIV/0!	#NUM!	#NUM!	#NUM!
								#DIV/0!	#NUM!	#NUM!	#NUM!
								#DIV/0!	#NUM!	#NUM!	#NUM!
								#DIV/0!	#NUM!	#NUM!	#NUM!
								#DIV/0!	#NUM!	#NUM!	#NUM!
								#DIV/0!	#NUM!	#NUM!	#NUM!
								#DIV/0!	#NUM!	#NUM!	#NUM!
								#DIV/0!	#NUM!	#NUM!	#NUM!
								#DIV/0!	#NUM!	#NUM!	#NUM!
								#DIV/0!	#NUM!	#NUM!	#NUM!
								#DIV/0!	#NUM!	#NUM!	#NUM!
								#DIV/0!	#NUM!	#NUM!	#NUM!
								#DIV/0!	#NUM!	#NUM!	#NUM!
								#DIV/0!	#NUM!	#NUM!	#NUM!
								#DIV/0!	#NUM!	#NUM!	#NUM!
								#DIV/0!	#NUM!	#NUM!	#NUM!
								#DIV/0!	#NUM!	#NUM!	#NUM!
								#DIV/0!	#NUM!	#NUM!	#NUM!
								#DIV/0!	#NUM!	#NUM!	#NUM!
								#DIV/0!	#NUM!	#NUM!	#NUM!
								#DIV/0!	#NUM!	#NUM!	#NUM!
								#DIV/0!	#NUM!	#NUM!	#NUM!
								#DIV/0!	#NUM!	#NUM!	#NUM!
								#DIV/0!	#NUM!	#NUM!	#NUM!
								#DIV/0!	#NUM!	#NUM!	#NUM!
								#DIV/0!	#NUM!	#NUM!	#NUM!
								#DIV/0!	#NUM!	#NUM!	#NUM!
								#DIV/0!	#NUM!	#NUM!	#NUM!
								#DIV/0!	#NUM!	#NUM!	#NUM!
								#DIV/0!	#NUM!	#NUM!	#NUM!
								#DIV/0!	#NUM!	#NUM!	#NUM!
								#DIV/0!	#NUM!	#NUM!	#NUM!
								#DIV/0!	#NUM!	#NUM!	#NUM!
								#DIV/0!	#NUM!	#NUM!	#NUM!
								#DIV/0!	#NUM!	#NUM!	#NUM!
								#DIV/0!	#NUM!	#NUM!	#NUM!
								#DIV/0!	#NUM!	#NUM!	#NUM!
								#DIV/0!	#NUM!	#NUM!	#NUM!
								#DIV/0!	#NUM!	#NUM!	#NUM!
								#DIV/0!	#NUM!	#NUM!	#NUM!
								#DIV/0!	#NUM!	#NUM!	#NUM!
								#DIV/0!	#NUM!	#NUM!	#NUM!
								#DIV/0!	#NUM!	#NUM!	#NUM!
								#DIV/0!	#NUM!	#NUM!	#NUM!
								#DIV/0!	#NUM!	#NUM!	#NUM!
								#DIV/0!	#NUM!	#NUM!	#NUM!
								#DIV/0!	#NUM!	#NUM!	#NUM!
								#DIV/0!	#NUM!	#NUM!	#NUM!
								#DIV/0!	#NUM!	#NUM!	#NUM!
								#DIV/0!	#NUM!	#NUM!	#NUM!
								#DIV/0!	#NUM!	#NUM!	#NUM!
								#DIV/0!	#NUM!	#NUM!	#NUM!
								#DIV/0!	#NUM!	#NUM!	#NUM!
								#DIV/0!	#NUM!	#NUM!	#NUM!
								#DIV/0!	#NUM!	#NUM!	#NUM!
								#DIV/0!	#NUM!	#NUM!	#NUM!
								#DIV/0!	#NUM!	#NUM!	#NUM!
								#DIV/0!	#NUM!	#NUM!	#NUM!
								#DIV/0!	#NUM!	#NUM!	#NUM!
								#DIV/0!	#NUM!	#NUM!	#NUM!
								#DIV/0!	#NUM!	#NUM!	#NUM!
								#DIV/0!	#NUM!	#NUM!	#NUM!
								#DIV/0!	#NUM!	#NUM!	#NUM!
								#DIV/0!	#NUM!	#NUM!	#NUM!
								#DIV/0!	#NUM!	#NUM!	#NUM!
								#DIV/0!	#NUM!	#NUM!	#NUM!
								#DIV/0!	#NUM!	#NUM!	#NUM!
								#DIV/0!	#NUM!	#NUM!	#NUM!
								#DIV/0!	#NUM!	#NUM!	#NUM!
								#DIV/0!	#NUM!	#NUM!	#NUM!
								#DIV/0!	#NUM!	#NUM!	#NUM!
								#DIV/0!	#NUM!	#NUM!	#NUM!
								#DIV/0!	#NUM!	#NUM!	#NUM!
								#DIV/0!	#NUM!	#NUM!	#NUM!
								#DIV/0!	#NUM!	#NUM!	#NUM!
								#DIV/0!	#NUM!	#NUM!	#NUM!
								#DIV/0!	#NUM!	#NUM!	#NUM!
								#DIV/0!	#NUM!	#NUM!	#NUM!
								#DIV/0!	#NUM!	#NUM!	#NUM!
								#DIV/0!	#NUM!	#NUM!	#NUM!
								#DIV/0!	#NUM!	#NUM!	#NUM!
								#DIV/0!	#NUM!	#NUM!	#NUM!
								#DIV/0!	#NUM!	#NUM!	#NUM!
								#DIV/0!	#NUM!	#NUM!	#NUM!
								#DIV/0!	#NUM!	#NUM!	#NUM!
								#DIV/0!	#NUM!	#NUM!	#NUM!
								#DIV/0!	#NUM!	#NUM!	#NUM!
								#DIV/0!	#NUM!	#NUM!	#NUM!
								#DIV/0!	#NUM!	#NUM!	#NUM!
								#DIV/0!	#NUM!	#NUM!	#NUM!
								#DIV/0!	#NUM!	#NUM!	#NUM!
								#DIV/0!	#NUM!	#NUM!	#NUM!
								#DIV/0!	#NUM!	#NUM!	#NUM!
								#DIV/0!	#NUM!	#NUM!	#NUM!
								#DIV/0!	#NUM!	#NUM!	#NUM!
								#DIV/0!	#NUM!	#NUM!	#NUM!
								#DIV/0!	#NUM!	#NUM!	#NUM!
								#DIV/0!	#NUM!	#NUM!	#NUM!
								#DIV/0!	#NUM!	#NUM!	#NUM!
								#DIV/0!	#NUM!	#NUM!	#NUM!
								#DIV/0!	#NUM!	#NUM!	#NUM!
								#DIV/0!	#NUM!	#NUM!	#NUM!
								#DIV/0!	#NUM!	#NUM!	#NUM!
								#DIV/0!	#NUM!	#NUM!	#NUM!
								#DIV/0!	#NUM!	#NUM!	#NUM!
								#DIV/0!	#NUM!	#NUM!	#NUM!
								#DIV/0!	#NUM!	#NUM!	#NUM!
								#DIV/0!	#NUM!	#NUM!	#NUM!
								#DIV/0!	#NUM!	#NUM!	#NUM!
								#DIV/0!	#NUM!	#NUM!	#NUM!
								#DIV/0!	#NUM!	#NUM!	#NUM!
								#DIV/0!	#NUM!	#NUM!	#NUM!
								#DIV/0!	#NUM!	#NUM!	#NUM!
								#DIV/0!	#NUM!	#NUM!	#NUM!
								#DIV/0!	#NUM!	#NUM!	#NUM!
								#DIV/0!	#NUM!	#NUM!	#NUM!
								#DIV/0!	#NUM!	#NUM!	#NUM!
								#DIV/0!	#NUM!	#NUM!	#NUM!
								#DIV/0!	#NUM!	#NUM!	#NUM!
								#DIV/0!	#NUM!	#NUM!	#NUM!
								#DIV/0!	#NUM!	#NUM!	#NUM!
								#DIV/0!	#NUM!	#NUM!	#NUM!
								#DIV/0!	#NUM!	#NUM!	#NUM!
								#DIV/0!	#NUM!	#NUM!	#NUM!
								#DIV/0!	#NUM!	#NUM!	#NUM!
								#DIV/0!	#NUM!	#NUM!	#NUM!
								#DIV/0!	#NUM!	#NUM!	#NUM!
								#DIV/0!	#NUM!	#NUM!	#NUM!
								#DIV/0!	#NUM!	#NUM!	#NUM!
								#DIV/0!	#NUM!	#NUM!	#NUM!
								#DIV/0!	#NUM!	#NUM!	#NUM!
								#DIV/0!	#NUM!	#NUM!	#NUM!
								#DIV/0!	#NUM!	#NUM!	#NUM!
								#DIV/0!	#NUM!	#NUM!	#NUM!
								#DIV/0!	#NUM!	#NUM!	#NUM!
								#DIV/0!	#NUM!	#NUM!	#NUM!
								#DIV/0!	#NUM!	#NUM!	#NUM!
								#DIV/0!	#NUM!	#NUM!	#NUM!
								#DIV/0!	#NUM!	#NUM!	#NUM!
								#DIV/0!	#NUM!	#NUM!	#NUM!
								#DIV/0!	#NUM!	#NUM!	#NUM!
								#DIV/0!	#NUM!	#NUM!	#NUM!
								#DIV/0!	#NUM!	#NUM!	#NUM!
								#DIV/0!	#NUM!	#NUM!	#NUM!
								#DIV/0!	#NUM!	#NUM!	#NUM!
								#DIV/0!	#NUM!	#NUM!	#NUM!
								#DIV/0!	#NUM!	#NUM!	#NUM!
								#DIV/0!	#NUM!	#NUM!	#NUM!
								#DIV/0!	#NUM!	#NUM!	#NUM!
								#DIV/0!	#NUM!	#NUM!	#NUM!
								#DIV/0!	#NUM!	#NUM!	#NUM!
								#DIV/0!	#NUM!	#NUM!	#NUM!
								#DIV/0!	#NUM!	#NUM!	#NUM!
								#DIV/0!	#NUM!	#NUM!	#NUM!
								#DIV/0!	#NUM!	#NUM!	#NUM!
								#DIV/0!	#NUM!	#NUM!	#NUM!
								#DIV/0!	#NUM!	#NUM!	#NUM!
								#DIV/0!	#NUM!	#NUM!	#NUM!
								#DIV/0!	#NUM!	#NUM!	#NUM!
								#DIV/0!	#NUM!	#NUM!	#NUM!
								#DIV/0!	#NUM!	#NUM!	#NUM!
								#DIV/0!	#NUM!	#NUM!	#NUM!
								#DIV/0!	#NUM!	#NUM!	#NUM!
								#DIV/0!	#NUM!	#NUM!	#NUM!
								#DIV/0!	#NUM!	#NUM!	#NUM!
								#DIV/0!	#NUM!	#NUM!	#NUM!
								#DIV/0!	#NUM!	#NUM!	#NUM!
								#DIV/0!	#NUM!	#NUM!	#NUM!
								#DIV/0!	#NUM!	#NUM!	#NUM!
								#DIV/0!	#NUM!	#NUM!	#NUM!
								#DIV/0!	#NUM!	#NUM!	#NUM!
								#DIV/0!	#NUM!	#NUM!	#NUM!
								#DIV/0!	#NUM!	#NUM!	#NUM!
								#DIV/0!	#NUM!	#NUM!	#NUM!
								#DIV/0!	#NUM!	#NUM!	#NUM!
								#DIV/0!	#NUM!	#NUM!	#NUM!
								#DIV/0!	#NUM!	#NUM!	#NUM!
								#DIV/0!	#NUM!	#NUM!	#NUM!
								#DIV/0!	#NUM!	#NUM!	#NUM!
								#DIV/0!	#NUM!	#NUM!	#NUM!
								#DIV/0!	#NUM!	#NUM!	#NUM!
								#DIV/0!	#NUM!	#NUM!	#NUM!
								#DIV/0!	#NUM!	#NUM!	#NUM!
								#DIV/0!	#NUM!	#NUM!	#NUM!
								#DIV/0!	#NUM!	#NUM!	#NUM!
								#DIV/0!	#NUM!	#NUM!	#NUM!
								#DIV/0!	#NUM!	#NUM!	#NUM!
								#DIV/0!	#NUM!	#NUM!	#NUM!
								#DIV/0!	#NUM!	#NUM!	#NUM!
								#DIV/0!	#NUM!	#NUM!	#NUM!
								#DIV/0!	#NUM!	#NUM!	#NUM!
								#DIV/0!	#NUM!	#NUM!	#NUM!
								#DIV/0!	#NUM!	#NUM!	#NUM!
								#DIV/0!	#NUM!	#NUM!	#NUM!
								#DIV/0!	#NUM!	#NUM!	#NUM!
								#DIV/0!	#NUM!	#NUM!	#NUM!
								#DIV/0!	#NUM!	#NUM!	#NUM!
								#DIV/0!	#NUM!	#NUM!	#NUM!
								#DIV/0!	#NUM!	#NUM!	#NUM!
								#DIV/0!	#NUM!	#NUM!	#NUM!
								#DIV/0!	#NUM!	#NUM!	#NUM!
								#DIV/0!	#NUM!	#NUM!	#NUM!
								#DIV/0!	#NUM!	#NUM!	#NUM!
								#DIV/0!	#NUM!	#NUM!	#NUM!
								#DIV/0!	#NUM!	#NUM!	#NUM!
								#DIV/0!	#NUM!	#NUM!	#NUM!
								#DIV/0!	#NUM!	#NUM!	#NUM!
								#DIV/0!	#NUM!	#NUM!	#NUM!
								#DIV/0!	#NUM!	#NUM!	#NUM!
								#DIV/0!	#NUM!	#NUM!	#NUM!
								#DIV/0!	#NUM!	#NUM!	#NUM!
								#DIV/0!	#NUM!	#NUM!	#NUM!
								#DIV/0!	#NUM!	#NUM!	#NUM!
								#DIV/0!	#NUM!	#NUM!	#NUM!
								#DIV/0!	#NUM!	#NUM!	#NUM!
								#DIV/0!	#NUM!	#NUM!	#NUM!
								#DIV/0!	#NUM!	#NUM!	#NUM!
								#DIV/0!	#NUM!	#NUM!	#NUM!
								#DIV/0!	#NUM!	#NUM!	#NUM!
								#DIV/0!	#NUM!	#NUM!	#NUM!
								#DIV/0!	#NUM!	#NUM!	#NUM!
								#DIV/0!	#NUM!	#NUM!	#NUM!
								#DIV/0!	#NUM!	#NUM!	#NUM!
								#DIV/0!	#NUM!	#NUM!	#NUM!
								#DIV/0!	#NUM!	#NUM!	#NUM!
								#DIV/0!	#NUM!	#NUM!	#NUM!
								#DIV/0!	#NUM!	#NUM!	#NUM!
								#DIV/0!	#NUM!	#NUM!	#NUM!
								#DIV/0!	#NUM!	#NUM!	#NUM!
								#DIV/0!	#NUM!	#NUM!	#NUM!
								#DIV/0!	#NUM!	#NUM!	#NUM!
								#DIV/0!	#NUM!	#NUM!	#NUM!
								#DIV/0!	#NUM!	#NUM!	#NUM!
								#DIV/0!	#NUM!	#NUM!	#NUM!
								#DIV/0!	#NUM!	#NUM!	#NUM!
								#DIV/0!	#NUM!	#NUM!	#NUM!
								#DIV/0!	#NUM!	#NUM!	#NUM!
								#DIV/0!	#NUM!	#NUM!	#NUM!
								#DIV/0!	#NUM!	#NUM!	#NUM!
								#DIV/0!	#NUM!	#NUM!	#NUM!
								#DIV/0!	#NUM!	#NUM!	#NUM!
								#DIV/0!	#NUM!	#NUM!	#NUM!
								#DIV/0!	#NUM!	#NUM!	#NUM!
								#DIV/0!	#NUM!	#NUM!	#NUM!
								#DIV/0!	#NUM!	#NUM!	#NUM!
								#DIV/0!	#NUM!	#NUM!	#NUM!
								#DIV/0!	#NUM!	#NUM!	#NUM!
								#DIV/0!	#NUM!	#NUM!	#NUM!
								#DIV/0!	#NUM!	#NUM!	#NUM!
								#DIV/0!	#NUM!	#NUM!	#NUM!
								#DIV/0!	#NUM!	#NUM!	#NUM!
								#DIV/0!	#NUM!	#NUM!	#NUM!
								#DIV/0!	#NUM!	#NUM!	#NUM!
								#DIV/0!	#NUM!	#NUM!	#NUM!
								#DIV/0!	#NUM!	#NUM!	#NUM!
								#DIV/0!	#NUM!	#NUM!	#NUM!
								#DIV/0!	#NUM!	#NUM!	#NUM!
								#DIV/0!	#NUM!	#NUM!	#NUM!
								#DIV/0!	#NUM!	#NUM!	#NUM!
								#DIV/0!	#NUM!	#NUM!	#NUM!
								#DIV/0!	#NUM!	#NUM!	#NUM!
								#DIV/0!	#NUM!	#NUM!	#NUM!
								#DIV/0!	#NUM!	#NUM!	#NUM!
								#DIV/0!	#NUM!	#NUM!	#NUM!
								#DIV/0!	#NUM!	#NUM!	#NUM!
								#DIV/0!	#NUM!	#NUM!	#NUM!
								#DIV/0!	#NUM!	#NUM!	#NUM!
								#DIV/0!	#NUM!	#NUM!	#NUM!
								#DIV/0!	#NUM!	#NUM!	#NUM!
								#DIV/0!	#NUM!	#NUM!	#NUM!
								#DIV/0!	#NUM!	#NUM!	#NUM!
								#DIV/0!	#NUM!	#NUM!	#NUM!
								#DIV/0!	#NUM!	#NUM!	#NUM!
								#DIV/0!	#NUM!	#NUM!	#NUM!
								#DIV/0!	#NUM!	#NUM!	#NUM!
								#DIV/0!	#NUM!	#NUM!	#NUM!
								#DIV/0!	#NUM!	#NUM!	#NUM!
								#DIV/0!	#NUM!	#NUM!	#NUM!
								#DIV/0!	#NUM!	#NUM!	#NUM!
								#DIV/0!	#NUM!	#NUM!	#NUM!
								#DIV/0!	#NUM!	#NUM!	#NUM!
								#DIV/0!	#NUM!	#NUM!	#NUM!
								#DIV/0!	#NUM!	#NUM!	#NUM!
								#DIV/0!	#NUM!	#NUM!	#NUM!
								#DIV/0!	#NUM!	#NUM!	#NUM!
								#DIV/0!	#NUM!	#NUM!	#NUM!
								#DIV/0!	#NUM!	#NUM!	#NUM!
								#DIV/0!	#NUM!	#NUM!	#NUM!
								#DIV/0!	#NUM!	#NUM!	#NUM!
								#DIV/0!	#NUM!	#NUM!	#NUM!
								#DIV/0!	#NUM!	#NUM!	#NUM!
								#DIV/0!	#NUM!	#NUM!	#NUM!
								#DIV/0!	#NUM!	#NUM!	#NUM!
								#DIV/0!	#NUM!	#NUM!	#NUM!
								#DIV/0!	#NUM!	#NUM!	#NUM!
								#DIV/0!	#NUM!	#NUM!	#NUM!
								#DIV/0!	#NUM!	#NUM!	#NUM!
								#DIV/0!	#NUM!	#NUM!	#NUM!
								#DIV/0!	#NUM!	#NUM!	#NUM!
								#DIV/0!	#NUM!	#NUM!	#NUM!
								#DIV/0!	#NUM!	#NUM!	#NUM!
								#DIV/0!	#NUM!	#NUM!	#NUM!
								#DIV/0!	#NUM!	#NUM!	#NUM!
								#DIV/0!	#NUM!	#NUM!	#NUM!
								#DIV/0!	#NUM!	#NUM!	#NUM!
								#DIV/0!	#NUM!	#NUM!	#NUM!
								#DIV/0!	#NUM!	#NUM!	#NUM!
								#DIV/0!	#NUM!	#NUM!	#NUM!
								#DIV/0!	#NUM!	#NUM!	#NUM!
								#DIV/0!	#NUM!	#NUM!	#NUM!
								#DIV/0!	#NUM!	#NUM!	#NUM!
								#DIV/0!	#NUM!	#NUM!	#NUM!
								#DIV/0!	#NUM!	#NUM!	#NUM!
								#DIV/0!	#NUM!	#NUM!	#NUM!
								#DIV/0!	#NUM!	#NUM!	#NUM!
								#DIV/0!	#NUM!	#NUM!	#NUM!
								#DIV/0!	#NUM!	#NUM!	#NUM!
								#DIV/0!	#NUM!	#NUM!	#NUM!
								#DIV/0!	#NUM!	#NUM!	#NUM!
								#DIV/0!	#NUM!	#NUM!	#NUM!
								#DIV/0!	#NUM!	#NUM!	#NUM!
								#DIV/0!	#NUM!	#NUM!	#NUM!
								#DIV/0!	#NUM!	#NUM!	#NUM!
								#DIV/0!	#NUM!	#NUM!	#NUM!
								#DIV/0!	#NUM!	#NUM!	#NUM!
								#DIV/0!	#NUM!	#NUM!	#NUM!
								#DIV/0!	#NUM!	#NUM!	#NUM!
								#DIV/0!	#NUM!	#NUM!	#NUM!
								#DIV/0!	#NUM!	#NUM!	#NUM!
								#DIV/0!	#NUM!	#NUM!	#NUM!
								#DIV/0!	#NUM!	#NUM!	#NUM!
								#DIV/0!	#NUM!	#NUM!	#NUM!
								#DIV/0!	#NUM!	#NUM!	#NUM!
								#DIV/0!	#NUM!	#NUM!	#NUM!
								#DIV/0!	#NUM!	#NUM!	#NUM!
								#DIV/0!	#NUM!	#NUM!	#NUM!
								#DIV/0!	#NUM!	#NUM!	#NUM!
								#DIV/0!	#NUM!	#NUM!	#NUM!
								#DIV/0!	#NUM!	#NUM!	#NUM!
								#DIV/0!	#NUM!	#NUM!	#NUM!
								#DIV/0!	#NUM!	#NUM!	#NUM!
								#DIV/0!	#NUM!	#NUM!	#NUM!
								#DIV/0!	#NUM!	#NUM!	#NUM!
								#DIV/0!	#NUM!	#NUM!	#NUM!
								#DIV/0!	#NUM!	#NUM!	#NUM!
								#DIV/0!	#NUM!	#NUM!	#NUM!
								#DIV/0!	#NUM!	#NUM!	#NUM!
								#DIV/0!	#NUM!	#NUM!	#NUM!
								#DIV/0!	#NUM!	#NUM!	#NUM!
								#DIV/0!	#NUM!	#NUM!	#NUM!
								#DIV/0!	#NUM!	#NUM!	#NUM!
								#DIV/0!	#NUM!	#NUM!	#NUM!
								#DIV/0!	#NUM!	#NUM!	#NUM!
								#DIV/0!	#NUM!	#NUM!	#NUM!
								#DIV/0!	#NUM!	#NUM!	#NUM!
								#DIV/0!	#NUM!	#NUM!	#NUM!
								#DIV/0!	#NUM!	#NUM!	#NUM!
								#DIV/0!	#NUM!	#NUM!	#NUM!
								#DIV/0!	#NUM!	#NUM!	#NUM!
								#DIV/0!	#NUM!	#NUM!	#NUM!
								#DIV/0!	#NUM!	#NUM!	#NUM!
								#DIV/0!	#NUM!	#NUM!	#NUM!
								#DIV/0!	#NUM!	#NUM!	#NUM!
								#DIV/0!	#NUM!	#NUM!	#NUM!
								#DIV/0!	#NUM!	#NUM!	#NUM!
								#DIV/0!	#NUM!	#NUM!	#NUM!
								#DIV/0!	#NUM!	#NUM!	#NUM!
								#DIV/0!	#NUM!	#NUM!	#NUM!
								#DIV/0!	#NUM!	#NUM!	#NUM!
								#DIV/0!	#NUM!	#NUM!	#NUM!
								#DIV/0!	#NUM!	#NUM!	#NUM!
								#DIV/0!	#NUM!	#NUM!	#NUM!
								#DIV/0!	#NUM!	#NUM!	#NUM!
								#DIV/0!	#NUM!	#NUM!	#NUM!
								#DIV/0!	#NUM!	#NUM!	#NUM!
								#DIV/0!	#NUM!	#NUM!	#NUM!
								#DIV/0!	#NUM!	#NUM!	#NUM!
								#DIV/0!	#NUM!	#NUM!	#NUM!
								#DIV/0!	#NUM!	#NUM!	#NUM!
								#DIV/0!	#NUM!	#NUM!	#NUM!
								#DIV/0!	#NUM!	#NUM!	#NUM!
								#DIV/0!	#NUM!	#NUM!	#NUM!
								#DIV/0!	#NUM!	#NUM!	#NUM!
								#DIV/0!	#NUM!	#NUM!	#NUM!
								#DIV/0!	#NUM!	#NUM!	#NUM!
								#DIV/0!	#NUM!	#NUM!	#NUM!
								#DIV/0!	#NUM!	#NUM!	#NUM!
								#DIV/0!	#NUM!	#NUM!	#NUM!
								#DIV/0!	#NUM!	#NUM!	#NUM!
								#DIV/0!	#NUM!	#NUM!	#NUM!
								#DIV/0!	#NUM!	#NUM!	#NUM!
								#DIV/0!	#NUM!	#NUM!	#NUM!
								#DIV/0!	#NUM!	#NUM!	#NUM!
								#DIV/0!	#NUM!	#NUM!	#NUM!
								#DIV/0!	#NUM!	#NUM!	#NUM!
								#DIV/0!	#NUM!	#NUM!	#NUM!
								#DIV/0!	#NUM!	#NUM!	#NUM!
								#DIV/0!	#NUM!	#NUM!	#NUM!
								#DIV/0!	#NUM!	#NUM!	#NUM!
								#DIV/0!	#NUM!	#NUM!	#NUM!
								#DIV/0!	#NUM!	#NUM!	#NUM!
								#DIV/0!	#NUM!	#NUM!	#NUM!
								#DIV/0!	#NUM!	#NUM!	#NUM!
								#DIV/0!	#NUM!	#NUM!	#NUM!
								#DIV/0!	#NUM!	#NUM!	#NUM!
								#DIV/0!	#NUM!	#NUM!	#NUM!
								#DIV/0!	#NUM!	#NUM!	#NUM!
								#DIV/0!	#NUM!	#NUM!	#NUM!
								#DIV/0!	#NUM!	#NUM!	#NUM!
								#DIV/0!	#NUM!	#NUM!	#NUM!
								#DIV/0!	#NUM!	#NUM!	#NUM!
								#DIV/0!	#NUM!	#NUM!	#NUM!
								#DIV/0!	#NUM!	#NUM!	#NUM!
								#DIV/0!	#NUM!	#NUM!	#NUM!
								#DIV/0!	#NUM!	#NUM!	#NUM!
								#DIV/0!	#NUM!	#NUM!	#NUM!
								#DIV/0!	#NUM!	#NUM!	#NUM!
								#DIV/0!	#NUM!	#NUM!	#NUM!
								#DIV/0!	#NUM!	#NUM!	#NUM!
								#DIV/0!	#NUM!	#NUM!	#NUM!
								#DIV/0!	#NUM!	#NUM!	#NUM!
								#DIV/0!	#NUM!	#NUM!	#NUM!
								#DIV/0!	#NUM!	#NUM!	#NUM!
								#DIV/0!	#NUM!	#NUM!	#NUM!
								#DIV/0!	#NUM!	#NUM!	#NUM!
								#DIV/0!	#NUM!	#NUM!	#NUM!
								#DIV/0!	#NUM!	#NUM!	#NUM!
								#DIV/0!	#NUM!	#NUM!	#NUM!
								#DIV/0!	#NUM!	#NUM!	#NUM!
								#DIV/0!	#NUM!	#NUM!	#NUM!
								#DIV/0!	#NUM!	#NUM!	#NUM!
								#DIV/0!	#NUM!	#NUM!	#NUM!
								#DIV/0!	#NUM!	#NUM!	#NUM!
								#DIV/0!	#NUM!	#NUM!	#NUM!
								#DIV/0!	#NUM!	#NUM!	#NUM!
								#DIV/0!	#NUM!	#NUM!	#NUM!
								#DIV/0!	#NUM!	#NUM!	#NUM!
								#DIV/0!	#NUM!	#NUM!	#NUM!
								#DIV/0!	#NUM!	#NUM!	#NUM!
								#DIV/0!	#NUM!	#NUM!	#NUM!
								#DIV/0!	#NUM!	#NUM!	#NUM!
								#DIV/0!	#NUM!	#NUM!	#NUM!
								#DIV/0!	#NUM!	#NUM!	#NUM!
								#DIV/0!	#NUM!	#NUM!	#NUM!
								#DIV/0!	#NUM!	#NUM!	#NUM!
								#DIV/0!	#NUM!	#NUM!	#NUM!
								#DIV/0!	#NUM!	#NUM!	#NUM!
								#DIV/0!	#NUM!	#NUM!	#NUM!
								#DIV/0!	#NUM!	#NUM!	#NUM!
								#DIV/0!	#NUM!	#NUM!	#NUM!
								#DIV/0!	#NUM!	#NUM!	#NUM!
								#DIV/0!	#NUM!	#NUM!	#NUM!
								#DIV/0!	#NUM!	#NUM!	#NUM!
								#DIV/0!	#NUM!	#NUM!	#NUM!
								#DIV/0!	#NUM!	#NUM!	#NUM!
								#DIV/0!	#NUM!	#NUM!	#NUM!
								#DIV/0!	#NUM!	#NUM!	#NUM!
								#DIV/0!	#NUM!	#NUM!	#NUM!
								#DIV/0!	#NUM!	#NUM!	#NUM!
								#DIV/0!	#NUM!	#NUM!	#NUM!
								#DIV/0!	#NUM!	#NUM!	#NUM!
								#DIV/0!	#NUM!	#NUM!	#NUM!
								#DIV/0!	#NUM!	#NUM!	#NUM!
								#DIV/0!	#NUM!	#NUM!	#NUM!
								#DIV/0!	#NUM!	#NUM!	#NUM!
								#DIV/0!	#NUM!	#NUM!	#NUM!
								#DIV/0!	#NUM!	#NUM!	#NUM!
								#DIV/0!	#NUM!	#NUM!	#NUM!
								#DIV/0!	#NUM!	#NUM!	#NUM!
								#DIV/0!	#NUM!	#NUM!	#NUM!
								#DIV/0!	#NUM!	#NUM!	#NUM!
								#DIV/0!	#NUM!	#NUM!	#NUM!
								#DIV/0!	#NUM!	#NUM!	#NUM!
								#DIV/0!	#NUM!	#NUM!	#NUM!
								#DIV/0!	#NUM!	#NUM!	#NUM!
								#DIV/0!	#NUM!	#NUM!	#NUM!
								#DIV/0!	#NUM!	#NUM!	#NUM!
								#DIV/0!	#NUM!	#NUM!	#NUM!
								#DIV/0!	#NUM!	#NUM!	#NUM!
								#DIV/0!	#NUM!	#NUM!	#NUM!
								#DIV/0!	#NUM!	#NUM!	#NUM!
								#DIV/0!	#NUM!	#NUM!	#NUM!
								#DIV/0!	#NUM!	#NUM!	#NUM!
								#DIV/0!	#NUM!	#NUM!	#NUM!
								#DIV/0!	#NUM!	#NUM!	#NUM!
								#DIV/0!	#NUM!	#NUM!	#NUM!
								#DIV/0!	#NUM!	#NUM!	#NUM!
								#DIV/0!	#NUM!	#NUM!	#NUM!
								#DIV/0!	#NUM!	#NUM!	#NUM!
								#DIV/0!	#NUM!	#NUM!	#NUM!
								#DIV/0!	#NUM!	#NUM!	#NUM!
								#DIV/0!	#NUM!	#NUM!	#NUM!
								#DIV/0!	#NUM!	#NUM!	#NUM!
								#DIV/0!	#NUM!	#NUM!	#NUM!
								#DIV/0!	#NUM!	#NUM!	#NUM!
								#DIV/0!	#NUM!	#NUM!	#NUM!
								#DIV/0!	#NUM!	#NUM!	#NUM!
								#DIV/0!	#NUM!	#NUM!	#NUM!
								#DIV/0!	#NUM!	#NUM!	#NUM!
								#DIV/0!	#NUM!	#NUM!	#NUM!
								#DIV/0!	#NUM!	#NUM!	#NUM!
								#DIV/0!	#NUM!	#NUM!	#NUM!
								#DIV/0!	#NUM!	#NUM!	#NUM!
								#DIV/0!	#NUM!	#NUM!	#NUM!
								#DIV/0!	#NUM!	#NUM!	#NUM!
								#DIV/0!	#NUM!	#NUM!	#NUM!
								#DIV/0!	#NUM!	#NUM!	#NUM!
								#DIV/0!	#NUM!	#NUM!	#NUM!
								#DIV/0!	#NUM!	#NUM!	#NUM!
								#DIV/0!	#NUM!	#NUM!	#NUM!
								#DIV/0!	#NUM!	#NUM!	#NUM!
								#DIV/0!	#NUM!	#NUM!	#NUM!
								#DIV/0!	#NUM!	#NUM!	#NUM!
								#DIV/0!	#NUM!	#NUM!	#NUM!
								#DIV/0!	#NUM!	#NUM!	#NUM!
								#DIV/0!	#NUM!	#NUM!	#NUM!
								#DIV/0!	#NUM!	#NUM!	#NUM!
								#DIV/0!	#NUM!	#NUM!	#NUM!
								#DIV/0!	#NUM!	#NUM!	#NUM!
								#DIV/0!	#NUM!	#NUM!	#NUM!
								#DIV/0!	#NUM!	#NUM!	#NUM!
								#DIV/0!	#NUM!	#NUM!	#NUM!
								#DIV/0!	#NUM!	#NUM!	#NUM!
								#DIV/0!	#NUM!	#NUM!	#NUM!
								#DIV/0!	#NUM!	#NUM!	#NUM!
								#DIV/0!	#NUM!	#NUM!	#NUM!
								#DIV/0!	#NUM!	#NUM!	#NUM!
								#DIV/0!	#NUM!	#NUM!	#NUM!
								#DIV/0!	#NUM!	#NUM!	#NUM!
								#DIV/0!	#NUM!	#NUM!	#NUM!
								#DIV/0!	#NUM!	#NUM!	#NUM!
								#DIV/0!	#NUM!	#NUM!	#NUM!
								#DIV/0!	#NUM!	#NUM!	#NUM!
								#DIV/0!	#NUM!	#NUM!	#NUM!
								#DIV/0!	#NUM!	#NUM!	#NUM!
								#DIV/0!	#NUM!	#NUM!	#NUM!
								#DIV/0!	#NUM!	#NUM!	#NUM!
								#DIV/0!	#NUM!	#NUM!	#NUM!
								#DIV/0!	#NUM!	#NUM!	#NUM!
								#DIV/0!	#NUM!	#NUM!	#NUM!
								#DIV/0!	#NUM!	#NUM!	#NUM!
								#DIV/0!	#NUM!	#NUM!	#NUM!
								#DIV/0!	#NUM!	#NUM!	#NUM!
								#DIV/0!	#NUM!	#NUM!	#NUM!
								#DIV/0!	#NUM!	#NUM!	#NUM!
								#DIV/0!	#NUM!	#NUM!	#NUM!
								#DIV/0!	#NUM!	#NUM!	#NUM!
								#DIV/0!	#NUM!	#NUM!	#NUM!
								#DIV/0!	#NUM!	#NUM!	#NUM!
								#DIV/0!	#NUM!	#NUM!	#NUM!
								#DIV/0!	#NUM!	#NUM!	#NUM!
								#DIV/0!	#NUM!	#NUM!	#NUM!
								#DIV/0!	#NUM!	#NUM!	#NUM!
								#DIV/0!	#NUM!	#NUM!	#NUM!
								#DIV/0!	#NUM!	#NUM!	#NUM!
								#DIV/0!	#NUM!	#NUM!	#NUM!
								#DIV/0!	#NUM!	#NUM!	#NUM!
								#DIV/0!	#NUM!	#NUM!	#NUM!
								#DIV/0!	#NUM!	#NUM!	#NUM!
								#DIV/0!	#NUM!	#NUM!	#NUM!
								#DIV/0!	#NUM!	#NUM!	#NUM!
								#DIV/0!	#NUM!	#NUM!	#NUM!
								#DIV/0!	#NUM!	#NUM!	#NUM!
								#DIV/0!	#NUM!	#NUM!	#NUM!
								#DIV/0!	#NUM!	#NUM!	#NUM!
								#DIV/0!	#NUM!	#NUM!	#NUM!
								#DIV/0!	#NUM!	#NUM!	#NUM!
								#DIV/0!	#NUM!	#NUM!	#NUM!
								#DIV/0!	#NUM!	#NUM!	#NUM!
								#DIV/0!	#NUM!	#NUM!	#NUM!
								#DIV/0!	#NUM!	#NUM!	#NUM!
								#DIV/0!	#NUM!	#NUM!	#NUM!
								#DIV/0!	#NUM!	#NUM!	#NUM!
								#DIV/0!	#NUM!	#NUM!	#NUM!
								#DIV/0!	#NUM!	#NUM!	#NUM!
								#DIV/0!	#NUM!	#NUM!	#NUM!
								#DIV/0!	#NUM!	#NUM!	#NUM!
								#DIV/0!	#NUM!	#NUM!	#NUM!
								#DIV/0!	#NUM!	#NUM!	#NUM!
								#DIV/0!	#NUM!	#NUM!	#NUM!
								#DIV/0!	#NUM!	#NUM!	#NUM!
								#DIV/0!	#NUM!	#NUM!	#NUM!
								#DIV/0!	#NUM!	#NUM!	#NUM!
								#DIV/0!	#NUM!	#NUM!	#NUM!
								#DIV/0!	#NUM!	#NUM!	#NUM!
								#DIV/0!	#NUM!	#NUM!	#NUM!
								#DIV/0!	#NUM!	#NUM!	#NUM!
								#DIV/0!	#NUM!	#NUM!	#NUM!
								#DIV/0!	#NUM!	#NUM!	#NUM!
								#DIV/0!	#NUM!	#NUM!	#NUM!
								#DIV/0!	#NUM!	#NUM!	#NUM!
								#DIV/0!	#NUM!	#NUM!	#NUM!
								#DIV/0!	#NUM!	#NUM!	#NUM!
								#DIV/0!	#NUM!	#NUM!	#NUM!
								#DIV/0!	#NUM!	#NUM!	#NUM!
								#DIV/0!	#NUM!	#NUM!	#NUM!
								#DIV/0!	#NUM!	#NUM!	#NUM!
								#DIV/0!	#NUM!	#NUM!	#NUM!
								#DIV/0!	#NUM!	#NUM!	#NUM!
								#DIV/0!	#NUM!	#NUM!	#NUM!
								#DIV/0!	#NUM!	#NUM!	#NUM!
								#DIV/0!	#NUM!	#NUM!	#NUM!
								#DIV/0!	#NUM!	#NUM!	#NUM!
								#DIV/0!	#NUM!	#NUM!	#NUM!
								#DIV/0!	#NUM!	#NUM!	#NUM!
								#DIV/0!	#NUM!	#NUM!	#NUM!
								#DIV/0!	#NUM!	#NUM!	#NUM!
								#DIV/0!	#NUM!	#NUM!	#NUM!
								#DIV/0!	#NUM!	#NUM!	#NUM!
								#DIV/0!	#NUM!	#NUM!	#NUM!
								#DIV/0!	#NUM!	#NUM!	#NUM!
								#DIV/0!	#NUM!	#NUM!	#NUM!
								#DIV/0!	#NUM!	#NUM!	#NUM!
								#DIV/0!	#NUM!	#NUM!	#NUM!
								#DIV/0!	#NUM!	#NUM!	#NUM!
								#DIV/0!	#NUM!	#NUM!	#NUM!
								#DIV/0!	#NUM!	#NUM!	#NUM!
								#DIV/0!	#NUM!	#NUM!	#NUM!
								#DIV/0!	#NUM!	#NUM!	#NUM!
								#DIV/0!	#NUM!	#NUM!	#NUM!
								#DIV/0!	#NUM!	#NUM!	#NUM!
								#DIV/0!	#NUM!	#NUM!	#NUM!
								#DIV/0!	#NUM!	#NUM!	#NUM!
								#DIV/0!	#NUM!	#NUM!	#NUM!
								#DIV/0!	#NUM!	#NUM!	#NUM!
								#DIV/0!	#NUM!	#NUM!	#NUM!
								#DIV/0!	#NUM!	#NUM!	#NUM!
								#DIV/0!	#NUM!	#NUM!	#NUM!
								#DIV/0!	#NUM!	#NUM!	#NUM!
								#DIV/0!	#NUM!	#NUM!	#NUM!
								#DIV/0!	#NUM!	#NUM!	#NUM!
								#DIV/0!	#NUM!	#NUM!	#NUM!
								#DIV/0!	#NUM!	#NUM!	#NUM!
								#DIV/0!	#NUM!	#NUM!	#NUM!
								#DIV/0!	#NUM!	#NUM!	#NUM!
								#DIV/0!	#NUM!	#NUM!	#NUM!
								#DIV/0!	#NUM!	#NUM!	#NUM!
								#DIV/0!	#NUM!	#NUM!	#NUM!
								#DIV/0!	#NUM!	#NUM!	#NUM!
								#DIV/0!	#NUM!	#NUM!	#NUM!
								#DIV/0!	#NUM!	#NUM!	#NUM!
								#DIV/0!	#NUM!	#NUM!	#NUM!
								#DIV/0!	#NUM!	#NUM!	#NUM!
								#DIV/0!	#NUM!	#NUM!	#NUM!
								#DIV/0!	#NUM!	#NUM!	#NUM!
								#DIV/0!	#NUM!	#NUM!	#NUM!
								#DIV/0!	#NUM!	#NUM!	#NUM!
								#DIV/0!	#NUM!	#NUM!	#NUM!
								#DIV/0!	#NUM!	#NUM!	#NUM!
								#DIV/0!	#NUM!	#NUM!	#NUM!
								#DIV/0!	#NUM!	#NUM!	#NUM!
								#DIV/0!	#NUM!	#NUM!	#NUM!
								#DIV/0!	#NUM!	#NUM!	#NUM!
								#DIV/0!	#NUM!	#NUM!	#NUM!
								#DIV/0!	#NUM!	#NUM!	#NUM!
								#DIV/0!	#NUM!	#NUM!	#NUM!
								#DIV/0!	#NUM!	#NUM!	#NUM!
								#DIV/0!	#NUM!	#NUM!	#NUM!
								#DIV/0!	#NUM!	#NUM!	#NUM!
								#DIV/0!	#NUM!	#NUM!	#NUM!
								#DIV/0!	#NUM!	#NUM!	#NUM!
								#DIV/0!	#NUM!	#NUM!	#NUM!
								#DIV/0!	#NUM!	#NUM!	#NUM!
								#DIV/0!	#NUM!	#NUM!	#NUM!
								#DIV/0!	#NUM!	#NUM!	#NUM!
								#DIV/0!	#NUM!	#NUM!	#NUM!
								#DIV/0!	#NUM!	#NUM!	#NUM!
								#DIV/0!	#NUM!	#NUM!	#NUM!
								#DIV/0!	#NUM!	#NUM!	#NUM!
								#DIV/0!	#NUM!	#NUM!	#NUM!
								#DIV/0!	#NUM!	#NUM!	#NUM!
								#DIV/0!	#NUM!	#NUM!	#NUM!
								#DIV/0!	#NUM!	#NUM!	#NUM!
								#DIV/0!	#NUM!	#NUM!	#NUM!
								#DIV/0!	#NUM!	#NUM!	#NUM!
								#DIV/0!	#NUM!	#NUM!	#NUM!
								#DIV/0!	#NUM!	#NUM!	#NUM!
								#DIV/0!	#NUM!	#NUM!	#NUM!
								#DIV/0!	#NUM!	#NUM!	#NUM!
								#DIV/0!	#NUM!	#NUM!	#NUM!
								#DIV/0!	#NUM!	#NUM!	#NUM!
								#DIV/0!	#NUM!	#NUM!	#NUM!
								#DIV/0!	#NUM!	#NUM!	#NUM!
								#DIV/0!	#NUM!	#NUM!	#NUM!
								#DIV/0!	#NUM!	#NUM!	#NUM!
								#DIV/0!	#NUM!	#NUM!	#NUM!
								#DIV/0!	#NUM!	#NUM!	#NUM!
								#DIV/0!	#NUM!	#NUM!	#NUM!
								#DIV/0!	#NUM!	#NUM!	#NUM!
								#DIV/0!	#NUM!	#NUM!	#NUM!
								#DIV/0!	#NUM!	#NUM!	#NUM!
								#DIV/0!	#NUM!	#NUM!	#NUM!
								#DIV/0!	#NUM!	#NUM!	#NUM!
								#DIV/0!	#NUM!	#NUM!	#NUM!
								#DIV/0!	#NUM!	#NUM!	#NUM!
								#DIV/0!	#NUM!	#NUM!	#NUM!
								#DIV/0!	#NUM!	#NUM!	#NUM!
								#DIV/0!	#NUM!	#NUM!	#NUM!
								#DIV/0!	#NUM!	#NUM!	#NUM!
								#DIV/0!	#NUM!	#NUM!	#NUM!
								#DIV/0!	#NUM!	#NUM!	#NUM!
								#DIV/0!	#NUM!	#NUM!	#NUM!
								#DIV/0!	#NUM!	#NUM!	#NUM!
								#DIV/0!	#NUM!	#NUM!	#NUM!
								#DIV/0!	#NUM!	#NUM!	#NUM!
								#DIV/0!	#NUM!	#NUM!	#NUM!
								#DIV/0!	#NUM!	#NUM!	#NUM!
								#DIV/0!	#NUM!	#NUM!	#NUM!
								#DIV/0!	#NUM!	#NUM!	#NUM!
								#DIV/0!	#NUM!	#NUM!	#NUM!
								#DIV/0!	#NUM!	#NUM!	#NUM!
								#DIV/0!	#NUM!	#NUM!	#NUM!
								#DIV/0!	#NUM!	#NUM!	#NUM!
								#DIV/0!	#NUM!	#NUM!	#NUM!
								#DIV/0!	#NUM!	#NUM!	#NUM!
								#DIV/0!	#NUM!	#NUM!	#NUM!
								#DIV/0!	#NUM!	#NUM!	#NUM!
								#DIV/0!	#NUM!	#NUM!	#NUM!
								#DIV/0!	#NUM!	#NUM!	#NUM!
								#DIV/0!	#NUM!	#NUM!	#NUM!
								#DIV/0!	#NUM!	#NUM!	#NUM!
								#DIV/0!	#NUM!	#NUM!	#NUM!
								#DIV/0!	#NUM!	#NUM!	#NUM!
								#DIV/0!	#NUM!	#NUM!	#NUM!
								#DIV/0!	#NUM!	#NUM!	#NUM!
								#DIV/0!	#NUM!	#NUM!	#NUM!
								#DIV/0!	#NUM!	#NUM!	#NUM!
								#DIV/0!	#NUM!	#NUM!	#NUM!
								#DIV/0!	#NUM!	#NUM!	#NUM!
								#DIV/0!	#NUM!	#NUM!	#NUM!
								#DIV/0!	#NUM!	#NUM!	#NUM!
								#DIV/0!	#NUM!	#NUM!	#NUM!
								#DIV/0!	#NUM!	#NUM!	#NUM!
								#DIV/0!	#NUM!	#NUM!	#NUM!
								#DIV/0!	#NUM!	#NUM!	#NUM!
								#DIV/0!	#NUM!	#NUM!	#NUM!
								#DIV/0!	#NUM!	#NUM!	#NUM!
								#DIV/0!	#NUM!	#NUM!	#NUM!
								#DIV/0!	#NUM!	#NUM!	#NUM!
								#DIV/0!	#NUM!	#NUM!	#NUM!
								#DIV/0!	#NUM!	#NUM!	#NUM!
								#DIV/0!	#NUM!	#NUM!	#NUM!
								#DIV/0!	#NUM!	#NUM!	#NUM!
								#DIV/0!	#NUM!	#NUM!	#NUM!
								#DIV/0!	#NUM!	#NUM!	#NUM!
								#DIV/0!	#NUM!	#NUM!	#NUM!
								#DIV/0!	#NUM!	#NUM!	#NUM!
								#DIV/0!	#NUM!	#NUM!	#NUM!
								#DIV/0!	#NUM!	#NUM!	#NUM!
								#DIV/0!	#NUM!	#NUM!	#NUM!
								#DIV/0!	#NUM!	#NUM!	#NUM!
								#DIV/0!	#NUM!	#NUM!	#NUM!
								#DIV/0!	#NUM!	#NUM!	#NUM!
								#DIV/0!	#NUM!	#NUM!	#NUM!
								#DIV/0!	#NUM!	#NUM!	#NUM!
								#DIV/0!	#NUM!	#NUM!	#NUM!
								#DIV/0!	#NUM!	#NUM!	#NUM!
								#DIV/0!	#NUM!	#NUM!	#NUM!
								#DIV/0!	#NUM!	#NUM!	#NUM!
								#DIV/0!	#NUM!	#NUM!	#NUM!
								#DIV/0!	#NUM!	#NUM!	#NUM!
								#DIV/0!	#NUM!	#NUM!	#NUM!
								#DIV/0!	#NUM!	#NUM!	#NUM!
								#DIV/0!	#NUM!	#NUM!	#NUM!
								#DIV/0!	#NUM!	#NUM!	#NUM!
								#DIV/0!	#NUM!	#NUM!	#NUM!
								#DIV/0!	#NUM!	#NUM!	#NUM!
								#DIV/0!	#NUM!	#NUM!	#NUM!
								#DIV/0!	#NUM!	#NUM!	#NUM!
								#DIV/0!	#NUM!	#NUM!	#NUM!
								#DIV/0!	#NUM!	#NUM!	#NUM!
								#DIV/0!	#NUM!	#NUM!	#NUM!
								#DIV/0!	#NUM!	#NUM!	#NUM!
								#DIV/0!	#NUM!	#NUM!	#NUM!
								#DIV/0!	#NUM!	#NUM!	#NUM!
[truncated: 2,494 more rows]
