# Supplementary material for: Global Gene Expression Profiling in Three Tumor Cell Lines Subjected to Experimental Cycling and Chronic Hypoxia
Source: PLoS One. 2014 Aug 14;9(8):e105104. doi: 10.1371/journal.pone.0105104 (PMC4133353; doi:10.1371/journal.pone.0105104)
Supplement: Table S7 — The results of GSEA with c2: curated gene set collections MSigDB (3818 Gene Sets). (XLSX) [file pone.0105104.s008.xlsx]

## Sheet: GSEA
Table S7 GSEA analysis with c2: curated gene set collections MSigDB (3818 Gene Sets). We applied two independent tests: the KS permutation test and Efron-Tibshirani GSA test to identify gene sets differentiating experimental samples and control ones in three cell lines. Categories with a FDR corrected p-value of less than 0.05 in at least one statistical tests used, have significant overrepresent…
Legend: Cy - cycling hypoxia; Co - controls; Ch - chronic hypoxia
PC-3 - p<0.05 in comparison cycling vs. control in KS and GSA test
SK-OV-3 - p<0.05 in comparison cycling vs. control in KS and GSA test
WM793B - p<0.05 in comparison cycling vs. control in KS and GSA test
Broad GeneSets	Number of genes	PC3_Cy_Co		PC3_Cy_Ch		PC3_Ch_Co		SKOV3_Cy_Co		SKOV3_Cy_Ch		SKOV3_Ch_Co		WM793B_Cy_Co		WM793B_Cy_Ch		WM793B_Ch_Co
		KS.permutation.p.value	Efron.Tibshirani.s.GSA.test.p.value	KS.permutation.p.value	Efron.Tibshirani.s.GSA.test.p.value	KS.permutation.p.value	Efron.Tibshirani.s.GSA.test.p.value	KS.permutation.p.value	Efron.Tibshirani.s.GSA.test.p.value	KS.permutation.p.value	Efron.Tibshirani.s.GSA.test.p.value	KS.permutation.p.value	Efron.Tibshirani.s.GSA.test.p.value	KS.permutation.p.value	Efron.Tibshirani.s.GSA.test.p.value	KS.permutation.p.value	Efron.Tibshirani.s.GSA.test.p.value	KS.permutation.p.value	Efron.Tibshirani.s.GSA.test.p.value
ELVIDGE_HIF1A_AND_HIF2A_TARGETS_DN	202	0.000133497	0.027078	0.00020978	0.023803	0.000142463	0.0284077	0.000138333	0.0268873	0.000415	0.0333159	0.000225917	0.0267367	0.000232805	0.0345208	0.000401895	0.0329706	0.000247922	0.0356822
ELVIDGE_HIF1A_TARGETS_DN	163	0.000133497	0.027078	0.00020978	0.023803	0.000142463	0.0284077	0.000138333	0.0268873	0.000415	0.0333159	0.000225917	0.0267367	0.000232805	0.0345208	0.000401895	0.0329706	0.000247922	0.0356822
ELVIDGE_HYPOXIA_BY_DMOG_UP	261	0.000133497	0.027078	0.00020978	0.023803	0.000142463	0.0284077	0.000138333	0.0268873	0.000415	0.0333159	0.000225917	0.0267367	0.00579283	0.0345208	0.000401895	0.0329706	0.00044655	0.0356822
ELVIDGE_HYPOXIA_UP	329	0.000133497	0.027078	0.00020978	0.023803	0.000142463	0.0284077	0.000138333	0.0268873	0.000415	0.0333159	0.000225917	0.0267367	0.00244744	0.0345208	0.000401895	0.0329706	0.000247922	0.0356822
HARRIS_HYPOXIA	132	0.000133497	0.027078	0.00677963	0.023803	0.000142463	0.0284077	0.000138333	0.0268873	0.000415	0.0333159	0.000225917	0.0267367	0.00041956	0.0345208	0.000401895	0.0329706	0.000247922	0.0356822
LEONARD_HYPOXIA	89	0.000133497	0.027078	0.00020978	0.023803	0.000142463	0.0284077	0.000138333	0.0268873	0.000415	0.0333159	0.000225917	0.0267367	0.0132461	0.0345208	0.000401895	0.0329706	0.000247922	0.0356822
WINTER_HYPOXIA_METAGENE	389	0.000133497	0.027078	0.000896244	0.023803	0.000142463	0.0284077	0.000138333	0.0268873	0.000415	0.0333159	0.000225917	0.0267367	0.000232805	0.0345208	0.00186244	0.0329706	0.000247922	0.0356822
WINTER_HYPOXIA_UP	116	0.000133497	0.027078	0.000896244	0.023803	0.000142463	0.0284077	0.000138333	0.0268873	0.000415	0.0333159	0.000397708	0.0267367	0.0177442	0.0345208	0.0324086	0.0329706	0.00698888	0.0356822
ACEVEDO_LIVER_TUMOR_VS_NORMAL_ADJACENT_TISSUE_UP	984	0.000133497	0.251657	0.00020978	0.023803	0.000142463	0.0284077	0.000138333	0.0268873	0.000415	0.0333159	0.000225917	0.0267367	0.000232805	0.0345208	0.000401895	0.0329706	0.000247922	0.0356822
FARDIN_HYPOXIA_11	62	0.000962521	0.027078	0.0206662	0.023803	0.000142463	0.0284077	0.000138333	0.0268873	0.000415	0.0333159	0.000225917	0.0267367	0.0115801	0.0345208	0.000401895	0.128986	0.000247922	0.0356822
FARDIN_HYPOXIA_9	14	0.00163491	0.027078	0.457645	0.023803	0.000142463	0.0284077	0.000138333	0.0268873	0.000727238	0.0333159	0.000225917	0.0267367	0.000232805	0.0345208	0.000401895	0.0329706	0.000247922	0.0356822
HIRSCH_CELLULAR_TRANSFORMATION_SIGNATURE_UP	394	0.000133497	0.027078	0.0789326	0.023803	0.000142463	0.0284077	0.000138333	0.0268873	0.000415	0.0333159	0.000225917	0.0267367	0.000232805	0.0345208	0.00685282	0.0329706	0.000247922	0.0356822
KIM_HYPOXIA	46	0.000133497	0.027078	0.00020978	0.023803	0.000142463	0.0284077	0.00145355	0.0268873	0.00361162	0.0333159	0.000225917	0.0267367	0.096218	0.0345208	0.000401895	0.0329706	0.000247922	0.0356822
KRIEG_HYPOXIA_NOT_VIA_KDM3A	1133	0.000133497	0.027078	0.00020978	0.023803	0.000142463	0.0284077	0.000138333	0.0268873	0.000415	0.0333159	0.000225917	0.168194	0.000232805	0.0345208	0.000401895	0.0329706	0.000247922	0.0356822
MENSE_HYPOXIA_UP	200	0.000133497	0.027078	0.00020978	0.023803	0.000142463	0.0284077	0.000138333	0.166362	0.000415	0.0333159	0.000225917	0.0267367	0.000232805	0.0345208	0.000401895	0.0329706	0.000247922	0.0356822
PENG_RAPAMYCIN_RESPONSE_DN	303	0.000133497	0.027078	0.00020978	0.023803	0.000142463	0.0284077	0.000138333	0.252132	0.0110171	0.0333159	0.00236775	0.0267367	0.000232805	0.0345208	0.000401895	0.0329706	0.000247922	0.0356822
PODAR_RESPONSE_TO_ADAPHOSTIN_UP	257	0.000133497	0.027078	0.00020978	0.023803	0.000142463	0.0284077	0.000138333	0.0268873	0.00229654	0.0333159	0.000225917	0.0267367	0.044922	0.0345208	0.00129424	0.0329706	0.0632131	0.0356822
WEI_MYCN_TARGETS_WITH_E_BOX	1095	0.000133497	0.027078	0.00020978	0.023803	0.000142463	0.0284077	0.000138333	0.346929	0.000415	0.0333159	0.000225917	0.0267367	0.000232805	0.0345208	0.000401895	0.0329706	0.000247922	0.0356822
KEGG_GLYCOLYSIS_GLUCONEOGENESIS	55	0.000133497	0.027078	0.0127267	0.023803	0.000142463	0.0284077	0.000138333	0.0268873	0.0161097	0.0333159	0.000225917	0.0267367	0.0346155	0.0345208	0.744662	0.382529	0.0455383	0.0356822
KRIGE_AMINO_ACID_DEPRIVATION	54	0.000962521	0.027078	0.00891233	0.023803	0.00250525	0.0284077	0.00122176	0.182195	0.000415	0.0333159	0.000225917	0.251894	0.00222574	0.0345208	0.000694182	0.0329706	0.046903	0.0356822
PENG_GLUTAMINE_DEPRIVATION_DN	431	0.000133497	0.027078	0.00020978	0.023803	0.000142463	0.0284077	0.00037802	0.252132	0.000415	0.0333159	0.00433864	0.213188	0.000232805	0.0345208	0.000401895	0.0329706	0.000247922	0.0356822
PRAMOONJAGO_SOX4_TARGETS_UP	102	0.000133497	0.027078	0.00020978	0.023803	0.000142463	0.0284077	0.000138333	0.0268873	0.000415	0.0333159	0.000225917	0.0267367	0.300056	0.299745	0.000401895	0.0329706	0.00306084	0.0356822
REACTOME_TCA_CYCLE_AND_RESPIRATORY_ELECTRON_TRANSPORT	124	0.000133497	0.027078	0.00020978	0.023803	0.000142463	0.0284077	0.000138333	0.0268873	0.186289	0.449503	0.00389336	0.0267367	0.000606032	0.0345208	0.000401895	0.0329706	0.000247922	0.0356822
SEMENZA_HIF1_TARGETS	63	0.00587957	0.027078	0.402242	0.023803	0.101813	0.0284077	0.000138333	0.0268873	0.000415	0.0333159	0.000225917	0.0267367	0.000232805	0.0345208	0.000401895	0.0329706	0.000247922	0.0356822
SHAFFER_IRF4_TARGETS_IN_ACTIVATED_B_LYMPHOCYTE	127	0.000133497	0.027078	0.00020978	0.023803	0.000142463	0.0284077	0.00037802	0.0268873	0.0161097	0.187463	0.000875688	0.0267367	0.000232805	0.0345208	0.0791328	0.0329706	0.000247922	0.0356822
SMITH_TERT_TARGETS_UP	209	0.00163491	0.027078	0.0876684	0.246124	0.0128216	0.0284077	0.035215	0.0268873	0.000415	0.0333159	0.000225917	0.0267367	0.021252	0.0345208	0.00845904	0.0329706	0.000247922	0.0356822
BAE_BRCA1_TARGETS_UP	131	0.000133497	0.027078	0.000896244	0.023803	0.00567541	0.0284077	0.00069	0.166362	0.001328	0.0333159	0.0196504	0.0267367	0.002324	0.0345208	0.853827	0.0329706	0.237127	0.0356822
BLALOCK_ALZHEIMERS_DISEASE_DN	1627	0.000133497	0.027078	0.00020978	0.023803	0.000142463	0.0284077	0.000138333	0.346929	0.0259738	0.395607	0.000225917	0.0267367	0.000232805	0.348317	0.000401895	0.0329706	0.000247922	0.0356822
BROCKE_APOPTOSIS_REVERSED_BY_IL6	243	0.000133497	0.027078	0.0539628	0.023803	0.000142463	0.0284077	0.000138333	0.0268873	0.0481068	0.0333159	0.000225917	0.0267367	0.0340438	0.299745	0.0379063	0.0329706	0.0770308	0.0356822
DAUER_STAT3_TARGETS_UP	87	0.00789681	0.027078	0.017572	0.023803	0.0356347	0.0284077	0.00811945	0.0268873	0.02162	0.0333159	0.0249718	0.0267367	0.297983	0.299745	0.109877	0.0329706	0.00486187	0.0356822
ELVIDGE_HIF1A_TARGETS_UP	119	0.0151468	0.027078	0.00020978	0.023803	0.000142463	0.0284077	0.180523	0.322677	0.000415	0.0333159	0.000225917	0.0267367	0.0317074	0.343023	0.000401895	0.0329706	0.000247922	0.0356822
ELVIDGE_HYPOXIA_DN	260	0.00966582	0.027078	0.00261308	0.023803	0.000396332	0.295607	0.00598641	0.346929	0.000415	0.0333159	0.000225917	0.0267367	0.0202626	0.215706	0.000401895	0.0329706	0.00044655	0.0356822
GARY_CD5_TARGETS_DN	727	0.000133497	0.027078	0.00020978	0.023803	0.000142463	0.0284077	0.00184	0.37256	0.000415	0.0333159	0.0016178	0.263538	0.000232805	0.215706	0.000401895	0.0329706	0.000247922	0.0356822
JIANG_HYPOXIA_NORMAL	514	0.000133497	0.027078	0.0199779	0.023803	0.000142463	0.0284077	0.000138333	0.166362	0.000415	0.0333159	0.000225917	0.0267367	0.0192828	0.0345208	0.773333	0.128986	0.0349031	0.0356822
KRIGE_RESPONSE_TO_TOSEDOSTAT_24HR_DN	1417	0.000133497	0.027078	0.00020978	0.023803	0.000142463	0.0284077	0.0219679	0.453888	0.000415	0.0333159	0.000225917	0.347649	0.000232805	0.348317	0.000401895	0.0329706	0.000247922	0.0356822
MANALO_HYPOXIA_UP	350	0.038677	0.027078	0.152807	0.023803	0.440565	0.0284077	0.000138333	0.0268873	0.000415	0.0333159	0.000225917	0.0267367	0.00667835	0.0345208	0.057331	0.0329706	0.000247922	0.0356822
NAKAMURA_TUMOR_ZONE_PERIPHERAL_VS_CENTRAL_DN	1021	0.000133497	0.168938	0.00020978	0.023803	0.000142463	0.0284077	0.000138333	0.322677	0.000415	0.0333159	0.000225917	0.168194	0.0376401	0.0345208	0.000401895	0.0329706	0.00819043	0.0356822
ONDER_CDH1_TARGETS_1_DN	319	0.000133497	0.027078	0.00020978	0.023803	0.000142463	0.0284077	0.000138333	0.166362	0.000415	0.0333159	0.0127267	0.414731	0.0204001	0.343023	0.00379092	0.0329706	0.0330205	0.0356822
PENG_LEUCINE_DEPRIVATION_DN	256	0.000133497	0.027078	0.00020978	0.023803	0.000142463	0.0284077	0.00228202	0.346929	0.00399268	0.19423	0.000225917	0.279139	0.000232805	0.0345208	0.000401895	0.0329706	0.000247922	0.0356822
SCHUHMACHER_MYC_TARGETS_UP	98	0.000133497	0.027078	0.000399791	0.023803	0.000142463	0.0284077	0.0466936	0.252132	0.197778	0.298904	0.00260318	0.0267367	0.000232805	0.0345208	0.0121301	0.0329706	0.000247922	0.0356822
SHAFFER_IRF4_TARGETS_IN_PLASMA_CELL_VS_MATURE_B_LYMPHOCYTE	98	0.000133497	0.027078	0.00020978	0.023803	0.000142463	0.0284077	0.000138333	0.0268873	0.17597	0.349022	0.00204255	0.0267367	0.000232805	0.0345208	0.234123	0.0329706	0.0251936	0.0356822
STEIN_ESRRA_TARGETS	734	0.000133497	0.027078	0.00020978	0.023803	0.000142463	0.0284077	0.000138333	0.0268873	0.000415	0.415741	0.000225917	0.0267367	0.000232805	0.0345208	0.00819816	0.352676	0.00664567	0.384879
WACKER_HYPOXIA_TARGETS_OF_VHL	26	0.339411	0.027078	0.484806	0.023803	0.756836	0.0284077	0.000138333	0.0268873	0.0133901	0.0333159	0.000225917	0.0267367	0.0107273	0.0345208	0.000401895	0.0329706	0.000247922	0.0356822
WONG_MITOCHONDRIA_GENE_MODULE	227	0.000133497	0.027078	0.00020978	0.023803	0.000142463	0.0284077	0.000138333	0.0268873	0.0283938	0.41108	0.000225917	0.0267367	0.0037877	0.299745	0.000401895	0.0329706	0.000247922	0.208146
ACEVEDO_LIVER_CANCER_UP	1147	0.000133497	0.027078	0.00020978	0.023803	0.000142463	0.0284077	0.000138333	0.0268873	0.00474286	0.358661	0.000225917	0.0267367	0.000232805	0.417877	0.000401895	0.0975639	0.000247922	0.388386
BUYTAERT_PHOTODYNAMIC_THERAPY_STRESS_DN	972	0.000133497	0.027078	0.00020978	0.023803	0.000142463	0.0284077	0.000138333	0.346929	0.286702	0.427616	0.000225917	0.383179	0.000232805	0.0345208	0.000401895	0.0329706	0.000247922	0.0356822
CHIANG_LIVER_CANCER_SUBCLASS_UNANNOTATED_DN	211	0.000133497	0.027078	0.00020978	0.023803	0.000142463	0.0284077	0.000138333	0.307687	0.278151	0.449503	0.000225917	0.213188	0.000232805	0.0345208	0.000401895	0.0329706	0.000247922	0.0356822
DANG_BOUND_BY_MYC	1309	0.000133497	0.027078	0.00020978	0.023803	0.000142463	0.0284077	0.000138333	0.35603	0.244969	0.358661	0.000225917	0.0267367	0.00438363	0.44751	0.000401895	0.0329706	0.000247922	0.0356822
DANG_MYC_TARGETS_UP	174	0.000133497	0.027078	0.00020978	0.023803	0.000142463	0.0284077	0.0223748	0.252132	0.277294	0.349022	0.00744976	0.0267367	0.00409594	0.0345208	0.195845	0.0329706	0.00314239	0.0356822
DIAZ_CHRONIC_MEYLOGENOUS_LEUKEMIA_UP	1951	0.000133497	0.027078	0.00020978	0.023803	0.000142463	0.0284077	0.000138333	0.322677	0.000415	0.298904	0.000225917	0.283589	0.000232805	0.383543	0.000401895	0.0329706	0.000247922	0.0356822
ELVIDGE_HYPOXIA_BY_DMOG_DN	91	0.140257	0.027078	0.0449425	0.13701	0.0349528	0.0284077	0.120455	0.346929	0.001328	0.0333159	0.00534065	0.0267367	0.00409594	0.0345208	0.000694182	0.0329706	0.00140663	0.0356822
GARGALOVIC_RESPONSE_TO_OXIDIZED_PHOSPHOLIPIDS_BLUE_UP	234	0.000133497	0.168938	0.00020978	0.023803	0.000396332	0.177581	0.0378213	0.41406	0.000415	0.0333159	0.000737778	0.0267367	0.000232805	0.299745	0.000401895	0.0329706	0.000247922	0.0356822
KAN_RESPONSE_TO_ARSENIC_TRIOXIDE	231	0.0131766	0.027078	0.00819747	0.023803	0.0175457	0.0284077	0.000138333	0.0268873	0.000727238	0.0333159	0.000225917	0.0267367	0.00627792	0.0345208	0.990246	0.367901	0.112275	0.208146
KEGG_PARKINSONS_DISEASE	104	0.000133497	0.027078	0.00568375	0.023803	0.000142463	0.264221	0.00145355	0.0268873	0.496258	0.0333159	0.299109	0.0267367	0.0227994	0.215706	0.000401895	0.0329706	0.00140663	0.0356822
KRIGE_RESPONSE_TO_TOSEDOSTAT_6HR_DN	1297	0.000133497	0.027078	0.00020978	0.023803	0.000142463	0.0284077	0.00153103	0.364979	0.000415	0.250286	0.000225917	0.36611	0.000232805	0.348317	0.000401895	0.0329706	0.000247922	0.0356822
MOOTHA_PGC	527	0.000133497	0.168938	0.00020978	0.152263	0.000142463	0.0284077	0.000138333	0.166362	0.00462051	0.19423	0.000225917	0.0267367	0.000232805	0.0345208	0.000401895	0.0329706	0.000247922	0.0356822
NAGASHIMA_NRG1_SIGNALING_UP	264	0.000133497	0.027078	0.00020978	0.023803	0.000142463	0.0284077	0.000138333	0.0268873	0.000415	0.0333159	0.000225917	0.0267367	0.439292	0.348317	0.000401895	0.0329706	0.671377	0.208146
NUYTTEN_EZH2_TARGETS_UP	1663	0.000133497	0.027078	0.00020978	0.023803	0.000142463	0.0284077	0.000138333	0.307687	0.000415	0.0333159	0.000225917	0.0267367	0.215996	0.348317	0.433662	0.0329706	0.00140663	0.0356822
PHONG_TNF_RESPONSE_VIA_P38_PARTIAL	321	0.000133497	0.027078	0.0328816	0.023803	0.00733311	0.0284077	0.000138333	0.0268873	0.00399268	0.0333159	0.000397708	0.165589	0.269143	0.376423	0.76815	0.0329706	0.0319628	0.0356822
PID_HIF1_TFPATHWAY	125	0.346017	0.279438	0.0164184	0.023803	0.00782571	0.0284077	0.000138333	0.0268873	0.00250818	0.0333159	0.000225917	0.0267367	0.486905	0.0345208	0.00234954	0.0329706	0.0925011	0.0356822
REACTOME_CDT1_ASSOCIATION_WITH_THE_CDC6_ORC_ORIGIN_COMPLEX	50	0.00294358	0.027078	0.00613826	0.023803	0.00361413	0.0284077	0.0316759	0.335984	0.50754	0.358661	0.000225917	0.0267367	0.00473766	0.215706	0.0322144	0.0329706	0.00188079	0.0356822
REACTOME_GLUCOSE_METABOLISM	67	0.0160209	0.169878	0.00261308	0.023803	0.000142463	0.261507	0.0887685	0.322677	0.0249694	0.0333159	0.0182801	0.0267367	0.0196137	0.0345208	0.0492892	0.0329706	0.000247922	0.0356822
REACTOME_GLYCOLYSIS	34	0.0213606	0.169878	0.196986	0.023803	0.000142463	0.261507	0.0194161	0.161584	0.00215532	0.0333159	0.000225917	0.0267367	0.0173819	0.0345208	0.038857	0.0329706	0.00387766	0.0356822
REACTOME_RESPIRATORY_ELECTRON_TRANSPORT_ATP_SYNTHESIS_BY_CHEMIOSMOTIC_COUPLING_AND_HEAT_PRODUCTION_BY_UNCOUPLING_PROTEINS_	71	0.000133497	0.027078	0.00020978	0.152263	0.000142463	0.370592	0.000138333	0.0268873	0.336342	0.380208	0.0077793	0.0267367	0.00409594	0.0345208	0.000401895	0.0329706	0.000247922	0.0356822
SCHLOSSER_MYC_TARGETS_AND_SERUM_RESPONSE_DN	58	0.000133497	0.027078	0.00020978	0.023803	0.000142463	0.0284077	0.0241432	0.383828	0.000415	0.0333159	0.0187457	0.0267367	0.0122721	0.0345208	0.152293	0.330625	0.072542	0.0356822
SHAFFER_IRF4_TARGETS_IN_MYELOMA_VS_MATURE_B_LYMPHOCYTE	159	0.000133497	0.027078	0.00693114	0.023803	0.000142463	0.0284077	0.000481767	0.0268873	0.277294	0.349022	0.000569851	0.0267367	0.000232805	0.0345208	0.635746	0.265474	0.000247922	0.0356822
THEILGAARD_NEUTROPHIL_AT_SKIN_WOUND_UP	108	0.000133497	0.027078	0.00020978	0.023803	0.00655451	0.0284077	0.000138333	0.258672	0.350697	0.0333159	0.00753281	0.0267367	0.00298527	0.363619	0.195908	0.0329706	0.00279767	0.0356822
TIEN_INTESTINE_PROBIOTICS_24HR_UP	801	0.000133497	0.027078	0.00020978	0.023803	0.000142463	0.0284077	0.000138333	0.37256	0.067344	0.389254	0.0464191	0.324193	0.000232805	0.0345208	0.000401895	0.0329706	0.000247922	0.0356822
UDAYAKUMAR_MED1_TARGETS_DN	393	0.000133497	0.027078	0.000399791	0.023803	0.000142463	0.0284077	0.000138333	0.448477	0.0331071	0.425868	0.000225917	0.402242	0.0283574	0.343023	0.0152344	0.0329706	0.0290661	0.0356822
WANG_SMARCE1_TARGETS_DN	590	0.000133497	0.169878	0.00020978	0.288862	0.000142463	0.0284077	0.00153103	0.322677	0.00272714	0.0333159	0.00483142	0.324193	0.000232805	0.0345208	0.0117003	0.0329706	0.000247922	0.0356822
WONG_PROTEASOME_GENE_MODULE	71	0.00289641	0.027078	0.00020978	0.023803	0.000142463	0.0284077	0.0191907	0.305218	0.0219917	0.196046	0.00400577	0.0267367	0.0580914	0.369735	0.00186244	0.0329706	0.011387	0.0356822
BENPORATH_MYC_MAX_TARGETS	955	0.000133497	0.027078	0.00020978	0.023803	0.000142463	0.0284077	0.000138333	0.322677	0.278151	0.349022	0.000225917	0.0267367	0.000232805	0.435845	0.000401895	0.0329706	0.000247922	0.278501
BIOCARTA_GLYCOLYSIS_PATHWAY	15	0.0358717	0.169878	0.936397	0.023803	0.000142463	0.0284077	0.00069	0.0268873	0.000415	0.196046	0.000225917	0.0267367	0.000232805	0.0345208	0.261918	0.372775	0.000247922	0.0356822
BUYTAERT_PHOTODYNAMIC_THERAPY_STRESS_UP	1410	0.000133497	0.311081	0.0013338	0.023803	0.000142463	0.387976	0.000138333	0.409927	0.000415	0.0333159	0.000225917	0.168194	0.000232805	0.0345208	0.000401895	0.0329706	0.000247922	0.349345
CAFFAREL_RESPONSE_TO_THC_24HR_5_UP	42	0.0557796	0.027078	0.06308	0.023803	0.0206963	0.0284077	0.00825181	0.0268873	0.334011	0.349022	0.0430777	0.324193	0.000606032	0.0345208	0.00421297	0.0329706	0.00602842	0.0356822
ELVIDGE_HIF1A_AND_HIF2A_TARGETS_UP	65	0.00398047	0.027078	0.00020978	0.023803	0.000142463	0.0284077	0.14988	0.307687	0.000415	0.0333159	0.000225917	0.0267367	0.0518157	0.215706	0.000401895	0.0329706	0.0221333	0.303016
FU_INTERACT_WITH_ALKBH8	15	0.000133497	0.027078	0.00020978	0.242054	0.000142463	0.0284077	0.00861341	0.305218	0.547491	0.358661	0.0134954	0.279139	0.000232805	0.0345208	0.000401895	0.0329706	0.000247922	0.0356822
GARGALOVIC_RESPONSE_TO_OXIDIZED_PHOSPHOLIPIDS_RED_UP	25	0.000133497	0.027078	0.0832552	0.023803	0.000142463	0.0284077	0.00130273	0.322677	0.00250818	0.0333159	0.00236775	0.251894	0.000232805	0.299745	0.127994	0.0329706	0.0365923	0.0356822
GRUETZMANN_PANCREATIC_CANCER_UP	577	0.000133497	0.027078	0.0241445	0.023803	0.000142463	0.0284077	0.000138333	0.0268873	0.00215532	0.0333159	0.000225917	0.0267367	0.00473766	0.393777	0.990246	0.398872	0.0876142	0.452599
IYENGAR_RESPONSE_TO_ADIPOCYTE_FACTORS	16	0.000133497	0.027078	0.0568843	0.023803	0.000142463	0.0284077	0.0197824	0.0268873	0.0103771	0.0333159	0.00524263	0.0267367	0.49267	0.365406	0.196323	0.0329706	0.668159	0.0356822
KEGG_PROTEASOME	40	0.0193792	0.027078	0.0268002	0.023803	0.0158802	0.0284077	0.00501996	0.305218	0.339798	0.19423	0.000225917	0.0267367	0.0508605	0.299745	0.0111184	0.0329706	0.0162751	0.0356822
KIM_WT1_TARGETS_12HR_DN	381	0.000133497	0.027078	0.00756721	0.197917	0.000142463	0.162699	0.000138333	0.0268873	0.00272714	0.0333159	0.000225917	0.331164	0.0115	0.455801	0.000401895	0.0329706	0.046903	0.392798
MARZEC_IL2_SIGNALING_UP	146	0.00573455	0.027078	0.00273743	0.023803	0.0431311	0.0284077	0.000138333	0.161584	0.000415	0.0333159	0.00924979	0.274328	0.485824	0.369735	0.0279008	0.0329706	0.071188	0.0356822
MATTIOLI_MGUS_VS_PCL	121	0.000133497	0.027078	0.00020978	0.023803	0.000142463	0.0284077	0.000138333	0.346929	0.483099	0.294664	0.158508	0.383179	0.00041956	0.0345208	0.00186244	0.0329706	0.000247922	0.0356822
MOOTHA_HUMAN_MITODB_6_2002	475	0.000133497	0.027078	0.00020978	0.023803	0.000142463	0.0284077	0.000138333	0.346929	0.13467	0.349022	0.000225917	0.0267367	0.000232805	0.299745	0.000401895	0.0329706	0.000247922	0.303016
MOOTHA_MITOCHONDRIA	502	0.000133497	0.027078	0.00020978	0.023803	0.000142463	0.0284077	0.000138333	0.346929	0.0751561	0.349022	0.000225917	0.0267367	0.000232805	0.215706	0.000401895	0.0329706	0.000247922	0.208146
MOOTHA_VOXPHOS	86	0.000133497	0.027078	0.00020978	0.246124	0.000142463	0.399754	0.000138333	0.0268873	0.411826	0.376246	0.0346482	0.0267367	0.0164079	0.215706	0.000401895	0.0329706	0.000247922	0.0356822
ONDER_CDH1_TARGETS_1_UP	246	0.0118082	0.027078	0.121897	0.234233	0.000276667	0.0284077	0.0243176	0.053324	0.0482673	0.41108	0.000397708	0.0267367	0.00144758	0.0345208	0.221675	0.0329706	0.00335984	0.0356822
PEDERSEN_TARGETS_OF_611CTF_ISOFORM_OF_ERBB2	142	0.000133497	0.027078	0.0353433	0.023803	0.0304755	0.0284077	0.000138333	0.0268873	0.434522	0.0333159	0.00278686	0.0267367	0.568896	0.215706	0.559532	0.0329706	0.830467	0.0356822
PID_HIF2PATHWAY	58	0.00289641	0.027078	0.0247879	0.023803	0.00216113	0.0284077	0.0875735	0.0268873	0.0665131	0.0333159	0.0631457	0.0267367	0.911745	0.0345208	0.0767989	0.0329706	0.0288637	0.0356822
PUIFFE_INVASION_INHIBITED_BY_ASCITES_DN	253	0.0293692	0.027078	0.00020978	0.023803	0.0193428	0.363073	0.000138333	0.0268873	0.000415	0.0333159	0.000225917	0.0267367	0.65849	0.215706	0.0379053	0.0329706	0.790261	0.413261
PUJANA_BRCA1_PCC_NETWORK	1988	0.000133497	0.311081	0.00020978	0.023803	0.000142463	0.177581	0.000138333	0.369435	0.00107047	0.349022	0.000225917	0.382894	0.000232805	0.0345208	0.000401895	0.0329706	0.000247922	0.0356822
REACTOME_CDK_MEDIATED_PHOSPHORYLATION_AND_REMOVAL_OF_CDC6	43	0.0211484	0.027078	0.0113796	0.023803	0.0204823	0.335592	0.0164075	0.335984	0.886721	0.358661	0.000225917	0.0267367	0.0274689	0.299745	0.00234954	0.0329706	0.00972286	0.0356822
REACTOME_GLUCONEOGENESIS	34	0.0146798	0.027078	0.0972732	0.023803	0.000142463	0.0284077	0.119319	0.0268873	0.12984	0.0333159	0.0179625	0.0267367	0.000232805	0.0345208	0.070938	0.404186	0.000247922	0.0356822
REACTOME_METABOLISM_OF_AMINO_ACIDS_AND_DERIVATIVES	182	0.0019508	0.255442	0.0013338	0.023803	0.0379149	0.0284077	0.000138333	0.0268873	0.337732	0.349022	0.000225917	0.0267367	0.0189443	0.215706	0.029241	0.0329706	0.101912	0.0356822
REACTOME_MITOCHONDRIAL_PROTEIN_IMPORT	45	0.00104603	0.027078	0.0387697	0.023803	0.000142463	0.0284077	0.363604	0.182195	0.0661281	0.358661	0.000225917	0.0267367	0.00825837	0.0345208	0.719472	0.0329706	0.00521277	0.0356822
REACTOME_ORC1_REMOVAL_FROM_CHROMATIN	69	0.00122503	0.027078	0.00415291	0.023803	0.0009545	0.0284077	0.140549	0.35603	0.970983	0.358661	0.0388816	0.283589	0.000232805	0.0345208	0.00421297	0.0329706	0.000247922	0.0356822
REACTOME_P53_INDEPENDENT_G1_S_DNA_DAMAGE_CHECKPOINT	48	0.0019508	0.027078	0.0297675	0.023803	0.0356311	0.0284077	0.204761	0.322677	0.970983	0.366049	0.0192039	0.0267367	0.0423478	0.299745	0.015534	0.0329706	0.0418264	0.0356822
REACTOME_UNFOLDED_PROTEIN_RESPONSE	120	0.000133497	0.027078	0.0359831	0.16762	0.000142463	0.0284077	0.160356	0.0268873	0.00698149	0.0333159	0.0309774	0.0267367	0.000232805	0.0345208	0.807086	0.426362	0.00894089	0.303016
STEIN_ESRRA_TARGETS_UP	513	0.000133497	0.298281	0.00020978	0.152263	0.000142463	0.0284077	0.000138333	0.0268873	0.000727238	0.376246	0.000225917	0.0267367	0.00144758	0.0345208	0.0292242	0.372775	0.0155203	0.384879
SUNG_METASTASIS_STROMA_UP	207	0.0499374	0.027078	0.0435735	0.023803	0.0153128	0.312061	0.000138333	0.0268873	0.0394401	0.349022	0.000225917	0.0267367	0.00097398	0.0345208	0.834367	0.376395	0.00398015	0.208146
AMIT_EGF_RESPONSE_60_HELA	89	0.000133497	0.027078	0.0790373	0.023803	0.0124391	0.0284077	0.00296224	0.0268873	0.485914	0.389923	0.00344681	0.331164	0.608303	0.44751	0.000401895	0.0329706	0.0132328	0.0356822
BOYAULT_LIVER_CANCER_SUBCLASS_G3_UP	282	0.000133497	0.027078	0.00020978	0.023803	0.000142463	0.0284077	0.000138333	0.322677	0.000727238	0.376246	0.000225917	0.213188	0.000232805	0.299745	0.000401895	0.282031	0.000247922	0.349345
DODD_NASOPHARYNGEAL_CARCINOMA_DN	2094	0.000133497	0.210622	0.00020978	0.023803	0.000142463	0.0284077	0.000138333	0.33182	0.000415	0.19423	0.000225917	0.382894	0.000232805	0.0345208	0.000401895	0.282031	0.000247922	0.313272
DUTERTRE_ESTRADIOL_RESPONSE_6HR_UP	359	0.000133497	0.027078	0.0195381	0.023803	0.000142463	0.0284077	0.0859968	0.439967	0.205617	0.343037	0.322171	0.389592	0.000232805	0.0345208	0.000401895	0.0329706	0.000247922	0.0356822
FERRARI_RESPONSE_TO_FENRETINIDE_UP	39	0.0295476	0.027078	0.219544	0.023803	0.0154215	0.0284077	0.0226709	0.0268873	0.00229654	0.130753	0.00524263	0.0267367	0.0934156	0.348317	0.0325783	0.0329706	0.232664	0.235034
GEISS_RESPONSE_TO_DSRNA_UP	67	0.000133497	0.027078	0.0926523	0.023803	0.0149846	0.0284077	0.0036923	0.0268873	0.224363	0.0333159	0.0368164	0.165589	0.130238	0.0345208	0.233043	0.0329706	0.0808355	0.0356822
GRADE_COLON_AND_RECTAL_CANCER_UP	403	0.000133497	0.027078	0.0013338	0.023803	0.000142463	0.0284077	0.000138333	0.37256	0.715582	0.375999	0.0127267	0.294826	0.000232805	0.0345208	0.00729554	0.282031	0.000247922	0.212999
MANALO_HYPOXIA_DN	412	0.000133497	0.027078	0.00020978	0.023803	0.000142463	0.0284077	0.481394	0.456272	0.0578728	0.19423	0.0682426	0.283589	0.000232805	0.0345208	0.000401895	0.0329706	0.000247922	0.0356822
MENSSEN_MYC_TARGETS	63	0.000133497	0.027078	0.0173798	0.288862	0.000142463	0.177581	0.0325702	0.0268873	0.321705	0.312951	0.00691281	0.0267367	0.248625	0.0345208	0.159934	0.0329706	0.0110373	0.0356822
MITSIADES_RESPONSE_TO_APLIDIN_UP	650	0.000133497	0.255442	0.00020978	0.023803	0.000142463	0.0284077	0.000138333	0.354961	0.000415	0.0333159	0.000225917	0.331164	0.0513172	0.363619	0.00101363	0.0329706	0.00123161	0.349345
MOOTHA_GLYCOLYSIS	23	0.0317765	0.027078	0.522869	0.16762	0.00950636	0.261507	0.0211787	0.0268873	0.0236979	0.196046	0.00132225	0.0267367	0.000787216	0.0345208	0.381656	0.282031	0.0338681	0.0356822
MOREAUX_MULTIPLE_MYELOMA_BY_TACI_DN	245	0.00163491	0.027078	0.00020978	0.023803	0.000142463	0.0284077	0.287313	0.393049	0.538696	0.376246	0.0226408	0.168194	0.00041956	0.0345208	0.000401895	0.0329706	0.00044655	0.212999
NAKAMURA_METASTASIS_MODEL_DN	74	0.00122503	0.027078	0.0137448	0.242054	0.0110364	0.0284077	0.00700609	0.0268873	0.936898	0.358661	0.00675657	0.0267367	0.436888	0.0345208	0.301869	0.282031	0.0250175	0.0356822
REACTOME_ASSEMBLY_OF_THE_PRE_REPLICATIVE_COMPLEX	62	0.000133497	0.027078	0.00159749	0.023803	0.000142463	0.0284077	0.209361	0.35603	0.931627	0.358661	0.0220596	0.283589	0.000232805	0.0345208	0.00234954	0.0975639	0.000247922	0.0356822
REACTOME_FORMATION_OF_ATP_BY_CHEMIOSMOTIC_COUPLING	9	0.0105417	0.169878	0.0127955	0.197917	0.00567541	0.336435	0.00466321	0.0268873	0.694856	0.41108	0.0471888	0.0267367	0.0150146	0.299745	0.0294273	0.0329706	0.00044655	0.0356822
REACTOME_M_G1_TRANSITION	79	0.000133497	0.027078	0.00020978	0.023803	0.000142463	0.0284077	0.312551	0.37256	0.970983	0.358661	0.246423	0.324193	0.000232805	0.0345208	0.000401895	0.0329706	0.000247922	0.0356822
REACTOME_SCFSKP2_MEDIATED_DEGRADATION_OF_P27_P21	55	0.00104603	0.027078	0.00020978	0.197917	0.009545	0.264221	0.0044961	0.289704	0.893351	0.358661	0.00214667	0.168194	0.00741359	0.0345208	0.000694182	0.0329706	0.00044655	0.0356822
RODRIGUES_DCC_TARGETS_DN	239	0.000872686	0.313448	0.0967155	0.023803	0.00503764	0.0284077	0.000138333	0.346929	0.478513	0.376246	0.00314746	0.36611	0.040585	0.0345208	0.000401895	0.0329706	0.000639888	0.0356822
RODRIGUES_THYROID_CARCINOMA_POORLY_DIFFERENTIATED_UP	1141	0.000133497	0.210622	0.00020978	0.023803	0.000142463	0.0284077	0.000138333	0.369435	0.000415	0.376246	0.000225917	0.331164	0.000232805	0.0345208	0.000401895	0.206378	0.000247922	0.212999
TIEN_INTESTINE_PROBIOTICS_24HR_DN	368	0.000133497	0.301352	0.00020978	0.023803	0.000142463	0.336435	0.000138333	0.0268873	0.000415	0.196046	0.000225917	0.0267367	0.00041956	0.0345208	0.643752	0.282031	0.00158259	0.305603
UZONYI_RESPONSE_TO_LEUKOTRIENE_AND_THROMBIN	62	0.000133497	0.027078	0.00309948	0.023803	0.006391	0.0284077	0.000481767	0.0268873	0.000415	0.0333159	0.00214667	0.168194	0.599946	0.443411	0.0767989	0.0329706	0.633859	0.347091
WANG_RESPONSE_TO_GSK3_INHIBITOR_SB216763_DN	482	0.000133497	0.027078	0.00020978	0.023803	0.000142463	0.0284077	0.000138333	0.362928	0.496258	0.383368	0.263857	0.447843	0.000232805	0.0345208	0.000401895	0.329914	0.000247922	0.0356822
XU_HGF_SIGNALING_NOT_VIA_AKT1_48HR_UP	77	0.00404449	0.027078	0.0297675	0.023803	0.0435981	0.0284077	0.000138333	0.0268873	0.0915362	0.0333159	0.000569851	0.0267367	0.28019	0.312348	0.181894	0.282031	0.651285	0.0356822
AMIT_EGF_RESPONSE_480_MCF10A	76	0.0105114	0.027078	0.166703	0.023803	0.00966	0.0284077	0.00377943	0.166362	0.0570168	0.0333159	0.00682547	0.0267367	0.152944	0.299745	0.801606	0.0329706	0.381606	0.0356822
BILD_HRAS_ONCOGENIC_SIGNATURE	529	0.000133497	0.027078	0.000734231	0.023803	0.000617799	0.0284077	0.000138333	0.0268873	0.0441962	0.0333159	0.286808	0.279139	0.278169	0.476098	0.180849	0.0329706	0.374024	0.305603
CAFFAREL_RESPONSE_TO_THC_8HR_5_UP	27	0.000962521	0.027078	0.00020978	0.023803	0.000142463	0.0284077	0.198744	0.444848	0.387608	0.411912	0.609752	0.363446	0.140815	0.0345208	0.00379092	0.0329706	0.0172909	0.0356822
CHANG_CORE_SERUM_RESPONSE_UP	295	0.000133497	0.027078	0.00020978	0.023803	0.000142463	0.0284077	0.000138333	0.322677	0.13309	0.424777	0.0519082	0.466115	0.000232805	0.0345208	0.00186244	0.282031	0.000247922	0.313272
CHEN_HOXA5_TARGETS_9HR_UP	332	0.000133497	0.311081	0.00020978	0.023803	0.000142463	0.0284077	0.0352055	0.346929	0.000415	0.0333159	0.000225917	0.309422	0.145011	0.372628	0.000401895	0.0329706	0.437592	0.313272
CONCANNON_APOPTOSIS_BY_EPOXOMICIN_UP	365	0.000133497	0.169878	0.00159749	0.152263	0.00156292	0.264221	0.000138333	0.0268873	0.000415	0.0333159	0.000225917	0.0267367	0.0605858	0.0345208	0.139757	0.330625	0.0418264	0.212999
ENK_UV_RESPONSE_KERATINOCYTE_UP	589	0.000133497	0.027078	0.00020978	0.323029	0.000142463	0.0284077	0.000138333	0.161584	0.000415	0.0333159	0.000225917	0.274328	0.0132118	0.343023	0.213477	0.398872	0.0191374	0.362731
GARCIA_TARGETS_OF_FLI1_AND_DAX1_DN	197	0.000962521	0.027078	0.00989852	0.023803	0.000142463	0.177581	0.742585	0.437263	0.676287	0.442897	0.244399	0.383179	0.000232805	0.0345208	0.000401895	0.0329706	0.000247922	0.0356822
GARGALOVIC_RESPONSE_TO_OXIDIZED_PHOSPHOLIPIDS_MAGENTA_UP	45	0.00104603	0.027078	0.0322461	0.023803	0.000617799	0.0284077	0.0594779	0.289704	0.000727238	0.294664	0.0488472	0.360015	0.130161	0.102086	0.0173545	0.0329706	0.0763036	0.0356822
GENTILE_UV_HIGH_DOSE_DN	489	0.00294358	0.251657	0.00020978	0.023803	0.000142463	0.0284077	0.00394704	0.350758	0.000415	0.0333159	0.00617942	0.309422	0.0616705	0.39934	0.000401895	0.0329706	0.227187	0.377308
KEGG_DNA_REPLICATION	48	0.000133497	0.027078	0.00020978	0.023803	0.000142463	0.0284077	0.948675	0.409927	0.970983	0.416021	0.967838	0.423699	0.000232805	0.0345208	0.0199577	0.282031	0.000247922	0.0356822
KEGG_OXIDATIVE_PHOSPHORYLATION	102	0.000133497	0.027078	0.00020978	0.023803	0.000142463	0.335592	0.000138333	0.0268873	0.835173	0.298904	0.0139066	0.213188	0.0680276	0.348317	0.000401895	0.0329706	0.00324607	0.303016
KEGG_PYRIMIDINE_METABOLISM	110	0.00557428	0.027078	0.00215532	0.023803	0.000142463	0.0284077	0.278929	0.443438	0.970983	0.380208	0.258887	0.381475	0.000232805	0.0345208	0.154081	0.0329706	0.0161136	0.0356822
KIM_WT1_TARGETS_UP	369	0.000133497	0.027078	0.00250602	0.023803	0.000142463	0.0284077	0.000138333	0.0268873	0.00628847	0.0333159	0.00214667	0.331164	0.43865	0.380032	0.268925	0.352676	0.466705	0.391255
KINSEY_TARGETS_OF_EWSR1_FLII_FUSION_UP	1871	0.000133497	0.210622	0.00020978	0.023803	0.000142463	0.177581	0.000138333	0.443438	0.000415	0.19423	0.000225917	0.283589	0.000232805	0.0345208	0.000401895	0.282031	0.000247922	0.349345
KOBAYASHI_EGFR_SIGNALING_6HR_DN	35	0.00156636	0.0805485	0.00215532	0.023803	0.00971715	0.0284077	0.000138333	0.0268873	0.0731347	0.0333159	0.00589953	0.393008	0.958143	0.397543	0.0309649	0.0329706	0.498507	0.303016
MAHADEVAN_RESPONSE_TO_MP470_DN	35	0.0017181	0.027078	0.000569851	0.023803	0.000142463	0.0284077	0.143939	0.252132	0.00882656	0.349022	0.00783963	0.0267367	0.636609	0.348317	0.0208098	0.0329706	0.0513165	0.367497
MAINA_VHL_TARGETS_DN	32	0.155799	0.027078	0.186589	0.023803	0.781254	0.0284077	0.00139198	0.0268873	0.122091	0.0333159	0.00462051	0.0267367	0.606677	0.0345208	0.794605	0.0329706	0.118659	0.0356822
MARTINEZ_RESPONSE_TO_TRABECTEDIN_DN	413	0.00294358	0.435367	0.00020978	0.023803	0.00281735	0.336289	0.000481767	0.440538	0.000415	0.0333159	0.0158483	0.331164	0.0196599	0.348317	0.0579324	0.0329706	0.000839121	0.349345
MAYBURD_RESPONSE_TO_L663536_DN	107	0.0218487	0.027078	0.270483	0.023803	0.0348289	0.0284077	0.0702564	0.346929	0.326276	0.358661	0.00236775	0.152112	0.0601546	0.0345208	0.0189149	0.0329706	0.00314239	0.0356822
MIPS_39S_RIBOSOMAL_SUBUNIT_MITOCHONDRIAL	32	0.0229732	0.300845	0.00500721	0.023803	0.0124391	0.177581	0.0302866	0.344941	0.481636	0.0333159	0.0431384	0.0267367	0.466318	0.425552	0.0379053	0.0329706	0.00521277	0.208146
MIPS_PA700_20S_PA28_COMPLEX	31	0.0146943	0.255442	0.0126569	0.023803	0.0394439	0.335592	0.0290812	0.322677	0.829475	0.358661	0.000225917	0.0267367	0.168975	0.332152	0.0188261	0.0329706	0.0199812	0.0356822
MISSIAGLIA_REGULATED_BY_METHYLATION_UP	176	0.000133497	0.027078	0.00187004	0.023803	0.000142463	0.0284077	0.000138333	0.0268873	0.000415	0.358661	0.000225917	0.0267367	0.55858	0.372628	0.990246	0.387386	0.536873	0.391255
NGUYEN_NOTCH1_TARGETS_DN	132	0.00321694	0.027078	0.612437	0.242054	0.00573556	0.177581	0.00407455	0.0268873	0.000415	0.19423	0.000225917	0.324193	0.002324	0.215706	0.293439	0.0329706	0.000247922	0.0356822
OXFORD_RALA_TARGETS_DN	22	0.948394	0.027078	0.634182	0.023803	0.375627	0.0284077	0.339518	0.0268873	0.276299	0.0333159	0.242072	0.0267367	0.522793	0.0345208	0.0279008	0.0329706	0.0405617	0.0356822
PACHER_TARGETS_OF_IGF1_AND_IGF2_UP	61	0.0514219	0.027078	0.384323	0.023803	0.602264	0.0284077	0.0361151	0.368775	0.00474286	0.0333159	0.00322648	0.0267367	0.221154	0.0345208	0.247036	0.0329706	0.442809	0.0356822
PHONG_TNF_TARGETS_UP	108	0.000133497	0.027078	0.0070055	0.023803	0.000142463	0.0284077	0.000138333	0.0268873	0.000415	0.0333159	0.000225917	0.165589	0.414485	0.376423	0.190005	0.352676	0.827805	0.451378
PICCALUGA_ANGIOIMMUNOBLASTIC_LYMPHOMA_DN	253	0.000133497	0.359264	0.00020978	0.023803	0.000142463	0.354872	0.013869	0.456272	0.0424887	0.0333159	0.0511488	0.309422	0.642157	0.363619	0.000401895	0.0329706	0.0378823	0.0356822
PUJANA_CHEK2_PCC_NETWORK	1004	0.000133497	0.210622	0.00020978	0.023803	0.000142463	0.0284077	0.000138333	0.38945	0.0624321	0.366049	0.000397708	0.351288	0.000232805	0.0345208	0.000401895	0.282031	0.000247922	0.212999
REACTOME_CYCLIN_E_ASSOCIATED_EVENTS_DURING_G1_S_TRANSITION_	69	0.00037068	0.027078	0.00020978	0.023803	0.0161324	0.264221	0.00511402	0.322677	0.907731	0.376246	0.0217867	0.168194	0.0327257	0.215706	0.0040331	0.128986	0.00247463	0.0356822
REACTOME_DESTABILIZATION_OF_MRNA_BY_AUF1_HNRNP_D0	45	0.00523435	0.169878	0.0154514	0.023803	0.0369467	0.335592	0.0557533	0.322677	0.865238	0.358661	0.00204255	0.0267367	0.0289964	0.343023	0.00256433	0.0329706	0.0118758	0.0356822
REACTOME_DNA_STRAND_ELONGATION	42	0.000133497	0.027078	0.00020978	0.023803	0.000142463	0.0284077	0.973957	0.393049	0.970983	0.424777	1	0.36611	0.000232805	0.0345208	0.011982	0.282031	0.000247922	0.0356822
REACTOME_G1_S_TRANSITION	135	0.000133497	0.027078	0.00020978	0.023803	0.000142463	0.0284077	0.115033	0.38945	0.970983	0.383368	0.394917	0.324193	0.000232805	0.0345208	0.00101363	0.282031	0.000247922	0.0356822
REACTOME_MITOTIC_G1_G1_S_PHASES	167	0.000133497	0.027078	0.00020978	0.023803	0.000142463	0.0284077	0.160849	0.422746	0.931627	0.383368	0.478642	0.324193	0.000232805	0.0345208	0.000694182	0.282031	0.000247922	0.0356822
REACTOME_RESPIRATORY_ELECTRON_TRANSPORT	60	0.000133497	0.168938	0.000569851	0.023803	0.000142463	0.335592	0.00145355	0.0268873	0.481131	0.358661	0.0694477	0.0267367	0.0634027	0.215706	0.000401895	0.0329706	0.00874445	0.0356822
REACTOME_S_PHASE	128	0.000133497	0.027078	0.00020978	0.023803	0.000142463	0.0284077	0.326703	0.38945	0.970983	0.376246	0.648915	0.324193	0.000232805	0.0345208	0.000401895	0.206378	0.000247922	0.0356822
REACTOME_SCF_BETA_TRCP_MEDIATED_DEGRADATION_OF_EMI1	47	0.00770872	0.027078	0.0209205	0.023803	0.0899691	0.335592	0.0543412	0.289704	0.681949	0.358661	0.00483142	0.0267367	0.0300405	0.299745	0.0457378	0.0329706	0.0243608	0.0356822
REACTOME_SULFUR_AMINO_ACID_METABOLISM	29	0.0389885	0.388459	0.0541046	0.023803	0.0341289	0.0284077	0.0106654	0.0268873	0.499287	0.303317	0.0467839	0.0267367	0.0218302	0.375049	0.0351994	0.0329706	0.40999	0.37068
REACTOME_SYNTHESIS_OF_DNA	101	0.000133497	0.027078	0.00020978	0.023803	0.000142463	0.0284077	0.604023	0.38945	0.970983	0.392153	0.691114	0.324193	0.000232805	0.0345208	0.000401895	0.206378	0.000247922	0.0356822
REACTOME_TETRAHYDROBIOPTERIN_BH4_SYNTHESIS_RECYCLING_SALVAGE_AND_REGULATION	12	0.0111081	0.027078	0.00273743	0.023803	0.00509067	0.0284077	0.668967	0.368775	0.720375	0.395607	0.128	0.279139	0.000232805	0.0345208	0.508215	0.0329706	0.00324607	0.0356822
REACTOME_TRNA_AMINOACYLATION	52	0.00104603	0.027078	0.149699	0.023803	0.00281735	0.0284077	0.0112196	0.252132	0.067344	0.385996	0.0460104	0.378183	0.0837984	0.0345208	0.0934646	0.0329706	0.00377273	0.0356822
SASSON_RESPONSE_TO_GONADOTROPHINS_UP	137	0.00104603	0.027078	0.0941232	0.023803	0.00456014	0.0284077	0.000781462	0.305218	0.0774557	0.196046	0.0240806	0.168194	0.00256672	0.0345208	0.259697	0.398872	0.000247922	0.0356822
SCHLOSSER_MYC_TARGETS_REPRESSED_BY_SERUM	237	0.000133497	0.210622	0.00020978	0.023803	0.000142463	0.0284077	0.0285142	0.399619	0.276322	0.303317	0.00444816	0.331164	0.000232805	0.0345208	0.000401895	0.265474	0.000247922	0.347091
SESTO_RESPONSE_TO_UV_C3	33	0.000133497	0.027078	0.0172334	0.197917	0.000142463	0.0284077	0.134703	0.0268873	0.000727238	0.0333159	0.0412818	0.0267367	0.667923	0.453111	0.752111	0.0329706	0.125365	0.349345
SESTO_RESPONSE_TO_UV_C8	106	0.0372655	0.287717	0.333618	0.234233	0.0268134	0.261507	0.00377943	0.0268873	0.104692	0.0333159	0.0322772	0.0267367	0.0322875	0.0345208	0.301204	0.352676	0.00894089	0.0356822
SHAFFER_IRF4_MULTIPLE_MYELOMA_PROGRAM	58	0.00156636	0.027078	0.00250602	0.246124	0.00182834	0.0284077	0.00069	0.0268873	0.212231	0.349022	0.00522219	0.0267367	0.00549256	0.102086	0.865837	0.0329706	0.460278	0.349345
SONG_TARGETS_OF_IE86_CMV_PROTEIN	96	0.000133497	0.027078	0.00020978	0.023803	0.000142463	0.0284077	0.0463426	0.45912	0.819843	0.442897	0.323628	0.445216	0.000232805	0.0345208	0.247036	0.282031	0.000247922	0.0356822
STEIN_ESR1_TARGETS	143	0.000571557	0.027078	0.000896244	0.023803	0.000142463	0.0284077	0.926309	0.439967	0.970983	0.424777	0.959227	0.389592	0.000232805	0.0345208	0.000401895	0.282031	0.000247922	0.0356822
STEIN_ESRRA_TARGETS_RESPONSIVE_TO_ESTROGEN_DN	77	0.000133497	0.027078	0.00020978	0.023803	0.000142463	0.0284077	0.76545	0.395613	0.970983	0.424777	0.959227	0.389592	0.000232805	0.0345208	0.00234954	0.329914	0.000247922	0.0356822
TARTE_PLASMA_CELL_VS_PLASMABLAST_DN	428	0.000133497	0.255442	0.00020978	0.023803	0.000142463	0.264221	0.000138333	0.0268873	0.0459512	0.376246	0.000225917	0.0267367	0.000232805	0.299745	0.251112	0.282031	0.000247922	0.349345
UDAYAKUMAR_MED1_TARGETS_UP	269	0.000133497	0.338191	0.00020978	0.150315	0.000510769	0.354872	0.0248517	0.305218	0.0645537	0.376246	0.000569851	0.168194	0.000232805	0.0345208	0.00483613	0.0329706	0.0190424	0.0356822
XU_HGF_SIGNALING_NOT_VIA_AKT1_6HR	59	0.000133497	0.027078	0.0356601	0.023803	0.00589978	0.0284077	0.000138333	0.0268873	0.944465	0.214227	0.000737778	0.0267367	0.760741	0.299745	0.526006	0.282031	0.678907	0.0356822
ZHU_CMV_ALL_UP	169	0.000133497	0.169878	0.007475	0.369538	0.000142463	0.312061	0.0320695	0.393049	0.0786108	0.0333159	0.00104127	0.0267367	0.0188942	0.0345208	0.159934	0.0329706	0.0897282	0.0356822
ABRAMSON_INTERACT_WITH_AIRE	57	0.029323	0.311081	0.181732	0.023803	0.000142463	0.0284077	0.227711	0.393049	0.564459	0.331545	0.523609	0.343495	0.00144758	0.0345208	0.000694182	0.0329706	0.0294953	0.0356822
AMIT_DELAYED_EARLY_GENES	39	0.0100762	0.300845	0.00470712	0.023803	0.0630178	0.0284077	0.00198104	0.166362	0.0110171	0.0333159	0.000225917	0.168194	0.87541	0.430602	0.0161246	0.352676	0.0245128	0.402046
AMUNDSON_RESPONSE_TO_ARSENITE	356	0.00138836	0.378308	0.0793636	0.023803	0.0175812	0.363073	0.000138333	0.0268873	0.000415	0.0333159	0.00249638	0.0267367	0.0528542	0.299745	0.86633	0.352676	0.0125808	0.349345
BENPORATH_ES_1	554	0.000133497	0.027078	0.00020978	0.023803	0.000142463	0.0284077	0.0307834	0.461813	0.131128	0.358661	0.371391	0.435922	0.00256672	0.0345208	0.795902	0.282031	0.0227994	0.313272
BENPORATH_MYC_TARGETS_WITH_EBOX	248	0.0139357	0.311081	0.00121482	0.508328	0.117181	0.381122	0.000138333	0.322677	0.664848	0.0333159	0.000397708	0.445216	0.0223626	0.0345208	0.216605	0.0329706	0.0117991	0.0356822
BIOCARTA_HIF_PATHWAY	32	0.000133497	0.155203	0.00121482	0.023803	0.000848444	0.0284077	0.00542486	0.0268873	0.970347	0.376246	0.116233	0.0267367	0.760741	0.343023	0.729364	0.0329706	0.743296	0.0356822
BLALOCK_ALZHEIMERS_DISEASE_INCIPIENT_DN	224	0.0160209	0.342618	0.00020978	0.150315	0.0124139	0.177581	0.0406759	0.307687	0.100445	0.250286	0.0054381	0.0267367	0.0212927	0.397543	0.0579324	0.0329706	0.00202889	0.0356822
BLUM_RESPONSE_TO_SALIRASIB_DN	499	0.000133497	0.027078	0.00020978	0.023803	0.000142463	0.0284077	0.000138333	0.346929	0.740862	0.454395	0.00214667	0.442936	0.000232805	0.299745	0.0747971	0.352676	0.000247922	0.349345
BLUM_RESPONSE_TO_SALIRASIB_UP	394	0.000133497	0.300845	0.00020978	0.023803	0.000142463	0.364598	0.000138333	0.252132	0.000415	0.358661	0.000225917	0.331164	0.000232805	0.0345208	0.403878	0.282031	0.000247922	0.305603
BROWNE_HCMV_INFECTION_48HR_UP	234	0.0303782	0.38658	0.0137448	0.023803	0.0627508	0.264221	0.000260614	0.0268873	0.0936431	0.0333159	0.0431384	0.0267367	0.0196137	0.215706	0.0955006	0.0329706	0.0510153	0.212999
CHICAS_RB1_TARGETS_SENESCENT	966	0.000133497	0.210622	0.00261308	0.152263	0.000142463	0.0284077	0.0244277	0.515811	0.681949	0.357101	0.709718	0.360015	0.000232805	0.0345208	0.00986674	0.282031	0.000247922	0.0356822
COULOUARN_TEMPORAL_TGFB1_SIGNATURE_UP	189	0.00122503	0.371342	0.0199779	0.023803	0.000142463	0.264221	0.000138333	0.0268873	0.032937	0.0333159	0.00132225	0.152112	0.958143	0.299745	0.990246	0.367531	0.972658	0.0356822
DAZARD_RESPONSE_TO_UV_NHEK_UP	283	0.000133497	0.027078	0.0101958	0.150315	0.000142463	0.0284077	0.000138333	0.161584	0.0109086	0.0333159	0.000225917	0.274328	0.279761	0.0345208	0.990246	0.310539	0.796942	0.402046
DAZARD_RESPONSE_TO_UV_SCC_DN	201	0.012228	0.027078	0.017854	0.023803	0.0383912	0.336435	0.118971	0.377214	0.000727238	0.0333159	0.0289282	0.442936	0.865608	0.453111	0.00665071	0.0329706	0.255947	0.349345
DAZARD_UV_RESPONSE_CLUSTER_G2	33	0.00037068	0.027078	0.0235345	0.150315	0.000276667	0.0284077	0.00439107	0.258672	0.00215532	0.0333159	0.00668689	0.0267367	0.37163	0.415	0.990246	0.398872	0.506727	0.439515
DEBIASI_APOPTOSIS_BY_REOVIRUS_INFECTION_UP	520	0.000133497	0.353363	0.00309948	0.396823	0.000142463	0.177581	0.027675	0.451326	0.000415	0.0333159	0.000397708	0.360015	0.0196137	0.443411	0.0152344	0.0329706	0.0895561	0.349345
ENK_UV_RESPONSE_KERATINOCYTE_DN	780	0.000133497	0.287717	0.00020978	0.023803	0.000142463	0.177581	0.003818	0.443438	0.258927	0.376246	0.0187846	0.397107	0.000232805	0.343023	0.00379092	0.329914	0.000247922	0.0356822
FULCHER_INFLAMMATORY_RESPONSE_LECTIN_VS_LPS_UP	853	0.000133497	0.311081	0.0279987	0.323029	0.000142463	0.398806	0.000138333	0.0268873	0.000415	0.294664	0.000225917	0.0267367	0.0143993	0.49375	0.385926	0.440152	0.00893314	0.42296
GARY_CD5_TARGETS_UP	791	0.000571557	0.394742	0.0295692	0.023803	0.000142463	0.387976	0.000138333	0.346929	0.0635045	0.416021	0.0233712	0.445216	0.000232805	0.0345208	0.016017	0.330625	0.000247922	0.313272
GHO_ATF5_TARGETS_DN	19	0.0242915	0.027078	0.120429	0.023803	0.0141951	0.0284077	0.0172842	0.0268873	0.16849	0.0333159	0.0077793	0.0267367	0.765609	0.348317	0.990246	0.444091	0.570768	0.41157
GRAHAM_NORMAL_QUIESCENT_VS_NORMAL_DIVIDING_DN	126	0.000133497	0.027078	0.00159749	0.023803	0.012464	0.0284077	0.0107152	0.346929	0.976456	0.460446	0.446855	0.466115	0.000232805	0.0345208	0.701211	0.352676	0.000247922	0.349345
HAN_SATB1_TARGETS_DN	774	0.000133497	0.027078	0.00020978	0.288862	0.0287358	0.261507	0.000138333	0.273173	0.00107047	0.0333159	0.000225917	0.283589	0.33926	0.299745	0.643752	0.364355	0.0254533	0.0356822
HUANG_DASATINIB_RESISTANCE_UP	163	0.00220269	0.027078	0.457645	0.404878	0.0115786	0.0284077	0.000138333	0.0268873	0.000727238	0.0333159	0.000569851	0.0267367	0.0713139	0.332152	0.990246	0.455929	0.766001	0.413261
KEGG_CYSTEINE_AND_METHIONINE_METABOLISM	28	0.197725	0.332578	0.147011	0.023803	0.0195281	0.0284077	0.0138836	0.0268873	0.0687969	0.196046	0.00512171	0.0267367	0.00847119	0.343023	0.172761	0.0329706	0.0377317	0.235034
KOBAYASHI_EGFR_SIGNALING_6HR_UP	12	0.516849	0.394693	0.00427189	0.023803	0.00668966	0.0284077	0.596318	0.307687	0.0133901	0.19423	0.0216018	0.343495	0.424926	0.348317	0.029241	0.0329706	0.00543438	0.0356822
KRIGE_RESPONSE_TO_TOSEDOSTAT_6HR_UP	1636	0.000133497	0.392306	0.000734231	0.364611	0.000142463	0.399754	0.0175978	0.335984	0.000415	0.376246	0.00627164	0.331164	0.00041956	0.375049	0.00234954	0.0329706	0.000247922	0.402046
LINDSTEDT_DENDRITIC_CELL_MATURATION_B	71	0.0174942	0.027078	0.00781727	0.023803	0.00200392	0.0284077	0.0447143	0.322677	0.187099	0.0333159	0.717499	0.165589	0.612599	0.369735	0.029241	0.0329706	0.633859	0.44846
LIU_SOX4_TARGETS_DN	534	0.000133497	0.388459	0.00020978	0.234233	0.000142463	0.455263	0.118971	0.399619	0.0150355	0.358661	0.0990891	0.331164	0.00450834	0.0345208	0.00853435	0.0329706	0.000247922	0.0356822
LOPEZ_MESOTHELIOMA_SURVIVAL_OVERALL_DN	33	0.0244566	0.027078	0.0300446	0.023803	0.0583345	0.0284077	0.000138333	0.0268873	0.105747	0.298904	0.000225917	0.0267367	0.62712	0.0345208	0.990246	0.364355	0.681187	0.303016
MARTENS_TRETINOIN_RESPONSE_DN	765	0.000133497	0.311081	0.00020978	0.152263	0.000142463	0.264221	0.000138333	0.37256	0.0419494	0.19423	0.000225917	0.309422	0.000232805	0.343023	0.0544899	0.0329706	0.000247922	0.0356822
MUELLER_PLURINET	345	0.000133497	0.027078	0.00020978	0.023803	0.000142463	0.177581	0.362543	0.409927	0.136054	0.294664	0.183173	0.283589	0.000232805	0.0345208	0.00833018	0.282031	0.000247922	0.0356822
NAGASHIMA_EGF_SIGNALING_UP	84	0.0290511	0.210622	0.00989852	0.023803	0.0262158	0.264221	0.000138333	0.0268873	0.000415	0.0333159	0.00949605	0.0267367	0.958143	0.441626	0.0758051	0.310539	0.95372	0.42296
OXFORD_RALA_OR_RALB_TARGETS_UP	84	0.000469908	0.027078	0.00693114	0.023803	0.00234797	0.0284077	0.00881545	0.398539	0.970983	0.383368	0.687302	0.419227	0.000232805	0.0345208	0.263388	0.282031	0.000247922	0.313272
PATIL_LIVER_CANCER	1067	0.000133497	0.027078	0.00020978	0.152263	0.000142463	0.0284077	0.000138333	0.0268873	0.298553	0.376246	0.0158014	0.343495	0.000232805	0.348317	0.863782	0.282031	0.000247922	0.349345
PHONG_TNF_RESPONSE_NOT_VIA_P38	600	0.000133497	0.169878	0.00020978	0.023803	0.000142463	0.177581	0.000138333	0.0268873	0.00215532	0.303317	0.000397708	0.0267367	0.0215163	0.363619	0.990246	0.265474	0.544536	0.455521
PUJANA_ATM_PCC_NETWORK	1734	0.000469908	0.372997	0.0045921	0.023803	0.000617799	0.363073	0.0320897	0.424488	0.0890867	0.376246	0.187088	0.398281	0.000232805	0.299745	0.00129424	0.0329706	0.00233023	0.0356822
REACTOME_ACTIVATION_OF_ATR_IN_RESPONSE_TO_REPLICATION_STRESS	55	0.000133497	0.027078	0.000569851	0.023803	0.000276667	0.0284077	0.950182	0.364979	0.970983	0.411912	0.985487	0.406857	0.000232805	0.0345208	0.00234954	0.352676	0.000247922	0.305603
REACTOME_ACTIVATION_OF_THE_PRE_REPLICATIVE_COMPLEX	38	0.000469908	0.027078	0.00358368	0.023803	0.000142463	0.0284077	0.933002	0.409927	0.970983	0.425868	0.964103	0.397273	0.000232805	0.102086	0.000694182	0.352676	0.000247922	0.0356822
REACTOME_ANTIGEN_PROCESSING_UBIQUITINATION_PROTEASOME_DEGRADATION	236	0.000779184	0.311081	0.00020978	0.023803	0.000142463	0.399754	0.0485251	0.390571	0.706938	0.411912	0.00783963	0.0267367	0.101354	0.363619	0.00853435	0.0329706	0.00314239	0.349345
REACTOME_AUTODEGRADATION_OF_CDH1_BY_CDH1_APC_C	53	0.00750485	0.300845	0.000569851	0.023803	0.000510769	0.335592	0.0472295	0.344941	0.711069	0.376246	0.00204255	0.165589	0.0309747	0.299745	0.0791328	0.0329706	0.00324607	0.0356822
REACTOME_CELL_CYCLE_CHECKPOINTS	139	0.000133497	0.027078	0.00020978	0.023803	0.000142463	0.0284077	0.389666	0.38945	0.970983	0.376246	0.383142	0.324193	0.000232805	0.0345208	0.00256433	0.282031	0.000247922	0.305603
REACTOME_CELL_CYCLE_MITOTIC	397	0.000133497	0.027078	0.00020978	0.023803	0.000142463	0.0284077	0.0258303	0.440538	0.878437	0.389923	0.917194	0.439682	0.000232805	0.299745	0.0103934	0.282031	0.000247922	0.349345
REACTOME_DIABETES_PATHWAYS	183	0.000255385	0.027078	0.188088	0.023803	0.0776341	0.0284077	0.126562	0.0268873	0.104537	0.0333159	0.0614713	0.0267367	0.000232805	0.0345208	0.990246	0.498263	0.00778923	0.349345
REACTOME_MRNA_SPLICING	136	0.0019508	0.210622	0.0230955	0.023803	0.000142463	0.261507	0.48989	0.456272	0.861828	0.376246	0.80608	0.398281	0.0202185	0.0345208	0.000401895	0.0329706	0.00748122	0.0356822
REACTOME_PERK_REGULATED_GENE_EXPRESSION	46	0.00037068	0.027078	0.0534124	0.023803	0.000276667	0.0284077	0.0685868	0.322677	0.00192504	0.0333159	0.048559	0.0267367	0.144955	0.343023	0.324319	0.0329706	0.0874274	0.402046
REACTOME_PROCESSING_OF_CAPPED_INTRON_CONTAINING_PRE_MRNA	178	0.000133497	0.329472	0.00664525	0.023803	0.000142463	0.194136	0.468423	0.498263	0.846929	0.358661	0.613433	0.398281	0.00499811	0.0345208	0.000401895	0.0329706	0.00257973	0.0356822
REACTOME_REGULATION_OF_HYPOXIA_INDUCIBLE_FACTOR_HIF_BY_OXYGEN	29	0.150339	0.243304	0.00227262	0.023803	0.00322114	0.0284077	0.15887	0.322677	0.0391914	0.349022	0.00847337	0.331164	0.295118	0.0345208	0.248264	0.0329706	0.00202889	0.0356822
REN_ALVEOLAR_RHABDOMYOSARCOMA_DN	749	0.000133497	0.027078	0.619539	0.412478	0.000142463	0.312061	0.000138333	0.0268873	0.00229654	0.376246	0.000225917	0.251894	0.000232805	0.0345208	0.898634	0.446318	0.0173545	0.347091
RHEIN_ALL_GLUCOCORTICOID_THERAPY_DN	525	0.000133497	0.027078	0.00020978	0.0707037	0.000142463	0.0284077	0.000138333	0.305218	0.275457	0.4576	0.000225917	0.490915	0.000232805	0.0345208	0.354929	0.352676	0.000247922	0.349345
RUIZ_TNC_TARGETS_DN	251	0.000133497	0.027078	0.00020978	0.023803	0.000142463	0.0284077	0.000260614	0.307687	0.816259	0.454395	0.18603	0.391098	0.000232805	0.0345208	0.0778699	0.390316	0.000247922	0.349345
RUTELLA_RESPONSE_TO_CSF2RB_AND_IL4_UP	529	0.0118082	0.311081	0.0172426	0.152263	0.00361413	0.398806	0.000138333	0.0268873	0.156226	0.0333159	0.00351829	0.0267367	0.00144758	0.413296	0.745073	0.441671	0.00188079	0.47649
SUH_COEXPRESSED_WITH_ID1_AND_ID2_UP	26	0.00830934	0.027078	0.00447628	0.023803	0.00243056	0.0284077	0.000138333	0.131837	0.419695	0.358661	0.00228167	0.0267367	0.757659	0.397543	0.0282694	0.204327	0.0727896	0.349345
SUNG_METASTASIS_STROMA_DN	77	0.000255385	0.027078	0.000399791	0.023803	0.000142463	0.0284077	0.462975	0.407797	0.584455	0.36427	0.954992	0.389592	0.00741359	0.0345208	0.245434	0.282031	0.00044655	0.0356822
TAVOR_CEBPA_TARGETS_UP	60	0.000133497	0.027078	0.329072	0.023803	0.0494908	0.0284077	0.00420882	0.0268873	0.0077218	0.0333159	0.234337	0.0267367	0.958143	0.343023	0.891593	0.352676	0.807204	0.484185
TOOKER_GEMCITABINE_RESISTANCE_DN	248	0.000133497	0.027078	0.00020978	0.288862	0.000142463	0.264221	0.000138333	0.0268873	0.000415	0.358661	0.00524263	0.351288	0.000232805	0.234074	0.188645	0.367531	0.0241419	0.413261
VERNELL_RETINOBLASTOMA_PATHWAY_UP	105	0.000133497	0.027078	0.000569851	0.023803	0.000142463	0.177581	0.622939	0.41296	0.970983	0.512821	0.959227	0.331164	0.000232805	0.0345208	0.0187365	0.282031	0.000247922	0.0356822
WHITFIELD_CELL_CYCLE_G1_S	211	0.000255385	0.027078	0.0614498	0.023803	0.0568618	0.0284077	0.668787	0.430952	0.740862	0.516081	0.959227	0.407797	0.000232805	0.0345208	0.000401895	0.0329706	0.000247922	0.0356822
ZHANG_RESPONSE_TO_IKK_INHIBITOR_AND_TNF_UP	354	0.000133497	0.027078	0.0122721	0.152263	0.000142463	0.0284077	0.000260614	0.263084	0.00462051	0.0333159	0.0210498	0.324193	0.958143	0.413296	0.20814	0.0329706	0.972658	0.303016
ZHOU_TNF_SIGNALING_30MIN	75	0.000133497	0.027078	0.404647	0.242054	0.00655451	0.0284077	0.00955975	0.0268873	0.0664891	0.0333159	0.110254	0.0267367	0.0661578	0.0345208	0.122436	0.0329706	0.314416	0.208146
ZWANG_CLASS_1_TRANSIENTLY_INDUCED_BY_EGF	686	0.000133497	0.300845	0.040933	0.023803	0.0147059	0.363073	0.000138333	0.0268873	0.000415	0.0333159	0.00361162	0.421846	0.825886	0.413296	0.632622	0.0329706	0.911802	0.349345
ZWANG_CLASS_3_TRANSIENTLY_INDUCED_BY_EGF	356	0.000133497	0.027078	0.0179939	0.023803	0.00105405	0.177581	0.000138333	0.053324	0.000415	0.0333159	0.000875688	0.165589	0.696212	0.437267	0.0535269	0.0329706	0.402235	0.303016
ABE_VEGFA_TARGETS	24	0.0534354	0.027078	0.201664	0.455034	0.44268	0.0284077	0.334615	0.0268873	0.00888847	0.0333159	0.237135	0.0267367	0.449204	0.0345208	0.990246	0.0329706	0.716149	0.0356822
AGARWAL_AKT_PATHWAY_TARGETS	14	0.447671	0.0805485	0.973151	0.023803	0.97668	0.0284077	0.00881545	0.0268873	0.481636	0.0333159	0.0236786	0.0267367	0.189893	0.215706	0.167208	0.0329706	0.0944613	0.0356822
AMIT_SERUM_RESPONSE_60_MCF10A	125	0.00931898	0.027078	0.111755	0.023803	0.071448	0.226282	0.000138333	0.0268873	0.00379272	0.0333159	0.0127267	0.0267367	0.302003	0.215706	0.853827	0.206378	0.972658	0.402046
BIDUS_METASTASIS_UP	388	0.000255385	0.369186	0.00187004	0.023803	0.00216113	0.336289	0.0315768	0.420968	0.290964	0.376246	0.0260594	0.406857	0.000232805	0.299745	0.0121301	0.352676	0.000247922	0.349345
BIOCARTA_G1_PATHWAY	60	0.0017181	0.40617	0.00435965	0.023803	0.0893627	0.261507	0.565175	0.461813	0.970983	0.43454	0.673019	0.397273	0.00610361	0.0345208	0.038857	0.0329706	0.0212318	0.0356822
BIOCARTA_MCM_PATHWAY	27	0.0839243	0.027078	0.26027	0.023803	0.00902012	0.0284077	0.532923	0.442131	0.951706	0.36427	0.959227	0.359831	0.000232805	0.0345208	0.0212301	0.282031	0.000247922	0.0356822
BOQUEST_STEM_CELL_CULTURED_VS_FRESH_UP	709	0.596655	0.027078	0.978916	0.023803	0.978896	0.312061	0.00069	0.0268873	0.806707	0.0333159	0.199119	0.0267367	0.0206228	0.0345208	0.990246	0.206378	0.146892	0.0356822
BORCZUK_MALIGNANT_MESOTHELIOMA_UP	479	0.000133497	0.345833	0.00020978	0.360189	0.000142463	0.295607	0.000481767	0.30158	0.0860859	0.408859	0.0277252	0.457277	0.000232805	0.0345208	0.131317	0.0329706	0.000247922	0.349345
BRUECKNER_TARGETS_OF_MIRLET7A3_DN	128	0.0102766	0.027078	0.835506	0.13701	0.0538811	0.405021	0.000138333	0.0268873	0.00698149	0.358661	0.000225917	0.0267367	0.000232805	0.0345208	0.990246	0.454009	0.112892	0.305603
CAFFAREL_RESPONSE_TO_THC_8HR_5_DN	17	0.295444	0.210622	0.478598	0.023803	0.220961	0.0284077	0.160067	0.153539	0.112635	0.0333159	0.0547977	0.0267367	0.00766032	0.0345208	0.336998	0.0329706	0.00584249	0.0356822
CAFFAREL_RESPONSE_TO_THC_UP	50	0.0667088	0.359264	0.0236513	0.023803	0.0735121	0.0284077	0.0032084	0.0268873	0.246385	0.415741	0.0647463	0.309422	0.166542	0.299745	0.0483699	0.0329706	0.00629773	0.0356822
CHIBA_RESPONSE_TO_TSA	60	0.00104603	0.027078	0.349239	0.023803	0.0168285	0.0284077	0.00198104	0.0794313	0.199665	0.380208	0.04113	0.0267367	0.134747	0.0345208	0.990246	0.352676	0.092005	0.35652
DANG_REGULATED_BY_MYC_DN	406	0.00830934	0.027078	0.958541	0.023803	0.0194988	0.0284077	0.000138333	0.0268873	0.257269	0.214227	0.000225917	0.0267367	0.768487	0.215706	0.990246	0.310539	0.492504	0.349345
DAVICIONI_TARGETS_OF_PAX_FOXO1_FUSIONS_UP	428	0.375515	0.027078	0.956231	0.152263	0.870206	0.0284077	0.000138333	0.0268873	0.711069	0.0333159	0.00236775	0.0267367	0.005299	0.348317	0.863782	0.398769	0.000247922	0.403909
DITTMER_PTHLH_TARGETS_UP	207	0.0204841	0.435367	0.000734231	0.023803	0.000142463	0.381122	0.000138333	0.0268873	0.360578	0.0333159	0.00132225	0.257509	0.00619135	0.397543	0.990246	0.407807	0.1244	0.431142
ENK_UV_RESPONSE_EPIDERMIS_UP	425	0.000133497	0.027078	0.000569851	0.13701	0.000396332	0.0284077	0.000138333	0.350758	0.000727238	0.0333159	0.00351829	0.168194	0.239157	0.365406	0.776576	0.282031	0.366528	0.212999
FERRANDO_T_ALL_WITH_MLL_ENL_FUSION_DN	116	0.0418478	0.027078	0.0013338	0.023803	0.000142463	0.0284077	0.332916	0.406582	0.804086	0.376246	0.724459	0.0267367	0.000232805	0.299745	0.601553	0.282031	0.000247922	0.349345
FEVR_CTNNB1_TARGETS_DN	745	0.000133497	0.168938	0.00020978	0.023803	0.000142463	0.0284077	0.000138333	0.38945	0.0860859	0.358661	0.0114356	0.419227	0.000606032	0.215706	0.0576942	0.282031	0.00188079	0.349345
FOURNIER_ACINAR_DEVELOPMENT_LATE_2	454	0.000133497	0.255442	0.00020978	0.023803	0.000142463	0.264221	0.000138333	0.322677	0.322627	0.414085	0.00361162	0.516488	0.000232805	0.299745	0.000401895	0.282031	0.000247922	0.313272
FUJII_YBX1_TARGETS_DN	355	0.000255385	0.311081	0.00227262	0.023803	0.000142463	0.264221	0.000781462	0.420968	0.970983	0.463298	0.80898	0.516488	0.000232805	0.0345208	0.029241	0.352676	0.000247922	0.349345
GAJATE_RESPONSE_TO_TRABECTEDIN_UP	121	0.0367574	0.18534	0.590014	0.023803	0.0837769	0.0284077	0.0195398	0.0268873	0.473549	0.0333159	0.00236775	0.0267367	0.118434	0.272714	0.898875	0.0329706	0.536747	0.35652
GARGALOVIC_RESPONSE_TO_OXIDIZED_PHOSPHOLIPIDS_TURQUOISE_UP	147	0.000133497	0.251657	0.15711	0.023803	0.0443836	0.364598	0.0524215	0.340714	0.0389411	0.357101	0.000225917	0.213188	0.0130645	0.102086	0.0351994	0.0329706	0.0274286	0.349345
HOOI_ST7_TARGETS_DN	189	0.00327257	0.311081	0.0977494	0.023803	0.000142463	0.264221	0.765498	0.443438	0.0505293	0.0333159	0.0431384	0.0267367	0.958143	0.0345208	0.643752	0.0329706	0.756967	0.0356822
INAMURA_LUNG_CANCER_SCC_SUBTYPES_UP	26	0.00380147	0.436468	0.0488081	0.323029	0.0102821	0.312061	0.236378	0.41406	0.0068415	0.196046	0.111319	0.251894	0.00327257	0.0345208	0.0121301	0.0329706	0.0833117	0.0356822
JIANG_TIP30_TARGETS_UP	85	0.0235037	0.027078	0.00322846	0.023803	0.300454	0.0284077	0.000138333	0.0268873	0.24475	0.349022	0.000875688	0.0267367	0.312398	0.417877	0.769278	0.204327	0.331863	0.313272
JOHNSTONE_PARVB_TARGETS_3_DN	1584	0.000133497	0.311081	0.00020978	0.023803	0.000142463	0.312061	0.00355714	0.433995	0.0153387	0.358661	0.0666129	0.382894	0.000232805	0.343023	0.000401895	0.282031	0.000247922	0.377308
KANG_FLUOROURACIL_RESISTANCE_DN	24	0.000133497	0.027078	0.0310361	0.023803	0.000142463	0.0284077	0.04937	0.0268873	0.548013	0.358661	0.0318797	0.168194	0.635111	0.234074	0.990246	0.407807	0.972658	0.326489
KAUFFMANN_MELANOMA_RELAPSE_UP	95	0.000133497	0.027078	0.00227262	0.023803	0.000142463	0.0284077	0.948365	0.346929	0.970983	0.460446	0.959227	0.38773	0.0013363	0.343023	0.000401895	0.282031	0.000247922	0.349345
KEGG_CITRATE_CYCLE_TCA_CYCLE	41	0.0168016	0.301352	0.100413	0.023803	0.000276667	0.194136	0.0993997	0.0268873	0.620921	0.416812	0.0333997	0.0267367	0.0283793	0.348317	0.111148	0.282031	0.00845681	0.0356822
KEGG_HUNTINGTONS_DISEASE	173	0.000133497	0.027078	0.00121482	0.288862	0.000142463	0.322875	0.000138333	0.30158	0.6931	0.392153	0.019614	0.0267367	0.715146	0.403578	0.101351	0.0329706	0.0236824	0.303016
KEGG_MISMATCH_REPAIR	25	0.0212299	0.027078	0.0285121	0.023803	0.0429589	0.0284077	0.948365	0.153539	0.970983	0.40601	0.959227	0.363446	0.0478504	0.299745	0.671063	0.282031	0.0370526	0.0356822
KEGG_PURINE_METABOLISM	176	0.226091	0.027078	0.483447	0.023803	0.145733	0.0284077	0.821826	0.407797	0.970983	0.0333159	0.901192	0.397107	0.00399558	0.0345208	0.247036	0.0329706	0.00257973	0.0356822
KEGG_SPLICEOSOME	128	0.000571557	0.027078	0.214607	0.023803	0.000142463	0.177581	0.569581	0.385801	0.33327	0.349022	0.768921	0.398281	0.00904572	0.299745	0.000401895	0.0329706	0.0165075	0.0356822
KIM_MYC_AMPLIFICATION_TARGETS_UP	241	0.00341041	0.027078	0.134532	0.023803	0.0969122	0.0284077	0.221082	0.346929	0.949466	0.449503	0.0340474	0.0267367	0.60824	0.359777	0.194204	0.0329706	0.0346808	0.0356822
KIM_WT1_TARGETS_DN	715	0.000133497	0.311081	0.00020978	0.186062	0.000142463	0.336289	0.000138333	0.461813	0.0127267	0.389923	0.0222599	0.359831	0.00758705	0.453111	0.000401895	0.398872	0.000247922	0.43292
KOBAYASHI_EGFR_SIGNALING_24HR_DN	377	0.000133497	0.027078	0.00020978	0.023803	0.000142463	0.177581	0.000138333	0.322677	0.944983	0.366049	0.0104473	0.402242	0.000232805	0.348317	0.850517	0.398872	0.000247922	0.349345
KOINUMA_TARGETS_OF_SMAD2_OR_SMAD3	1403	0.000133497	0.313448	0.00020978	0.152263	0.000142463	0.336289	0.000138333	0.0268873	0.000415	0.459742	0.000225917	0.0267367	0.00825837	0.436941	0.271541	0.204327	0.343064	0.416698
KRIGE_RESPONSE_TO_TOSEDOSTAT_24HR_UP	1364	0.000133497	0.392306	0.0201457	0.270881	0.000510769	0.399754	0.00262435	0.284925	0.000415	0.376246	0.00344681	0.359831	0.00936933	0.299745	0.0227062	0.282031	0.000639888	0.349345
LIANG_SILENCED_BY_METHYLATION_2	79	0.000133497	0.210622	0.272246	0.396823	0.0118766	0.0284077	0.016139	0.263084	0.023324	0.0333159	0.000225917	0.104603	0.266226	0.348317	0.990246	0.0329706	0.871565	0.0356822
LU_TUMOR_ANGIOGENESIS_UP	65	0.960149	0.311081	0.739406	0.023803	0.97668	0.0284077	0.0250844	0.0268873	0.513289	0.0333159	0.00985914	0.0267367	0.346173	0.348317	0.990246	0.0329706	0.859807	0.0356822
MIPS_55S_RIBOSOME_MITOCHONDRIAL	58	0.000469908	0.168938	0.00020978	0.023803	0.000142463	0.177581	0.00112898	0.346929	0.504071	0.358661	0.036998	0.0788843	0.103917	0.343023	0.00438554	0.0329706	0.00233023	0.305603
MOREAUX_B_LYMPHOCYTE_MATURATION_BY_TACI_DN	90	0.000133497	0.027078	0.00020978	0.023803	0.000142463	0.0284077	0.0889083	0.37256	0.688271	0.42282	0.134041	0.324193	0.00041956	0.215706	0.000694182	0.282031	0.000839121	0.349345
NGO_MALIGNANT_GLIOMA_1P_LOH	20	0.0283419	0.169878	0.703171	0.26473	0.00136357	0.0284077	0.0539053	0.0268873	0.819843	0.415741	0.0417681	0.331164	0.00222574	0.0345208	0.892494	0.398872	0.00279767	0.0356822
NOJIMA_SFRP2_TARGETS_UP	44	0.0242915	0.027078	0.219283	0.023803	0.23238	0.0284077	0.00521585	0.0268873	0.34362	0.349022	0.0016178	0.0267367	0.496997	0.299745	0.732154	0.0329706	0.609978	0.35652
NUYTTEN_EZH2_TARGETS_DN	1366	0.000133497	0.027078	0.00020978	0.023803	0.000142463	0.0284077	0.000138333	0.424488	0.383694	0.389923	0.0823001	0.370931	0.000232805	0.348317	0.869538	0.352676	0.00799116	0.349345
ONKEN_UVEAL_MELANOMA_UP	1301	0.000133497	0.417043	0.00020978	0.434531	0.000142463	0.45119	0.000138333	0.305218	0.000415	0.477507	0.000225917	0.251894	0.0070101	0.481303	0.0176627	0.282031	0.000247922	0.303016
OSADA_ASCL1_TARGETS_DN	47	0.0845261	0.027078	0.319293	0.150315	0.626087	0.194136	0.000138333	0.0268873	0.307797	0.376246	0.00236775	0.0267367	0.0983162	0.0345208	0.990246	0.0329706	0.0418264	0.0356822
OXFORD_RALA_OR_RALB_TARGETS_DN	53	0.087355	0.027078	0.951561	0.023803	0.383966	0.261507	0.0329038	0.322677	0.00192504	0.0333159	0.000225917	0.309422	0.63469	0.0345208	0.990246	0.0329706	0.639035	0.0356822
PETROVA_ENDOTHELIUM_LYMPHATIC_VS_BLOOD_DN	271	0.00178675	0.169878	0.00250602	0.288862	0.0198386	0.177581	0.000138333	0.0268873	0.0481873	0.196046	0.000225917	0.0267367	0.0198005	0.348317	0.990246	0.469426	0.104947	0.402046
PID_MYC_ACTIVPATHWAY	111	0.055076	0.027078	0.00670245	0.16762	0.000142463	0.0284077	0.0312575	0.380337	0.213398	0.349022	0.0638276	0.381475	0.113097	0.0345208	0.388469	0.0329706	0.0148066	0.0356822
POTTI_TOPOTECAN_SENSITIVITY	226	0.0273675	0.279438	0.176365	0.323029	0.000142463	0.312061	0.000138333	0.0268873	0.00229654	0.331545	0.000225917	0.0267367	0.00144758	0.0345208	0.683661	0.352676	0.633859	0.35652
PUJANA_BREAST_CANCER_WITH_BRCA1_MUTATED_UP	79	0.0216652	0.027078	0.00020978	0.023803	0.00182834	0.0284077	0.393592	0.420968	0.740862	0.414085	0.959227	0.38773	0.000232805	0.0345208	0.186099	0.352676	0.000247922	0.349345
RADAEVA_RESPONSE_TO_IFNA1_UP	60	0.000133497	0.279438	0.18264	0.396823	0.000142463	0.264221	0.0752473	0.430952	0.00552	0.0333159	0.0185907	0.279139	0.00399558	0.0345208	0.990246	0.382529	0.0165075	0.0356822
REACTOME_DNA_REPLICATION	220	0.000133497	0.027078	0.00020978	0.023803	0.000142463	0.0284077	0.252678	0.440538	0.970983	0.389923	0.856179	0.359831	0.000232805	0.299745	0.0437673	0.352676	0.000247922	0.349345
REACTOME_DOWNSTREAM_SIGNALING_EVENTS_OF_B_CELL_RECEPTOR_BCR	116	0.00445433	0.332578	0.00485231	0.396823	0.140861	0.423177	0.0113538	0.289704	0.519356	0.331545	0.0358988	0.0267367	0.00610361	0.343023	0.000401895	0.0329706	0.00257973	0.347091
REACTOME_ENOS_ACTIVATION_AND_REGULATION	24	0.0348967	0.18534	0.00174266	0.246124	0.000848444	0.177581	0.770368	0.446613	0.708509	0.357101	0.016101	0.279139	0.00438363	0.0345208	0.178748	0.0329706	0.0105992	0.0356822
REACTOME_EXTENSION_OF_TELOMERES	32	0.0051678	0.027078	0.000399791	0.023803	0.000142463	0.0284077	0.948365	0.409927	0.970983	0.416021	0.959227	0.423699	0.00366528	0.0345208	0.260318	0.282031	0.00202889	0.349345
REACTOME_HIV_INFECTION	210	0.00202889	0.311081	0.00020978	0.023803	0.0188972	0.387976	0.525946	0.393049	0.663941	0.349022	0.00260318	0.168194	0.00537746	0.343023	0.00570221	0.0329706	0.000247922	0.349345
REACTOME_LAGGING_STRAND_SYNTHESIS	26	0.0166924	0.027078	0.00020978	0.023803	0.000142463	0.0284077	0.948365	0.383828	0.970983	0.424777	0.959227	0.382894	0.00177581	0.0345208	0.368859	0.282031	0.00247463	0.313272
REACTOME_METABOLISM_OF_VITAMINS_AND_COFACTORS	88	0.0051678	0.027078	0.025149	0.023803	0.0469524	0.0284077	0.0464097	0.322677	0.954693	0.504226	0.398413	0.279139	0.508814	0.0345208	0.127935	0.0329706	0.522569	0.208146
REACTOME_MRNA_PROCESSING	193	0.000133497	0.329472	0.0047725	0.023803	0.000142463	0.271573	0.657913	0.444848	0.681949	0.250286	0.567469	0.398281	0.0070101	0.299745	0.000401895	0.0329706	0.00044655	0.0356822
REACTOME_POL_SWITCHING	19	0.00836528	0.027078	0.00687714	0.023803	0.0009545	0.0284077	0.951258	0.383828	0.970983	0.40601	0.959227	0.382894	0.0184965	0.0345208	0.618991	0.282031	0.0105992	0.212999
REACTOME_PROCESSIVE_SYNTHESIS_ON_THE_LAGGING_STRAND	18	0.0893095	0.027078	0.0106947	0.023803	0.000142463	0.0284077	0.916165	0.346929	0.970983	0.439592	0.959227	0.412014	0.0251278	0.0345208	0.321667	0.206378	0.0191374	0.0356822
REACTOME_PYRUVATE_METABOLISM_AND_CITRIC_ACID_TCA_CYCLE	61	0.000469908	0.251657	0.00345833	0.16762	0.000142463	0.264221	0.0765796	0.0268873	0.356587	0.376246	0.129523	0.0267367	0.03772	0.348317	0.00777741	0.310539	0.000247922	0.0356822
REACTOME_REGULATION_OF_MRNA_STABILITY_BY_PROTEINS_THAT_BIND_AU_RICH_ELEMENTS	89	0.000133497	0.168938	0.0618093	0.023803	0.000396332	0.295607	0.0167329	0.252132	0.436805	0.250286	0.0237052	0.0267367	0.324647	0.384191	0.0213058	0.0329706	0.0450454	0.208146
REACTOME_REGULATION_OF_ORNITHINE_DECARBOXYLASE_ODC	44	0.0167	0.300845	0.0197144	0.197917	0.151875	0.335592	0.015335	0.0268873	0.486132	0.358661	0.000225917	0.0267367	0.307682	0.348317	0.00926913	0.0329706	0.044379	0.303016
REACTOME_REPAIR_SYNTHESIS_FOR_GAP_FILLING_BY_DNA_POL_IN_TC_NER	18	0.000469908	0.027078	0.00147476	0.023803	0.00182834	0.0284077	0.945495	0.393049	0.970983	0.416021	0.954477	0.363446	0.0251278	0.0345208	0.239029	0.282031	0.0168679	0.349345
REACTOME_TRANSCRIPTION	190	0.0322324	0.369186	0.0246753	0.023803	0.00115347	0.0284077	0.813671	0.364979	0.291419	0.0333159	0.607762	0.373316	0.636609	0.455801	0.000401895	0.0329706	0.015355	0.305603
REACTOME_UNWINDING_OF_DNA	16	0.000133497	0.027078	0.125209	0.152263	0.000142463	0.0284077	0.9852	0.41296	0.970983	0.40601	0.959227	0.38773	0.000232805	0.0345208	0.00768403	0.282031	0.000247922	0.0356822
REACTOME_VIF_MEDIATED_DEGRADATION_OF_APOBEC3G	44	0.0167	0.027078	0.00731106	0.023803	0.0383912	0.335592	0.0725131	0.213188	0.879774	0.358661	0.000225917	0.0267367	0.286034	0.348317	0.0292242	0.0329706	0.0770308	0.208146
RICKMAN_TUMOR_DIFFERENTIATED_WELL_VS_POORLY_DN	581	0.000133497	0.027078	0.0567871	0.150315	0.00234797	0.0284077	0.000138333	0.0268873	0.217127	0.303317	0.000225917	0.0267367	0.397251	0.0345208	0.990246	0.434312	0.972658	0.349345
RODRIGUES_THYROID_CARCINOMA_ANAPLASTIC_UP	1310	0.000133497	0.417043	0.00020978	0.288862	0.000142463	0.402187	0.000138333	0.461813	0.000415	0.298904	0.000225917	0.383179	0.000232805	0.421154	0.0016042	0.376395	0.000247922	0.413261
RUTELLA_RESPONSE_TO_HGF_UP	618	0.000133497	0.371342	0.00677963	0.431548	0.0112163	0.439537	0.000138333	0.0268873	0.218114	0.402935	0.000225917	0.0267367	0.000606032	0.409497	0.990246	0.418767	0.00306084	0.425334
SAKAI_TUMOR_INFILTRATING_MONOCYTES_DN	113	0.0340166	0.320672	0.00622102	0.023803	0.000396332	0.0284077	0.758076	0.369435	0.0500652	0.349022	0.0600963	0.168194	0.808034	0.460191	0.000694182	0.0329706	0.00271502	0.0356822
SARRIO_EPITHELIAL_MESENCHYMAL_TRANSITION_UP	260	0.000133497	0.027078	0.00020978	0.023803	0.000142463	0.177581	0.000138333	0.305218	0.77736	0.383368	0.0184742	0.389592	0.000232805	0.348317	0.990246	0.282031	0.00306084	0.349345
SCHLOSSER_SERUM_RESPONSE_DN	1005	0.000255385	0.18534	0.00020978	0.337424	0.000142463	0.371366	0.000138333	0.369435	0.001328	0.358661	0.000225917	0.263538	0.00193539	0.47725	0.000401895	0.382529	0.000247922	0.413261
SEIDEN_MET_SIGNALING	33	0.00314624	0.266883	0.123857	0.023803	0.00463869	0.0284077	0.135333	0.0268873	0.681949	0.47993	0.0176817	0.347649	0.0973184	0.299745	0.159934	0.0329706	0.0183148	0.0356822
SENESE_HDAC3_TARGETS_UP	1089	0.000133497	0.392306	0.0470543	0.394663	0.000142463	0.387976	0.0355833	0.442131	0.485914	0.442897	0.0197585	0.435922	0.00659588	0.363619	0.000401895	0.0329706	0.0111171	0.349345
SHEDDEN_LUNG_CANCER_POOR_SURVIVAL_A6	679	0.000133497	0.311081	0.00020978	0.023803	0.000142463	0.264221	0.000138333	0.346929	0.0459512	0.389923	0.0140133	0.530556	0.000232805	0.348317	0.141913	0.369613	0.000247922	0.349345
SHEN_SMARCA2_TARGETS_UP	671	0.0350604	0.358146	0.00020978	0.150315	0.000142463	0.399754	0.00560064	0.393049	0.009545	0.376246	0.00792032	0.397273	0.0234676	0.441626	0.000401895	0.382529	0.00158259	0.43292
SMIRNOV_CIRCULATING_ENDOTHELIOCYTES_IN_CANCER_UP	239	0.00411666	0.311081	0.129492	0.234233	0.162643	0.0284077	0.000138333	0.0268873	0.000415	0.0333159	0.00132225	0.0267367	0.499032	0.348317	0.990246	0.0329706	0.972658	0.347091
SMIRNOV_RESPONSE_TO_IR_6HR_DN	152	0.0385871	0.168938	0.180753	0.023803	0.367379	0.264221	0.000138333	0.0268873	0.000415	0.0333159	0.000225917	0.0267367	0.717223	0.425552	0.989945	0.282031	0.911956	0.0356822
VANHARANTA_UTERINE_FIBROID_WITH_7Q_DELETION_UP	108	0.00431322	0.378308	0.0295692	0.023803	0.00115347	0.264221	0.317356	0.0268873	0.0259282	0.0333159	0.758723	0.457277	0.034795	0.42729	0.0871637	0.225472	0.0125072	0.373938
WONG_EMBRYONIC_STEM_CELL_CORE	459	0.000133497	0.027078	0.00020978	0.023803	0.000142463	0.177581	0.000138333	0.433995	0.681949	0.358661	0.0757356	0.283589	0.000232805	0.299745	0.000401895	0.282031	0.000247922	0.313272
YU_BAP1_TARGETS	47	0.00424222	0.027078	0.153675	0.023803	0.0198086	0.0284077	0.948365	0.456272	0.970983	0.477507	0.864707	0.530556	0.000232805	0.0345208	0.394156	0.282031	0.00314239	0.0356822
ZHANG_PROLIFERATING_VS_QUIESCENT	77	0.0294304	0.342618	0.0322339	0.023803	0.00209205	0.0284077	0.00105179	0.161584	0.560215	0.376246	0.000225917	0.274328	0.511049	0.383543	0.120048	0.0329706	0.0170249	0.349345
ZHU_CMV_24_HR_UP	132	0.000133497	0.301352	0.000569851	0.369538	0.000396332	0.312061	0.0729065	0.422746	0.205617	0.0333159	0.00632697	0.0267367	0.00898353	0.343023	0.650679	0.0329706	0.0349031	0.278501
ADDYA_ERYTHROID_DIFFERENTIATION_BY_HEMIN	131	0.06948	0.027078	0.173501	0.242054	0.0298675	0.177581	0.00176932	0.0268873	0.00609976	0.0333159	0.000397708	0.0267367	0.778542	0.453111	0.924396	0.458971	0.721209	0.413261
ALFANO_MYC_TARGETS	344	0.000133497	0.027078	0.444331	0.288862	0.000276667	0.322875	0.00355714	0.161584	0.032109	0.0333159	0.0212593	0.263538	0.0457146	0.348317	0.951404	0.382529	0.170801	0.402046
AMIT_EGF_RESPONSE_120_MCF10A	70	0.000133497	0.266883	0.0790373	0.023803	0.0103922	0.423835	0.0138349	0.0268873	0.00789196	0.0333159	0.132187	0.324193	0.553327	0.431959	0.0292242	0.282031	0.0939146	0.445898
AMIT_EGF_RESPONSE_240_HELA	130	0.0430771	0.262405	0.0331563	0.430146	0.0627508	0.387976	0.000138333	0.0268873	0.0429818	0.250286	0.000225917	0.0267367	0.002324	0.343023	0.957904	0.434896	0.972658	0.455521
AMIT_SERUM_RESPONSE_120_MCF10A	107	0.000469908	0.279438	0.0995862	0.023803	0.000142463	0.336289	0.000138333	0.0268873	0.0201853	0.0333159	0.0244158	0.165589	0.423596	0.441626	0.706166	0.282031	0.911418	0.51554
BASAKI_YBX1_TARGETS_UP	484	0.000133497	0.255442	0.00020978	0.152263	0.000142463	0.177581	0.000138333	0.305218	0.000415	0.294664	0.000225917	0.331164	0.000232805	0.348317	0.683661	0.352676	0.000247922	0.349345
BEGUM_TARGETS_OF_PAX3_FOXO1_FUSION_DN	82	0.184717	0.027078	0.809622	0.023803	0.889489	0.0284077	0.000138333	0.0268873	0.00806022	0.196046	0.000225917	0.0267367	0.511084	0.299745	0.990246	0.204327	0.972658	0.303016
BIOCARTA_PROTEASOME_PATHWAY	28	0.00327257	0.338191	0.0127267	0.26473	0.0854345	0.386904	0.188727	0.317946	0.455971	0.358661	0.00410404	0.0267367	0.121045	0.376293	0.029241	0.0329706	0.0242639	0.0356822
CAIRO_HEPATOBLASTOMA_CLASSES_UP	788	0.000133497	0.168938	0.00020978	0.023803	0.000142463	0.177581	0.000138333	0.437263	0.0774557	0.358661	0.000225917	0.331164	0.000232805	0.348317	0.195845	0.282031	0.000247922	0.349345
CAIRO_HEPATOBLASTOMA_DN	255	0.177841	0.027078	0.617348	0.023803	0.34868	0.0284077	0.0195884	0.263084	0.00882656	0.0333159	0.00278686	0.0267367	0.958143	0.363619	0.528233	0.282031	0.919502	0.455521
CAIRO_HEPATOBLASTOMA_UP	345	0.000133497	0.210622	0.00020978	0.023803	0.000142463	0.359607	0.0347352	0.0268873	0.475746	0.415741	0.33863	0.343495	0.00558732	0.376293	0.990246	0.446318	0.00044655	0.441951
CASORELLI_ACUTE_PROMYELOCYTIC_LEUKEMIA_DN	975	0.000133497	0.168938	0.00020978	0.023803	0.000142463	0.177581	0.000138333	0.322677	0.197778	0.416812	0.00322648	0.365231	0.000232805	0.299745	0.159069	0.352676	0.000247922	0.349345
CHANG_POU5F1_TARGETS_UP	26	0.000779184	0.027078	0.651578	0.392007	0.0132923	0.363073	0.287342	0.0268873	0.970983	0.41108	0.959227	0.0267367	0.000232805	0.0345208	0.561155	0.413041	0.00584249	0.303016
CHARAFE_BREAST_CANCER_LUMINAL_VS_MESENCHYMAL_DN	925	0.00277185	0.382792	0.978916	0.457277	0.0173785	0.399754	0.000138333	0.0268873	0.0137237	0.376246	0.000225917	0.309422	0.00256672	0.380032	0.520071	0.352676	0.028614	0.402046
CHEN_LUNG_CANCER_SURVIVAL	34	0.00969978	0.027078	0.384323	0.350362	0.00267062	0.364598	0.000138333	0.161584	0.502347	0.376246	0.0810457	0.0267367	0.11862	0.0345208	0.723359	0.401315	0.0212318	0.0356822
CHEOK_RESPONSE_TO_MERCAPTOPURINE_UP	15	0.177766	0.027078	0.109666	0.023803	0.366553	0.0284077	0.378537	0.41296	0.200083	0.0333159	0.109187	0.414731	0.0327142	0.299745	0.744538	0.0329706	0.0253384	0.0356822
CHO_NR4A1_TARGETS	36	0.0278	0.027078	0.635142	0.023803	0.359718	0.0284077	0.591513	0.0268873	0.00250818	0.0333159	0.234758	0.0267367	0.261917	0.348317	0.794114	0.282031	0.594509	0.349345
CLAUS_PGR_POSITIVE_MENINGIOMA_UP	13	0.655819	0.255442	0.730774	0.394663	0.576721	0.312061	0.00511402	0.0268873	0.158947	0.0333159	0.00119312	0.0267367	0.0167745	0.0345208	0.990246	0.454009	0.567485	0.0356822
DACOSTA_UV_RESPONSE_VIA_ERCC3_COMMON_DN	886	0.000133497	0.375613	0.00622102	0.404878	0.000142463	0.399754	0.0399065	0.369435	0.0144465	0.358661	0.168251	0.490915	0.221847	0.437267	0.000694182	0.0329706	0.0101813	0.377308
DACOSTA_UV_RESPONSE_VIA_ERCC3_COMMON_UP	105	0.0024486	0.251657	0.00020978	0.023803	0.00115347	0.0284077	0.216614	0.380337	0.486927	0.449503	0.0690034	0.0267367	0.0303439	0.376423	0.639823	0.282031	0.000639888	0.349345
DACOSTA_UV_RESPONSE_VIA_ERCC3_DN	1564	0.000133497	0.408897	0.0195818	0.444477	0.000617799	0.417574	0.000138333	0.393049	0.001328	0.376246	0.00728229	0.347649	0.051113	0.421154	0.000401895	0.225472	0.000247922	0.349345
DAUER_STAT3_TARGETS_DN	77	0.000133497	0.169878	0.235042	0.369538	0.00191432	0.0284077	0.00184	0.362521	0.009545	0.0333159	0.000875688	0.0267367	0.233536	0.348317	0.990246	0.47467	0.841371	0.303016
DAZARD_UV_RESPONSE_CLUSTER_G28	27	0.000571557	0.027078	0.10798	0.150315	0.000142463	0.0284077	0.023886	0.258672	0.0766157	0.0333159	0.0154674	0.246935	0.207826	0.392317	0.81272	0.0329706	0.26239	0.278501
FARMER_BREAST_CANCER_APOCRINE_VS_BASAL	507	0.000133497	0.169878	0.00415291	0.431981	0.00175037	0.336289	0.0494529	0.0268873	0.0157986	0.42282	0.062623	0.0267367	0.0502516	0.299745	0.159934	0.352676	0.00279767	0.360389
FARMER_BREAST_CANCER_APOCRINE_VS_LUMINAL	504	0.000133497	0.311081	0.309224	0.246124	0.0263109	0.261507	0.162592	0.0268873	0.185655	0.0333159	0.140369	0.279139	0.000232805	0.0345208	0.336626	0.352676	0.00279767	0.0356822
FARMER_BREAST_CANCER_CLUSTER_4	37	0.131619	0.027078	0.469351	0.023803	0.254405	0.0284077	0.118605	0.322677	0.0137237	0.0333159	0.0796514	0.0267367	0.0696907	0.0345208	0.520629	0.282031	0.277446	0.0356822
FORTSCHEGGER_PHF8_TARGETS_UP	403	0.0416348	0.027078	0.249649	0.023803	0.443527	0.194136	0.000260614	0.0268873	0.000415	0.298904	0.0144107	0.0267367	0.404755	0.363619	0.0966557	0.390316	0.670228	0.349345
FRIDMAN_SENESCENCE_UP	137	0.00138836	0.210622	0.0424699	0.023803	0.0110364	0.312061	0.000138333	0.0268873	0.347094	0.343037	0.0154031	0.0267367	0.310881	0.299745	0.663989	0.348104	0.060155	0.35652
FUNG_IL2_SIGNALING_1	12	0.131261	0.18534	0.00644439	0.023803	0.0817052	0.0284077	0.206735	0.346929	0.0159899	0.0333159	0.0488472	0.168194	0.75011	0.375049	0.0292242	0.0329706	0.0521452	0.349345
GAZDA_DIAMOND_BLACKFAN_ANEMIA_MYELOID_UP	58	0.0019508	0.027078	0.045058	0.246124	0.000142463	0.177581	0.672436	0.448477	0.0351309	0.0333159	0.0255439	0.331164	0.637066	0.343023	0.744455	0.206378	0.336043	0.0356822
GHANDHI_BYSTANDER_IRRADIATION_UP	129	0.00178675	0.027078	0.00781727	0.023803	0.138575	0.0284077	0.350481	0.166362	0.943765	0.0333159	0.387182	0.319053	0.0249776	0.343023	0.346691	0.0329706	0.500587	0.305603
HAHTOLA_MYCOSIS_FUNGOIDES_CD4_DN	200	0.0232659	0.388459	0.0665874	0.363535	0.00812508	0.387976	0.219102	0.0268873	0.136054	0.425868	0.821	0.0267367	0.167584	0.215706	0.0354933	0.0329706	0.00688279	0.0356822
HOFMANN_MYELODYSPLASTIC_SYNDROM_LOW_RISK_DN	37	0.242548	0.027078	0.00819747	0.023803	0.250577	0.271573	0.0258449	0.258672	0.661138	0.0333159	0.000225917	0.0267367	0.345928	0.441626	0.151941	0.0329706	0.39209	0.388386
HOSHIDA_LIVER_CANCER_SUBCLASS_S1	331	0.0189725	0.027078	0.348774	0.323029	0.0844754	0.336289	0.000138333	0.0268873	0.246222	0.0333159	0.00132225	0.0267367	0.280573	0.0345208	0.990246	0.282031	0.464125	0.208146
HUPER_BREAST_BASAL_VS_LUMINAL_UP	62	0.0198902	0.027078	0.250664	0.150315	0.158772	0.0284077	0.00515569	0.0268873	0.970983	0.312951	0.0180036	0.0267367	0.990635	0.0345208	0.990246	0.294492	1	0.326489
JIANG_HYPOXIA_CANCER	114	0.000133497	0.027078	0.00261308	0.197917	0.000142463	0.261507	0.0890373	0.35603	0.103478	0.385224	0.00468245	0.423699	0.000232805	0.0345208	0.214634	0.376395	0.000247922	0.303016
KEGG_CELL_CYCLE	180	0.000133497	0.210622	0.00020978	0.023803	0.000142463	0.0284077	0.0212488	0.346929	0.731102	0.389923	0.119012	0.407797	0.00144758	0.343023	0.070954	0.282031	0.000839121	0.349345
KEGG_FRUCTOSE_AND_MANNOSE_METABOLISM	38	0.14462	0.337473	0.101761	0.023803	0.0350755	0.261507	0.172973	0.409927	0.423936	0.0333159	0.01366	0.0267367	0.314933	0.0345208	0.185631	0.0329706	0.610535	0.0356822
KIM_ALL_DISORDERS_CALB1_CORR_UP	663	0.000133497	0.169878	0.00020978	0.023803	0.000142463	0.177581	0.00923229	0.322677	0.193497	0.415741	0.000397708	0.0267367	0.152944	0.423312	0.309502	0.367901	0.00271502	0.303016
KIM_ALL_DISORDERS_OLIGODENDROCYTE_NUMBER_CORR_UP	704	0.00138836	0.457831	0.00020978	0.420595	0.00115347	0.408272	0.000138333	0.322677	0.248306	0.0333159	0.000225917	0.263538	0.034795	0.397543	0.321667	0.329914	0.000247922	0.416149
KIM_RESPONSE_TO_TSA_AND_DECITABINE_UP	152	0.0191774	0.0805485	0.0172334	0.023803	0.0420292	0.0284077	0.0143705	0.0268873	0.678399	0.463298	0.0377079	0.168194	0.961307	0.475957	0.990246	0.364355	0.989719	0.455521
KLEIN_PRIMARY_EFFUSION_LYMPHOMA_UP	67	0.257595	0.169878	0.440942	0.023803	0.856251	0.0284077	0.133267	0.322677	0.848067	0.196046	0.119227	0.331164	0.000232805	0.0345208	0.024842	0.0329706	0.00188079	0.0356822
KONDO_HYPOXIA	8	0.197228	0.301352	0.215611	0.023803	0.145733	0.0284077	0.0309625	0.0268873	0.205797	0.0333159	0.156275	0.251894	0.00430602	0.215706	0.472992	0.0329706	0.146843	0.0356822
KRIEG_HYPOXIA_VIA_KDM3A	96	0.00236916	0.027078	0.416018	0.152263	0.0200523	0.177581	0.000138333	0.0268873	0.0664859	0.0333159	0.00821722	0.0267367	0.798091	0.421154	0.990246	0.413041	0.972658	0.442521
KRIEG_KDM3A_TARGETS_NOT_HYPOXIA	250	0.00037068	0.169878	0.00020978	0.023803	0.000510769	0.0284077	0.00037802	0.213188	0.0796041	0.343037	0.0144107	0.251894	0.0393141	0.413296	0.520071	0.282031	0.0770308	0.349345
KYNG_ENVIRONMENTAL_STRESS_RESPONSE_UP	86	0.00424222	0.027078	0.349698	0.345297	0.00191432	0.0284077	0.12465	0.346929	0.794742	0.385996	0.348211	0.251894	0.0102123	0.0345208	0.029241	0.282031	0.0407013	0.303016
KYNG_WERNER_SYNDROM_UP	34	0.0199175	0.027078	0.294697	0.384468	0.0338882	0.0284077	0.841536	0.409927	0.889889	0.294664	0.959227	0.439682	0.0303268	0.0345208	0.375478	0.352676	0.0226893	0.0356822
LEE_LIVER_CANCER_HEPATOBLAST	34	0.0424417	0.169878	0.978916	0.369643	0.00680917	0.398347	0.000138333	0.0268873	0.716661	0.39963	0.000225917	0.0267367	0.958143	0.343023	0.388463	0.0329706	0.719288	0.0356822
LEI_MYB_TARGETS	505	0.000133497	0.027078	0.0047725	0.348499	0.00145982	0.312061	0.000138333	0.0268873	0.258874	0.376246	0.000225917	0.0267367	0.281326	0.299745	0.990246	0.474825	0.872777	0.402046
LU_EZH2_TARGETS_DN	588	0.000133497	0.435367	0.00345833	0.023803	0.000142463	0.285399	0.0141644	0.47318	0.000415	0.358661	0.00119312	0.421014	0.000232805	0.415	0.940225	0.398769	0.181799	0.416698
MARCHINI_TRABECTEDIN_RESISTANCE_UP	25	0.0383162	0.027078	0.00868233	0.023803	0.0696144	0.0284077	0.0114484	0.0268873	0.126571	0.358661	0.133271	0.0267367	0.466551	0.460191	0.571545	0.206378	0.67298	0.376158
MARTINEZ_RESPONSE_TO_TRABECTEDIN_UP	90	0.000133497	0.027078	0.453677	0.270881	0.017813	0.0284077	0.0789178	0.0268873	0.8382	0.447466	0.0254078	0.0267367	0.440164	0.0345208	0.98241	0.398872	0.422848	0.349345
MIPS_CF_IIAM_COMPLEX	19	0.0066815	0.379794	0.116751	0.023803	0.0186672	0.0284077	0.126562	0.346929	0.113664	0.214227	0.35572	0.359831	0.521117	0.413296	0.000694182	0.0329706	0.034198	0.0356822
MISSIAGLIA_REGULATED_BY_METHYLATION_DN	176	0.00583929	0.311081	0.00020978	0.023803	0.000142463	0.264221	0.000481767	0.322677	0.473161	0.4576	0.00815984	0.414731	0.000232805	0.348317	0.990246	0.398872	0.00219215	0.349345
MOHANKUMAR_TLX1_TARGETS_UP	552	0.0614217	0.311081	0.0836324	0.279707	0.0969122	0.312061	0.000138333	0.305218	0.495162	0.375999	0.000225917	0.0267367	0.000232805	0.0345208	0.270319	0.0329706	0.000639888	0.0356822
MOOTHA_TCA	24	0.0373589	0.301352	0.00491426	0.023803	0.000142463	0.194136	0.0133927	0.305218	0.970983	0.416812	0.13236	0.213188	0.238589	0.215706	0.0117003	0.0329706	0.130313	0.0356822
NAKAMURA_TUMOR_ZONE_PERIPHERAL_VS_CENTRAL_UP	499	0.000133497	0.300845	0.212911	0.321742	0.00650047	0.295607	0.000138333	0.0268873	0.544606	0.41108	0.000225917	0.0267367	0.000232805	0.215706	0.990246	0.282031	0.00894089	0.349345
NELSON_RESPONSE_TO_ANDROGEN_UP	160	0.158943	0.027078	0.103292	0.288862	0.0435981	0.177581	0.0129617	0.0268873	0.970983	0.452684	0.390387	0.360015	0.0459748	0.272714	0.643752	0.0329706	0.0254819	0.0356822
NIELSEN_LIPOSARCOMA_UP	12	0.293417	0.027078	0.314901	0.023803	0.312117	0.0284077	0.65701	0.322677	0.390383	0.0333159	0.300372	0.0267367	0.173231	0.0345208	0.990246	0.0329706	0.362995	0.0356822
OSMAN_BLADDER_CANCER_UP	828	0.000133497	0.266883	0.0013338	0.392007	0.000142463	0.312061	0.00752127	0.369435	0.00361162	0.439592	0.77515	0.370931	0.000232805	0.453111	0.0148478	0.390316	0.00629773	0.429057
OUELLET_OVARIAN_CANCER_INVASIVE_VS_LMP_UP	164	0.00122503	0.279438	0.115778	0.384468	0.00579518	0.312061	0.000138333	0.0268873	0.483099	0.312951	0.000225917	0.0267367	0.000232805	0.0686691	0.820931	0.206378	0.0743085	0.0356822
OXFORD_RALA_AND_RALB_TARGETS_DN	18	0.105062	0.027078	0.563377	0.392007	0.182515	0.0284077	0.00455223	0.0268873	0.0424887	0.196046	0.0408052	0.0267367	0.0685266	0.0345208	0.643752	0.398872	0.194504	0.208146
OXFORD_RALA_AND_RALB_TARGETS_UP	11	0.0128559	0.027078	0.469884	0.023803	0.0233055	0.0284077	0.662898	0.456272	0.970983	0.415741	0.959227	0.483613	0.603311	0.0345208	0.719444	0.225472	0.0455943	0.0356822
PEDERSEN_METASTASIS_BY_ERBB2_ISOFORM_7	647	0.000133497	0.311081	0.000569851	0.35725	0.000142463	0.0284077	0.000138333	0.161584	0.278096	0.385996	0.113256	0.331164	0.00209205	0.0345208	0.603562	0.423595	0.00845681	0.349345
PODAR_RESPONSE_TO_ADAPHOSTIN_DN	33	0.0084053	0.342618	0.0173798	0.023803	0.298639	0.364598	0.000138333	0.166362	0.711069	0.0333159	0.128788	0.370931	0.0013363	0.0345208	0.636431	0.282031	0.151721	0.0356822
PUJANA_BRCA_CENTERED_NETWORK	178	0.000469908	0.279438	0.00020978	0.023803	0.000142463	0.177581	0.0887685	0.429584	0.970983	0.477507	0.939257	0.407797	0.000232805	0.0345208	0.00777741	0.352676	0.000247922	0.349345
PUJANA_XPRSS_INT_NETWORK	265	0.00321694	0.311081	0.00020978	0.023803	0.000142463	0.312061	0.00105179	0.45912	0.970983	0.477507	0.923956	0.331164	0.000232805	0.299745	0.0176627	0.352676	0.000247922	0.349345
PYEON_CANCER_HEAD_AND_NECK_VS_CERVICAL_UP	346	0.019002	0.419304	0.00738224	0.023803	0.00585427	0.261507	0.251939	0.41406	0.606005	0.36427	0.959227	0.495319	0.00177581	0.0345208	0.0376206	0.282031	0.015355	0.212999
REACTOME_ACTIVATION_OF_GENES_BY_ATF4	41	0.00308872	0.027078	0.100628	0.023803	0.00243056	0.0284077	0.108302	0.258672	0.0068415	0.0333159	0.149128	0.0267367	0.132095	0.348317	0.277897	0.206378	0.174822	0.384879
REACTOME_ADAPTIVE_IMMUNE_SYSTEM	591	0.000571557	0.027078	0.0173798	0.431548	0.00632174	0.0284077	0.0235679	0.456272	0.58097	0.416812	0.229572	0.389592	0.00422603	0.375049	0.573455	0.398872	0.0010375	0.439515
REACTOME_APC_C_CDH1_MEDIATED_DEGRADATION_OF_CDC20_AND_OTHER_APC_C_CDH1_TARGETED_PROTEINS_IN_LATE_MITOSIS_EARLY_G1	63	0.0221389	0.168938	0.00020978	0.023803	0.003772	0.335592	0.0316687	0.344941	0.58097	0.376246	0.000225917	0.257509	0.101212	0.348317	0.116331	0.0329706	0.0387708	0.305603
REACTOME_BASIGIN_INTERACTIONS	30	0.0620672	0.40617	0.00020978	0.242054	0.000617799	0.463251	0.948365	0.364979	0.0204146	0.349022	0.0263862	0.373316	0.002324	0.272714	0.0379053	0.352676	0.000247922	0.0356822
REACTOME_CELL_CYCLE	469	0.000133497	0.168938	0.00020978	0.023803	0.000142463	0.0284077	0.065183	0.427122	0.970983	0.414085	0.944886	0.407797	0.000232805	0.299745	0.00379092	0.282031	0.000247922	0.349345
REACTOME_CITRIC_ACID_CYCLE_TCA_CYCLE	32	0.00615328	0.311081	0.0193601	0.023803	0.000142463	0.194136	0.209792	0.322677	0.768834	0.416812	0.197826	0.213188	0.191261	0.343023	0.00970678	0.0329706	0.0319628	0.0356822
REACTOME_DEADENYLATION_DEPENDENT_MRNA_DECAY	61	0.00648618	0.027078	0.00334423	0.023803	0.0165536	0.0284077	0.662644	0.41406	0.0419494	0.298904	0.10815	0.0267367	0.587329	0.397543	0.414165	0.320034	0.151219	0.408527
REACTOME_DESTABILIZATION_OF_MRNA_BY_BRF1	25	0.031357	0.169878	0.0845374	0.023803	0.0187993	0.0284077	0.466954	0.369435	0.0426998	0.0333159	0.164369	0.0267367	0.489588	0.384191	0.179423	0.0329706	0.278812	0.466368
REACTOME_E2F_MEDIATED_REGULATION_OF_DNA_REPLICATION	53	0.00903335	0.210622	0.00882775	0.023803	0.0195281	0.0284077	0.717639	0.440538	0.79829	0.392153	0.635927	0.406857	0.00298527	0.0345208	0.64296	0.352676	0.0165075	0.313272
REACTOME_EARLY_PHASE_OF_HIV_LIFE_CYCLE	24	0.659681	0.414087	0.0138744	0.023803	0.0426231	0.384138	0.685545	0.429584	0.104287	0.0333159	0.015272	0.0267367	0.0353692	0.0345208	0.323711	0.282031	0.108471	0.349345
REACTOME_G0_AND_EARLY_G1	33	0.605583	0.311081	0.0358176	0.023803	0.625603	0.0284077	0.32087	0.448477	0.970983	0.380208	0.959227	0.428338	0.0124254	0.0345208	0.268156	0.0329706	0.0290661	0.0356822
REACTOME_G2_M_CHECKPOINTS	68	0.000133497	0.027078	0.00121482	0.0707037	0.0123651	0.0284077	0.923906	0.440538	0.970983	0.43454	0.959786	0.407797	0.000232805	0.299745	0.0323861	0.352676	0.00188079	0.349345
REACTOME_HOST_INTERACTIONS_OF_HIV_FACTORS	144	0.000571557	0.364222	0.00882775	0.197917	0.0132923	0.399754	0.462961	0.393049	0.970983	0.385996	0.0341157	0.168194	0.00222574	0.215706	0.0179357	0.0329706	0.000247922	0.349345
REACTOME_IMMUNE_SYSTEM	1019	0.0114474	0.027078	0.129492	0.449305	0.0162767	0.0284077	0.00145355	0.322677	0.564045	0.415741	0.043119	0.417134	0.00865571	0.434723	0.801606	0.446081	0.0288025	0.366333
REACTOME_METABOLISM_OF_NON_CODING_RNA	61	0.0353467	0.301352	0.00813302	0.023803	0.00440193	0.336289	0.491405	0.443438	0.920474	0.349022	0.188205	0.382894	0.0468245	0.299745	0.116703	0.0329706	0.0357511	0.0356822
REACTOME_MITOTIC_M_M_G1_PHASES	193	0.000133497	0.027078	0.00020978	0.023803	0.000142463	0.0284077	0.129482	0.448477	0.852519	0.389923	0.591437	0.363446	0.000232805	0.343023	0.0656147	0.352676	0.000247922	0.349345
REACTOME_NUCLEOTIDE_EXCISION_REPAIR	52	0.0357764	0.027078	0.0147079	0.023803	0.0431622	0.312061	0.295594	0.448477	0.708509	0.385224	0.317801	0.283589	0.0323805	0.299745	0.0351994	0.206378	0.000639888	0.305603
REACTOME_P53_DEPENDENT_G1_DNA_DAMAGE_RESPONSE	56	0.0171481	0.027078	0.087747	0.270881	0.275431	0.335592	0.0849229	0.322677	0.914542	0.358661	0.0155638	0.168194	0.0423478	0.215706	0.000694182	0.0329706	0.00486187	0.0356822
REACTOME_PEROXISOMAL_LIPID_METABOLISM	28	0.0341685	0.345833	0.119118	0.023803	0.00595776	0.387976	0.105065	0.0268873	0.747216	0.358661	0.112629	0.0267367	0.682577	0.0345208	0.368645	0.0329706	0.610535	0.0356822
REACTOME_RNA_POL_III_TRANSCRIPTION_INITIATION_FROM_TYPE_3_PROMOTER	38	0.461541	0.311081	0.0161531	0.023803	0.0246977	0.177581	0.378255	0.389447	0.804086	0.0333159	0.291757	0.0267367	0.457517	0.437267	0.000401895	0.0329706	0.0307065	0.349345
REACTOME_SIGNALING_BY_THE_B_CELL_RECEPTOR_BCR	152	0.00138836	0.360189	0.0331461	0.406738	0.212241	0.406454	0.00192273	0.322677	0.490685	0.383368	0.161508	0.0267367	0.000606032	0.403578	0.000401895	0.0329706	0.000639888	0.360389
REACTOME_TELOMERE_MAINTENANCE	49	0.00294358	0.027078	0.00020978	0.023803	0.000142463	0.0284077	0.948365	0.444848	0.970983	0.416021	0.959227	0.409521	0.0391687	0.0345208	0.104405	0.282031	0.0517007	0.349345
REACTOME_TRANSCRIPTION_COUPLED_NER_TC_NER	46	0.00858695	0.027078	0.0200622	0.023803	0.030601	0.0284077	0.316025	0.395613	0.951706	0.42282	0.518529	0.283589	0.0173729	0.299745	0.159934	0.206378	0.00174426	0.305603
ROSS_AML_OF_FAB_M7_TYPE	93	0.755782	0.027078	0.91615	0.246124	0.976296	0.177581	0.000781462	0.0268873	0.321705	0.294664	0.813018	0.0267367	0.000232805	0.0345208	0.0585907	0.265474	0.00044655	0.0356822
SASSON_RESPONSE_TO_FORSKOLIN_UP	139	0.00300968	0.027078	0.134532	0.150315	0.00200392	0.312061	0.000867727	0.258672	0.120737	0.196046	0.0210498	0.168194	0.0459748	0.0345208	0.0778699	0.204327	0.000247922	0.141146
SENGUPTA_NASOPHARYNGEAL_CARCINOMA_UP	558	0.000133497	0.210622	0.00020978	0.023803	0.000396332	0.261507	0.00145355	0.362928	0.0536362	0.425868	0.414678	0.438076	0.000232805	0.0345208	0.493185	0.352676	0.000247922	0.349345
SESTO_RESPONSE_TO_UV_C0	151	0.000133497	0.311081	0.0060349	0.242054	0.000396332	0.364598	0.00291133	0.0268873	0.0296956	0.0333159	0.00524263	0.168194	0.324837	0.437267	0.376227	0.320034	0.706111	0.349345
SESTO_RESPONSE_TO_UV_C1	94	0.0431148	0.027078	0.00020978	0.023803	0.0187004	0.177581	0.0606627	0.346929	0.410275	0.376246	0.0203479	0.309422	0.13477	0.384191	0.0150811	0.0329706	0.283288	0.278501
SHIPP_DLBCL_VS_FOLLICULAR_LYMPHOMA_UP	60	0.000133497	0.311081	0.115778	0.270881	0.000142463	0.0284077	0.0032084	0.252132	0.332837	0.425868	0.00468245	0.309422	0.000606032	0.0345208	0.833175	0.282031	0.0951462	0.0356822
SPIELMAN_LYMPHOBLAST_EUROPEAN_VS_ASIAN_DN	906	0.000133497	0.266883	0.00020978	0.311576	0.000142463	0.43177	0.00228202	0.263084	0.000415	0.383368	0.000225917	0.331164	0.0389421	0.376423	0.282725	0.390316	0.00174426	0.349345
SUBTIL_PROGESTIN_TARGETS	64	0.0107549	0.027078	0.291559	0.023803	0.00385471	0.0284077	0.018607	0.346929	0.227512	0.298904	0.016689	0.309422	0.76043	0.299745	0.356646	0.282031	0.0872686	0.0356822
TENEDINI_MEGAKARYOCYTE_MARKERS	95	0.294297	0.266883	0.067842	0.023803	0.440565	0.0284077	0.00455223	0.161584	0.362608	0.331545	0.0210498	0.0267367	0.00825837	0.0345208	0.990246	0.188388	0.126912	0.0356822
TONKS_TARGETS_OF_RUNX1_RUNX1T1_FUSION_HSC_UP	290	0.0276174	0.262405	0.612932	0.023803	0.317099	0.336435	0.00485279	0.252132	0.0077218	0.357101	0.00648952	0.263538	0.765501	0.0345208	0.990246	0.0329706	0.972658	0.0356822
TONKS_TARGETS_OF_RUNX1_RUNX1T1_FUSION_MONOCYTE_UP	295	0.000133497	0.027078	0.000569851	0.150315	0.000142463	0.177581	0.00145355	0.322677	0.0220562	0.371741	0.242672	0.479418	0.000232805	0.299745	0.190751	0.376395	0.000247922	0.235034
WANG_ESOPHAGUS_CANCER_VS_NORMAL_UP	158	0.000133497	0.210622	0.0533991	0.023803	0.00509067	0.312061	0.00291133	0.0268873	0.73945	0.416812	0.183662	0.0267367	0.0182471	0.32509	0.990246	0.372775	0.0349031	0.35652
WANG_HCP_PROSTATE_CANCER	204	0.002116	0.027078	0.0153321	0.023803	0.100818	0.0284077	0.0130516	0.340714	0.561485	0.459742	0.00384362	0.447843	0.554445	0.299745	0.624032	0.0329706	0.131771	0.303016
WANG_METASTASIS_OF_BREAST_CANCER_ESR1_UP	35	0.0114936	0.027078	0.10143	0.023803	0.0202676	0.0284077	0.626246	0.443438	0.970983	0.389923	0.856179	0.378183	0.0139335	0.0345208	0.0532016	0.348104	0.00044655	0.212999
WEINMANN_ADAPTATION_TO_HYPOXIA_DN	76	0.155222	0.027078	0.8078	0.023803	0.305167	0.0284077	0.000138333	0.0268873	0.0419494	0.214227	0.000569851	0.0267367	0.958143	0.348317	0.990246	0.367901	0.666261	0.349345
WEST_ADRENOCORTICAL_TUMOR_UP	449	0.000133497	0.311081	0.00020978	0.197917	0.000142463	0.264221	0.000138333	0.362928	0.0126031	0.323559	0.000225917	0.324193	0.000232805	0.299745	0.485245	0.352676	0.000247922	0.349345
WHITFIELD_CELL_CYCLE_S	251	0.0428158	0.027078	0.119075	0.023803	0.00854542	0.0284077	0.516901	0.424488	0.970983	0.40601	0.959227	0.38773	0.000232805	0.0345208	0.479303	0.352676	0.00044655	0.349345
WIERENGA_STAT5A_TARGETS_GROUP2	78	0.29129	0.027078	0.044614	0.023803	0.528913	0.0284077	0.0193412	0.0268873	0.891598	0.42282	0.127416	0.0267367	0.958143	0.42729	0.537858	0.0329706	0.250384	0.349345
WINNEPENNINCKX_MELANOMA_METASTASIS_UP	252	0.00163491	0.311081	0.00020978	0.023803	0.000142463	0.336289	0.00122176	0.385801	0.93246	0.414085	0.00632697	0.417134	0.000232805	0.348317	0.842268	0.282031	0.00174426	0.349345
XU_HGF_TARGETS_REPRESSED_BY_AKT1_UP	22	0.635934	0.027078	0.978916	0.023803	0.97668	0.0284077	0.660537	0.252132	0.970983	0.0333159	0.825171	0.0267367	0.896553	0.0345208	0.990246	0.0329706	0.972658	0.0356822
ZEMBUTSU_SENSITIVITY_TO_VINCRISTINE	23	0.503084	0.320672	0.619539	0.323029	0.827015	0.375684	0.000481767	0.0268873	0.328147	0.0333159	0.0204167	0.0267367	0.0206228	0.299745	0.528233	0.0329706	0.0874274	0.0356822
ZHANG_ANTIVIRAL_RESPONSE_TO_RIBAVIRIN_DN	75	0.000133497	0.027078	0.00107047	0.350362	0.000142463	0.194136	0.000138333	0.0268873	0.0343221	0.0333159	0.32343	0.347649	0.337592	0.40222	0.801606	0.307078	0.738952	0.402046
ZHANG_RESPONSE_TO_CANTHARIDIN_DN	85	0.000133497	0.027078	0.0486795	0.023803	0.000142463	0.0284077	0.57474	0.399619	0.850297	0.389254	0.184662	0.397273	0.00097398	0.0345208	0.195508	0.206378	0.144481	0.212999
ZUCCHI_METASTASIS_DN	56	0.0397429	0.027078	0.159937	0.323029	0.00966	0.0284077	0.0197363	0.0268873	0.513542	0.19423	0.211787	0.347649	0.0219603	0.0345208	0.512978	0.352676	0.447518	0.349345
ABE_VEGFA_TARGETS_2HR	40	0.00583929	0.027078	0.0968193	0.323029	0.758122	0.0284077	0.0257567	0.0268873	0.582532	0.0333159	0.939257	0.184941	0.169191	0.0345208	0.990246	0.282031	0.856263	0.347091
AIYAR_COBRA1_TARGETS_DN	38	0.599654	0.309986	0.0311738	0.023803	0.362558	0.353916	0.00923229	0.0268873	0.476695	0.349022	0.32793	0.0267367	0.766825	0.0345208	0.783777	0.352676	0.522569	0.0356822
AMIT_EGF_RESPONSE_120_HELA	119	0.58852	0.027078	0.114289	0.023803	0.098726	0.0284077	0.00169689	0.0268873	0.00297858	0.0333159	0.675531	0.36611	0.929919	0.425552	0.851013	0.282031	0.925104	0.398347
AMIT_EGF_RESPONSE_240_MCF10A	38	0.362242	0.027078	0.362259	0.253341	0.889489	0.0284077	0.00285301	0.0268873	0.0221836	0.0333159	0.000225917	0.251894	0.391081	0.299745	0.418136	0.329914	0.548351	0.384879
AMIT_EGF_RESPONSE_480_HELA	326	0.000133497	0.266883	0.0435735	0.348499	0.000617799	0.261507	0.000138333	0.161584	0.000415	0.0333159	0.000225917	0.168194	0.0629403	0.430602	0.729364	0.453865	0.102059	0.376158
AMIT_EGF_RESPONSE_60_MCF10A	79	0.0501349	0.027078	0.245325	0.023803	0.306906	0.0284077	0.000138333	0.0268873	0.347362	0.0333159	0.000225917	0.165589	0.526589	0.47725	0.990246	0.382529	0.942111	0.402046
AMIT_SERUM_RESPONSE_240_MCF10A	113	0.0209593	0.279438	0.0989064	0.023803	0.0344119	0.312061	0.000138333	0.0268873	0.0927456	0.0333159	0.136069	0.0267367	0.946926	0.44751	0.827575	0.387386	0.499827	0.391255
AMIT_SERUM_RESPONSE_480_MCF10A	57	0.10049	0.266883	0.0153321	0.298476	0.197306	0.264221	0.00222494	0.166362	0.0109912	0.0333159	0.000225917	0.263538	0.163629	0.436941	0.847972	0.0329706	0.765939	0.0356822
BAELDE_DIABETIC_NEPHROPATHY_DN	719	0.00037068	0.027078	0.951561	0.023803	0.032202	0.312061	0.00069	0.369435	0.209783	0.366049	0.0156117	0.397107	0.0303096	0.376293	0.526676	0.310539	0.0897282	0.339881
BASSO_B_LYMPHOCYTE_NETWORK	211	0.0039159	0.311081	0.377891	0.409402	0.0814251	0.336289	0.00291133	0.346929	0.749874	0.376246	0.012785	0.309422	0.00144758	0.0345208	0.723359	0.282031	0.00044655	0.0356822
BENPORATH_CYCLING_GENES	949	0.00037068	0.311081	0.00557825	0.023803	0.000510769	0.363073	0.000138333	0.362928	0.196799	0.389923	0.101585	0.391098	0.000232805	0.348317	0.441577	0.398872	0.00845681	0.349345
BENPORATH_PROLIFERATION	221	0.00404449	0.311081	0.00020978	0.023803	0.000142463	0.336289	0.000959832	0.398539	0.889889	0.376246	0.43449	0.393008	0.000232805	0.348317	0.990246	0.282031	0.000247922	0.349345
BHATTACHARYA_EMBRYONIC_STEM_CELL	112	0.00544333	0.169878	0.00201764	0.321742	0.00191432	0.177581	0.000138333	0.0268873	0.513289	0.40601	0.00862769	0.0267367	0.0538695	0.299745	0.868203	0.367901	0.266678	0.313272
BILBAN_B_CLL_LPL_DN	60	0.14545	0.027078	0.128661	0.023803	0.0355731	0.0284077	0.00479936	0.0268873	0.121424	0.099083	0.235735	0.0267367	0.794741	0.489487	0.960961	0.206378	0.911956	0.41157
BOWIE_RESPONSE_TO_EXTRACELLULAR_MATRIX	26	0.000133497	0.279438	0.634048	0.396823	0.000510769	0.0284077	0.0212918	0.442131	0.000727238	0.19423	0.001909	0.279139	0.170978	0.343023	0.481224	0.382529	0.048076	0.349345
BOWIE_RESPONSE_TO_TAMOXIFEN	28	0.000133497	0.311081	0.561596	0.396823	0.000142463	0.0284077	0.0107152	0.41406	0.000415	0.0333159	0.000225917	0.279139	0.307682	0.343023	0.720604	0.382529	0.417863	0.303016
BOYAULT_LIVER_CANCER_SUBCLASS_G12_DN	15	0.960149	0.311081	0.978916	0.023803	0.962923	0.261507	0.322687	0.0268873	0.465088	0.0333159	0.0313712	0.0267367	0.625317	0.0345208	0.919207	0.0329706	0.972658	0.469892
BOYAULT_LIVER_CANCER_SUBCLASS_G123_UP	76	0.0210414	0.027078	0.00876808	0.023803	0.00234797	0.0284077	0.596318	0.362521	0.445788	0.416812	0.309751	0.495319	0.0879107	0.299745	0.767423	0.282031	0.0825868	0.0356822
BROWNE_HCMV_INFECTION_24HR_DN	273	0.0428158	0.027078	0.870111	0.350362	0.018832	0.0284077	0.0744797	0.252132	0.202709	0.0333159	0.0804958	0.331164	0.0433595	0.299745	0.853827	0.398872	0.0349031	0.35652
BRUECKNER_TARGETS_OF_MIRLET7A3_UP	173	0.00261754	0.027078	0.0834725	0.150315	0.00182834	0.0284077	0.000260614	0.0268873	0.07349	0.376246	0.15543	0.309422	0.0832859	0.272714	0.990246	0.454009	0.0308845	0.349345
CAFFAREL_RESPONSE_TO_THC_DN	46	0.0876477	0.27846	0.00366854	0.023803	0.0363491	0.0284077	0.277631	0.46285	0.50754	0.424777	0.129546	0.397107	0.000787216	0.0345208	0.990246	0.282031	0.00314239	0.313272
CHANG_IMMORTALIZED_BY_HPV31_DN	85	0.000133497	0.313448	0.0173798	0.360189	0.00216113	0.0284077	0.0656486	0.385801	0.121081	0.0333159	0.000397708	0.165589	0.77812	0.363619	0.990246	0.0329706	0.955292	0.439515
CHEN_LVAD_SUPPORT_OF_FAILING_HEART_UP	157	0.0549069	0.027078	0.273645	0.023803	0.0884628	0.0284077	0.0788262	0.322677	0.00462051	0.0333159	0.00260318	0.0267367	0.123118	0.453111	0.990246	0.352676	0.517412	0.39095
CHICAS_RB1_TARGETS_LOW_SERUM	146	0.0217375	0.168938	0.0232474	0.444477	0.0437426	0.336289	0.0594779	0.33182	0.540423	0.472191	0.950538	0.398281	0.000232805	0.0345208	0.990246	0.392081	0.00909618	0.0356822
CHOI_ATL_STAGE_PREDICTOR	52	0.12607	0.311081	0.0431755	0.023803	0.049223	0.363073	0.0548334	0.322677	0.0720691	0.28657	0.810264	0.0267367	0.0684885	0.0345208	0.02573	0.294492	0.48641	0.0356822
CHUNG_BLISTER_CYTOTOXICITY_UP	155	0.0678502	0.436468	0.00670245	0.348499	0.00250525	0.368177	0.247621	0.444848	0.336342	0.416812	0.000225917	0.309422	0.00271573	0.0345208	0.0142201	0.330625	0.00595716	0.462819
CREIGHTON_ENDOCRINE_THERAPY_RESISTANCE_3	1121	0.000133497	0.300845	0.00174266	0.348499	0.0574614	0.336289	0.000138333	0.0268873	0.0398127	0.441253	0.0134702	0.0267367	0.126791	0.299745	0.990246	0.398872	0.199488	0.384879
CUI_GLUCOSE_DEPRIVATION	78	0.000469908	0.027078	0.275676	0.152263	0.037754	0.389274	0.000138333	0.0268873	0.0699372	0.0333159	0.157815	0.0267367	0.222407	0.343023	0.990246	0.476743	0.499827	0.429057
DANG_REGULATED_BY_MYC_UP	81	0.347188	0.371342	0.129492	0.023803	0.508055	0.363073	0.0332162	0.322677	0.341894	0.437085	0.310833	0.331164	0.00144758	0.0345208	0.433419	0.0329706	0.00894089	0.0356822
DELPUECH_FOXO3_TARGETS_UP	131	0.00122503	0.279438	0.234334	0.023803	0.00296637	0.336289	0.00130273	0.0268873	0.0846813	0.214227	0.00990564	0.0267367	0.853331	0.413296	0.990246	0.352676	0.617782	0.384879
DUTERTRE_ESTRADIOL_RESPONSE_24HR_UP	438	0.000133497	0.168938	0.00020978	0.023803	0.000142463	0.264221	0.0272841	0.346929	0.975224	0.477507	0.920016	0.466115	0.000232805	0.299745	0.423683	0.352676	0.000247922	0.349345
EHRLICH_ICF_SYNDROM_UP	15	0.0418478	0.027078	0.0173798	0.230213	0.00424222	0.0284077	0.647117	0.444848	0.874202	0.358661	0.713748	0.356822	0.739403	0.415	0.990246	0.0329706	0.826481	0.0356822
EINAV_INTERFERON_SIGNATURE_IN_CANCER	37	0.000133497	0.311081	0.0898775	0.369538	0.000142463	0.0284077	0.000260614	0.346929	0.000415	0.0333159	0.000225917	0.279139	0.679977	0.376423	0.383228	0.329914	0.263011	0.349345
ENK_UV_RESPONSE_EPIDERMIS_DN	782	0.000779184	0.27846	0.0566251	0.023803	0.0141771	0.264221	0.000138333	0.166362	0.000415	0.28657	0.000225917	0.168194	0.425024	0.403578	0.0807083	0.0329706	0.219863	0.303016
FLECHNER_BIOPSY_KIDNEY_TRANSPLANT_OK_VS_DONOR_UP	901	0.000133497	0.391521	0.00020978	0.442897	0.000142463	0.423835	0.000138333	0.0268873	0.0599269	0.366049	0.0247412	0.359831	0.0607177	0.375049	0.296157	0.440152	0.0243608	0.366333
FLECHNER_BIOPSY_KIDNEY_TRANSPLANT_REJECTED_VS_OK_DN	747	0.000133497	0.262405	0.00020978	0.150315	0.0188978	0.387976	0.0419011	0.0268873	0.0645537	0.416812	0.000397708	0.0267367	0.488382	0.415	0.732154	0.420736	0.658083	0.452599
FORTSCHEGGER_PHF8_TARGETS_DN	1183	0.000133497	0.483929	0.0408657	0.430146	0.000142463	0.45119	0.000138333	0.368775	0.172793	0.358661	0.000225917	0.283589	0.0124254	0.380032	0.524811	0.398872	0.010957	0.429057
FREDERICK_PRKCI_TARGETS	13	0.703732	0.414087	0.485615	0.023803	0.628178	0.336289	0.467134	0.0268873	0.349395	0.0333159	0.381264	0.0267367	0.28019	0.0345208	0.744538	0.0329706	0.778227	0.0356822
GARGALOVIC_RESPONSE_TO_OXIDIZED_PHOSPHOLIPIDS_BLACK_UP	59	0.000469908	0.309986	0.0330479	0.023803	0.000142463	0.271573	0.182184	0.465984	0.197857	0.0333159	0.31431	0.309422	0.0188942	0.332152	0.0362076	0.282031	0.0611486	0.349345
GENTILE_RESPONSE_CLUSTER_D3	91	0.0733974	0.360189	0.0453562	0.023803	0.0173785	0.226282	0.161448	0.305218	0.00839121	0.19423	0.002905	0.283589	0.093458	0.332152	0.0285548	0.0329706	0.230296	0.313272
GEORGES_TARGETS_OF_MIR192_AND_MIR215	1356	0.000133497	0.359264	0.00020978	0.234233	0.000142463	0.398806	0.000138333	0.420968	0.0359946	0.358661	0.126204	0.406857	0.000232805	0.348317	0.0778699	0.352676	0.0288434	0.392798
GRAHAM_CML_DIVIDING_VS_NORMAL_QUIESCENT_UP	256	0.00341041	0.169878	0.00404735	0.023803	0.0568608	0.177581	0.000138333	0.346929	0.970983	0.454395	0.0106791	0.466115	0.000232805	0.215706	0.766387	0.352676	0.00044655	0.349345
GRAHAM_CML_QUIESCENT_VS_NORMAL_DIVIDING_UP	95	0.0193792	0.027078	0.0387697	0.023803	0.00650047	0.0284077	0.101614	0.346929	0.970983	0.28657	0.338605	0.393008	0.953155	0.466633	0.951279	0.0329706	0.408085	0.349345
HAHTOLA_MYCOSIS_FUNGOIDES_CD4_UP	97	0.0804325	0.027078	0.615755	0.023803	0.179383	0.0284077	0.00296224	0.161584	0.000415	0.0333159	0.019614	0.251894	0.0973184	0.393777	0.429284	0.206378	0.417203	0.377308
HALMOS_CEBPA_TARGETS_UP	87	0.857791	0.027078	0.978916	0.288862	0.524418	0.0284077	0.00926295	0.346929	0.0359723	0.0333159	0.0736586	0.376281	0.465098	0.413296	0.535688	0.0329706	0.836053	0.0356822
HAN_SATB1_TARGETS_UP	661	0.000133497	0.027078	0.210064	0.378099	0.0012612	0.312061	0.000260614	0.166362	0.216134	0.0333159	0.040534	0.0267367	0.488382	0.403578	0.990246	0.367531	0.66398	0.199547
HEDENFALK_BREAST_CANCER_BRCA1_VS_BRCA2	253	0.0303093	0.326748	0.000734231	0.426282	0.0404382	0.264221	0.000138333	0.252132	0.236315	0.358661	0.0204509	0.347649	0.0165412	0.348317	0.446736	0.282031	0.0145701	0.212999
HELLER_SILENCED_BY_METHYLATION_DN	151	0.681642	0.313448	0.978916	0.234233	0.97668	0.264221	0.00840942	0.0268873	0.292046	0.402935	0.0306335	0.0267367	0.00904572	0.0345208	0.192824	0.0329706	0.0606138	0.349345
HORIUCHI_WTAP_TARGETS_DN	534	0.000133497	0.311081	0.00020978	0.023803	0.000142463	0.336289	0.000138333	0.322677	0.546477	0.454395	0.00351829	0.469004	0.000232805	0.348317	0.990246	0.398872	0.544646	0.349345
JAEGER_METASTASIS_DN	332	0.356347	0.329472	0.978916	0.434531	0.97668	0.336289	0.000138333	0.0268873	0.144798	0.331545	0.000397708	0.0267367	0.97213	0.0345208	1	0.0329706	1	0.0356822
JOHNSTONE_PARVB_TARGETS_3_UP	778	0.000133497	0.311081	0.00299172	0.348499	0.000142463	0.399754	0.000138333	0.0268873	0.00876262	0.376246	0.000225917	0.331164	0.568896	0.363619	0.990246	0.382529	0.894825	0.392798
KAAB_FAILED_HEART_VENTRICLE_DN	49	0.0651008	0.027078	0.20938	0.023803	0.23238	0.0284077	0.0454145	0.0268873	0.000415	0.376246	0.0272904	0.425388	0.878823	0.294826	0.891593	0.387386	0.972658	0.377308
KANG_DOXORUBICIN_RESISTANCE_UP	94	0.0175852	0.311081	0.00187004	0.152263	0.0115786	0.336289	0.000138333	0.322677	0.970983	0.454395	0.0123973	0.402242	0.00041956	0.348317	0.990246	0.398872	0.0332993	0.349345
KAUFFMANN_DNA_REPAIR_GENES	270	0.0304954	0.279438	0.00379092	0.023803	0.02921	0.264221	0.78413	0.346929	0.970983	0.454395	0.959227	0.373316	0.0171046	0.348317	0.000401895	0.282031	0.00123161	0.349345
KAUFFMANN_DNA_REPLICATION_GENES	198	0.000133497	0.168938	0.00309948	0.023803	0.00361413	0.177581	0.948365	0.346929	0.709392	0.441253	0.959227	0.407797	0.0605592	0.299745	0.000401895	0.282031	0.000247922	0.0356822
KEGG_ALANINE_ASPARTATE_AND_GLUTAMATE_METABOLISM	31	0.0227223	0.027078	0.795993	0.444477	0.692418	0.0284077	0.0220361	0.0268873	0.372832	0.441253	0.164293	0.0267367	0.184065	0.272714	0.520071	0.225472	0.040005	0.349345
KEGG_AMINO_SUGAR_AND_NUCLEOTIDE_SUGAR_METABOLISM	42	0.00809879	0.169878	0.940436	0.398875	0.0796066	0.336289	0.0405271	0.0268873	0.232525	0.0333159	0.0106791	0.0267367	0.108506	0.0345208	0.990246	0.442263	0.365405	0.212999
KEGG_BUTANOATE_METABOLISM	30	0.0252949	0.301352	0.0232141	0.023803	0.122598	0.177581	0.000587385	0.0268873	0.970983	0.442897	0.040964	0.0267367	0.267625	0.215706	0.691887	0.434896	0.0599883	0.349345
KEGG_FATTY_ACID_METABOLISM	39	0.0568034	0.255442	0.035184	0.023803	0.159492	0.0284077	0.00198104	0.0268873	0.970983	0.0333159	0.156275	0.0267367	0.859744	0.392317	0.990246	0.367901	0.711452	0.402046
KEGG_PYRUVATE_METABOLISM	40	0.0428489	0.027078	0.116751	0.023803	0.0547086	0.0284077	0.00479936	0.0268873	0.839927	0.36427	0.0984513	0.0267367	0.476784	0.299745	0.74829	0.440921	0.440304	0.349345
KEGG_VALINE_LEUCINE_AND_ISOLEUCINE_DEGRADATION	59	0.0252771	0.027078	0.0145448	0.023803	0.0441393	0.0284077	0.106685	0.0268873	0.970983	0.477507	0.261269	0.213188	0.234038	0.299745	0.433188	0.382529	0.1955	0.208146
KIM_BIPOLAR_DISORDER_OLIGODENDROCYTE_DENSITY_CORR_UP	680	0.000133497	0.382792	0.00020978	0.475333	0.000142463	0.336289	0.000138333	0.322677	0.0222466	0.28657	0.000225917	0.263538	0.051113	0.383543	0.501217	0.352676	0.000247922	0.402046
LI_AMPLIFIED_IN_LUNG_CANCER	201	0.009545	0.279438	0.00020978	0.323029	0.1254	0.312061	0.000138333	0.0268873	0.728553	0.501169	0.000225917	0.0267367	0.235756	0.0345208	0.981707	0.498263	0.348631	0.349345
LINDGREN_BLADDER_CANCER_CLUSTER_3_UP	453	0.000133497	0.27846	0.00020978	0.023803	0.00145982	0.264221	0.000781462	0.322677	0.942612	0.416812	0.0638117	0.359831	0.000232805	0.348317	0.564664	0.352676	0.0439885	0.349345
LIU_SMARCA4_TARGETS	69	0.66559	0.027078	0.978916	0.023803	0.97668	0.0284077	0.00471806	0.166362	0.075502	0.0333159	0.00214667	0.0267367	0.958143	0.431959	1	0.444759	0.973176	0.42296
LOCKWOOD_AMPLIFIED_IN_LUNG_CANCER	285	0.000133497	0.311081	0.0173798	0.246124	0.000142463	0.264221	0.214489	0.446613	0.0860859	0.303317	0.000569851	0.184941	0.000232805	0.343023	0.00129424	0.282031	0.00257973	0.212999
MALONEY_RESPONSE_TO_17AAG_DN	110	0.00138836	0.27846	0.145048	0.023803	0.0147059	0.264221	0.00762329	0.369435	0.193003	0.385224	0.0242964	0.365231	0.12707	0.0345208	0.769278	0.0329706	0.221627	0.212999
MIPS_F1F0_ATP_SYNTHASE_MITOCHONDRIAL	11	0.0366141	0.169878	0.0359788	0.323029	0.00399981	0.363073	0.000867727	0.0268873	0.704246	0.392153	0.081586	0.165589	0.00340065	0.299745	0.0667865	0.206378	0.000247922	0.106252
MIPS_HISTONE_H31_COMPLEX	12	0.0508091	0.027078	0.456104	0.023803	0.147103	0.0284077	0.838872	0.38945	0.853006	0.424777	0.959227	0.363446	0.108982	0.0345208	0.0934646	0.0329706	0.0102043	0.0356822
MIPS_PA700_COMPLEX	20	0.129068	0.311081	0.0213843	0.023803	0.24262	0.335592	0.0422335	0.35603	0.631124	0.323559	0.000569851	0.0267367	0.511049	0.372628	0.268982	0.0329706	0.232664	0.0356822
MOSERLE_IFNA_RESPONSE	54	0.000133497	0.311081	0.389677	0.369538	0.000142463	0.0284077	0.0228702	0.346929	0.000415	0.0333159	0.00389336	0.279139	0.164471	0.363619	0.990246	0.454009	0.567675	0.413261
NAGASHIMA_NRG1_SIGNALING_DN	83	0.785276	0.345833	0.351721	0.451673	0.760732	0.336435	0.0320964	0.0268873	0.455126	0.366049	0.012785	0.0788843	0.150684	0.0345208	0.026445	0.0329706	0.457873	0.0356822
NAKAMURA_CANCER_MICROENVIRONMENT_DN	88	0.0416348	0.360189	0.0408081	0.023803	0.243185	0.336289	0.000959832	0.346929	0.278151	0.376246	0.0301693	0.324193	0.0171046	0.0345208	0.990246	0.352676	0.835102	0.349345
NIELSEN_MALIGNAT_FIBROUS_HISTIOCYTOMA_UP	20	0.679889	0.027078	0.978916	0.437309	0.661357	0.336289	0.0319784	0.0268873	0.920474	0.298904	0.144003	0.306023	0.00041956	0.0345208	0.441614	0.352676	0.0460769	0.0356822
NIKOLSKY_BREAST_CANCER_8Q12_Q22_AMPLICON	174	0.00114436	0.027078	0.0013338	0.023803	0.000142463	0.0284077	0.0190395	0.166362	0.970983	0.395607	0.311677	0.365231	0.157493	0.392317	0.294025	0.352676	0.288578	0.305603
NUYTTEN_NIPP1_TARGETS_DN	1447	0.000133497	0.255442	0.00020978	0.023803	0.000142463	0.261507	0.000138333	0.307687	0.0975971	0.375999	0.012785	0.400252	0.0396891	0.437267	0.665659	0.352676	0.4232	0.439515
NUYTTEN_NIPP1_TARGETS_UP	1101	0.000133497	0.402365	0.0167219	0.389125	0.000142463	0.364598	0.000781462	0.502368	0.00344681	0.19423	0.002905	0.402242	0.0973184	0.439533	0.111478	0.418767	0.0399388	0.442521
ONDER_CDH1_TARGETS_3_DN	81	0.332965	0.027078	0.691254	0.234233	0.968737	0.0284077	0.000138333	0.0268873	0.264202	0.0333159	0.0213635	0.0267367	0.988102	0.397543	0.990246	0.352676	0.986723	0.416149
PARK_TRETINOIN_RESPONSE_AND_PML_RARA_FUSION	22	0.113587	0.027078	0.494805	0.234233	0.0473273	0.0284077	0.0817257	0.0268873	0.0175724	0.196046	0.00682547	0.0267367	0.323468	0.376293	0.990246	0.4319	0.491435	0.360389
PARK_TRETINOIN_RESPONSE_AND_RARA_PLZF_FUSION	19	0.607447	0.027078	0.112669	0.023803	0.254977	0.0284077	0.498177	0.0268873	0.157929	0.358661	0.204959	0.0267367	0.374115	0.0345208	0.622912	0.282031	0.051274	0.0356822
PELLICCIOTTA_HDAC_IN_ANTIGEN_PRESENTATION_DN	76	0.000469908	0.266883	0.0285328	0.423668	0.00175037	0.0284077	0.17916	0.335984	0.651754	0.376246	0.158485	0.0267367	0.00144758	0.343023	0.847972	0.204327	0.00629773	0.303016
PID_BARD1PATHWAY	36	0.0385871	0.287717	0.805694	0.152263	0.182515	0.335592	0.446769	0.369435	0.944983	0.415741	0.746642	0.447843	0.00244744	0.0345208	0.0374782	0.0329706	0.00611944	0.0356822
PID_HIF1APATHWAY	21	0.462822	0.427771	0.0173798	0.150315	0.021457	0.403117	0.307215	0.322677	0.598368	0.312951	0.412873	0.309422	0.668423	0.0345208	0.0191772	0.0329706	0.000247922	0.0356822
PID_INTEGRIN4_PATHWAY	18	0.00289641	0.027078	0.180622	0.288862	0.00668966	0.0284077	0.00112898	0.0268873	0.655498	0.392153	0.028471	0.168194	0.95376	0.455801	0.990246	0.352676	0.972658	0.438918
PID_MYC_REPRESSPATHWAY	99	0.000133497	0.027078	0.047313	0.023803	0.00296637	0.0284077	0.0214251	0.161584	0.43281	0.358661	0.477002	0.43164	0.73855	0.435845	0.990246	0.310539	0.918143	0.453254
PURBEY_TARGETS_OF_CTBP1_AND_SATB1_UP	102	0.201654	0.027078	0.0813475	0.023803	0.283732	0.0284077	0.636785	0.385801	0.47236	0.0333159	0.258887	0.213188	0.49267	0.0345208	0.457405	0.0329706	0.130514	0.0356822
PYEON_HPV_POSITIVE_TUMORS_UP	136	0.157646	0.311081	0.0408657	0.023803	0.0453136	0.261507	0.948365	0.442131	0.806707	0.516081	0.959227	0.417134	0.000787216	0.169538	0.01162	0.282031	0.000247922	0.0356822
RAHMAN_TP53_TARGETS_PHOSPHORYLATED	23	0.0141196	0.300845	0.0601948	0.023803	0.00950636	0.0284077	0.523377	0.346929	0.658706	0.0333159	0.813194	0.0267367	0.163629	0.393777	0.0767989	0.310539	0.00498619	0.347091
REACTOME_ACTIVATION_OF_NF_KAPPAB_IN_B_CELLS	63	0.000962521	0.027078	0.0201457	0.242054	0.0569822	0.335592	0.0559462	0.335984	0.486908	0.323559	0.0391724	0.0267367	0.0973184	0.363619	0.000694182	0.0329706	0.0696638	0.303016
REACTOME_APC_C_CDC20_MEDIATED_DEGRADATION_OF_MITOTIC_PROTEINS	65	0.0170553	0.326748	0.00020978	0.023803	0.00250525	0.335592	0.0109247	0.344941	0.862907	0.358661	0.000225917	0.165589	0.0596076	0.348317	0.4782	0.0329706	0.05402	0.349345
REACTOME_AUTODEGRADATION_OF_THE_E3_UBIQUITIN_LIGASE_COP1	46	0.0218722	0.027078	0.16236	0.197917	0.306147	0.354872	0.202594	0.322677	0.819843	0.358661	0.00698028	0.0267367	0.22254	0.299745	0.0377635	0.0329706	0.0422478	0.208146
REACTOME_CHOLESTEROL_BIOSYNTHESIS	36	0.0217615	0.337473	0.00020978	0.023803	0.00361413	0.0284077	0.266874	0.346929	0.970983	0.516081	0.959227	0.404781	0.00558732	0.0345208	0.990246	0.423595	0.102532	0.349345
REACTOME_CHROMOSOME_MAINTENANCE	103	0.0727132	0.169878	0.000734231	0.023803	0.000142463	0.0284077	0.902723	0.354961	0.972602	0.411912	0.959227	0.331164	0.00041956	0.0345208	0.182987	0.352676	0.00279767	0.349345
REACTOME_CLASS_I_MHC_MEDIATED_ANTIGEN_PROCESSING_PRESENTATION	293	0.000133497	0.345833	0.00020978	0.023803	0.000142463	0.399754	0.0524215	0.390571	0.922343	0.411912	0.050085	0.0267367	0.000232805	0.348317	0.34906	0.307078	0.000247922	0.373938
REACTOME_CROSS_PRESENTATION_OF_SOLUBLE_EXOGENOUS_ANTIGENS_ENDOSOMES	40	0.0193792	0.169878	0.0268002	0.023803	0.0871672	0.335592	0.0621683	0.322677	0.824997	0.358661	0.000737778	0.0267367	0.0724208	0.299745	0.00749101	0.0329706	0.0594118	0.208146
REACTOME_DESTABILIZATION_OF_MRNA_BY_TRISTETRAPROLIN_TTP	25	0.031357	0.251657	0.0845374	0.023803	0.0187993	0.0284077	0.466954	0.38945	0.00888847	0.0333159	0.297842	0.0267367	0.489588	0.348317	0.179423	0.282031	0.278812	0.47649
REACTOME_ER_PHAGOSOME_PATHWAY	63	0.000133497	0.300845	0.00121482	0.270881	0.00274817	0.177581	0.277665	0.322677	0.970983	0.391549	0.0918979	0.0788843	0.000232805	0.365406	0.990246	0.0329706	0.00044655	0.0356822
REACTOME_HIV_LIFE_CYCLE	127	0.0430771	0.372997	0.00299172	0.023803	0.0429203	0.423177	0.635618	0.442131	0.273957	0.349022	0.0472832	0.351288	0.0313356	0.343023	0.0508644	0.206378	0.00174426	0.349345
REACTOME_METABOLISM_OF_CARBOHYDRATES	265	0.0314139	0.378308	0.16483	0.341431	0.0779819	0.336289	0.113494	0.322677	0.970983	0.303317	0.0363278	0.263538	0.00659588	0.0345208	0.142756	0.0329706	0.00900472	0.0356822
REACTOME_METABOLISM_OF_PROTEINS	411	0.00037068	0.311081	0.00159749	0.392007	0.0851933	0.387976	0.026948	0.166362	0.421459	0.0333159	0.000225917	0.0267367	0.00430602	0.397543	0.990246	0.352676	0.106682	0.367497
REACTOME_METABOLISM_OF_RNA	232	0.000133497	0.311081	0.00020978	0.023803	0.000142463	0.295607	0.235069	0.407797	0.0407917	0.298904	0.0113332	0.0267367	0.222407	0.437267	0.159934	0.206378	0.103722	0.349345
REACTOME_MITOCHONDRIAL_TRNA_AMINOACYLATION	22	0.00037068	0.027078	0.202515	0.023803	0.0193428	0.0284077	0.0514521	0.263084	0.942257	0.298904	0.854438	0.454779	0.585118	0.348317	0.169094	0.0329706	0.190179	0.0356822
REACTOME_MRNA_DECAY_BY_3_TO_5_EXORIBONUCLEASE	18	0.252846	0.309986	0.16102	0.023803	0.0451721	0.0284077	0.247932	0.0268873	0.0505263	0.0333159	0.230556	0.0267367	0.753051	0.449838	0.273701	0.0329706	0.0603293	0.349345
REACTOME_PROCESSING_OF_CAPPED_INTRONLESS_PRE_MRNA	25	0.107011	0.311081	0.239118	0.023803	0.003772	0.336435	0.409334	0.369435	0.605263	0.250286	0.101585	0.0267367	0.435212	0.375049	0.0176355	0.0329706	0.0121733	0.0356822
REACTOME_RNA_POL_I_TRANSCRIPTION_TERMINATION	26	0.311623	0.414087	0.0640202	0.023803	0.29756	0.336435	0.0269349	0.317946	0.001328	0.0333159	0.048559	0.391098	0.027493	0.376293	0.285643	0.329914	0.239459	0.0356822
REN_BOUND_BY_E2F	89	0.155799	0.311081	0.00020978	0.023803	0.0122176	0.0284077	0.430088	0.443438	0.975219	0.416021	0.959227	0.428338	0.000232805	0.0345208	0.990246	0.282031	0.000247922	0.349345
ROME_INSULIN_TARGETS_IN_MUSCLE_UP	591	0.000571557	0.027078	0.138999	0.323029	0.00626586	0.335592	0.00130273	0.305218	0.126314	0.376246	0.00303235	0.257509	0.0013363	0.436941	0.198406	0.348104	0.00335984	0.377308
ROSTY_CERVICAL_CANCER_PROLIFERATION_CLUSTER	213	0.00285458	0.311081	0.00020978	0.023803	0.00105405	0.336289	0.000138333	0.322677	0.970983	0.441253	0.000225917	0.402242	0.000232805	0.348317	0.990246	0.398872	0.420211	0.349345
ROY_WOUND_BLOOD_VESSEL_DN	37	0.00236916	0.311081	0.196046	0.023803	0.0262927	0.363073	0.00461678	0.0268873	0.486132	0.298904	0.103814	0.0267367	0.982608	0.0345208	0.990246	0.398769	0.973123	0.384879
RUTELLA_RESPONSE_TO_HGF_VS_CSF2RB_AND_IL4_DN	374	0.0051678	0.335566	0.124935	0.288862	0.0016552	0.436717	0.000138333	0.307687	0.00322648	0.0333159	0.0127562	0.165589	0.0499657	0.348317	0.990246	0.352676	0.179721	0.377308
SAGIV_CD24_TARGETS_DN	75	0.0190314	0.027078	0.137816	0.023803	0.0220623	0.0284077	0.700938	0.166362	0.0704522	0.0333159	0.500424	0.397273	0.811607	0.431959	0.00336882	0.379523	0.240483	0.47649
SAMOLS_TARGETS_OF_KHSV_MIRNAS_DN	122	0.944453	0.442823	0.978916	0.311576	0.97668	0.345912	0.0887176	0.0268873	0.569353	0.437085	0.0127562	0.0267367	0.000232805	0.0345208	0.709744	0.204327	0.0337021	0.0356822
SASAKI_ADULT_T_CELL_LEUKEMIA	234	0.00138836	0.027078	0.830864	0.415695	0.00399981	0.312061	0.000138333	0.305218	0.0124783	0.427616	0.00800058	0.360015	0.111032	0.348317	0.624661	0.367901	0.0124692	0.349345
SENESE_HDAC1_TARGETS_UP	920	0.000133497	0.337473	0.0387697	0.404878	0.000142463	0.399754	0.000138333	0.45912	0.175502	0.41108	0.105372	0.419227	0.0132461	0.380032	0.000401895	0.282031	0.000247922	0.402046
SESTO_RESPONSE_TO_UV_C7	81	0.0039159	0.18534	0.0366017	0.230213	0.00182834	0.359607	0.00122176	0.0268873	0.13467	0.460446	0.00334912	0.0267367	0.239157	0.348317	0.990246	0.446318	0.424154	0.349345
SHIPP_DLBCL_CURED_VS_FATAL_DN	58	0.0613109	0.255442	0.235658	0.023803	0.0768884	0.264221	0.159816	0.346929	0.0595013	0.41108	0.043119	0.331164	0.0294604	0.0345208	0.159934	0.0329706	0.0209616	0.0356822
STAMBOLSKY_TARGETS_OF_MUTATED_TP53_DN	59	0.0039159	0.320672	0.394859	0.384468	0.00136357	0.0284077	0.0404928	0.346929	0.00163162	0.323559	0.00589953	0.279139	0.937147	0.476098	0.941479	0.434896	0.0284248	0.349345
TARTE_PLASMA_CELL_VS_B_LYMPHOCYTE_UP	100	0.000133497	0.300845	0.147703	0.35725	0.000142463	0.419154	0.000260614	0.0268873	0.75313	0.385996	0.0686866	0.309422	0.000232805	0.0345208	0.880336	0.453865	0.00044655	0.305603
TIAN_TNF_SIGNALING_VIA_NFKB	35	0.0294418	0.027078	0.291201	0.391127	0.0158802	0.0284077	0.0698883	0.322677	0.0418988	0.0333159	0.351078	0.454779	0.151458	0.272714	0.350662	0.0329706	0.661787	0.366333
TOYOTA_TARGETS_OF_MIR34B_AND_MIR34C	648	0.00314624	0.311081	0.000569851	0.023803	0.000142463	0.336289	0.00250502	0.45912	0.229226	0.41108	0.247251	0.425388	0.00041956	0.299745	0.64296	0.282031	0.00257973	0.349345
VECCHI_GASTRIC_CANCER_EARLY_UP	623	0.000133497	0.298281	0.00020978	0.023803	0.000142463	0.177581	0.000138333	0.322677	0.737247	0.383368	0.000225917	0.381475	0.00438363	0.299745	0.990246	0.398872	0.122276	0.349345
WANG_METHYLATED_IN_BREAST_CANCER	69	0.595319	0.332578	0.0239676	0.234233	0.222414	0.322875	0.000138333	0.0268873	0.00882656	0.0333159	0.00641772	0.0267367	0.921877	0.47725	0.620307	0.367531	0.915893	0.442521
WATTEL_AUTONOMOUS_THYROID_ADENOMA_DN	62	0.00147984	0.027078	0.100388	0.023803	0.0955926	0.0284077	0.172973	0.0268873	0.403065	0.0333159	0.194374	0.0267367	0.583085	0.445568	0.73052	0.382529	0.972658	0.403909
WELCSH_BRCA1_TARGETS_DN	172	0.000133497	0.169878	0.00020978	0.023803	0.000142463	0.336289	0.0869959	0.322677	0.3269	0.487793	0.0849103	0.382894	0.000787216	0.384191	0.780333	0.352676	0.0349031	0.0356822
WESTON_VEGFA_TARGETS	135	0.701508	0.027078	0.978916	0.234233	0.97668	0.0284077	0.0187862	0.0268873	0.404702	0.0333159	0.0437125	0.0267367	0.567915	0.348317	0.992549	0.352676	0.972658	0.451378
WESTON_VEGFA_TARGETS_6HR	79	0.412592	0.027078	0.928548	0.234233	0.894854	0.0284077	0.0164372	0.0268873	0.490685	0.294664	0.0179625	0.0267367	0.441142	0.0345208	0.990246	0.398769	0.972658	0.384879
WINZEN_DEGRADED_VIA_KHSRP	149	0.010658	0.027078	0.333618	0.242054	0.145733	0.177581	0.00926295	0.0268873	0.118608	0.0333159	0.0658342	0.0267367	0.618988	0.453111	0.923772	0.0329706	0.901992	0.349345
WOO_LIVER_CANCER_RECURRENCE_UP	177	0.0347987	0.169878	0.145656	0.234233	0.0428751	0.336289	0.000138333	0.0268873	0.450216	0.0333159	0.000225917	0.168194	0.278419	0.0345208	0.990246	0.398872	0.77344	0.208146
WU_CELL_MIGRATION	348	0.000255385	0.210622	0.0587972	0.449305	0.00650047	0.261507	0.000138333	0.0268873	0.00229654	0.376246	0.000225917	0.0267367	0.909695	0.39934	0.990246	0.444759	0.972658	0.455521
ZERBINI_RESPONSE_TO_SULINDAC_UP	18	0.0227989	0.169878	0.226561	0.023803	0.224807	0.0284077	0.901589	0.305218	0.00163162	0.0333159	0.0127267	0.0267367	0.096218	0.348317	0.990246	0.225472	0.228522	0.395286
ZHANG_INTERFERON_RESPONSE	39	0.000133497	0.311081	0.137614	0.396823	0.000142463	0.0284077	0.0258303	0.346929	0.000415	0.0333159	0.000225917	0.279139	0.950358	0.376423	0.977514	0.454009	0.919502	0.349345
ZHANG_RESPONSE_TO_IKK_INHIBITOR_AND_TNF_DN	171	0.38387	0.313448	0.0461198	0.023803	0.262375	0.226282	0.892044	0.417268	0.328712	0.39963	0.6472	0.324193	0.0339555	0.0345208	0.0171533	0.0656014	0.00510959	0.0356822
ZHONG_RESPONSE_TO_AZACITIDINE_AND_TSA_UP	272	0.0130057	0.027078	0.497265	0.279707	0.382289	0.177581	0.0715312	0.369435	0.0487562	0.0333159	0.00728229	0.36611	0.00366528	0.0345208	0.720133	0.454009	0.1775	0.347091
AZARE_NEOPLASTIC_TRANSFORMATION_BY_STAT3_DN	224	0.017181	0.027078	0.978916	0.394663	0.00589978	0.354872	0.00884806	0.0268873	0.61835	0.376246	0.0293642	0.309422	0.852474	0.415	0.998018	0.446081	0.973123	0.452599
BARRIER_COLON_CANCER_RECURRENCE_UP	79	0.0926682	0.027078	0.392923	0.150315	0.189586	0.0284077	0.0363638	0.0268873	0.54449	0.298904	0.0144107	0.0267367	0.385177	0.40222	0.313614	0.426362	0.0929219	0.326489
BENNETT_SYSTEMIC_LUPUS_ERYTHEMATOSUS	35	0.0267417	0.311081	0.978916	0.396823	0.0227868	0.264221	0.00730289	0.346929	0.000727238	0.0333159	0.000225917	0.279139	0.264504	0.365406	0.990246	0.469426	0.814844	0.349345
BENPORATH_ES_2	33	0.689991	0.027078	0.968597	0.348499	0.445216	0.0284077	0.840007	0.263084	0.970983	0.416021	0.962505	0.274328	0.00651231	0.0345208	0.82601	0.352676	0.0267005	0.0356822
BENPORATH_NANOG_TARGETS	1339	0.000133497	0.311081	0.00020978	0.023803	0.000142463	0.336289	0.00594059	0.442131	0.107218	0.385224	0.104945	0.457277	0.0698847	0.215706	0.235454	0.410701	0.0245443	0.408527
BENPORATH_PRC2_TARGETS	458	1	0.027078	1	0.311576	1	0.244744	1	0.0268873	1	0.0333159	1	0.0267367	1	0.0345208	1	0.392081	1	0.0356822
BHATI_G2M_ARREST_BY_2METHOXYESTRADIOL_UP	168	0.126048	0.311081	0.0741106	0.323029	0.636874	0.384138	0.000138333	0.350758	0.769009	0.415741	0.0346594	0.406857	0.00537746	0.0345208	0.277897	0.0329706	0.371594	0.0356822
BILD_MYC_ONCOGENIC_SIGNATURE	329	0.000133497	0.251657	0.00020978	0.152263	0.000142463	0.0284077	0.281451	0.322677	0.030544	0.358661	0.00176462	0.359831	0.266661	0.425552	0.727387	0.463298	0.204163	0.455521
BIOCARTA_FEEDER_PATHWAY	6	0.0372666	0.287717	0.485615	0.487275	0.405925	0.364598	0.110791	0.362928	0.164271	0.0333159	0.140521	0.168194	0.00579283	0.0345208	0.332711	0.307078	0.00565119	0.0356822
BIOCARTA_P27_PATHWAY	17	0.168511	0.27846	0.168483	0.270881	0.381922	0.335592	0.335897	0.395613	0.755696	0.385996	0.887624	0.400252	0.0376412	0.0345208	0.029241	0.0329706	0.00533397	0.0356822
BROWNE_HCMV_INFECTION_14HR_UP	213	0.224743	0.27846	0.0359744	0.023803	0.22318	0.442073	0.523281	0.399619	0.00421468	0.0333159	0.0448697	0.168194	0.0206654	0.392317	0.666084	0.398872	0.59725	0.429057
BROWNE_HCMV_INFECTION_30MIN_UP	61	0.757838	0.27846	0.822429	0.023803	0.97668	0.336289	0.154383	0.0268873	0.170967	0.0333159	0.027707	0.0267367	0.0451285	0.348317	0.730182	0.398872	0.36221	0.451378
BROWNE_INTERFERON_RESPONSIVE_GENES	110	0.000255385	0.169878	0.681043	0.369538	0.00355598	0.0284077	0.00250502	0.380337	0.000415	0.19423	0.00268674	0.343495	0.917414	0.363619	0.990246	0.474825	0.876702	0.366333
CEBALLOS_TARGETS_OF_TP53_AND_MYC_UP	29	0.00910716	0.251657	0.0894187	0.288862	0.0188978	0.194136	0.000138333	0.0268873	0.225578	0.19423	0.000225917	0.0267367	0.255827	0.392317	0.881835	0.282031	0.156526	0.212999
CHANG_CORE_SERUM_RESPONSE_DN	314	0.22775	0.337473	0.0461198	0.023803	0.310748	0.0284077	0.00542486	0.258672	0.0385631	0.294664	0.01366	0.382894	0.958143	0.434723	0.960961	0.282031	0.757757	0.43292
CHARAFE_BREAST_CANCER_LUMINAL_VS_BASAL_DN	859	0.000255385	0.345833	0.598908	0.350362	0.000142463	0.384138	0.000138333	0.0268873	0.0359723	0.380208	0.000225917	0.331164	0.212925	0.383543	0.960961	0.352676	0.271123	0.455521
CHUANG_OXIDATIVE_STRESS_RESPONSE_UP	49	0.0686331	0.311081	0.120807	0.323029	0.632471	0.381122	0.00112898	0.0268873	0.0124783	0.0333159	0.000225917	0.0267367	0.958143	0.472962	0.990246	0.440152	0.972658	0.44846
CROMER_METASTASIS_DN	106	0.000133497	0.210622	0.0212593	0.323029	0.000142463	0.261507	0.000138333	0.0268873	0.416194	0.427616	0.00268674	0.263538	0.918018	0.299745	0.960961	0.440152	0.469834	0.398347
DACOSTA_UV_RESPONSE_VIA_ERCC3_UP	420	0.000133497	0.335566	0.00020978	0.323029	0.000510769	0.312061	0.044429	0.346929	0.756148	0.414085	0.154567	0.319053	0.00041956	0.359777	0.152293	0.330625	0.000247922	0.349345
DAVICIONI_RHABDOMYOSARCOMA_PAX_FOXO1_FUSION_DN	27	0.00681524	0.027078	0.470677	0.246124	0.003772	0.0284077	0.392107	0.305218	0.0331071	0.0333159	0.177236	0.309422	0.383221	0.435845	0.990246	0.282031	0.826637	0.474444
DAZARD_RESPONSE_TO_UV_NHEK_DN	540	0.000133497	0.430261	0.0401548	0.345297	0.00480587	0.399754	0.543793	0.422746	0.0159899	0.391549	0.298304	0.294826	0.958143	0.332152	0.0121206	0.0329706	0.416646	0.392798
DAZARD_RESPONSE_TO_UV_SCC_UP	197	0.000133497	0.027078	0.00020978	0.337424	0.000142463	0.0284077	0.00527578	0.344941	0.234304	0.402935	0.45616	0.423699	0.181131	0.299745	0.848864	0.463298	0.115334	0.313272
DEBOSSCHER_NFKB_TARGETS_REPRESSED_BY_GLUCOCORTICOIDS	19	0.257595	0.027078	0.703592	0.381959	0.440138	0.0284077	0.0100259	0.0268873	0.707854	0.312951	0.531335	0.0267367	0.759411	0.449838	0.0919416	0.0329706	0.464125	0.208146
DER_IFN_ALPHA_RESPONSE_UP	117	0.000133497	0.311081	0.33024	0.396823	0.000142463	0.0284077	0.00250502	0.430952	0.00229654	0.0333159	0.108144	0.331164	0.455527	0.348317	0.990246	0.440152	0.1048	0.303016
DER_IFN_BETA_RESPONSE_UP	165	0.000133497	0.311081	0.627431	0.396823	0.000142463	0.0284077	0.000481767	0.407797	0.000415	0.0333159	0.21836	0.331164	0.521456	0.397543	0.990246	0.404186	0.464161	0.349345
DER_IFN_GAMMA_RESPONSE_UP	106	0.000133497	0.279438	0.192883	0.396823	0.000396332	0.264221	0.000138333	0.346929	0.00215532	0.323559	0.0327701	0.279139	0.325772	0.348317	0.908034	0.426362	0.00574753	0.303016
DIRMEIER_LMP1_RESPONSE_EARLY	81	0.00513214	0.027078	0.103411	0.023803	0.0134089	0.0284077	0.00302497	0.322677	0.336171	0.39963	0.159677	0.324193	0.0973184	0.348317	0.255028	0.310539	0.363947	0.391549
DORN_ADENOVIRUS_INFECTION_12HR_UP	37	0.00294358	0.311081	0.170641	0.35725	0.000142463	0.359607	0.0240618	0.0268873	0.0486795	0.0333159	0.0658951	0.309422	0.350701	0.299745	0.990246	0.414196	0.51738	0.208146
DORN_ADENOVIRUS_INFECTION_24HR_DN	63	0.130787	0.394742	0.135109	0.323029	0.0111637	0.387976	0.00782532	0.0268873	0.0277928	0.0333159	0.0263862	0.343495	0.324457	0.348317	0.979034	0.460319	0.389737	0.366333
DUTERTRE_ESTRADIOL_RESPONSE_24HR_DN	886	0.000133497	0.300845	0.00670245	0.298476	0.00674243	0.399754	0.000138333	0.359558	0.000415	0.366049	0.00260318	0.397273	0.0879107	0.343023	0.990246	0.206378	0.184454	0.391549
FAELT_B_CLL_WITH_VH_REARRANGEMENTS_DN	62	0.0326101	0.027078	0.0412835	0.396823	0.0431622	0.354872	0.827071	0.0268873	0.196799	0.441253	0.149825	0.382894	0.0137536	0.365406	0.198407	0.429065	0.972658	0.466368
FERNANDEZ_BOUND_BY_MYC	213	0.047459	0.476363	0.0209599	0.392007	0.0172042	0.387976	0.000138333	0.369435	0.920474	0.376246	0.03818	0.381475	0.0879504	0.299745	0.171532	0.329914	0.104446	0.0356822
FERRANDO_T_ALL_WITH_MLL_ENL_FUSION_UP	110	0.060244	0.027078	0.414868	0.023803	0.000617799	0.261507	0.0291019	0.390571	0.888463	0.431955	0.199079	0.382894	0.0147759	0.215706	0.653052	0.364355	0.0331314	0.376158
FERREIRA_EWINGS_SARCOMA_UNSTABLE_VS_STABLE_UP	219	0.0292378	0.279438	0.000399791	0.023803	0.0123651	0.312061	0.0709103	0.402852	0.756832	0.389923	0.292843	0.409521	0.002324	0.348317	0.925001	0.352676	0.0262809	0.349345
FRIDMAN_IMMORTALIZATION_DN	55	0.0984499	0.027078	0.00491426	0.152263	0.022236	0.0284077	0.0871388	0.322677	0.0429818	0.19423	0.209105	0.0267367	0.958143	0.397543	0.990246	0.352676	0.587191	0.349345
GARGALOVIC_RESPONSE_TO_OXIDIZED_PHOSPHOLIPIDS_YELLOW_UP	62	0.000255385	0.392306	0.691348	0.337424	0.503589	0.436717	0.0255449	0.0268873	0.444049	0.0333159	0.592852	0.0267367	0.66033	0.384191	0.151328	0.282031	0.255947	0.0356822
GHANDHI_DIRECT_IRRADIATION_UP	144	0.0278	0.027078	0.0758886	0.392007	0.148395	0.084469	0.00688279	0.322677	0.16849	0.0333159	0.0306335	0.360015	0.148888	0.363619	0.111493	0.0329706	0.110456	0.391255
GOLUB_ALL_VS_AML_DN	28	0.348654	0.353363	0.797876	0.288862	0.47212	0.0284077	0.00439107	0.0268873	0.112337	0.0333159	0.0495919	0.165589	0.764774	0.469555	0.371222	0.0329706	0.336415	0.439515
GRADE_COLON_VS_RECTAL_CANCER_UP	47	0.0236327	0.027078	0.0173798	0.304757	0.0418261	0.0284077	0.162307	0.322677	0.970983	0.42026	0.0545722	0.168194	0.125737	0.0345208	0.576242	0.474825	0.0691829	0.349345
HALMOS_CEBPA_TARGETS_DN	77	0.0403184	0.332578	0.0354255	0.152263	0.0731969	0.354872	0.000138333	0.0268873	0.0441962	0.323559	0.0494497	0.383179	0.26656	0.348317	0.422377	0.320034	0.706271	0.398347
HASINA_NOL7_TARGETS_DN	33	0.313323	0.311081	0.144311	0.023803	0.372006	0.0284077	0.142562	0.0268873	0.212688	0.358661	0.00236775	0.331164	0.384702	0.363619	0.514392	0.0329706	0.402235	0.0356822
HELLEBREKERS_SILENCED_DURING_TUMOR_ANGIOGENESIS	141	0.0397429	0.027078	0.486198	0.367938	0.922449	0.261507	0.000138333	0.0268873	0.12233	0.196046	0.000397708	0.0267367	0.41457	0.259375	0.990246	0.407807	0.972658	0.349345
HINATA_NFKB_TARGETS_FIBROBLAST_UP	142	0.000133497	0.027078	0.4779	0.152263	0.000142463	0.0284077	0.277631	0.166362	0.970983	0.0333159	0.837261	0.425388	0.93331	0.437267	0.752111	0.0329706	0.758335	0.303016
HIRSCH_CELLULAR_TRANSFORMATION_SIGNATURE_DN	160	0.000133497	0.0805485	0.193744	0.16762	0.00602842	0.0284077	0.0301828	0.0268873	0.159984	0.0333159	0.439954	0.378183	0.195628	0.348317	0.990246	0.448649	0.218437	0.39095
HSIAO_HOUSEKEEPING_GENES	463	0.000133497	0.435367	0.114289	0.323029	0.000142463	0.398806	0.0409851	0.456272	0.702449	0.358661	0.506178	0.0267367	0.223304	0.376423	0.990246	0.0329706	0.00819043	0.474444
IIZUKA_LIVER_CANCER_PROGRESSION_L1_G1_UP	28	0.398227	0.027078	0.186761	0.288862	0.387925	0.0284077	0.0551372	0.161584	0.334876	0.0333159	0.300909	0.0267367	0.314933	0.0345208	0.94813	0.367901	0.296911	0.0356822
JAIN_NFKB_SIGNALING	101	0.154577	0.027078	0.0494451	0.023803	0.25984	0.354872	0.487071	0.362928	0.427704	0.19423	0.310901	0.263538	0.0150795	0.348317	0.00777741	0.0329706	0.169645	0.391549
KEGG_ALZHEIMERS_DISEASE	164	0.000872686	0.300845	0.0785333	0.323029	0.0704448	0.363073	0.000138333	0.182195	0.486927	0.431955	0.0109756	0.0267367	0.104785	0.343023	0.331536	0.0329706	0.00480893	0.176107
KEGG_RENAL_CELL_CARCINOMA	118	0.733388	0.452173	0.53768	0.323029	0.779503	0.398806	0.0650743	0.443438	0.921709	0.504226	0.0346817	0.419227	0.21528	0.0345208	0.0331872	0.0329706	0.0359831	0.0356822
KEGG_RNA_POLYMERASE	35	0.1236	0.027078	0.100413	0.023803	0.0814251	0.0284077	0.205443	0.377214	0.960589	0.358661	0.642943	0.331164	0.0144671	0.437267	0.054171	0.0329706	0.0452995	0.278501
KEGG_STEROID_BIOSYNTHESIS	28	0.0195219	0.311081	0.0172334	0.023803	0.0102268	0.0284077	0.630598	0.368775	0.970983	0.516081	0.959227	0.434383	0.0299203	0.343023	0.990246	0.444091	0.359466	0.402046
KOKKINAKIS_METHIONINE_DEPRIVATION_96HR_DN	119	0.000133497	0.311081	0.00485231	0.023803	0.00257839	0.177581	0.322105	0.346929	0.970983	0.477507	0.231698	0.407797	0.00518157	0.215706	0.380548	0.206378	0.19342	0.0356822
KORKOLA_CHORIOCARCINOMA_UP	7	0.4343	0.402822	0.978916	0.253341	0.971103	0.363073	0.493584	0.213188	0.938668	0.376246	0.648576	0.0267367	0.30605	0.0345208	0.00959954	0.0329706	0.0483925	0.0356822
KYNG_DNA_DAMAGE_DN	300	0.000133497	0.027078	0.457645	0.431548	0.000510769	0.264221	0.011061	0.440538	0.909714	0.427616	0.338605	0.359831	0.00244744	0.0345208	0.759499	0.398872	0.160283	0.303016
KYNG_NORMAL_AGING_DN	45	0.655088	0.027078	0.145603	0.152263	0.0583345	0.0284077	0.188163	0.346929	0.122091	0.389254	0.591437	0.457277	0.000232805	0.0345208	0.282725	0.282031	0.0102043	0.0356822
KYNG_RESPONSE_TO_H2O2	89	0.0660986	0.403791	0.281149	0.402187	0.0431311	0.0284077	0.00262435	0.166362	0.012849	0.358661	0.0131625	0.331164	0.339951	0.348317	0.77679	0.352676	0.00565119	0.208146
LAIHO_COLORECTAL_CANCER_SERRATED_UP	164	0.000133497	0.359264	0.00238625	0.288862	0.0424222	0.271573	0.00485279	0.305218	0.50754	0.376246	0.0686866	0.0267367	0.096218	0.0345208	0.990246	0.310539	0.169746	0.349345
LEE_LIVER_CANCER_SURVIVAL_DN	230	0.000255385	0.168938	0.0645655	0.304757	0.00209205	0.336289	0.000138333	0.322677	0.000415	0.349022	0.000225917	0.356822	0.030544	0.348317	0.891593	0.396631	0.144302	0.349345
LI_DCP2_BOUND_MRNA	103	0.0024486	0.311081	0.00020978	0.246124	0.000142463	0.312061	0.206735	0.346929	0.914542	0.41108	0.700966	0.331164	0.013683	0.423312	0.00256433	0.310539	0.00044655	0.208146
LI_PROSTATE_CANCER_EPIGENETIC	54	0.960149	0.027078	0.847483	0.466875	0.97668	0.261507	0.0380606	0.0268873	0.970983	0.414085	0.959227	0.0267367	0.714796	0.343023	0.990246	0.0329706	0.872468	0.0356822
LIAO_HAVE_SOX4_BINDING_SITES	68	0.678601	0.375613	0.44292	0.023803	0.137061	0.295607	0.439569	0.0268873	0.0459512	0.0333159	0.012785	0.0267367	0.167584	0.403578	0.990246	0.396631	0.36805	0.208146
LIU_SOX4_TARGETS_UP	213	0.0165974	0.402822	0.00765886	0.023803	0.0306123	0.417574	0.0116753	0.37256	0.104692	0.358661	0.0316692	0.360015	0.937876	0.343023	0.990246	0.448649	0.972658	0.326489
LOPEZ_MESOTHELIOMA_SURVIVAL_WORST_VS_BEST_UP	28	0.0657394	0.027078	0.752438	0.364611	0.312651	0.0284077	0.003818	0.322677	0.970983	0.439592	0.0796514	0.324193	0.118236	0.0345208	0.571545	0.367901	0.0142239	0.0356822
LY_AGING_OLD_DN	77	0.00163491	0.027078	0.00020978	0.023803	0.000142463	0.177581	0.000587385	0.305218	0.231406	0.358661	0.0548265	0.397273	0.690665	0.348317	0.990246	0.282031	0.467711	0.349345
MA_PITUITARY_FETAL_VS_ADULT_DN	23	0.0282133	0.027078	0.733435	0.381959	0.0766254	0.177581	0.274069	0.362928	0.0096434	0.0333159	0.00505151	0.309422	0.624776	0.393777	0.990246	0.329914	0.972658	0.0356822
MCLACHLAN_DENTAL_CARIES_DN	289	0.878153	0.169878	0.800113	0.023803	0.97668	0.0284077	0.0376608	0.0268873	0.970983	0.0333159	0.119227	0.0267367	0.958143	0.453111	0.990246	0.282031	0.972658	0.37068
MIPS_26S_PROTEASOME	16	0.0576753	0.338191	0.0488569	0.26473	0.0559684	0.335592	0.0933579	0.317946	0.593278	0.358661	0.0346817	0.165589	0.24738	0.369735	0.0475302	0.0329706	0.0391382	0.0356822
MIPS_28S_RIBOSOMAL_SUBUNIT_MITOCHONDRIAL	26	0.0272344	0.168938	0.00366854	0.152263	0.0094674	0.359607	0.0179097	0.346929	0.87931	0.385996	0.291757	0.0788843	0.149944	0.0345208	0.204707	0.369613	0.0452995	0.305603
MIPS_EMERIN_COMPLEX_24	18	0.047073	0.027078	0.346913	0.234233	0.0951431	0.0284077	0.948365	0.448477	0.970983	0.441253	0.959227	0.393008	0.0274582	0.0345208	0.752111	0.282031	0.290273	0.0356822
MIPS_EXOSOME	17	0.323065	0.262405	0.218585	0.023803	0.0659929	0.0284077	0.287695	0.383828	0.0234387	0.0333159	0.313692	0.0267367	0.787418	0.460191	0.192824	0.0329706	0.0825868	0.349345
MIPS_HCF_1_COMPLEX	31	0.0351572	0.435367	0.118598	0.348499	0.0676227	0.423177	0.33841	0.380337	0.717956	0.358661	0.763874	0.0267367	0.0202185	0.0345208	0.323711	0.0329706	0.0605635	0.0356822
MIPS_MULTISYNTHETASE_COMPLEX	17	0.38501	0.27846	0.457539	0.430146	0.435677	0.399754	0.224823	0.307687	0.0147241	0.196046	0.0412818	0.0267367	0.0511352	0.0345208	0.13363	0.0329706	0.0725362	0.0356822
MIZUKAMI_HYPOXIA_UP	16	0.55153	0.300845	0.492622	0.023803	0.800722	0.0284077	0.060601	0.161584	0.232169	0.0333159	0.162743	0.0267367	0.349232	0.299745	0.0135795	0.0329706	0.112275	0.0710987
MOOTHA_FFA_OXYDATION	20	0.369959	0.027078	0.58452	0.023803	0.688355	0.226282	0.049939	0.0268873	0.970983	0.0333159	0.180725	0.165589	0.201881	0.348317	0.0376226	0.204327	0.073963	0.208146
NAGY_TFTC_COMPONENTS_HUMAN	23	0.960149	0.027078	0.366505	0.384468	0.97668	0.336289	0.945495	0.0268873	0.0389411	0.0333159	0.493496	0.402242	0.958143	0.0345208	0.990246	0.441671	0.582921	0.0356822
NAKAMURA_ADIPOGENESIS_LATE_DN	84	0.257595	0.027078	0.978916	0.452983	0.735071	0.312061	0.00798536	0.0268873	0.693557	0.431955	0.00648952	0.251894	0.0158643	0.0345208	0.990246	0.379523	0.392338	0.208146
NAKAYAMA_FRA2_TARGETS	83	0.126155	0.411579	0.0421914	0.023803	0.191814	0.411229	0.000138333	0.322677	0.236315	0.376246	0.0304408	0.331164	0.283187	0.446751	0.13327	0.0329706	0.0536429	0.0356822
NATSUME_RESPONSE_TO_INTERFERON_BETA_DN	50	0.41061	0.435367	0.0300788	0.234233	0.00200392	0.363073	0.107958	0.322677	0.711069	0.460446	0.0323591	0.309422	0.0484565	0.355991	0.600455	0.0329706	0.00158259	0.303016
ONDER_CDH1_TARGETS_2_UP	460	0.292928	0.027078	0.978916	0.323029	0.539776	0.0284077	0.000481767	0.0268873	0.854678	0.312951	0.00314746	0.0267367	0.304676	0.215706	0.990246	0.444759	0.755324	0.35652
OSWALD_HEMATOPOIETIC_STEM_CELL_IN_COLLAGEN_GEL_UP	361	0.000133497	0.027078	0.13251	0.323029	0.0539669	0.177581	0.647117	0.362928	0.207107	0.0333159	0.0656984	0.309422	0.0272589	0.431959	0.00853435	0.0329706	0.10674	0.349345
PARK_APL_PATHOGENESIS_DN	72	0.0482139	0.18534	0.115778	0.323029	0.175843	0.336289	0.0255596	0.0268873	0.0481068	0.0333159	0.108236	0.309422	0.241689	0.435845	0.626703	0.440152	0.0494755	0.395286
PEART_HDAC_PROLIFERATION_CLUSTER_UP	84	0.376885	0.027078	0.181714	0.023803	0.291488	0.0284077	0.000260614	0.305218	0.00229654	0.28657	0.04048	0.391098	0.958143	0.437267	0.990246	0.329914	0.803019	0.429057
PECE_MAMMARY_STEM_CELL_DN	166	0.0300931	0.369186	0.012692	0.391127	0.0912605	0.45119	0.0089729	0.0268873	0.326456	0.516081	0.0499964	0.0267367	0.728073	0.397543	0.990246	0.441671	0.935502	0.451378
PEDERSEN_METASTASIS_BY_ERBB2_ISOFORM_1	74	0.442888	0.311081	0.294697	0.023803	0.599459	0.264221	0.000481767	0.0268873	0.00571557	0.0333159	0.0242711	0.359831	0.958143	0.423312	0.134386	0.329914	0.972658	0.377308
PEDERSEN_METASTASIS_BY_ERBB2_ISOFORM_4	163	0.00289641	0.027078	0.908571	0.392007	0.0347691	0.261507	0.0047725	0.0268873	0.943765	0.375999	0.0609497	0.0267367	0.440164	0.299745	0.990246	0.474825	0.972658	0.377308
PELLICCIOTTA_HDAC_IN_ANTIGEN_PRESENTATION_UP	77	0.00178675	0.311081	0.254578	0.352488	0.123848	0.363073	0.166383	0.346929	0.681949	0.294664	0.025903	0.0267367	0.0166135	0.0345208	0.752111	0.352676	0.000247922	0.303016
PENG_GLUCOSE_DEPRIVATION_DN	225	0.000133497	0.378308	0.422703	0.403551	0.0333584	0.411229	0.00285301	0.284925	0.430336	0.445659	0.0346594	0.457277	0.000232805	0.299745	0.632622	0.352676	0.000247922	0.349345
PETRETTO_CARDIAC_HYPERTROPHY	75	0.691368	0.027078	0.978916	0.444477	0.748607	0.177581	0.000587385	0.0268873	0.873209	0.437085	0.00815984	0.309422	0.0164677	0.0345208	0.990246	0.43995	0.272513	0.35652
PHONG_TNF_RESPONSE_VIA_P38_COMPLETE	443	0.000133497	0.311081	0.10867	0.152263	0.000142463	0.264221	0.0543412	0.354961	0.000415	0.294664	0.00524263	0.373316	0.0410248	0.369735	0.0929868	0.265474	0.0160541	0.367497
PID_FANCONI_PATHWAY	73	0.054971	0.279438	0.0457466	0.023803	0.395705	0.264221	0.948365	0.393049	0.935288	0.445659	0.959227	0.404781	0.031803	0.0345208	0.00865709	0.352676	0.010158	0.349345
PID_HDAC_CLASSIII_PATHWAY	33	0.605583	0.450736	0.978916	0.323029	0.652429	0.493881	0.0905278	0.0268873	0.0774557	0.0333159	0.0195445	0.0267367	0.093458	0.0345208	0.899658	0.382529	0.01826	0.303016
PROVENZANI_METASTASIS_UP	281	0.0101266	0.168938	0.0614498	0.152263	0.0161324	0.312061	0.00980932	0.182195	0.0463775	0.463298	0.059513	0.168194	0.0322875	0.299745	0.990246	0.282031	0.303578	0.0356822
PUIFFE_INVASION_INHIBITED_BY_ASCITES_UP	135	0.00327257	0.251657	0.0900586	0.389125	0.00145982	0.368177	0.156011	0.0268873	0.107218	0.298904	0.598843	0.0267367	0.0058839	0.197824	0.247036	0.0329706	0.232532	0.377308
PUJANA_BRCA2_PCC_NETWORK	599	0.000133497	0.311081	0.00020978	0.023803	0.000142463	0.264221	0.168963	0.393049	0.819843	0.414085	0.616534	0.407797	0.000232805	0.299745	0.0934646	0.352676	0.000247922	0.349345
REACTOME_ACTIVATION_OF_CHAPERONE_GENES_BY_XBP1S	63	0.00114436	0.027078	0.601573	0.415695	0.0784568	0.264221	0.27015	0.0268873	0.10419	0.0333159	0.134218	0.152112	0.000232805	0.0345208	0.990246	0.451603	0.133739	0.305603
REACTOME_ANTIGEN_PRESENTATION_FOLDING_ASSEMBLY_AND_PEPTIDE_LOADING_OF_CLASS_I_MHC	39	0.000779184	0.350354	0.0635721	0.341431	0.0140626	0.399754	0.770094	0.427122	0.970983	0.0333159	0.959227	0.397273	0.000232805	0.0345208	0.991544	0.352676	0.000247922	0.305603
REACTOME_ANTIVIRAL_MECHANISM_BY_IFN_STIMULATED_GENES	95	0.0484772	0.287717	0.0172147	0.323029	0.012464	0.271573	0.345845	0.439967	0.191177	0.0333159	0.00706646	0.383179	0.140087	0.40222	0.66188	0.0329706	0.123486	0.376158
REACTOME_CHEMOKINE_RECEPTORS_BIND_CHEMOKINES	21	0.958626	0.027078	0.978916	0.023803	0.957165	0.0284077	0.556661	0.0268873	0.159062	0.0333159	0.329302	0.0267367	0.69304	0.359777	0.990246	0.376395	0.825573	0.42296
REACTOME_CLEAVAGE_OF_GROWING_TRANSCRIPT_IN_THE_TERMINATION_REGION_	60	0.0506263	0.311081	0.277643	0.023803	0.000617799	0.0284077	0.740157	0.38945	0.0860859	0.0333159	0.411453	0.373316	0.479226	0.363619	0.000401895	0.0329706	0.0661629	0.208146
REACTOME_CYTOSOLIC_TRNA_AMINOACYLATION	32	0.0620376	0.433864	0.292053	0.13701	0.0296828	0.393847	0.125646	0.273173	0.0049189	0.376246	0.0134702	0.331164	0.037483	0.343023	0.447512	0.206378	0.0251641	0.0356822
REACTOME_DESTABILIZATION_OF_MRNA_BY_KSRP	24	0.133044	0.279438	0.612028	0.023803	0.102511	0.0284077	0.252678	0.395613	0.27379	0.0333159	0.279895	0.0267367	0.527234	0.375049	0.851013	0.0329706	0.04565	0.349345
REACTOME_FORMATION_OF_TRANSCRIPTION_COUPLED_NER_TC_NER_REPAIR_COMPLEX	27	0.196064	0.338191	0.467992	0.023803	0.649978	0.363073	0.0329567	0.307687	0.504219	0.358661	0.035906	0.0267367	0.227143	0.348317	0.472992	0.0329706	0.0470217	0.305603
REACTOME_FORMATION_OF_TUBULIN_FOLDING_INTERMEDIATES_BY_CCT_TRIC	17	0.700206	0.027078	0.758442	0.430146	0.72341	0.264221	0.00308689	0.0268873	0.385648	0.395607	0.000225917	0.359831	0.0037877	0.215706	0.671063	0.352676	0.0187534	0.349345
REACTOME_G1_PHASE	47	0.0301035	0.210622	0.00159749	0.023803	0.0627508	0.0284077	0.565175	0.289704	0.188225	0.358661	0.621168	0.331164	0.0803852	0.363619	0.294025	0.0329706	0.046903	0.326489
REACTOME_G1_S_SPECIFIC_TRANSCRIPTION	31	0.118358	0.27846	0.0508844	0.023803	0.141053	0.0284077	0.559257	0.45912	0.914448	0.427616	0.592945	0.414731	0.000232805	0.0345208	0.731292	0.282031	0.0108762	0.0356822
REACTOME_METABOLISM_OF_MRNA	174	0.000133497	0.311081	0.00020978	0.117405	0.003142	0.295607	0.26335	0.393049	0.013947	0.298904	0.0197585	0.0267367	0.439576	0.348317	0.488036	0.310539	0.48308	0.349345
REACTOME_METABOLISM_OF_POLYAMINES	20	0.0563551	0.311081	0.468674	0.023803	0.019468	0.0284077	0.0532174	0.161584	0.686875	0.376246	0.0783485	0.0267367	0.166514	0.0345208	0.542455	0.0329706	0.418177	0.278501
REACTOME_MRNA_3_END_PROCESSING	52	0.114998	0.311081	0.233295	0.023803	0.00541684	0.177581	0.692414	0.424488	0.0481068	0.0333159	0.642943	0.373316	0.476353	0.363619	0.00129424	0.0329706	0.132101	0.208146
REACTOME_MRNA_SPLICING_MINOR_PATHWAY	33	0.0256637	0.027078	0.145371	0.323029	0.0233522	0.336435	0.107958	0.346929	0.737159	0.349022	0.319574	0.331164	0.230797	0.272714	0.00527487	0.0329706	0.00942569	0.212999
REACTOME_NEUROTRANSMITTER_RECEPTOR_BINDING_AND_DOWNSTREAM_TRANSMISSION_IN_THE_POSTSYNAPTIC_CELL	126	0.960149	0.027078	0.978916	0.023803	0.97668	0.0284077	0.841536	0.385801	1	0.0333159	0.991427	0.0267367	0.958143	0.299745	0.990246	0.0329706	0.972658	0.303016
REACTOME_PEPTIDE_LIGAND_BINDING_RECEPTORS	52	0.960149	0.027078	0.978916	0.023803	0.97668	0.0284077	0.841536	0.0268873	0.694856	0.0333159	0.793157	0.0267367	0.958143	0.475957	0.990246	0.426362	0.972658	0.377308
REACTOME_PROTEIN_FOLDING	49	0.204753	0.311081	0.249649	0.430146	0.0252749	0.387976	0.0248517	0.364979	0.598368	0.4576	0.00475763	0.381475	0.000232805	0.0345208	0.880336	0.376395	0.00963421	0.349345
REACTOME_PYRUVATE_METABOLISM	28	0.0956916	0.027078	0.0335521	0.406738	0.0101154	0.398806	0.496059	0.409927	0.301127	0.294664	0.174613	0.373316	0.222547	0.332152	0.25868	0.0329706	0.0136973	0.0356822
REACTOME_REGULATION_OF_MITOTIC_CELL_CYCLE	85	0.0190608	0.326748	0.00020978	0.152263	0.00866663	0.363073	0.000260614	0.344941	0.694856	0.389923	0.000225917	0.257509	0.0322875	0.348317	0.426013	0.282031	0.0955004	0.349345
REACTOME_RNA_POL_I_RNA_POL_III_AND_MITOCHONDRIAL_TRANSCRIPTION	98	0.182161	0.335566	0.0200622	0.023803	0.00552833	0.226282	0.662568	0.153539	0.61835	0.196046	0.702856	0.319053	0.555425	0.0345208	0.000694182	0.0329706	0.115983	0.35652
REACTOME_SYNTHESIS_OF_SUBSTRATES_IN_N_GLYCAN_BIOSYTHESIS	7	0.200074	0.313448	0.978916	0.279707	0.77445	0.336289	0.878014	0.322677	0.111143	0.0333159	0.0217046	0.0267367	0.208892	0.0345208	0.181894	0.0329706	0.0510153	0.0356822
REACTOME_TRANSPORT_OF_MATURE_TRANSCRIPT_TO_CYTOPLASM	81	0.0290511	0.353363	0.168923	0.023803	0.000617799	0.30716	0.52382	0.440538	0.0936431	0.0333159	0.363627	0.398281	0.0908594	0.299745	0.00438554	0.0329706	0.165527	0.208146
RIGGINS_TAMOXIFEN_RESISTANCE_DN	400	0.000469908	0.266883	0.723364	0.270881	0.00257839	0.398806	0.000138333	0.0268873	0.00250818	0.19423	0.000225917	0.184941	0.75507	0.32509	0.990246	0.404186	0.972658	0.453254
SAKAI_CHRONIC_HEPATITIS_VS_LIVER_CANCER_UP	128	0.0747799	0.375613	0.416105	0.348499	0.0334215	0.363073	0.0265288	0.46285	0.511185	0.358661	0.0203132	0.331164	0.00390819	0.0345208	0.612862	0.204327	0.019797	0.212999
SANA_TNF_SIGNALING_UP	125	0.000683821	0.313448	0.360342	0.378099	0.00573556	0.0284077	0.237562	0.263084	0.586449	0.0333159	0.0145133	0.279139	0.00627792	0.397543	0.990246	0.444759	0.553981	0.451378
SCHOEN_NFKB_SIGNALING	68	0.0674348	0.027078	0.42515	0.023803	0.344425	0.084469	0.010465	0.161584	0.234304	0.0333159	0.0714604	0.165589	0.0168893	0.393777	0.423683	0.206378	0.0370526	0.303016
SCIBETTA_KDM5B_TARGETS_DN	140	0.000133497	0.027078	0.0736838	0.369643	0.00977408	0.312061	0.0128538	0.322677	0.16194	0.358661	0.00132225	0.402242	0.00390819	0.348317	0.21569	0.417228	0.0770308	0.349345
SCIBETTA_KDM5B_TARGETS_UP	34	0.338113	0.027078	0.904929	0.023803	0.501376	0.0284077	0.0180152	0.0268873	0.381567	0.358661	0.081586	0.331164	0.0682894	0.0345208	0.57898	0.282031	0.427448	0.347091
SEIDEN_ONCOGENESIS_BY_MET	150	0.000133497	0.360189	0.000734231	0.323029	0.000617799	0.261507	0.00228202	0.481303	0.478513	0.385224	0.093131	0.400252	0.002324	0.215706	0.326897	0.442263	0.000247922	0.208146
SEITZ_NEOPLASTIC_TRANSFORMATION_BY_8P_DELETION_DN	46	0.243791	0.335566	0.782645	0.150315	0.396132	0.177581	0.010558	0.263084	0.0179764	0.0333159	0.0167332	0.0267367	0.00354089	0.215706	0.39933	0.282031	0.0944613	0.305603
SEITZ_NEOPLASTIC_TRANSFORMATION_BY_8P_DELETION_UP	113	0.00568155	0.169878	0.087747	0.350362	0.00712373	0.264221	0.0429045	0.346929	0.0936431	0.0333159	0.0241064	0.0267367	0.56465	0.430602	0.990246	0.440152	0.666261	0.417935
SHAFFER_IRF4_TARGETS_IN_ACTIVATED_DENDRITIC_CELL	96	0.0244181	0.027078	0.06308	0.253341	0.0814251	0.264221	0.0432835	0.322677	0.579931	0.395607	0.404568	0.309422	0.000232805	0.0345208	0.990246	0.474825	0.0227994	0.208146
SMID_BREAST_CANCER_BASAL_UP	926	0.00550894	0.313448	0.978916	0.150315	0.338087	0.264221	0.000138333	0.0268873	0.336171	0.358661	0.0122721	0.0267367	0.07642	0.348317	0.990246	0.367901	0.0290661	0.349345
SMID_BREAST_CANCER_LUMINAL_B_DN	655	0.679889	0.027078	0.9809	0.348499	0.97668	0.0284077	0.0079123	0.0268873	0.694856	0.0333159	0.128	0.0267367	0.73855	0.383543	0.990246	0.379523	0.812164	0.366333
SMIRNOV_RESPONSE_TO_IR_2HR_DN	83	0.475968	0.378308	0.457539	0.023803	0.599459	0.354872	0.641186	0.442131	0.328288	0.0333159	0.0217867	0.0267367	0.52309	0.423312	0.169698	0.0329706	0.227786	0.0356822
SMIRNOV_RESPONSE_TO_IR_2HR_UP	91	0.015805	0.313448	0.0297852	0.150315	0.0375934	0.370592	0.25214	0.427122	0.197778	0.0333159	0.028025	0.0267367	0.958143	0.409497	0.529381	0.352676	0.122773	0.37068
SMIRNOV_RESPONSE_TO_IR_6HR_UP	232	0.472856	0.394693	0.00020978	0.288862	0.185823	0.445702	0.3403	0.399619	0.000415	0.0333159	0.0306462	0.0267367	0.854281	0.410853	0.437141	0.0329706	0.15507	0.377308
SWEET_KRAS_TARGETS_DN	83	0.00488074	0.388459	0.0412835	0.117405	0.730307	0.353916	0.00145355	0.0268873	0.573223	0.0333159	0.18041	0.0267367	0.832275	0.436941	0.990246	0.404186	0.481347	0.458744
TAKAO_RESPONSE_TO_UVB_RADIATION_UP	86	0.000133497	0.311081	0.0047725	0.457277	0.000142463	0.0284077	0.00228202	0.263084	0.681949	0.375999	0.187243	0.165589	0.279922	0.453111	0.990246	0.417228	0.0199812	0.43641
TONKS_TARGETS_OF_RUNX1_RUNX1T1_FUSION_SUSTAINDED_IN_ERYTHROCYTE_UP	80	0.236667	0.350354	0.272882	0.197917	0.725865	0.423177	0.000138333	0.0268873	0.02822	0.0333159	0.000225917	0.0267367	0.958143	0.435845	0.990246	0.43995	0.972658	0.303016
TRACEY_RESISTANCE_TO_IFNA2_DN	44	0.430791	0.300845	0.0187741	0.023803	0.298639	0.0284077	0.55047	0.442131	0.337614	0.0333159	0.527499	0.339189	0.137495	0.407133	0.228344	0.0329706	0.250577	0.0356822
TSAI_DNAJB4_TARGETS_UP	27	0.0729835	0.311081	0.507808	0.345297	0.0377546	0.264221	0.0101116	0.346929	0.000415	0.0333159	0.000225917	0.279139	0.279761	0.348317	0.214634	0.0329706	0.0831681	0.349345
TSAI_RESPONSE_TO_IONIZING_RADIATION	225	0.00499697	0.279438	0.0488081	0.023803	0.0142566	0.359607	0.000138333	0.263084	0.140277	0.371741	0.0243216	0.324193	0.498422	0.383543	0.629723	0.204327	0.0573326	0.391255
VANTVEER_BREAST_CANCER_METASTASIS_DN	197	0.0618341	0.309986	0.654282	0.457277	0.377195	0.364598	0.000138333	0.0268873	0.00888847	0.331545	0.00675657	0.0267367	0.0102123	0.348317	0.890784	0.382529	0.113129	0.349345
VART_KSHV_INFECTION_ANGIOGENIC_MARKERS_UP	196	0.960149	0.210622	0.978916	0.023803	0.977248	0.0284077	0.201661	0.0268873	0.581106	0.0333159	0.822202	0.0267367	0.810507	0.383543	0.990246	0.0329706	0.61151	0.303016
VETTER_TARGETS_OF_PRKCA_AND_ETS1_DN	19	0.406052	0.311081	0.458416	0.398875	0.538921	0.399754	0.0388533	0.0268873	0.118337	0.0333159	0.84325	0.0267367	0.958143	0.0345208	0.820772	0.0329706	0.482382	0.43292
WALLACE_PROSTATE_CANCER_DN	14	0.703931	0.169878	0.501209	0.234233	0.327461	0.0284077	0.00608763	0.0268873	0.970983	0.357101	0.202643	0.0267367	0.0741921	0.234074	0.990246	0.453865	0.00377273	0.0356822
WANG_CLIM2_TARGETS_DN	297	0.000133497	0.311081	0.290294	0.391127	0.00739738	0.336289	0.0261729	0.289704	0.0451008	0.357101	0.019614	0.263538	0.238589	0.380032	0.0139014	0.282031	0.320283	0.349345
WANG_ESOPHAGUS_CANCER_PROGRESSION_UP	10	0.165825	0.287717	0.784191	0.430146	0.407379	0.0284077	0.0439834	0.0794313	0.0109912	0.0333159	0.0285208	0.0267367	0.377537	0.359777	0.990246	0.352676	0.915893	0.420681
WEI_MIR34A_TARGETS	241	0.00122503	0.18534	0.0162655	0.364611	0.134272	0.399754	0.00426718	0.354961	0.00532206	0.19423	0.0801605	0.331164	0.0171607	0.388214	0.00101363	0.352676	0.073963	0.349345
WESTON_VEGFA_TARGETS_3HR	94	0.902948	0.027078	0.978916	0.023803	0.97668	0.0284077	0.251224	0.161584	0.678399	0.0333159	0.331434	0.0267367	0.926114	0.434723	0.990246	0.0329706	0.972658	0.349345
WHITEFORD_PEDIATRIC_CANCER_MARKERS	177	0.00334179	0.255442	0.0168725	0.246124	0.0187993	0.177581	0.000138333	0.322677	0.970983	0.454395	0.177249	0.402242	0.000232805	0.348317	0.990246	0.398872	0.0331105	0.349345
WIERENGA_PML_INTERACTOME	50	0.000133497	0.027078	0.193186	0.403551	0.000142463	0.363073	0.0258303	0.346929	0.621572	0.303317	0.0736071	0.263538	0.182956	0.299745	0.198407	0.0329706	0.0101813	0.439515
WOOD_EBV_EBNA1_TARGETS_DN	89	0.840486	0.027078	0.53494	0.441553	0.963322	0.0284077	0.00250502	0.0268873	0.2607	0.358661	0.0117828	0.0267367	0.109322	0.423312	0.990246	0.367901	0.710158	0.303016
ZHANG_ANTIVIRAL_RESPONSE_TO_RIBAVIRIN_UP	31	0.214897	0.027078	0.978916	0.455034	0.128397	0.264221	0.000138333	0.263084	0.0486795	0.0333159	0.00698028	0.0267367	0.603311	0.299745	0.990246	0.330625	0.972658	0.3818
ZHENG_RESPONSE_TO_ARSENITE_UP	20	0.127726	0.266883	0.0401548	0.323029	0.34997	0.336289	0.0426831	0.0268873	0.0684134	0.376246	0.000397708	0.0267367	0.0190417	0.348317	0.990246	0.367901	0.432479	0.377308
ZHOU_CELL_CYCLE_GENES_IN_IR_RESPONSE_6HR	99	0.082078	0.311081	0.00227262	0.023803	0.00290711	0.264221	0.00684113	0.346929	0.970983	0.477507	0.899361	0.466115	0.000232805	0.348317	0.862389	0.352676	0.00653767	0.349345
ZHOU_INFLAMMATORY_RESPONSE_LIVE_DN	437	0.499832	0.382792	0.00159749	0.023803	0.283833	0.0284077	0.126607	0.322677	0.584399	0.0333159	0.0256342	0.331164	0.146487	0.0345208	0.0505249	0.352676	0.19991	0.42296
ZHU_SKIL_TARGETS_UP	51	0.000872686	0.027078	0.207968	0.023803	0.106808	0.0284077	0.205834	0.213188	0.354799	0.0333159	0.0732802	0.213188	0.0939858	0.299745	0.603562	0.0329706	0.25331	0.208146
ZUCCHI_METASTASIS_UP	40	0.0459018	0.027078	0.290282	0.360189	0.0367838	0.312061	0.439332	0.354961	0.118608	0.36427	0.103557	0.504093	0.00463213	0.0345208	0.886226	0.382529	0.0878087	0.0356822
AGUIRRE_PANCREATIC_CANCER_COPY_NUMBER_DN	314	0.031357	0.027078	0.978916	0.360189	0.0919866	0.368177	0.0406394	0.305218	0.224975	0.530556	0.00744976	0.331164	0.716368	0.343023	0.355914	0.390316	0.0455383	0.43641
AIGNER_ZEB1_TARGETS	71	0.0778623	0.369186	0.176365	0.439249	0.255868	0.336289	0.00184	0.0268873	0.487988	0.0665157	0.000569851	0.0267367	0.971883	0.0345208	0.990246	0.442263	0.999658	0.349345
ALONSO_METASTASIS_EMT_UP	60	0.0249414	0.38658	0.0295324	0.396823	0.395705	0.415959	0.0047725	0.0268873	0.54449	0.395607	0.0811271	0.0267367	0.883209	0.415	1	0.320034	0.972658	0.299843
ALONSO_METASTASIS_UP	240	0.000133497	0.168938	0.00020978	0.288862	0.000142463	0.177581	0.00198104	0.263084	0.166287	0.454395	0.000225917	0.309422	0.352057	0.407133	0.990246	0.320034	0.122773	0.402046
APPIERTO_RESPONSE_TO_FENRETINIDE_DN	70	0.000133497	0.168938	0.918277	0.398875	0.0413138	0.354872	0.163966	0.368775	0.116125	0.415741	0.289517	0.359831	0.133534	0.0345208	0.990246	0.379523	0.046903	0.0356822
ASTIER_INTEGRIN_SIGNALING	71	0.0256809	0.169878	0.288683	0.441553	0.217308	0.312061	0.0180933	0.346929	0.362608	0.465993	0.04161	0.331164	0.0454524	0.348317	0.719472	0.398872	0.0400708	0.384879
BANDRES_RESPONSE_TO_CARMUSTIN_WITHOUT_MGMT_48HR_DN	27	0.832094	0.027078	0.949387	0.452983	0.585234	0.0284077	0.019905	0.0268873	0.851577	0.0333159	0.305226	0.331164	0.764616	0.415	0.990246	0.437372	0.408085	0.402046
BASAKI_YBX1_TARGETS_DN	785	0.303741	0.389731	0.621525	0.152263	0.716527	0.381122	0.000138333	0.41406	0.000415	0.19423	0.000225917	0.0267367	0.11862	0.0345208	0.703976	0.206378	0.972658	0.212999
BASSO_HAIRY_CELL_LEUKEMIA_UP	8	0.892279	0.445827	0.776519	0.442897	0.407379	0.435115	0.00112898	0.322677	0.0111516	0.0333159	0.301007	0.343495	0.883834	0.437267	0.00505695	0.0329706	0.653031	0.349345
BENPORATH_SUZ12_TARGETS	821	1	0.027078	1	0.234233	1	0.312061	1	0.0268873	1	0.358661	1	0.0267367	1	0.0345208	1	0.265474	1	0.0356822
BILD_E2F3_ONCOGENIC_SIGNATURE	367	0.119385	0.027078	0.636292	0.288862	0.694883	0.312061	0.948365	0.393049	0.454583	0.454395	0.712769	0.347649	0.249547	0.0345208	0.0600478	0.0329706	0.0348431	0.0356822
BIOCARTA_FIBRINOLYSIS_PATHWAY	8	0.000255385	0.027078	0.221944	0.023803	0.0814251	0.336289	0.206735	0.0268873	0.305321	0.415741	0.223003	0.0267367	0.832789	0.476098	0.990246	0.410701	0.821268	0.452599
BIOCARTA_FREE_PATHWAY	6	0.322276	0.027078	0.469952	0.323029	0.399679	0.0284077	0.00515569	0.0268873	0.067344	0.0333159	0.709718	0.251894	0.266226	0.388214	0.293439	0.282031	0.45696	0.413261
BIOCARTA_LEPTIN_PATHWAY	17	0.165825	0.027078	0.392461	0.323029	0.493281	0.336435	0.0242071	0.307687	0.0479755	0.358661	0.5243	0.454779	0.0973184	0.343023	0.547593	0.0329706	0.00257973	0.326489
BIOCARTA_NKT_PATHWAY	15	0.366458	0.366815	0.137393	0.023803	0.0788793	0.264221	0.793914	0.402852	0.750144	0.0333159	0.853631	0.0267367	0.488382	0.0345208	0.530042	0.206378	0.594509	0.0356822
BIOCARTA_SKP2E2F_PATHWAY	16	0.200538	0.210622	0.219238	0.152263	0.226028	0.335592	0.429185	0.398539	0.65659	0.376246	0.946009	0.463704	0.0693511	0.0345208	0.0491069	0.0329706	0.0371299	0.0356822
BOGNI_TREATMENT_RELATED_MYELOID_LEUKEMIA_UP	26	0.112158	0.027078	0.692109	0.411169	0.026889	0.0284077	0.50517	0.340714	0.804473	0.439592	0.0552672	0.319053	0.163703	0.0345208	0.990246	0.364355	0.339303	0.0356822
BOYAULT_LIVER_CANCER_SUBCLASS_G56_DN	30	0.00949303	0.262405	0.681942	0.152263	0.309841	0.271573	0.00443953	0.0268873	0.165003	0.358661	0.0121192	0.0267367	0.515386	0.348317	0.64296	0.413041	0.13792	0.429057
BROWNE_HCMV_INFECTION_10HR_UP	142	0.0642846	0.027078	0.309104	0.323029	0.129025	0.312061	0.212764	0.422746	0.213398	0.0333159	0.0142338	0.168194	0.00438363	0.0345208	0.210302	0.329914	0.060181	0.349345
BROWNE_HCMV_INFECTION_12HR_DN	167	0.0828434	0.027078	0.0134091	0.023803	0.121282	0.264221	0.0372556	0.0268873	0.741928	0.391549	0.0724009	0.165589	0.447144	0.299745	0.35967	0.265474	0.087465	0.455521
BROWNE_HCMV_INFECTION_30MIN_DN	163	0.956998	0.027078	0.275625	0.023803	0.759566	0.387976	0.94851	0.258672	0.970983	0.0333159	0.714294	0.0267367	0.827495	0.437267	0.974686	0.0329706	0.955151	0.416698
CAFFAREL_RESPONSE_TO_THC_8HR_3_DN	21	0.0633584	0.300845	0.226561	0.023803	0.0116295	0.226282	0.840856	0.322677	0.57403	0.358661	0.959227	0.44075	0.0196137	0.0345208	0.617073	0.352676	0.00480893	0.305603
CARD_MIR302A_TARGETS	119	0.936796	0.027078	0.393387	0.023803	0.97668	0.442073	0.0205396	0.407797	0.17416	0.312951	0.300909	0.351288	0.780211	0.469555	0.268572	0.0329706	0.829811	0.0356822
CHARAFE_BREAST_CANCER_BASAL_VS_MESENCHYMAL_UP	170	0.397241	0.329472	0.458186	0.464718	0.639496	0.336289	0.00496766	0.0268873	0.970983	0.40601	0.076716	0.324193	1	0.0345208	1	0.0329706	1	0.0356822
CHAUHAN_RESPONSE_TO_METHOXYESTRADIOL_DN	135	0.0169889	0.251657	0.631505	0.288862	0.00585427	0.264221	0.0175978	0.354961	0.0481068	0.349022	0.243031	0.331164	0.485824	0.0345208	0.990246	0.330625	0.49401	0.349345
CHAUHAN_RESPONSE_TO_METHOXYESTRADIOL_UP	76	0.000469908	0.300845	0.33762	0.387536	0.0076995	0.364598	0.00588413	0.284925	0.13497	0.40601	0.256296	0.319053	0.261462	0.299745	0.301204	0.0329706	0.185303	0.0356822
CHEMNITZ_RESPONSE_TO_PROSTAGLANDIN_E2_UP	219	0.0242915	0.311081	0.146781	0.384468	0.00710326	0.336289	0.000138333	0.322677	0.970983	0.437085	0.000397708	0.376281	0.0146429	0.348317	0.990246	0.426362	0.202464	0.349345
CHEOK_RESPONSE_TO_HD_MTX_DN	39	0.0543538	0.403791	0.741976	0.444477	0.0431311	0.399754	0.0872341	0.289704	0.0201853	0.0333159	0.00512171	0.373316	0.461221	0.0345208	0.891412	0.515675	0.0739559	0.349345
CHEOK_RESPONSE_TO_MERCAPTOPURINE_DN	24	0.202951	0.345833	0.221723	0.441553	0.19743	0.402187	0.0358292	0.430952	0.796111	0.424777	0.2923	0.406857	0.0346229	0.0345208	0.201627	0.282031	0.00219215	0.0356822
CHIANG_LIVER_CANCER_SUBCLASS_CTNNB1_DN	206	0.953001	0.210622	0.978916	0.398875	0.97668	0.384138	0.000138333	0.0268873	0.4806	0.0333159	0.000875688	0.0267367	0.751568	0.417877	0.990246	0.454009	0.972658	0.395286
CHICAS_RB1_TARGETS_CONFLUENT	922	0.0249231	0.266883	0.984017	0.442897	0.410616	0.371366	0.000138333	0.0268873	0.499264	0.375999	0.00475763	0.0267367	0.164888	0.369735	0.990733	0.429065	0.860288	0.452599
CREIGHTON_ENDOCRINE_THERAPY_RESISTANCE_5	778	0.000133497	0.311081	0.00238625	0.444477	0.0102268	0.423835	0.0172042	0.38945	0.667167	0.445659	0.0123656	0.406857	0.0858185	0.348317	0.923913	0.472962	0.61151	0.43292
CROMER_TUMORIGENESIS_UP	85	0.0366638	0.027078	0.978916	0.389125	0.38452	0.261507	0.00037802	0.0268873	0.455971	0.375999	0.156299	0.0267367	0.77812	0.403578	0.990246	0.364355	0.972658	0.349345
CROONQUIST_NRAS_SIGNALING_DN	115	0.0900082	0.311081	0.00020978	0.023803	0.00497228	0.177581	0.000138333	0.346929	0.970983	0.416812	0.101598	0.400252	0.000232805	0.348317	0.990246	0.398872	0.165887	0.349345
DACOSTA_UV_RESPONSE_VIA_ERCC3_XPCS_DN	161	0.127955	0.411579	0.910074	0.451673	0.832734	0.417574	0.010558	0.166362	0.221843	0.0333159	0.028471	0.463704	0.0274689	0.348317	0.0292242	0.282031	0.0655959	0.402046
DAIRKEE_CANCER_PRONE_RESPONSE_BPA	74	0.0699841	0.027078	0.382113	0.288862	0.381014	0.322875	0.547346	0.362521	0.55255	0.358661	0.946009	0.398281	0.00222574	0.0345208	0.0568403	0.0329706	0.00279767	0.141146
DAVICIONI_RHABDOMYOSARCOMA_PAX_FOXO1_FUSION_UP	102	0.802005	0.027078	0.978916	0.023803	0.670487	0.0284077	0.329579	0.258672	0.970983	0.0333159	0.959227	0.0267367	0.726097	0.421154	0.990246	0.476743	0.572159	0.366333
DELYS_THYROID_CANCER_UP	629	0.00981968	0.279438	0.833257	0.348499	0.219708	0.336289	0.000138333	0.0268873	0.403065	0.392153	0.000225917	0.0267367	0.405985	0.437267	0.990246	0.282031	0.758505	0.420681
DEURIG_T_CELL_PROLYMPHOCYTIC_LEUKEMIA_DN	490	0.0428764	0.415904	0.736808	0.411169	0.0767572	0.415959	0.622191	0.322677	0.0429818	0.416021	0.220919	0.383179	0.0161369	0.51527	0.0231089	0.206378	0.00247463	0.408527
DITTMER_PTHLH_TARGETS_DN	126	0.000133497	0.027078	0.0623751	0.242054	0.0009545	0.0284077	0.0515828	0.38945	0.0918233	0.196046	0.0325653	0.168194	0.789058	0.299745	0.990246	0.4319	0.492789	0.303016
DOANE_BREAST_CANCER_ESR1_DN	62	0.41061	0.266883	0.978916	0.431548	0.97668	0.0284077	0.303513	0.0268873	0.391099	0.358661	0.383142	0.0267367	0.753051	0.0345208	0.990246	0.0329706	0.972658	0.451378
DOANE_RESPONSE_TO_ANDROGEN_DN	393	0.0176759	0.301352	0.133236	0.431548	0.0128216	0.0284077	0.861865	0.393049	0.966522	0.0333159	0.808707	0.257509	0.335619	0.0345208	0.990246	0.429065	0.702465	0.384879
DOUGLAS_BMI1_TARGETS_DN	452	0.00716789	0.342618	0.000399791	0.288862	0.00145982	0.364598	0.0031547	0.0268873	0.444007	0.19423	0.18389	0.309422	0.270719	0.446751	0.206481	0.282031	0.0512536	0.44846
FLECHNER_BIOPSY_KIDNEY_TRANSPLANT_REJECTED_VS_OK_UP	69	0.473741	0.38658	0.474405	0.396823	0.725249	0.226282	0.0134088	0.0268873	0.481636	0.0333159	0.00468245	0.0267367	0.958143	0.375049	0.990246	0.379523	0.891055	0.413261
FLECHNER_PBL_KIDNEY_TRANSPLANT_REJECTED_VS_OK_UP	90	0.0711314	0.027078	0.193744	0.352488	0.009545	0.435115	0.0101968	0.322677	0.286928	0.442897	0.167612	0.360015	0.0166	0.376293	0.190005	0.310539	0.046566	0.349345
FONTAINE_FOLLICULAR_THYROID_ADENOMA_DN	83	0.391514	0.369186	0.946728	0.420595	0.970321	0.411229	0.00250502	0.0268873	0.278802	0.376246	0.0473646	0.0267367	0.742517	0.0345208	0.561155	0.367901	0.101303	0.305603
FOURNIER_ACINAR_DEVELOPMENT_EARLY_UP	45	0.657895	0.372997	0.978916	0.389125	0.856939	0.45119	0.0247566	0.461813	0.339504	0.376246	0.0144107	0.331164	0.0596076	0.0345208	0.233102	0.206378	0.0268957	0.0356822
FRASOR_RESPONSE_TO_ESTRADIOL_DN	125	0.0581	0.266883	0.457539	0.150315	0.00902012	0.226282	0.000867727	0.213188	0.399256	0.0333159	0.00384362	0.0267367	0.612695	0.425552	0.990246	0.414196	0.972658	0.377308
FRASOR_RESPONSE_TO_SERM_OR_FULVESTRANT_DN	67	0.00178675	0.169878	0.00491426	0.288862	0.00983078	0.177581	0.242288	0.322677	0.970983	0.460446	0.925373	0.425388	0.000232805	0.348317	0.990246	0.398872	0.0165075	0.349345
GENTILE_UV_LOW_DOSE_UP	32	0.124552	0.251657	0.253419	0.26473	0.025295	0.336289	0.0228891	0.0268873	0.47674	0.19423	0.0245788	0.0267367	0.958143	0.434723	0.892494	0.410701	0.925562	0.442521
GENTILE_UV_RESPONSE_CLUSTER_D2	60	0.962928	0.417043	0.830864	0.023803	0.97668	0.177581	0.322265	0.213188	0.236315	0.0333159	0.661765	0.360015	0.575071	0.343023	0.0423184	0.0329706	0.738649	0.0356822
GENTILE_UV_RESPONSE_CLUSTER_D5	61	0.156894	0.311081	0.139247	0.023803	0.624296	0.264221	0.107958	0.41296	0.0213313	0.0333159	0.000397708	0.257509	0.231116	0.299745	0.0640588	0.282031	0.0315889	0.208146
GENTILE_UV_RESPONSE_CLUSTER_D8	79	0.00314624	0.313448	0.0013338	0.152263	0.00329951	0.312061	0.00443953	0.258672	0.875738	0.449503	0.160871	0.0267367	0.489588	0.343023	0.990246	0.282031	0.500587	0.376158
GOUYER_TUMOR_INVASIVENESS	13	0.639558	0.027078	0.115736	0.023803	0.152474	0.0284077	0.684252	0.335984	0.737159	0.0333159	0.19952	0.0267367	0.790642	0.421154	0.990246	0.440921	0.972658	0.199547
GRADE_COLON_CANCER_UP	992	0.000571557	0.375613	0.0398687	0.430146	0.000396332	0.399754	0.32385	0.409927	0.267696	0.349022	0.163422	0.359831	0.00399558	0.363619	0.0778699	0.329914	0.00398015	0.349345
GRESHOCK_CANCER_COPY_NUMBER_UP	523	0.811292	0.210622	0.978916	0.412478	0.97668	0.0284077	0.921688	0.0268873	0.970539	0.42282	0.959227	0.0267367	0.857454	0.475957	0.247036	0.0329706	0.0126539	0.429057
GU_PDEF_TARGETS_UP	153	0.000133497	0.168938	0.239144	0.234233	0.000396332	0.336289	0.0044961	0.0268873	0.0516251	0.375999	0.0545722	0.0267367	0.0773115	0.299745	0.990246	0.367531	0.32712	0.349345
HEDENFALK_BREAST_CANCER_HEREDITARY_VS_SPORADIC	74	0.0668343	0.311081	0.000399791	0.242054	0.000510769	0.402187	0.000138333	0.166362	0.885168	0.424777	0.277903	0.331164	0.201713	0.42729	0.595272	0.364355	0.0155816	0.0356822
HEDVAT_ELF4_TARGETS_UP	20	0.47284	0.027078	0.672638	0.341431	0.844934	0.0284077	0.771047	0.30158	0.026019	0.0333159	0.163422	0.0267367	0.128992	0.369735	0.820378	0.429894	0.541941	0.349345
HELLER_HDAC_TARGETS_SILENCED_BY_METHYLATION_DN	417	0.0433254	0.359264	0.82408	0.279707	0.185077	0.399754	0.000867727	0.0268873	0.215572	0.516081	0.00728229	0.356822	0.00256672	0.234074	0.990246	0.426362	0.0521857	0.367497
HENDRICKS_SMARCA4_TARGETS_UP	107	0.0940109	0.027078	0.978916	0.411169	0.861063	0.370592	0.000138333	0.0268873	0.970983	0.447466	0.000397708	0.0267367	0.673912	0.348317	0.990246	0.446081	0.491435	0.349345
HERNANDEZ_ABERRANT_MITOSIS_BY_DOCETACEL_4NM_DN	12	0.00277185	0.0805485	0.0574304	0.023803	0.59029	0.370592	0.010465	0.0268873	0.513542	0.395607	0.573312	0.331164	0.150546	0.343023	0.916796	0.204327	0.493941	0.0356822
HINATA_NFKB_TARGETS_KERATINOCYTE_UP	139	0.000872686	0.027078	0.236445	0.234233	0.0016552	0.0284077	0.129293	0.166362	0.584464	0.376246	0.825312	0.324193	0.696894	0.466633	0.418993	0.0329706	0.631315	0.303016
HOEGERKORP_CD44_TARGETS_TEMPORAL_DN	29	0.575822	0.301352	0.762374	0.197917	0.774174	0.0284077	0.92043	0.322677	0.242085	0.0333159	0.226135	0.257509	0.0298176	0.383543	0.769278	0.0329706	0.230227	0.0356822
HOFMANN_MYELODYSPLASTIC_SYNDROM_RISK_UP	35	0.0427879	0.027078	0.191091	0.323029	0.275322	0.0284077	0.356241	0.258672	0.275457	0.196046	0.0255214	0.274328	0.480984	0.348317	0.22706	0.0329706	0.112275	0.416698
HOLLMANN_APOPTOSIS_VIA_CD40_DN	342	0.0285586	0.300845	0.0207063	0.246124	0.000142463	0.336289	0.191014	0.263084	0.295936	0.196046	0.683165	0.438076	0.0158463	0.369735	0.574992	0.398872	0.00841467	0.367497
HUANG_FOXA2_TARGETS_DN	87	0.125426	0.027078	0.575168	0.369538	0.250502	0.177581	0.000138333	0.0268873	0.50754	0.376246	0.000225917	0.0267367	0.948296	0.348317	0.990246	0.43995	0.972658	0.360389
HUMMEL_BURKITTS_LYMPHOMA_UP	54	0.0169555	0.027078	0.884554	0.270881	0.306147	0.0284077	0.139522	0.166362	0.948295	0.358661	0.717499	0.381475	0.030544	0.0345208	0.990246	0.398769	0.337418	0.212999
JEON_SMAD6_TARGETS_UP	55	0.218179	0.027078	0.743807	0.369643	0.846604	0.264221	0.000138333	0.0268873	0.231596	0.42026	0.000875688	0.0267367	0.134346	0.215706	0.990246	0.414196	0.277202	0.349345
JIANG_VHL_TARGETS	186	0.0146943	0.337473	0.258575	0.434531	0.0009545	0.459508	0.00105179	0.437263	0.307408	0.449503	0.0791343	0.402242	0.101193	0.40222	0.478693	0.0329706	0.0460769	0.402046
JOHNSTONE_PARVB_TARGETS_2_DN	677	0.00289641	0.227037	0.148335	0.323029	0.049357	0.162699	0.342002	0.443438	0.00361162	0.375999	0.0346482	0.397273	0.0274689	0.44751	0.377466	0.413041	0.157691	0.403909
JOSEPH_RESPONSE_TO_SODIUM_BUTYRATE_UP	37	0.0721303	0.027078	0.132909	0.246124	0.0123395	0.0284077	0.070364	0.213188	0.970983	0.40601	0.591696	0.309422	0.412824	0.0345208	0.753928	0.426362	0.0521045	0.0356822
KANNAN_TP53_TARGETS_DN	39	0.000255385	0.027078	0.472204	0.369538	0.073104	0.384138	0.0494529	0.346929	0.205797	0.349022	0.0291545	0.359831	0.156191	0.0345208	0.990246	0.444759	0.885398	0.377308
KEGG_ANTIGEN_PROCESSING_AND_PRESENTATION	88	0.0581193	0.427771	0.00989852	0.323029	0.0304068	0.436717	0.532876	0.422746	0.970983	0.408859	0.91657	0.0267367	0.002324	0.32509	0.990246	0.454009	0.00440538	0.377308
KEGG_ARGININE_AND_PROLINE_METABOLISM	47	0.0777537	0.311081	0.158333	0.288862	0.517819	0.244744	0.0105324	0.0268873	0.627252	0.331545	0.0133065	0.324193	0.77411	0.0345208	0.378465	0.0329706	0.580296	0.199547
KEGG_ASCORBATE_AND_ALDARATE_METABOLISM	12	0.43515	0.313448	0.195407	0.023803	0.730656	0.264221	0.00139198	0.0268873	0.970983	0.349022	0.0144621	0.0267367	0.98147	0.272714	0.919207	0.458971	0.972658	0.299843
KEGG_LIMONENE_AND_PINENE_DEGRADATION	13	0.0676049	0.301352	0.0301926	0.023803	0.124963	0.264221	0.00198104	0.0268873	0.970983	0.196046	0.0823001	0.0267367	0.958143	0.272714	0.847972	0.4319	0.738649	0.429057
KEGG_METABOLISM_OF_XENOBIOTICS_BY_CYTOCHROME_P450	40	0.01909	0.402365	0.0274007	0.323029	0.325564	0.368177	0.0287226	0.0268873	0.740509	0.425868	0.663993	0.0267367	0.917414	0.410853	0.990246	0.455929	0.972658	0.377308
KEGG_NUCLEOTIDE_EXCISION_REPAIR	50	0.0392542	0.311081	0.010246	0.023803	0.0692012	0.226282	0.786537	0.407797	0.499977	0.476086	0.928032	0.438076	0.0766592	0.299745	0.0118419	0.282031	0.00306084	0.349345
KEGG_ONE_CARBON_POOL_BY_FOLATE	31	0.481122	0.27846	0.0943143	0.246124	0.56519	0.264221	0.121924	0.322677	0.0276136	0.196046	0.0678073	0.360015	0.00144758	0.0345208	0.388376	0.206378	0.00324607	0.0356822
KEGG_PENTOSE_PHOSPHATE_PATHWAY	24	0.031357	0.335566	0.0523896	0.234233	0.109476	0.162699	0.0517511	0.0268873	0.716661	0.442897	0.70912	0.373316	0.0186964	0.0345208	0.59179	0.441671	0.567781	0.0356822
KEGG_PEROXISOME	79	0.105574	0.313448	0.0363655	0.023803	0.00712373	0.336289	0.188163	0.0268873	0.970983	0.0333159	0.286201	0.165589	0.778819	0.430602	0.990246	0.352676	0.972658	0.391255
KEGG_RNA_DEGRADATION	77	0.0283419	0.442823	0.0448139	0.023803	0.0179132	0.312061	0.799787	0.35603	0.170615	0.298904	0.163422	0.0267367	0.308947	0.234074	0.254575	0.352676	0.399111	0.349345
KEGG_TERPENOID_BACKBONE_BIOSYNTHESIS	14	0.108643	0.345833	0.0132398	0.023803	0.0246168	0.312061	0.297285	0.37256	0.977598	0.41108	0.950538	0.324193	0.0476532	0.0345208	0.990246	0.404186	0.290273	0.349345
KEGG_UBIQUITIN_MEDIATED_PROTEOLYSIS	190	0.0295364	0.450736	0.00020978	0.023803	0.000142463	0.408272	0.218447	0.442131	0.34571	0.442897	0.314915	0.378183	0.123937	0.413296	0.0600478	0.265474	0.00387766	0.429057
KIM_WT1_TARGETS_8HR_UP	300	0.0195219	0.027078	0.0787023	0.389125	0.155198	0.0284077	0.00105179	0.0268873	0.277294	0.358661	0.530986	0.36611	0.468103	0.348317	0.990246	0.329914	0.526657	0.367497
KOBAYASHI_EGFR_SIGNALING_24HR_UP	171	0.474564	0.51554	0.161905	0.023803	0.483526	0.363073	0.000138333	0.0268873	0.707543	0.358661	0.0135505	0.0267367	0.913385	0.383543	0.990246	0.282031	0.625881	0.373938
KORKOLA_EMBRYONIC_CARCINOMA_VS_SEMINOMA_UP	37	0.960149	0.452173	0.922453	0.341431	0.97668	0.445702	0.000138333	0.0268873	0.0155365	0.375999	0.00148112	0.0267367	0.963333	0.388214	0.990246	0.448649	0.972658	0.376158
KUROKAWA_LIVER_CANCER_CHEMOTHERAPY_DN	52	0.115878	0.155203	0.607042	0.466875	0.151063	0.380417	0.0338095	0.420968	0.0626618	0.19423	0.0609895	0.359831	0.422796	0.299745	0.0389866	0.0329706	0.0435735	0.0356822
LASTOWSKA_NEUROBLASTOMA_COPY_NUMBER_DN	1012	0.0153841	0.442823	0.000399791	0.023803	0.000142463	0.435115	0.258537	0.456272	0.627252	0.385996	0.362743	0.359831	0.570588	0.453111	0.00570221	0.369613	0.0702208	0.349345
LASTOWSKA_NEUROBLASTOMA_COPY_NUMBER_UP	242	0.00722719	0.255442	0.00020978	0.023803	0.0016552	0.177581	0.475272	0.41406	0.865238	0.358661	0.175212	0.331164	0.281633	0.403578	0.3791	0.0329706	0.173046	0.384879
LENAOUR_DENDRITIC_CELL_MATURATION_DN	151	0.000469908	0.169878	0.545356	0.352488	0.25386	0.368177	0.000138333	0.0268873	0.445788	0.376246	0.0016178	0.0267367	0.801825	0.348317	0.602133	0.47467	0.900983	0.362731
LI_CISPLATIN_RESISTANCE_DN	42	0.906763	0.337473	0.973034	0.023803	0.844108	0.381122	0.0162734	0.0268873	0.704246	0.0333159	0.154403	0.0267367	0.890804	0.445568	0.990246	0.444759	0.972658	0.428361
LIAO_METASTASIS	877	0.0091604	0.452173	0.760302	0.396823	0.210419	0.501181	0.000138333	0.354961	0.0136229	0.389254	0.00351829	0.421014	0.020035	0.343023	0.710053	0.379523	0.493465	0.373938
LIN_SILENCED_BY_TUMOR_MICROENVIRONMENT	160	0.0160209	0.027078	0.149699	0.437309	0.106944	0.312061	0.00169689	0.0268873	0.970983	0.41108	0.34544	0.0267367	0.958143	0.375049	0.990246	0.4319	0.985246	0.472881
LIU_CMYB_TARGETS_UP	231	0.411746	0.311081	0.105457	0.288862	0.23446	0.0284077	0.00511402	0.273173	0.000415	0.0333159	0.000225917	0.168194	0.116224	0.343023	0.66188	0.444759	0.409199	0.349345
LOPEZ_MBD_TARGETS	1133	0.00138836	0.337473	0.00147476	0.457277	0.000142463	0.493881	0.000959832	0.437263	0.186289	0.187463	0.213334	0.382894	0.194284	0.469555	0.175943	0.352676	0.00574753	0.42296
LOPEZ_MESOTHELIOMA_SURVIVAL_DN	30	0.131852	0.394742	0.523834	0.384468	0.556742	0.423177	0.000138333	0.0268873	0.00379272	0.298904	0.000225917	0.0267367	0.540397	0.413296	0.990246	0.414196	0.942822	0.417935
MAHAJAN_RESPONSE_TO_IL1A_DN	123	0.163629	0.463993	0.355946	0.352488	0.72595	0.399754	0.154383	0.0268873	0.970983	0.415741	0.165245	0.469004	0.0253352	0.0345208	0.990246	0.0329706	0.202439	0.0356822
MALIK_REPRESSED_BY_ESTROGEN	20	0.503516	0.210622	0.891368	0.023803	0.336355	0.112459	0.187091	0.0268873	0.320918	0.0333159	0.0182768	0.0267367	0.958143	0.365406	0.87642	0.382529	0.972658	0.391549
MARCHINI_TRABECTEDIN_RESISTANCE_DN	79	0.0745524	0.332578	0.276627	0.16762	0.0227378	0.336289	0.00542486	0.389447	0.3097	0.358661	0.00617942	0.36611	0.0173729	0.299745	0.990246	0.426362	0.0290661	0.349345
MARTINELLI_IMMATURE_NEUTROPHIL_DN	7	0.787792	0.027078	0.0310212	0.152263	0.133924	0.0284077	0.289561	0.0268873	0.944983	0.298904	0.370786	0.428338	0.508486	0.0345208	0.834367	0.352676	0.680744	0.235034
MASSARWEH_TAMOXIFEN_RESISTANCE_UP	917	0.000133497	0.311081	0.186593	0.475333	0.00105405	0.45119	0.00511402	0.0268873	0.298922	0.516081	0.000225917	0.319053	0.291173	0.348317	0.767326	0.398872	0.972658	0.416698
MIPS_12S_U11_SNRNP	5	0.371517	0.027078	0.435842	0.023803	0.29554	0.0284077	0.739841	0.456272	0.856639	0.442897	0.179755	0.402242	0.55276	0.0345208	0.544838	0.367901	0.254952	0.0356822
MIPS_17S_U2_SNRNP	29	0.187201	0.371342	0.900253	0.350362	0.0941554	0.363073	0.823556	0.153539	0.315557	0.36427	0.659932	0.324193	0.0392406	0.0345208	0.0405914	0.0329706	0.11894	0.0356822
MIPS_RNA_POLYMERASE_II_CORE_COMPLEX	10	0.341939	0.027078	0.511128	0.304757	0.329911	0.336289	0.0143042	0.182195	0.907731	0.512821	0.162273	0.0267367	0.40734	0.453111	0.381608	0.0329706	0.00271502	0.212999
MIPS_RNASE_MRP_COMPLEX	11	0.109485	0.027078	0.183837	0.023803	0.00424222	0.0284077	0.672486	0.346929	0.449507	0.196046	0.353769	0.0267367	0.905204	0.348317	0.159934	0.282031	0.632908	0.391549
MIPS_TNF_ALPHA_NF_KAPPA_B_SIGNALING_COMPLEX	14	0.0670263	0.372997	0.022771	0.403551	0.00175037	0.399754	0.195882	0.390571	0.0096434	0.0333159	0.843714	0.412014	0.778542	0.441626	0.0100249	0.330625	0.541941	0.405724
MIPS_TNF_ALPHA_NF_KAPPA_B_SIGNALING_COMPLEX_10	10	0.0290511	0.345833	0.0159411	0.323029	0.0629065	0.398806	0.722926	0.395613	0.563041	0.416812	0.794787	0.409521	0.169196	0.0345208	0.0898843	0.0329706	0.706271	0.0356822
MIPS_TNF_ALPHA_NF_KAPPA_B_SIGNALING_COMPLEX_2	20	0.0141031	0.372997	0.2277	0.323029	0.0227378	0.371366	0.121924	0.346929	0.113443	0.303317	0.959227	0.359831	0.628281	0.393777	0.0112662	0.282031	0.0188991	0.0356822
MIZUKAMI_HYPOXIA_DN	10	0.472856	0.027078	0.486198	0.023803	0.654428	0.0284077	0.32183	0.0268873	0.296947	0.0333159	0.521163	0.393008	0.168825	0.343023	0.990246	0.401315	0.101303	0.376158
MOOTHA_GLUCONEOGENESIS	40	0.0482453	0.169878	0.337107	0.0707037	0.124963	0.312061	0.0674863	0.0268873	0.297036	0.303317	0.0716793	0.168194	0.00041956	0.0345208	0.134344	0.396631	0.0505362	0.0356822
MUELLER_COMMON_TARGETS_OF_AML_FUSIONS_DN	28	0.277038	0.027078	0.387702	0.023803	0.632471	0.0284077	0.889102	0.322677	0.0221202	0.0333159	0.494853	0.324193	0.883834	0.453111	0.990246	0.225472	0.972658	0.349345
NAKAMURA_METASTASIS_MODEL_UP	72	0.338672	0.311081	0.978916	0.445898	0.97668	0.384138	0.0249763	0.0268873	0.837867	0.349022	0.0251796	0.0267367	0.434796	0.215706	0.353755	0.282031	0.499827	0.0356822
NIKOLSKY_BREAST_CANCER_14Q22_AMPLICON	25	0.0170222	0.027078	0.182266	0.391127	0.00115347	0.261507	0.636767	0.322677	0.140277	0.349022	0.432152	0.407797	0.728674	0.0345208	0.990246	0.446081	0.758335	0.0356822
NIKOLSKY_BREAST_CANCER_8Q23_Q24_AMPLICON	167	0.0245671	0.027078	0.0118126	0.023803	0.0266209	0.312061	0.446769	0.440538	0.520225	0.358661	0.375408	0.331164	0.857425	0.49375	0.990246	0.352676	0.847719	0.402046
OKUMURA_INFLAMMATORY_RESPONSE_LPS	292	0.00277185	0.279438	0.0938184	0.150315	0.0312691	0.264221	0.140507	0.453888	0.0233816	0.358661	0.0473646	0.263538	0.457278	0.376293	0.0570253	0.0329706	0.274634	0.402046
ONDER_CDH1_SIGNALING_VIA_CTNNB1	151	0.225031	0.027078	0.917617	0.234233	0.536581	0.0284077	0.101908	0.0268873	0.360801	0.196046	0.033979	0.0267367	0.764616	0.453111	0.990246	0.204327	0.972658	0.35652
ONDER_CDH1_TARGETS_3_UP	38	0.150339	0.027078	0.373303	0.288862	0.157071	0.194136	0.651258	0.322677	0.134202	0.358661	0.081586	0.382894	0.00041956	0.0345208	0.990246	0.423595	0.00611944	0.0356822
OSMAN_BLADDER_CANCER_DN	564	0.0201727	0.442823	0.458186	0.449305	0.00509067	0.423177	0.299067	0.0268873	0.0676619	0.385996	0.165245	0.421846	0.501817	0.435845	0.00845904	0.352676	0.0250175	0.455521
OUELLET_CULTURED_OVARIAN_CANCER_INVASIVE_VS_LMP_UP	91	0.000133497	0.027078	0.316632	0.152263	0.0684888	0.177581	0.106449	0.289704	0.118057	0.42026	0.0598551	0.421014	0.224172	0.348317	0.0351994	0.0329706	0.0776977	0.0356822
OXFORD_RALA_TARGETS_UP	12	0.139191	0.027078	0.0958814	0.023803	0.0360739	0.312061	0.332746	0.307687	0.0191692	0.0333159	0.259948	0.383179	0.384571	0.355991	0.0975489	0.352676	0.679882	0.441951
OXFORD_RALB_TARGETS_UP	17	0.757192	0.309986	0.978916	0.423668	0.587877	0.363073	0.0984355	0.0268873	0.0419494	0.331545	0.133271	0.0267367	0.038333	0.0345208	0.990246	0.310539	0.22155	0.349345
PID_A6B1_A6B4_INTEGRIN_PATHWAY	79	0.00277185	0.027078	0.665119	0.428714	0.0677899	0.0284077	0.00192273	0.161584	0.970983	0.449503	0.432193	0.356822	0.841204	0.359777	0.990246	0.404186	0.680529	0.0356822
PID_E2F_PATHWAY	117	0.188121	0.332578	0.258575	0.152263	0.0375934	0.312061	0.343638	0.45912	0.338328	0.416021	0.876193	0.412014	0.0155706	0.0345208	0.245203	0.282031	0.0319236	0.0356822
PID_FRA_PATHWAY	68	0.246808	0.262405	0.16102	0.023803	0.163775	0.0284077	0.0515828	0.0268873	0.486132	0.19423	0.0346482	0.0267367	0.954894	0.392317	0.891593	0.476743	0.897881	0.425334
PID_P53DOWNSTREAMPATHWAY	205	0.564186	0.251657	0.367772	0.323029	0.97668	0.0284077	0.0481254	0.305218	0.0150355	0.0333159	0.000875688	0.184941	0.924791	0.431959	0.990246	0.454009	0.972658	0.441951
PID_S1P_S1P1_PATHWAY	38	0.960149	0.353363	0.978916	0.023803	0.97668	0.0284077	0.0247729	0.390571	0.970983	0.376246	0.321112	0.359831	0.131418	0.343023	0.990246	0.0329706	0.499827	0.0356822
PID_S1P_S1P3_PATHWAY	64	0.960149	0.452173	0.978916	0.023803	0.891702	0.0284077	0.498457	0.346929	0.970983	0.0333159	0.638577	0.0267367	0.849043	0.39934	0.990246	0.0329706	0.876702	0.303016
PRAMOONJAGO_SOX4_TARGETS_DN	82	0.0134111	0.027078	0.978916	0.387536	0.0147059	0.399754	0.00262435	0.182195	0.609	0.459742	0.000397708	0.294826	0.0536822	0.215706	0.990246	0.282031	0.454926	0.376158
REACTOME_ASPARAGINE_N_LINKED_GLYCOSYLATION	102	0.000133497	0.251657	0.324379	0.451673	0.103402	0.30716	0.127258	0.0268873	0.873787	0.41108	0.0134954	0.279139	0.0143993	0.299745	0.941508	0.307078	0.0377326	0.429057
REACTOME_ASSOCIATION_OF_LICENSING_FACTORS_WITH_THE_PRE_REPLICATIVE_COMPLEX	11	0.161533	0.210622	0.100432	0.023803	0.0147217	0.261507	0.123057	0.335984	0.196799	0.19423	0.0123045	0.168194	0.0506285	0.299745	0.574992	0.352676	0.015355	0.0356822
REACTOME_BINDING_AND_ENTRY_OF_HIV_VIRION	10	0.665425	0.442823	0.0554163	0.023803	0.0974584	0.0284077	0.628387	0.322677	0.169552	0.0333159	0.035294	0.0267367	0.163622	0.489487	0.941508	0.379523	0.392338	0.420681
REACTOME_CLASS_A1_RHODOPSIN_LIKE_RECEPTORS	98	0.960149	0.027078	0.978916	0.023803	0.902761	0.226282	0.948365	0.0268873	0.970983	0.0333159	0.959227	0.0267367	0.962351	0.413296	0.990246	0.382529	0.972658	0.349345
REACTOME_FORMATION_OF_INCISION_COMPLEX_IN_GG_NER	20	0.191707	0.027078	0.101727	0.023803	0.680728	0.363073	0.123285	0.307687	0.04531	0.0333159	0.132246	0.309422	0.583738	0.376423	0.065205	0.0329706	0.410468	0.416698
REACTOME_HYALURONAN_UPTAKE_AND_DEGRADATION	16	0.288674	0.452173	0.67215	0.457277	0.30777	0.399754	0.0251777	0.0268873	0.970983	0.358661	0.0138529	0.251894	0.0813093	0.0345208	0.381608	0.204327	0.162909	0.0356822
REACTOME_INTERACTIONS_OF_VPR_WITH_HOST_CELLULAR_PROTEINS	49	0.168987	0.402822	0.044614	0.023803	0.00579518	0.399754	0.505723	0.440538	0.909755	0.0333159	0.212193	0.383179	0.194052	0.299745	0.158678	0.0329706	0.0874274	0.208146
REACTOME_METABOLISM_OF_NUCLEOTIDES	87	0.0318327	0.027078	0.42087	0.023803	0.0819473	0.264221	0.339739	0.38945	0.402617	0.425868	0.164293	0.152112	0.00041956	0.0345208	0.990246	0.282031	0.156086	0.349345
REACTOME_MITOCHONDRIAL_FATTY_ACID_BETA_OXIDATION	10	0.160592	0.266883	0.0974581	0.023803	0.0200227	0.312061	0.217539	0.273173	0.970983	0.40601	0.46952	0.165589	0.0225815	0.299745	0.252063	0.204327	0.00188079	0.0356822
REACTOME_MITOTIC_PROMETAPHASE	109	0.0274338	0.311081	0.169955	0.023803	0.0280718	0.336289	0.377641	0.362928	0.708509	0.389923	0.959227	0.294826	0.00579283	0.348317	0.990246	0.390316	0.0490032	0.349345
REACTOME_NEURONAL_SYSTEM	214	0.960149	0.027078	1	0.023803	0.985466	0.0284077	0.862905	0.273173	0.977301	0.392153	0.98323	0.0267367	0.958143	0.435845	0.991668	0.0329706	0.972658	0.349345
REACTOME_OXYGEN_DEPENDENT_PROLINE_HYDROXYLATION_OF_HYPOXIA_INDUCIBLE_FACTOR_ALPHA	17	0.378338	0.350354	0.00664525	0.234233	0.00392761	0.0284077	0.165984	0.346929	0.33327	0.358661	0.0980253	0.257509	0.61039	0.437267	0.643752	0.0329706	0.015355	0.212999
REACTOME_PIP3_ACTIVATES_AKT_SIGNALING	47	0.535322	0.408897	0.0498554	0.348499	0.426355	0.403117	0.0765796	0.322677	0.707854	0.439592	0.253279	0.0267367	0.164471	0.348317	0.0130564	0.0329706	0.112169	0.0356822
REACTOME_PLATELET_ADHESION_TO_EXPOSED_COLLAGEN	11	0.714206	0.391521	0.827586	0.364611	0.97668	0.435115	0.050541	0.161584	0.481636	0.0333159	0.884826	0.0267367	0.582392	0.348317	0.101484	0.0329706	0.0187534	0.0356822
REACTOME_POST_TRANSLATIONAL_MODIFICATION_SYNTHESIS_OF_GPI_ANCHORED_PROTEINS	34	0.00380147	0.300845	0.00147476	0.023803	0.000276667	0.0284077	0.448736	0.368775	0.970983	0.454395	0.907661	0.397273	0.280955	0.430602	0.96586	0.454009	0.738649	0.417935
REACTOME_PROCESSING_OF_INTRONLESS_PRE_MRNAS	17	0.201318	0.311081	0.0895655	0.023803	0.0320146	0.364598	0.195525	0.322677	0.77001	0.323559	0.223003	0.0267367	0.522793	0.376293	0.111478	0.0329706	0.0634735	0.0356822
REACTOME_PURINE_RIBONUCLEOSIDE_MONOPHOSPHATE_BIOSYNTHESIS	17	0.0918903	0.027078	0.267987	0.246124	0.111116	0.0284077	0.129198	0.45912	0.196799	0.0333159	0.509518	0.331164	0.0583506	0.299745	0.383228	0.0329706	0.0449176	0.278501
REACTOME_RECRUITMENT_OF_MITOTIC_CENTROSOME_PROTEINS_AND_COMPLEXES	92	0.882522	0.027078	0.181732	0.023803	0.97668	0.458201	0.0206113	0.443438	0.970983	0.358661	0.459631	0.0267367	0.383221	0.348317	0.181894	0.329914	0.0128354	0.349345
REACTOME_REGULATION_OF_INSULIN_LIKE_GROWTH_FACTOR_IGF_ACTIVITY_BY_INSULIN_LIKE_GROWTH_FACTOR_BINDING_PROTEINS_IGFBPS	17	0.852797	0.027078	0.978916	0.367938	0.97668	0.0284077	0.315075	0.0268873	0.278151	0.0333159	0.150716	0.0267367	0.544054	0.476098	0.990246	0.481175	0.500466	0.43641
REACTOME_REMOVAL_OF_THE_FLAP_INTERMEDIATE_FROM_THE_C_STRAND	11	0.0357272	0.168938	0.0533991	0.152263	0.000142463	0.177581	0.783202	0.322677	0.920474	0.424777	0.901192	0.365231	0.0903968	0.0345208	0.350068	0.0329706	0.113696	0.0356822
REACTOME_RESOLUTION_OF_AP_SITES_VIA_THE_MULTIPLE_NUCLEOTIDE_PATCH_REPLACEMENT_PATHWAY	12	0.078152	0.027078	0.151111	0.323029	0.0253349	0.336435	0.948365	0.35603	0.970983	0.391549	0.794787	0.343495	0.264233	0.0345208	0.732154	0.0329706	0.0835188	0.0356822
REACTOME_RNA_POL_I_TRANSCRIPTION_INITIATION	28	0.0628731	0.366815	0.169071	0.023803	0.0952254	0.312061	0.230996	0.446613	0.0429818	0.0333159	0.178419	0.402242	0.101283	0.463298	0.286153	0.206378	0.044379	0.0356822
REACTOME_RNA_POL_II_TRANSCRIPTION	107	0.0718638	0.372997	0.101727	0.023803	0.0244161	0.363073	0.745593	0.456272	0.159115	0.349022	0.173187	0.351288	0.851239	0.425552	0.000401895	0.0329706	0.0225609	0.349345
REACTOME_RNA_POL_III_CHAIN_ELONGATION	26	0.393444	0.027078	0.0900233	0.023803	0.0844001	0.177581	0.126002	0.364979	0.708509	0.19423	0.146679	0.0267367	0.0685266	0.497738	0.010547	0.0329706	0.0939146	0.349345
REACTOME_SIGNALING_BY_WNT	80	0.000133497	0.311081	0.0484251	0.311576	0.04233	0.335592	0.315179	0.322677	0.943009	0.376246	0.316753	0.168194	0.0882558	0.348317	0.151238	0.0329706	0.0485564	0.303016
REACTOME_SYNTHESIS_OF_GLYCOSYLPHOSPHATIDYLINOSITOL_GPI	19	0.00783924	0.300845	0.0013338	0.023803	0.000142463	0.0284077	0.442695	0.346929	0.970983	0.376246	0.959227	0.439682	0.56135	0.434723	0.851013	0.465993	0.95372	0.431142
RODRIGUES_DCC_TARGETS_UP	7	0.0495411	0.371342	0.0106947	0.242054	0.0685884	0.386904	0.288595	0.346929	0.970983	0.0333159	0.152821	0.0267367	0.553295	0.348317	0.423683	0.282031	0.136715	0.0356822
SA_MMP_CYTOKINE_CONNECTION	21	0.0728283	0.342618	0.40696	0.434531	0.6771	0.423177	0.0525377	0.0268873	0.970983	0.376246	0.338211	0.363446	0.201881	0.0345208	0.00129424	0.0329706	0.183525	0.0356822
SCHLOSSER_MYC_TARGETS_AND_SERUM_RESPONSE_UP	61	0.0107066	0.168938	0.0173798	0.023803	0.00281735	0.336435	0.857282	0.153539	0.317744	0.477507	0.337211	0.283589	0.0629403	0.0345208	0.960961	0.352676	0.060155	0.349345
SENGUPTA_NASOPHARYNGEAL_CARCINOMA_WITH_LMP1_DN	175	0.995021	0.027078	0.988251	0.023803	1	0.0284077	0.643565	0.161584	0.961475	0.323559	0.563939	0.213188	1	0.299745	0.990246	0.0329706	1	0.0356822
SESTO_RESPONSE_TO_UV_C2	96	0.00814026	0.300845	0.271466	0.411169	0.0366205	0.412791	0.542055	0.35603	0.00822663	0.303317	0.0413335	0.445216	0.15209	0.363619	0.827201	0.392081	0.0245128	0.384879
SIMBULAN_UV_RESPONSE_NORMAL_DN	78	0.0530023	0.262405	0.515919	0.023803	0.558031	0.264221	0.000138333	0.0268873	0.711069	0.395607	0.000875688	0.0267367	0.718097	0.376293	0.990246	0.282031	0.972658	0.402046
SIMBULAN_UV_RESPONSE_NORMAL_UP	12	0.0864392	0.027078	0.978916	0.398875	0.00645996	0.0284077	0.0439834	0.322677	0.0774557	0.0333159	0.299376	0.393008	0.958143	0.397543	0.42194	0.352676	0.787625	0.349345
SMID_BREAST_CANCER_NORMAL_LIKE_DN	7	0.450416	0.027078	0.978916	0.298476	0.971103	0.0284077	0.493726	0.0268873	0.800314	0.0333159	0.636547	0.0267367	0.958143	0.453111	0.797437	0.460319	0.972658	0.458744
SMID_BREAST_CANCER_RELAPSE_IN_BONE_DN	493	0.224947	0.369186	0.978916	0.288862	0.970196	0.364598	0.00176932	0.0268873	0.689625	0.0333159	0.32054	0.0267367	0.602265	0.299745	0.990246	0.329914	0.390806	0.0356822
SMITH_TERT_TARGETS_DN	146	0.0193228	0.301352	0.845128	0.253341	0.0348886	0.312061	0.00585831	0.0268873	0.418168	0.415741	0.0392292	0.360015	0.171083	0.375049	0.667653	0.348104	0.156722	0.347091
SOTIRIOU_BREAST_CANCER_GRADE_1_VS_3_UP	216	0.0880615	0.311081	0.00485231	0.152263	0.0114911	0.336289	0.000138333	0.322677	0.920474	0.389923	0.000737778	0.466115	0.000232805	0.363619	0.990246	0.398872	0.131266	0.349345
SPIELMAN_LYMPHOBLAST_EUROPEAN_VS_ASIAN_UP	550	0.000133497	0.440162	0.0594544	0.479418	0.000142463	0.435115	0.000138333	0.393049	0.583635	0.349022	0.0736586	0.457277	0.000787216	0.348317	0.330406	0.376395	0.000247922	0.349345
SPIRA_SMOKERS_LUNG_CANCER_UP	60	0.00327257	0.300845	0.555237	0.341431	0.00243056	0.264221	0.0896145	0.0268873	0.146881	0.0333159	0.0437593	0.421014	0.716368	0.359777	0.962976	0.414196	0.889988	0.388386
STAMBOLSKY_RESPONSE_TO_VITAMIN_D3_UP	122	0.346017	0.430261	0.953019	0.412478	0.800528	0.423177	0.154383	0.0268873	0.13309	0.0333159	0.145838	0.0267367	0.322268	0.348317	0.0283531	0.367901	0.00486187	0.349345
STEIN_ESRRA_TARGETS_DN	164	0.000133497	0.18534	0.00020978	0.323029	0.0168656	0.336435	0.0517615	0.369435	0.0313864	0.389254	0.001909	0.391098	0.168825	0.359777	0.388469	0.387386	0.439333	0.39095
TAKEDA_TARGETS_OF_NUP98_HOXA9_FUSION_3D_DN	26	0.962928	0.266883	0.978916	0.023803	0.97668	0.0284077	0.436971	0.0268873	0.812539	0.0333159	0.717293	0.331164	0.937876	0.437267	0.990246	0.0329706	0.972658	0.37068
TIAN_TNF_SIGNALING_NOT_VIA_NFKB	31	0.00178675	0.279438	0.0138098	0.242054	0.0787952	0.177581	0.00296224	0.0268873	0.0661787	0.250286	0.000569851	0.279139	0.958143	0.431959	0.0929868	0.398872	0.701978	0.452599
TING_SILENCED_BY_DICER	44	0.794458	0.210622	0.71793	0.023803	0.97668	0.0284077	0.503858	0.407797	0.60552	0.0333159	0.048559	0.0267367	0.568896	0.439533	0.990246	0.390316	0.95372	0.47649
TOMIDA_METASTASIS_DN	30	0.0670263	0.262405	0.576317	0.234233	0.0114982	0.194136	0.166241	0.0268873	0.248874	0.19423	0.40881	0.451326	0.0210267	0.0345208	0.252063	0.282031	0.231155	0.0356822
TOMLINS_PROSTATE_CANCER_UP	54	0.342522	0.027078	0.781372	0.44807	0.585679	0.177581	0.00608763	0.161584	0.494089	0.0333159	0.0401498	0.0267367	0.742517	0.425552	0.990246	0.472962	0.584321	0.474444
TONKS_TARGETS_OF_RUNX1_RUNX1T1_FUSION_ERYTHROCYTE_UP	227	0.0924743	0.301352	0.446923	0.023803	0.584382	0.363073	0.000138333	0.0268873	0.53879	0.349022	0.0251329	0.0267367	0.927877	0.476098	0.990246	0.454009	0.972658	0.349345
TONKS_TARGETS_OF_RUNX1_RUNX1T1_FUSION_SUSTAINED_IN_GRANULOCYTE_UP	23	0.475795	0.027078	0.234334	0.352488	0.615592	0.0284077	0.0129258	0.0268873	0.474213	0.385224	0.0400948	0.331164	0.94478	0.348317	0.990733	0.329914	0.976496	0.349345
TOOKER_GEMCITABINE_RESISTANCE_UP	112	0.000133497	0.027078	0.000896244	0.152263	0.000142463	0.0284077	0.526748	0.335984	0.0699372	0.196046	0.13327	0.417134	0.103534	0.348317	0.602133	0.329914	0.100837	0.377308
TSUNODA_CISPLATIN_RESISTANCE_DN	93	0.130604	0.027078	0.630275	0.403551	0.317099	0.0284077	0.0258303	0.305218	0.963295	0.0333159	0.28813	0.0267367	0.688582	0.312348	0.990246	0.329914	0.405202	0.303016
TURASHVILI_BREAST_CARCINOMA_DUCTAL_VS_LOBULAR_DN	7	0.202951	0.335566	0.141148	0.023803	0.407911	0.0284077	0.597791	0.344941	0.835173	0.303317	0.736977	0.376281	0.0832859	0.0345208	0.0576348	0.0329706	0.212516	0.0356822
TURASHVILI_BREAST_NORMAL_DUCTAL_VS_LOBULAR_UP	112	0.822254	0.435367	0.0487969	0.023803	0.17472	0.363073	0.489298	0.406582	0.219773	0.376246	0.749106	0.283589	0.818682	0.455801	0.0332064	0.0329706	0.046903	0.35652
VANTVEER_BREAST_CANCER_ESR1_DN	312	0.00488074	0.345833	0.311552	0.378099	0.506946	0.423177	0.00176932	0.305218	0.00609976	0.294664	0.048559	0.257509	0.0605592	0.0345208	0.990246	0.413041	0.403996	0.349345
WAMUNYOKOLI_OVARIAN_CANCER_GRADES_1_2_UP	248	0.003486	0.345833	0.155231	0.419281	0.0969122	0.359607	0.0287226	0.0268873	0.0664891	0.196046	0.00268674	0.0267367	0.607707	0.348317	0.990246	0.472962	0.299281	0.349345
WANG_CISPLATIN_RESPONSE_AND_XPC_DN	317	0.00417971	0.378308	0.119075	0.13701	0.000396332	0.386904	0.164475	0.364979	0.0151374	0.303317	0.0285208	0.331164	0.0511352	0.365406	0.687576	0.47467	0.0178631	0.408527
WELCSH_BRCA1_TARGETS_UP	328	0.00253327	0.287717	0.00500721	0.288862	0.00329951	0.364598	0.000138333	0.344941	0.169343	0.504226	0.00322648	0.530556	0.20528	0.475957	0.842221	0.463298	0.487723	0.472881
WIEDERSCHAIN_TARGETS_OF_BMI1_AND_PCGF2	112	0.831685	0.18534	0.970397	0.352488	0.506946	0.30716	0.000138333	0.0268873	0.304846	0.0333159	0.000225917	0.0267367	0.715665	0.443411	0.990246	0.454009	0.43274	0.474444
WIERENGA_STAT5A_TARGETS_UP	256	0.130787	0.0540793	0.0159983	0.023803	0.532118	0.0284077	0.0347835	0.161584	0.862067	0.376246	0.105372	0.283589	0.857425	0.369735	0.302427	0.0329706	0.446187	0.303016
WILCOX_PRESPONSE_TO_ROGESTERONE_UP	262	0.0164064	0.358146	0.00020978	0.253341	0.00818705	0.363073	0.00153103	0.0268873	0.761499	0.454395	0.0635035	0.359831	0.131343	0.348317	0.990246	0.454009	0.289099	0.349345
WU_HBX_TARGETS_2_DN	24	0.000872686	0.394742	0.389677	0.270881	0.00296637	0.399754	0.216614	0.0268873	0.227514	0.358661	0.00278686	0.0267367	0.958143	0.348317	0.990246	0.446318	0.972658	0.442521
XU_HGF_TARGETS_INDUCED_BY_AKT1_6HR	38	0.0686331	0.279438	0.0470014	0.412478	0.0813735	0.0284077	0.0437383	0.0268873	0.135899	0.19423	0.167948	0.0267367	0.128864	0.380032	0.8817	0.442263	0.154662	0.442521
XU_RESPONSE_TO_TRETINOIN_AND_NSC682994_DN	24	0.000779184	0.210622	0.00238625	0.023803	0.000142463	0.0284077	0.406275	0.498263	0.816259	0.376246	0.864599	0.331164	0.108394	0.299745	0.801606	0.440152	0.0525214	0.199547
YAGI_AML_FAB_MARKERS	279	0.00562813	0.027078	0.968597	0.023803	0.182515	0.177581	0.00688279	0.442131	0.92317	0.416812	0.206034	0.404781	0.136471	0.332152	0.990246	0.451603	0.0349031	0.402046
ZHAN_MULTIPLE_MYELOMA_LB_UP	58	0.0437083	0.311081	0.691465	0.384468	0.393958	0.387976	0.705116	0.161584	0.970983	0.42026	0.388386	0.0267367	0.0452477	0.0345208	0.990246	0.0329706	0.316167	0.235034
ZHAN_V2_LATE_DIFFERENTIATION_GENES	65	0.00544333	0.394742	0.258575	0.323029	0.0259247	0.406454	0.0459895	0.258672	0.0320874	0.349022	0.0187457	0.370931	0.815985	0.299745	0.651533	0.294492	0.403879	0.453254
ZHENG_RESPONSE_TO_ARSENITE_DN	33	0.71824	0.255442	0.284536	0.023803	0.889489	0.0284077	0.504437	0.166362	0.432468	0.0333159	0.239736	0.0267367	0.764616	0.348317	0.990246	0.294492	0.973123	0.0356822
ZHU_CMV_8_HR_UP	70	0.00568155	0.169878	0.543713	0.396823	0.019468	0.264221	0.0594779	0.409927	0.0721663	0.0333159	0.00389336	0.279139	0.276389	0.299745	0.198407	0.0329706	0.508542	0.208146
ZIRN_TRETINOIN_RESPONSE_WT1_UP	44	0.0101768	0.027078	0.603187	0.442897	0.383386	0.0284077	0.0740316	0.0268873	0.444007	0.358661	0.349052	0.0267367	0.379409	0.332152	0.979034	0.413041	0.272513	0.377308
ACOSTA_PROLIFERATION_INDEPENDENT_MYC_TARGETS_DN	149	0.236359	0.311081	0.627506	0.428714	0.614944	0.335592	0.00851849	0.0268873	0.162677	0.294664	0.0403139	0.0267367	0.88735	0.343023	0.72365	0.352676	0.52034	0.349345
ALCALA_APOPTOSIS	93	0.378686	0.369186	0.298761	0.023803	0.223175	0.336289	0.0905278	0.422746	0.0223091	0.331545	0.286808	0.331164	0.073279	0.0345208	0.990246	0.352676	0.0399388	0.303016
AMIT_EGF_RESPONSE_40_HELA	72	0.43227	0.027078	0.330994	0.288862	0.787898	0.264221	0.000959832	0.322677	0.355854	0.0333159	0.0975165	0.0267367	0.223137	0.355991	0.404535	0.206378	0.43947	0.377308
AMUNDSON_POOR_SURVIVAL_AFTER_GAMMA_RADIATION_2G	236	0.00814026	0.329472	0.457539	0.323029	0.00136357	0.381122	0.00614315	0.346929	0.111518	0.468786	0.591696	0.421014	0.0158643	0.355991	0.2577	0.282031	0.456095	0.360389
AZARE_NEOPLASTIC_TRANSFORMATION_BY_STAT3_UP	24	0.854322	0.345833	0.978916	0.242054	0.97668	0.411229	0.032145	0.0268873	0.733358	0.416812	0.805903	0.0267367	0.468985	0.299745	0.635746	0.352676	0.0357462	0.208146
BALLIF_DEVELOPMENTAL_DISABILITY_P16_P12_DELETION	7	0.0113347	0.027078	0.422755	0.242054	0.0817052	0.0284077	0.57391	0.252132	0.681949	0.375999	0.944886	0.359831	0.545197	0.197824	0.96945	0.454009	0.968393	0.0356822
BECKER_TAMOXIFEN_RESISTANCE_UP	53	0.0553856	0.169878	0.797856	0.426282	0.539788	0.177581	0.00373246	0.346929	0.0419494	0.0333159	0.0506107	0.0267367	0.958143	0.393777	0.990246	0.448649	0.950672	0.362731
BEGUM_TARGETS_OF_PAX3_FOXO1_FUSION_AND_PAX3	21	0.207024	0.027078	0.978916	0.298476	0.757381	0.295607	0.0214039	0.0268873	0.655498	0.0333159	0.898465	0.152112	0.0572035	0.299745	0.258769	0.392081	0.0825868	0.303016
BENPORATH_EED_TARGETS	863	1	0.027078	1	0.449305	1	0.336435	0.95908	0.0268873	1	0.0333159	0.99742	0.0267367	0.958143	0.39934	0.990733	0.418767	0.973123	0.442521
BENPORATH_ES_CORE_NINE_CORRELATED	147	0.689991	0.337473	0.213845	0.288862	0.0152038	0.336289	0.0352086	0.429584	0.001328	0.0333159	0.785057	0.382894	0.38872	0.348317	0.990246	0.417228	0.174727	0.349345
BENPORATH_SOX2_TARGETS	978	0.0124669	0.452173	0.0958814	0.150315	0.000142463	0.371366	0.000138333	0.35603	0.0253103	0.298904	0.0656369	0.404781	0.0608075	0.415	0.489184	0.423595	0.171672	0.349345
BIOCARTA_CACAM_PATHWAY	19	0.960149	0.398646	0.978916	0.369538	0.97668	0.459508	0.948365	0.0268873	0.970983	0.0333159	0.982183	0.0267367	0.87541	0.0345208	0.990246	0.361467	0.972658	0.199547
BIOCARTA_CELLCYCLE_PATHWAY	39	0.0217375	0.378308	0.00020978	0.023803	0.0814251	0.0284077	0.39928	0.364979	0.812539	0.358661	0.8221	0.412014	0.0502995	0.348317	0.701211	0.282031	0.136642	0.313272
BIOCARTA_CXCR4_PATHWAY	42	0.694591	0.266883	0.978916	0.023803	0.652266	0.336435	0.438865	0.0268873	0.63311	0.0333159	0.148042	0.0267367	0.536062	0.434723	0.990246	0.282031	0.972658	0.373938
BIOCARTA_GRANULOCYTES_PATHWAY	14	0.587439	0.027078	0.128691	0.323029	0.46149	0.0284077	0.68486	0.289704	0.756832	0.0333159	0.959227	0.434383	0.958143	0.0345208	0.801606	0.410701	0.887259	0.349345
BIOCARTA_IL17_PATHWAY	6	0.918549	0.027078	0.978916	0.441553	0.875017	0.264221	0.0315768	0.0268873	0.567191	0.0333159	0.530856	0.463704	0.92434	0.453111	0.659172	0.429065	0.942822	0.42296
BIOCARTA_INFLAM_PATHWAY	20	0.213011	0.262405	0.753714	0.369538	0.351737	0.336289	0.565334	0.0268873	0.943765	0.0333159	0.959227	0.36611	0.440703	0.0345208	0.293386	0.352676	0.567675	0.0356822
BIOCARTA_MONOCYTE_PATHWAY	23	0.776551	0.391521	0.355946	0.348499	0.716527	0.399754	0.25898	0.0268873	0.970983	0.196046	0.797294	0.331164	0.627456	0.0345208	0.55487	0.0329706	0.408085	0.0356822
BIOCARTA_NTHI_PATHWAY	36	0.082603	0.027078	0.0378086	0.242054	0.00547913	0.0284077	0.526283	0.322677	0.328955	0.312951	0.507958	0.324193	0.946926	0.441626	0.493185	0.418767	0.290844	0.445898
BIOCARTA_PTEN_PATHWAY	32	0.426824	0.452173	0.978916	0.455034	0.970001	0.434253	0.109018	0.451326	0.635105	0.383368	0.0455348	0.447843	0.230797	0.0345208	0.612862	0.0329706	0.464161	0.0356822
BIOCARTA_SODD_PATHWAY	9	0.30596	0.169878	0.203564	0.023803	0.516141	0.264221	0.883314	0.166362	0.0424887	0.0333159	0.406085	0.402242	0.337592	0.434723	0.17343	0.0329706	0.55711	0.349345
BIOCARTA_VEGF_PATHWAY	50	0.00178675	0.311081	0.857629	0.023803	0.346131	0.271573	0.384197	0.307687	0.706938	0.439592	0.794787	0.356822	0.716174	0.372628	0.990246	0.0329706	0.775856	0.0356822
BOSCO_EPITHELIAL_DIFFERENTIATION_MODULE	58	0.106937	0.300845	0.857629	0.234233	0.97668	0.399754	0.00291133	0.0268873	0.862932	0.358661	0.400165	0.0267367	0.9716	0.0345208	0.991544	0.265474	0.972658	0.199547
BROWNE_HCMV_INFECTION_2HR_DN	85	0.0642846	0.335566	0.761311	0.323029	0.082068	0.435115	0.000138333	0.0268873	0.0636654	0.303317	0.00468245	0.0267367	0.958143	0.363619	0.990246	0.440152	0.972658	0.474444
BROWNE_HCMV_INFECTION_6HR_DN	264	0.000133497	0.027078	0.129906	0.152263	0.014239	0.177581	0.53315	0.407797	0.218114	0.331545	0.52058	0.414731	0.279761	0.363619	0.313614	0.294492	0.0170805	0.420681
CAFFAREL_RESPONSE_TO_THC_8HR_3_UP	13	0.17072	0.375613	0.183837	0.341431	0.38452	0.399754	0.327682	0.0268873	0.304408	0.358661	0.120195	0.168194	0.00758705	0.299745	0.301081	0.330625	0.0173545	0.0356822
CEBALLOS_TARGETS_OF_TP53_AND_MYC_DN	54	0.802005	0.027078	0.842182	0.373995	0.97668	0.0284077	0.00296224	0.0268873	0.17597	0.392153	0.11219	0.184941	0.609448	0.453111	0.990246	0.342678	0.146843	0.452447
CERVERA_SDHB_TARGETS_1_UP	131	0.833175	0.329472	0.830814	0.451673	0.948745	0.398806	0.00538524	0.0268873	0.873209	0.371741	0.0016178	0.0267367	0.87541	0.463298	0.990246	0.4319	0.972658	0.303016
CERVERA_SDHB_TARGETS_2	172	0.905954	0.329472	0.978916	0.364611	0.97514	0.45119	0.00782532	0.0268873	0.403065	0.376246	0.000225917	0.0267367	0.958143	0.215706	0.990246	0.410701	0.402235	0.305603
CHANG_CYCLING_GENES	225	0.0350604	0.311081	0.00693114	0.152263	0.140861	0.336289	0.000138333	0.322677	0.970983	0.454395	0.0619996	0.402242	0.000232805	0.348317	0.990246	0.398872	0.0578636	0.349345
CHEN_HOXA5_TARGETS_6HR_DN	11	0.059704	0.369186	0.023852	0.150315	0.496405	0.412791	0.00373246	0.289704	0.0699372	0.0333159	0.0103781	0.309422	0.948296	0.397543	0.990246	0.418767	0.972658	0.43641
CHEN_HOXA5_TARGETS_6HR_UP	19	0.222447	0.027078	0.389188	0.288862	0.748483	0.0284077	0.0107152	0.0268873	0.869673	0.19423	0.0921715	0.343495	0.590135	0.359777	0.990246	0.434896	0.872777	0.42296
CHEOK_RESPONSE_TO_MERCAPTOPURINE_AND_HD_MTX_UP	8	0.477035	0.311081	0.349698	0.023803	0.88926	0.0284077	0.489298	0.0268873	0.896527	0.376246	0.0645862	0.0267367	0.680041	0.299745	0.930982	0.352676	0.763743	0.208146
COULOUARN_TEMPORAL_TGFB1_SIGNATURE_DN	191	0.0046832	0.210622	0.0116338	0.234233	0.000142463	0.0284077	0.186761	0.322677	0.608475	0.442897	0.211787	0.251894	0.466551	0.437267	0.990246	0.444091	0.158052	0.439515
CREIGHTON_AKT1_SIGNALING_VIA_MTOR_DN	19	0.118202	0.027078	0.149699	0.323029	0.500652	0.363073	0.000959832	0.362521	0.886721	0.460446	0.149118	0.393008	0.162559	0.0345208	0.247036	0.404186	0.464578	0.0356822
CREIGHTON_ENDOCRINE_THERAPY_RESISTANCE_4	439	0.00131307	0.301352	0.0879533	0.246124	0.054266	0.335592	0.0276186	0.420968	0.00715875	0.298904	0.019614	0.356822	0.613943	0.42729	0.890784	0.451603	0.754485	0.47649
CROMER_METASTASIS_UP	102	0.355425	0.463993	0.144311	0.023803	0.219723	0.261507	0.533678	0.213188	0.835905	0.0333159	0.588169	0.0267367	0.810965	0.363619	0.894028	0.0329706	0.875342	0.278501
CROONQUIST_IL6_DEPRIVATION_DN	156	0.0722132	0.311081	0.0451154	0.246124	0.0223225	0.177581	0.000138333	0.322677	0.970983	0.441253	0.172202	0.466115	0.000232805	0.348317	0.990246	0.398872	0.166165	0.349345
CROONQUIST_NRAS_VS_STROMAL_STIMULATION_DN	142	0.367231	0.311081	0.824921	0.023803	0.771879	0.0284077	0.000138333	0.305218	0.0780309	0.416021	0.0220596	0.331164	0.158449	0.348317	0.994387	0.460319	0.963515	0.384879
CROONQUIST_STROMAL_STIMULATION_UP	94	0.311357	0.027078	0.968597	0.350362	0.389166	0.0284077	0.00588413	0.161584	0.0860859	0.416812	0.0188233	0.309422	0.310585	0.299745	0.990246	0.379523	0.277202	0.303016
DACOSTA_ERCC3_ALLELE_XPCS_VS_TTD_DN	59	0.960149	0.382792	0.701665	0.023803	0.97668	0.381122	0.0376608	0.263084	0.920474	0.0333159	0.0505924	0.0267367	0.958143	0.446751	0.990246	0.364355	0.972658	0.384879
DAIRKEE_TERT_TARGETS_UP	370	0.295587	0.442823	0.0372852	0.434531	0.00257839	0.459508	0.00471806	0.364979	0.853298	0.415741	0.0690034	0.376281	0.0189443	0.466633	0.990246	0.398769	0.136715	0.37068
DAVICIONI_MOLECULAR_ARMS_VS_ERMS_UP	465	0.362918	0.391521	0.978916	0.279707	0.97668	0.398806	0.0854607	0.0268873	0.0124783	0.454395	0.0409112	0.402242	0.937876	0.42729	0.84119	0.489746	0.034198	0.402046
DEBIASI_APOPTOSIS_BY_REOVIRUS_INFECTION_DN	465	0.000133497	0.460123	0.169955	0.472881	0.0697571	0.398806	0.000138333	0.398539	0.449507	0.366049	0.00249638	0.382894	0.00758705	0.392317	0.990246	0.329914	0.213376	0.377308
DELLA_RESPONSE_TO_TSA_AND_BUTYRATE	22	0.220855	0.301352	0.031051	0.023803	0.204364	0.194136	0.344424	0.398539	0.710272	0.0333159	0.875995	0.0267367	0.915817	0.348317	0.990246	0.392081	0.972658	0.403909
DELPUECH_FOXO3_TARGETS_DN	64	0.293897	0.445827	0.150061	0.023803	0.0807935	0.336289	0.000138333	0.258672	0.127799	0.358661	0.00829565	0.428338	0.00399558	0.409497	0.990246	0.401315	0.127473	0.362731
DEMAGALHAES_AGING_DN	15	0.0105417	0.262405	0.258575	0.341431	0.0216681	0.371366	0.381316	0.166362	0.320151	0.358661	0.887624	0.0267367	0.728073	0.376423	0.270319	0.282031	0.500587	0.0356822
DEN_INTERACT_WITH_LCA5	35	0.0439609	0.311081	0.978916	0.323029	0.250558	0.459508	0.00153103	0.0268873	0.281723	0.303317	0.45849	0.0267367	0.836286	0.348317	0.990246	0.454009	0.813095	0.429057
DER_IFN_ALPHA_RESPONSE_DN	11	0.960149	0.027078	0.978916	0.023803	0.97668	0.0284077	0.636767	0.153539	0.712424	0.429873	0.713748	0.397273	0.958143	0.0345208	0.990246	0.460319	0.972658	0.208146
DORN_ADENOVIRUS_INFECTION_32HR_DN	61	0.175806	0.436468	0.11454	0.363535	0.0658434	0.399754	0.0089729	0.0268873	0.0253103	0.0333159	0.151332	0.331164	0.68655	0.348317	0.66188	0.446318	0.548351	0.395286
DORN_ADENOVIRUS_INFECTION_48HR_DN	61	0.175806	0.414087	0.17281	0.381959	0.0692012	0.399754	0.0089729	0.0268873	0.0253103	0.0333159	0.0686866	0.168194	0.582078	0.348317	0.66188	0.460319	0.548351	0.384879
DUNNE_TARGETS_OF_AML1_MTG8_FUSION_DN	38	0.243791	0.311081	0.978916	0.023803	0.97668	0.419154	0.575428	0.350758	0.970983	0.414085	0.451692	0.402242	0.958143	0.425552	0.000401895	0.0329706	0.457873	0.0356822
FARMER_BREAST_CANCER_CLUSTER_2	48	0.415882	0.311081	0.0181332	0.023803	0.335298	0.264221	0.000138333	0.305218	0.970983	0.376246	0.000225917	0.331164	0.306413	0.348317	0.990246	0.398872	0.972658	0.349345
FIGUEROA_AML_METHYLATION_CLUSTER_1_UP	120	0.96143	0.408897	0.978916	0.13701	0.978896	0.0284077	0.321314	0.440538	0.277294	0.349022	0.165997	0.331164	0.962242	0.0345208	0.990246	0.0329706	0.972658	0.0356822
FLECHNER_PBL_KIDNEY_TRANSPLANT_OK_VS_DONOR_UP	198	0.000779184	0.287717	0.0222717	0.369643	0.00703742	0.439537	0.142646	0.395613	0.511337	0.389254	0.573923	0.397273	0.0278611	0.393777	0.683661	0.282031	0.0593842	0.339881
GALE_APL_WITH_FLT3_MUTATED_UP	105	0.137765	0.345833	0.0832552	0.023803	0.0134546	0.0284077	0.692169	0.0268873	0.914796	0.371741	0.631805	0.421846	0.135164	0.215706	0.753921	0.440921	0.11894	0.349345
GARGALOVIC_RESPONSE_TO_OXIDIZED_PHOSPHOLIPIDS_GREEN_UP	55	0.148079	0.375613	0.396779	0.431548	0.0487415	0.412791	0.0210161	0.0268873	0.105543	0.196046	0.0603155	0.0267367	0.958143	0.393777	0.142756	0.206378	0.95372	0.416698
GARGALOVIC_RESPONSE_TO_OXIDIZED_PHOSPHOLIPIDS_GREY_DN	112	0.555865	0.262405	0.903741	0.246124	0.0847604	0.312061	0.0376608	0.385801	0.0991749	0.0333159	0.0420988	0.324193	0.48206	0.0345208	0.990246	0.352676	0.835102	0.349345
GENTILE_UV_HIGH_DOSE_UP	33	0.202544	0.027078	0.360696	0.023803	0.246806	0.0284077	0.244757	0.161584	0.43281	0.0333159	0.199079	0.435922	0.824796	0.348317	0.990246	0.47467	0.935796	0.425334
GHO_ATF5_TARGETS_UP	15	0.0293692	0.311081	0.0577169	0.428714	0.00216113	0.261507	0.282	0.377214	0.538696	0.459742	0.834801	0.331164	0.0773115	0.0345208	0.0273184	0.401315	0.524626	0.37068
GRANDVAUX_IFN_RESPONSE_NOT_VIA_IRF3	16	0.00969978	0.311081	0.978916	0.396823	0.0283178	0.312061	0.173459	0.346929	0.0163629	0.323559	0.00589953	0.279139	0.73727	0.348317	0.990246	0.437372	0.956526	0.303016
GUTIERREZ_MULTIPLE_MYELOMA_DN	50	0.000133497	0.311081	0.624965	0.350362	0.000142463	0.435115	0.0954645	0.390571	0.295936	0.439592	0.00483142	0.0267367	0.116774	0.437267	0.990246	0.426362	0.262219	0.37068
GUTIERREZ_WALDENSTROEMS_MACROGLOBULINEMIA_1_DN	7	0.0117173	0.027078	0.537054	0.152263	0.0568618	0.0284077	0.86073	0.322677	0.669068	0.358661	0.877813	0.421846	0.819601	0.485082	0.493185	0.0329706	0.970129	0.429057
HADDAD_B_LYMPHOCYTE_PROGENITOR	422	0.809721	0.392306	0.978916	0.270881	0.619178	0.295607	0.15887	0.456272	0.0049189	0.0333159	0.0156264	0.0267367	0.314933	0.435845	0.25027	0.225472	0.0725478	0.402046
HASINA_NOL7_TARGETS_UP	27	0.286061	0.332578	0.624589	0.288862	0.349648	0.264221	0.000138333	0.0268873	0.740862	0.349022	0.23265	0.0267367	0.51225	0.32509	0.990246	0.442263	0.513896	0.0356822
HELLER_HDAC_TARGETS_DN	420	0.0700658	0.421273	0.823519	0.369643	0.34997	0.398806	0.0889083	0.166362	0.259589	0.389254	0.0212593	0.373316	0.00809513	0.0345208	0.625189	0.352676	0.046903	0.305603
HELLER_HDAC_TARGETS_SILENCED_BY_METHYLATION_UP	619	0.0129631	0.210622	0.539182	0.288862	0.191814	0.312061	0.000959832	0.322677	0.576326	0.427616	0.00119312	0.365231	0.266226	0.0345208	0.990246	0.376395	0.487723	0.384879
HOSHIDA_LIVER_CANCER_LATE_RECURRENCE_UP	92	0.000133497	0.18534	0.609705	0.394663	0.00322114	0.336289	0.948365	0.383828	0.952552	0.366049	0.860629	0.393008	0.150407	0.0345208	0.65987	0.0329706	0.972658	0.428361
HUPER_BREAST_BASAL_VS_LUMINAL_DN	95	0.118358	0.027078	0.235895	0.323029	0.0501174	0.0284077	0.00228202	0.0268873	0.745126	0.376246	0.0704363	0.168194	0.453101	0.332152	0.990246	0.453865	0.192257	0.349345
HWANG_PROSTATE_CANCER_MARKERS	49	0.216226	0.169878	0.915468	0.352488	0.17472	0.312061	0.228376	0.0268873	0.622494	0.376246	0.596417	0.351288	0.101174	0.0345208	0.678519	0.367901	0.0214588	0.0356822
IIZUKA_LIVER_CANCER_PROGRESSION_G2_G3_UP	35	0.0534354	0.371342	0.319152	0.242054	0.128569	0.336289	0.203701	0.0268873	0.232525	0.196046	0.0314573	0.165589	0.222496	0.0345208	0.625189	0.320034	0.710158	0.0356822
ISSAEVA_MLL2_TARGETS	82	0.176819	0.027078	0.978916	0.360189	0.500184	0.30716	0.049939	0.0268873	0.230778	0.214227	0.100217	0.0267367	0.333828	0.375049	0.990246	0.434896	0.876631	0.403909
ITO_PTTG1_TARGETS_UP	33	0.960149	0.447547	0.978916	0.44807	0.97668	0.463251	0.0866954	0.0268873	0.686875	0.349022	0.932817	0.0267367	0.0971159	0.299745	0.990246	0.0329706	0.443614	0.0356822
JAATINEN_HEMATOPOIETIC_STEM_CELL_UP	473	0.0347005	0.027078	0.978916	0.350362	0.640246	0.0284077	0.0548334	0.0268873	0.970983	0.463298	0.714015	0.257509	0.0873668	0.343023	0.571545	0.434896	0.406043	0.388386
JAZAG_TGFB1_SIGNALING_UP	104	0.392595	0.311081	0.771825	0.420595	0.149008	0.386904	0.110064	0.346929	0.0814948	0.0333159	0.00361162	0.0267367	0.688159	0.449838	0.848864	0.0329706	0.645394	0.472881
JISON_SICKLE_CELL_DISEASE_UP	245	0.00037068	0.358146	0.304081	0.230213	0.0161324	0.336289	0.00935262	0.45912	0.658923	0.376246	0.221438	0.421014	0.00340065	0.234074	0.990246	0.474825	0.279264	0.212999
JOHNSTONE_PARVB_TARGETS_2_UP	186	0.00438392	0.402822	0.180491	0.367938	0.0016552	0.336289	0.0383388	0.359558	0.970983	0.0333159	0.527739	0.309422	0.230218	0.452661	0.990246	0.426362	0.506727	0.199547
KANG_CISPLATIN_RESISTANCE_DN	12	0.960149	0.027078	0.11464	0.150315	0.177794	0.0284077	0.875631	0.407797	0.87976	0.383368	0.899523	0.331164	0.0580914	0.0345208	0.0807083	0.0329706	0.41416	0.349345
KANG_IMMORTALIZED_BY_TERT_DN	107	0.986969	0.027078	0.978916	0.150315	0.97668	0.423177	0.354836	0.0268873	0.936898	0.0333159	0.614285	0.0267367	0.946926	0.51527	0.990246	0.398872	0.796539	0.391549
KARAKAS_TGFB1_SIGNALING	32	0.0248515	0.301352	0.978916	0.431548	0.172687	0.419154	0.00244632	0.322677	0.907731	0.47993	0.115737	0.251894	0.0907686	0.0345208	0.801606	0.43995	0.347191	0.0356822
KEGG_BASE_EXCISION_REPAIR	29	0.0981625	0.027078	0.384323	0.152263	0.106601	0.336435	0.923906	0.252132	0.875912	0.416812	0.89832	0.356822	0.143233	0.343023	0.120048	0.0329706	0.000639888	0.0356822
KEGG_BETA_ALANINE_METABOLISM	23	0.0198902	0.300845	0.368342	0.197917	0.44269	0.264221	0.00426718	0.0268873	0.970983	0.487793	0.18389	0.0267367	0.864624	0.431959	0.236807	0.282031	0.408085	0.303016
KEGG_BIOSYNTHESIS_OF_UNSATURATED_FATTY_ACIDS	29	0.0624513	0.392306	0.486198	0.288862	0.119917	0.368177	0.279794	0.0268873	0.970983	0.47993	0.0557549	0.279139	0.00537746	0.0345208	0.618991	0.330625	0.365352	0.0356822
KEGG_BLADDER_CANCER	68	0.957363	0.371342	0.978916	0.023803	0.989002	0.264221	0.195749	0.182195	0.916723	0.416812	0.461406	0.347649	0.21147	0.299745	0.75378	0.0329706	0.0400708	0.0356822
KEGG_COMPLEMENT_AND_COAGULATION_CASCADES	46	0.648799	0.279438	0.700077	0.44807	0.418772	0.336289	0.00112898	0.0268873	0.925095	0.349022	0.00932416	0.0267367	0.574745	0.294826	0.990246	0.367531	0.628151	0.402046
KEGG_FC_EPSILON_RI_SIGNALING_PATHWAY	90	0.909209	0.311081	0.978916	0.023803	0.919241	0.0284077	0.0136395	0.0268873	0.970983	0.442897	0.954664	0.421846	0.577427	0.42729	0.477519	0.420736	0.632908	0.416698
KEGG_FOLATE_BIOSYNTHESIS	12	0.0163716	0.027078	0.0790373	0.270881	0.47212	0.285399	0.608535	0.362928	0.86877	0.366049	0.573661	0.324193	0.13122	0.0345208	0.990246	0.206378	0.353873	0.0356822
KEGG_GLUTATHIONE_METABOLISM	48	0.00654724	0.311081	0.0744096	0.270881	0.512149	0.359607	0.0568381	0.0268873	0.600063	0.376246	0.210913	0.0267367	0.958143	0.363619	0.393087	0.0329706	0.885398	0.349345
KEGG_GLYCOSYLPHOSPHATIDYLINOSITOL_GPI_ANCHOR_BIOSYNTHESIS	28	0.0174622	0.311081	0.00147476	0.023803	0.00338542	0.162699	0.517854	0.368775	0.970983	0.465993	0.829222	0.397273	0.253386	0.413296	0.611738	0.417228	0.378066	0.367497
KEGG_LEUKOCYTE_TRANSENDOTHELIAL_MIGRATION	140	0.960149	0.435367	0.978916	0.423668	0.97668	0.436717	0.206735	0.368775	0.970983	0.0333159	0.89832	0.0267367	0.958143	0.0686691	0.990246	0.0329706	0.972658	0.0356822
KEGG_PROPANOATE_METABOLISM	38	0.0324936	0.255442	0.0564625	0.023803	0.00347091	0.264221	0.215416	0.0268873	0.538696	0.41108	0.223003	0.251894	0.253177	0.343023	0.265576	0.282031	0.05402	0.208146
KEGG_SELENOAMINO_ACID_METABOLISM	32	0.325688	0.392306	0.627506	0.023803	0.330797	0.285399	0.0543616	0.182195	0.258081	0.294664	0.00475763	0.0267367	0.356282	0.393777	0.273497	0.0329706	0.224062	0.360389
KEGG_SMALL_CELL_LUNG_CANCER	135	0.031672	0.311081	0.645717	0.384468	0.533769	0.423177	0.314762	0.429584	0.617895	0.468786	0.400165	0.381475	0.0373264	0.348317	0.257777	0.0329706	0.00998554	0.208146
KEGG_TASTE_TRANSDUCTION	18	0.242394	0.168938	0.272882	0.023803	0.386551	0.0284077	0.951001	0.153539	0.970983	0.445659	0.597149	0.0267367	0.958143	0.372628	0.990246	0.282031	0.972658	0.0356822
KIM_BIPOLAR_DISORDER_OLIGODENDROCYTE_DENSITY_CORR_DN	46	0.960149	0.408897	0.978916	0.350362	0.990423	0.423177	0.00884806	0.0268873	0.745126	0.349022	0.0263862	0.0267367	0.941405	0.403578	0.990246	0.282031	0.957044	0.208146
KIM_LRRC3B_TARGETS	52	0.0324936	0.360189	0.484938	0.479418	0.010522	0.0284077	0.335194	0.362521	0.970983	0.343037	0.614966	0.0267367	0.883834	0.363619	1	0.367901	0.873904	0.362731
KIM_PTEN_TARGETS_UP	40	0.0368524	0.027078	0.848504	0.441553	0.0227868	0.295607	0.821826	0.369435	0.435382	0.349022	0.854438	0.331164	0.326265	0.0345208	0.990246	0.454009	0.700998	0.212999
KIM_WT1_TARGETS_12HR_UP	263	0.00878353	0.027078	0.522869	0.288862	0.636874	0.354872	0.185902	0.398539	0.000415	0.0333159	0.0801605	0.283589	0.4186	0.40222	0.969198	0.367901	0.520267	0.377308
KLEIN_TARGETS_OF_BCR_ABL1_FUSION	45	0.96143	0.027078	0.978916	0.023803	0.977983	0.455263	0.223503	0.354961	0.757644	0.0333159	0.614768	0.0267367	0.958143	0.388214	0.990246	0.265474	0.507584	0.416698
KORKOLA_SEMINOMA_UP	53	0.703199	0.445827	0.722979	0.384468	0.139703	0.387976	0.733968	0.46285	0.970983	0.376246	0.673019	0.36611	0.682813	0.0345208	0.0680896	0.0329706	0.0133035	0.0356822
KORKOLA_YOLK_SAC_TUMOR_UP	21	0.960149	0.403791	0.978916	0.3311	0.844337	0.51527	0.312924	0.422746	0.970983	0.0333159	0.862667	0.398281	0.29095	0.343023	0.00421297	0.0329706	0.125846	0.0356822
KYNG_WERNER_SYNDROM_DN	38	0.960149	0.337473	0.389677	0.023803	0.43511	0.312061	0.185071	0.322677	0.0424887	0.358661	0.355329	0.365231	0.00945743	0.0345208	0.544838	0.282031	0.10724	0.305603
LEE_EARLY_T_LYMPHOCYTE_UP	155	0.0734743	0.311081	0.159937	0.023803	0.288175	0.177581	0.000138333	0.322677	0.970983	0.416812	0.00599337	0.381475	0.00244744	0.348317	0.990246	0.429894	0.582921	0.349345
LEE_INTRATHYMIC_T_PROGENITOR	32	0.00163491	0.027078	0.0926523	0.345297	0.000848444	0.0284077	0.326744	0.417268	0.65659	0.425868	0.940357	0.389592	0.958143	0.437267	0.990246	0.429065	0.972658	0.413261
LIANG_SILENCED_BY_METHYLATION_UP	35	0.960149	0.402822	0.978916	0.323029	0.97668	0.435115	0.0362811	0.0268873	0.862067	0.392153	0.0222599	0.0267367	0.68396	0.463298	0.990246	0.369613	0.950672	0.42296
LIN_MELANOMA_COPY_NUMBER_UP	90	0.0329154	0.463993	0.0122721	0.352488	0.0346438	0.42782	0.202618	0.456272	0.291419	0.376246	0.0967446	0.359831	0.510816	0.453111	0.014965	0.352676	0.149667	0.349345
LINDVALL_IMMORTALIZED_BY_TERT_DN	126	0.461541	0.311081	0.978916	0.373995	0.97668	0.363073	0.0509067	0.0268873	0.461357	0.349022	0.14534	0.0267367	0.0013363	0.0345208	0.990246	0.307078	0.258663	0.208146
LINSLEY_MIR16_TARGETS	294	0.0084053	0.430261	0.036448	0.16762	0.00552833	0.436717	0.00262435	0.37256	0.159156	0.376246	0.0506459	0.376281	0.246482	0.397543	0.990246	0.390316	0.972658	0.349345
LIU_VAV3_PROSTATE_CARCINOGENESIS_DN	27	0.57849	0.375613	0.978916	0.44807	0.882886	0.408272	0.238714	0.0268873	0.215981	0.36427	0.0913325	0.0267367	0.255462	0.0345208	0.458202	0.0329706	0.144617	0.349345
LU_EZH2_TARGETS_UP	280	0.0558831	0.398646	0.0319081	0.341431	0.0182742	0.389274	0.00037802	0.182195	0.081257	0.416021	0.0103344	0.381475	0.0714433	0.376423	0.990246	0.455929	0.804363	0.416149
LUI_TARGETS_OF_PAX8_PPARG_FUSION	33	0.0270181	0.391521	0.240186	0.023803	0.14628	0.177581	0.112529	0.252132	0.337732	0.0333159	0.310833	0.309422	0.0596076	0.299745	0.990246	0.225472	0.105201	0.0356822
LY_AGING_MIDDLE_UP	14	0.960149	0.027078	0.978916	0.530695	0.97668	0.264221	0.386321	0.0268873	0.0697554	0.0333159	0.158485	0.0267367	0.707376	0.463298	0.990246	0.515675	0.488155	0.469892
LY_AGING_OLD_UP	7	0.960149	0.168938	0.978916	0.428714	0.97668	0.370592	0.328307	0.0268873	0.0140572	0.196046	0.04048	0.0267367	0.421406	0.348317	0.990246	0.440921	0.570913	0.377308
MAHADEVAN_IMATINIB_RESISTANCE_UP	36	0.694198	0.442823	0.628555	0.373995	0.97668	0.375684	0.0689198	0.0268873	0.0293904	0.0333159	0.0155157	0.251894	0.476353	0.445568	0.990246	0.423595	0.972658	0.398347
MARKS_ACETYLATED_NON_HISTONE_PROTEINS	21	0.272097	0.433864	0.0816834	0.323029	0.118536	0.403117	0.00198104	0.0268873	0.970983	0.28657	0.122433	0.168194	0.0149494	0.348317	0.990246	0.410701	0.094354	0.0356822
MASSARWEH_RESPONSE_TO_ESTRADIOL	103	0.633909	0.366815	0.240407	0.234233	0.574049	0.45119	0.229592	0.346929	0.00344681	0.298904	0.000225917	0.0267367	0.222407	0.0345208	0.910595	0.392081	0.972658	0.212999
MATTIOLI_MGUS_VS_MULTIPLE_MYELOMA	26	0.0549069	0.027078	0.235042	0.023803	0.0658434	0.0284077	0.0975935	0.0268873	0.55703	0.349022	0.475125	0.421846	0.737365	0.431959	0.628962	0.352676	0.918143	0.469892
MCCABE_HOXC6_TARGETS_CANCER_DN	30	0.211183	0.027078	0.15711	0.469384	0.0630016	0.0284077	0.672436	0.354961	0.00474286	0.196046	0.028944	0.381475	0.261462	0.343023	0.280273	0.330625	0.361707	0.349345
MELLMAN_TUT1_TARGETS_DN	68	0.0421083	0.436468	0.978916	0.246124	0.626087	0.336289	0.0347798	0.0268873	0.944983	0.366049	0.931702	0.168194	0.928216	0.441626	0.603562	0.329914	0.269489	0.0356822
MIDORIKAWA_AMPLIFIED_IN_LIVER_CANCER	69	0.771101	0.359264	0.056364	0.253341	0.434601	0.386904	0.161662	0.0268873	0.0428043	0.358661	0.005727	0.0267367	0.484817	0.343023	0.433662	0.329914	0.633859	0.452447
MIKKELSEN_IPS_WITH_HCP_H3K27ME3	56	1	0.027078	0.978916	0.451673	1	0.0284077	0.787266	0.0268873	0.970983	0.441253	0.959227	0.347649	0.958143	0.348317	0.990246	0.0329706	0.584995	0.402046
MIPS_20S_PROTEASOME	10	0.0457816	0.338191	0.223305	0.384468	0.123848	0.423177	0.410431	0.263084	0.649553	0.371741	0.374268	0.165589	0.285623	0.348317	0.104082	0.0329706	0.0373565	0.0356822
MIPS_BASC_COMPLEX	20	0.00910716	0.027078	0.978916	0.398875	0.490528	0.336289	0.28313	0.389447	0.970983	0.358661	0.928032	0.417134	0.201881	0.0345208	0.0856158	0.282031	0.155232	0.0356822
MIPS_DNA_SYNTHESOME_COMPLEX	18	0.126963	0.169878	0.0520153	0.023803	0.0142566	0.0284077	0.662133	0.433995	0.970983	0.380208	0.950538	0.412014	0.0845414	0.0345208	0.659816	0.282031	0.0935461	0.212999
MIPS_H2AX_COMPLEX_ISOLATED_FROM_CELLS_WITHOUT_IR_EXPOSURE	12	0.0160209	0.311081	0.036448	0.234233	0.0581768	0.386904	0.57474	0.484441	0.708674	0.323559	0.476132	0.393008	0.0444944	0.343023	0.544838	0.367901	0.0225235	0.349345
MIPS_NOP56P_ASSOCIATED_PRE_RRNA_COMPLEX	73	0.0227001	0.311081	0.0314239	0.415695	0.299638	0.436717	0.874627	0.213188	0.0359723	0.0333159	0.533492	0.389592	0.501662	0.439533	0.624661	0.454009	0.758335	0.41157
MIPS_PA28_20S_PROTEASOME	11	0.0278791	0.301352	0.18658	0.323029	0.0796066	0.403117	0.3039	0.263084	0.837984	0.459742	0.261615	0.165589	0.207886	0.215706	0.0519147	0.0329706	0.0188022	0.0356822
MIPS_SMN_COMPLEX	15	0.178972	0.298281	0.0600783	0.023803	0.11211	0.0284077	0.670463	0.364979	0.576853	0.414085	0.637421	0.44075	0.690665	0.393777	0.0346959	0.0329706	0.0746039	0.349345
MIPS_SMN_POLII_RHA_COMPLEX	11	0.097223	0.313448	0.000399791	0.023803	0.0942184	0.177581	0.779899	0.335984	0.54449	0.358661	0.191018	0.397273	0.630246	0.372628	0.11135	0.0329706	0.523227	0.0356822
MIPS_SPLICEOSOME	152	0.0876227	0.389731	0.394859	0.023803	0.00105405	0.370592	0.879033	0.346929	0.296573	0.298904	0.959227	0.398281	0.0879107	0.355991	0.000401895	0.0329706	0.215922	0.349345
MIPS_WINAC_COMPLEX	25	0.123903	0.027078	0.917588	0.369643	0.255868	0.177581	0.903074	0.322677	0.970983	0.385996	0.813551	0.391098	0.16589	0.0345208	0.990246	0.330625	0.0423826	0.0356822
MOLENAAR_TARGETS_OF_CCND1_AND_CDK4_DN	83	0.00131307	0.311081	0.080385	0.023803	0.0349481	0.312061	0.0268509	0.362928	0.803048	0.427616	0.172156	0.417134	0.0903968	0.348317	0.990246	0.398872	0.825038	0.349345
MOTAMED_RESPONSE_TO_ANDROGEN_UP	11	0.212897	0.394742	0.978916	0.392007	0.846632	0.434253	0.249079	0.383828	0.914402	0.385996	0.66335	0.421846	0.55858	0.363619	0.00483613	0.0329706	0.0111965	0.0356822
MURATA_VIRULENCE_OF_H_PILORI	36	0.0218487	0.311081	0.624589	0.311576	0.381014	0.363073	0.430328	0.0268873	0.675387	0.349022	0.243031	0.0267367	0.184065	0.0345208	0.990246	0.429894	0.51335	0.366333
MYLLYKANGAS_AMPLIFICATION_HOT_SPOT_15	12	0.637137	0.421273	0.240186	0.023803	0.491426	0.0284077	0.171357	0.424488	0.172994	0.0333159	0.403996	0.263538	0.25873	0.0345208	0.881847	0.376395	0.526768	0.349345
NAKAYAMA_SOFT_TISSUE_TUMORS_PCA2_DN	68	0.804482	0.338191	0.978916	0.023803	0.97668	0.312061	0.794046	0.0268873	0.970983	0.0333159	0.931702	0.0267367	0.965131	0.215706	0.990246	0.444759	0.977355	0.39095
ONDER_CDH1_TARGETS_2_DN	681	0.0051678	0.279438	0.365959	0.323029	0.393958	0.312061	0.000138333	0.0268873	0.285645	0.358661	0.000225917	0.168194	0.980339	0.413296	1	0.398769	1	0.458744
OSWALD_HEMATOPOIETIC_STEM_CELL_IN_COLLAGEN_GEL_DN	457	0.0585023	0.415904	0.304144	0.152263	0.254977	0.422725	0.103591	0.424488	0.00229654	0.19423	0.0719141	0.402242	0.120953	0.0345208	0.341817	0.0329706	0.599016	0.0356822
PAPASPYRIDONOS_UNSTABLE_ATEROSCLEROTIC_PLAQUE_UP	89	0.0256637	0.388459	0.324182	0.431548	0.305167	0.423835	0.000867727	0.0268873	0.714341	0.358661	0.132187	0.0267367	0.0652633	0.215706	0.990246	0.398872	0.186819	0.429057
PARENT_MTOR_SIGNALING_DN	61	0.561763	0.311081	0.910157	0.023803	0.967851	0.0284077	0.446237	0.273173	0.786223	0.0333159	0.758885	0.376281	0.533081	0.272714	0.990246	0.206378	0.460161	0.0356822
PARK_TRETINOIN_RESPONSE	7	0.232467	0.027078	0.51605	0.023803	0.28052	0.0284077	0.88396	0.443438	0.170615	0.0333159	0.286808	0.331164	0.958143	0.458715	0.990246	0.352676	0.882787	0.349345
PEART_HDAC_PROLIFERATION_CLUSTER_DN	113	0.528833	0.210622	0.186761	0.288862	0.163648	0.177581	0.32916	0.362521	0.0645537	0.376246	0.240049	0.400252	0.0314472	0.0345208	0.526006	0.282031	0.0147417	0.0356822
PEDERSEN_METASTASIS_BY_ERBB2_ISOFORM_5	13	0.00104603	0.027078	0.600282	0.35725	0.00281735	0.264221	0.56887	0.322677	0.740862	0.476086	0.895208	0.36611	0.59812	0.299745	0.293439	0.0329706	0.136715	0.349345
PENG_LEUCINE_DEPRIVATION_UP	161	0.0109467	0.394742	0.835506	0.412478	0.0141951	0.435115	0.000587385	0.0268873	0.0755896	0.516081	0.163422	0.402242	0.101972	0.215706	0.602496	0.398769	0.2112	0.377308
PETROVA_PROX1_TARGETS_DN	122	0.606869	0.311081	0.0734368	0.469384	0.25984	0.336289	0.00999813	0.0268873	0.400776	0.389254	0.00728229	0.0267367	0.587156	0.375049	0.990246	0.392081	0.657176	0.53514
PID_ATF2_PATHWAY	97	0.41061	0.027078	0.626097	0.023803	0.886921	0.264221	0.000138333	0.0268873	0.728553	0.298904	0.403178	0.359831	0.849043	0.343023	0.990246	0.440921	0.972658	0.391255
PID_AVB3_INTEGRIN_PATHWAY	129	0.0241789	0.372997	0.978916	0.378099	0.602264	0.399754	0.000781462	0.0268873	0.640908	0.40601	0.108058	0.0267367	0.104089	0.348317	0.990246	0.282031	0.775856	0.339881
PID_CIRCADIANPATHWAY	26	0.0329154	0.266883	0.0667999	0.023803	0.00257839	0.0284077	0.339418	0.406582	0.970983	0.366049	0.696862	0.356822	0.896449	0.445568	0.643752	0.446318	0.264505	0.43641
PID_DELTANP63PATHWAY	71	0.365056	0.027078	0.978916	0.323029	0.97668	0.226282	0.026659	0.0268873	0.970983	0.39963	0.0398653	0.257509	0.715146	0.410853	0.817259	0.423595	0.832155	0.391549
PID_INTEGRIN_A9B1_PATHWAY	44	0.0839243	0.027078	0.835506	0.023803	0.749379	0.0284077	0.188564	0.166362	0.970983	0.425868	0.592561	0.309422	0.444399	0.215706	0.990246	0.282031	0.343679	0.0356822
PID_P38ALPHABETADOWNSTREAMPATHWAY	63	0.752241	0.027078	0.763983	0.352488	0.661563	0.354872	0.0303383	0.47687	0.921313	0.452684	0.292859	0.44075	0.66033	0.348317	0.990246	0.0329706	0.972658	0.0356822
PID_SMAD2_3NUCLEARPATHWAY	134	0.017279	0.433864	0.218993	0.378099	0.0233289	0.405021	0.0133927	0.456272	0.538696	0.358661	0.527978	0.382894	0.765609	0.0345208	0.990246	0.441671	0.972658	0.212999
PID_TNFPATHWAY	62	0.0389472	0.435367	0.0156281	0.323029	0.00274817	0.345912	0.382768	0.469468	0.737159	0.391549	0.901759	0.428338	0.566337	0.453111	0.154328	0.0329706	0.885086	0.429057
POTTI_CYTOXAN_SENSITIVITY	61	0.643449	0.382792	0.978916	0.431981	0.648362	0.403117	0.000481767	0.0268873	0.187942	0.0333159	0.706832	0.0267367	0.757659	0.437267	0.990246	0.474825	0.972658	0.47649
PURBEY_TARGETS_OF_CTBP1_NOT_SATB1_UP	408	0.412592	0.332578	0.446392	0.16762	0.0655889	0.435115	0.126278	0.0268873	0.0359872	0.408859	0.0989912	0.0267367	0.958143	0.348317	0.74829	0.352676	0.491022	0.0356822
PYEON_HPV_POSITIVE_TUMORS_DN	13	0.230127	0.027078	0.525158	0.396823	0.341981	0.0284077	0.40666	0.322677	0.970983	0.408859	0.370929	0.398281	0.958143	0.425552	0.134122	0.0329706	0.161546	0.0356822
RAY_ALZHEIMERS_DISEASE	9	0.469092	0.027078	0.978916	0.387536	0.780903	0.0284077	0.550547	0.0268873	0.373509	0.0333159	0.942703	0.451326	0.926428	0.435845	0.902842	0.444091	0.622182	0.402046
REACTOME_ACTIVATED_AMPK_STIMULATES_FATTY_ACID_OXIDATION_IN_MUSCLE	25	0.00104603	0.311081	0.129492	0.323029	0.0655889	0.0284077	0.00825181	0.0268873	0.162677	0.349022	0.199079	0.257509	0.958143	0.437267	0.497303	0.4319	0.489969	0.398347
REACTOME_ACTIVATION_OF_CHAPERONE_GENES_BY_ATF6_ALPHA	21	0.00578713	0.300845	0.21975	0.023803	0.0103922	0.406454	0.429185	0.402852	0.42851	0.358661	0.610813	0.331164	0.00144758	0.312348	0.990246	0.43995	0.147621	0.305603
REACTOME_ADHERENS_JUNCTIONS_INTERACTIONS	38	0.960149	0.421273	0.978916	0.402187	0.978896	0.405021	0.00935262	0.0268873	0.970983	0.442897	0.959227	0.331164	0.958143	0.0345208	0.990246	0.440921	0.972658	0.0356822
REACTOME_AMINE_LIGAND_BINDING_RECEPTORS	16	0.687594	0.027078	0.978916	0.023803	0.926914	0.0284077	0.807358	0.289704	0.970983	0.358661	0.962081	0.0267367	0.958143	0.437267	0.954725	0.426362	0.972658	0.442521
REACTOME_AMINO_ACID_AND_OLIGOPEPTIDE_SLC_TRANSPORTERS	43	0.120705	0.027078	0.769846	0.426282	0.480432	0.177581	0.896908	0.41406	0.139094	0.196046	0.959227	0.417134	0.000606032	0.0345208	0.606026	0.429894	0.0183148	0.212999
REACTOME_ANTIGEN_PROCESSING_CROSS_PRESENTATION	79	0.0272492	0.360189	0.0990344	0.464718	0.191814	0.371366	0.193854	0.322677	0.970983	0.41108	0.130534	0.165589	0.00041956	0.369735	0.990246	0.0975639	0.0266491	0.0356822
REACTOME_APOBEC3G_MEDIATED_RESISTANCE_TO_HIV1_INFECTION	12	0.160304	0.364222	0.0302092	0.426282	0.0370019	0.435115	0.770098	0.444848	0.329404	0.385224	0.0658077	0.469004	0.0105284	0.0345208	0.666084	0.429065	0.204163	0.349345
REACTOME_APOPTOSIS_INDUCED_DNA_FRAGMENTATION	11	0.960149	0.169878	0.0173798	0.023803	0.199946	0.363073	0.771069	0.41296	0.737159	0.0333159	0.490562	0.382894	0.958143	0.343023	0.420337	0.0329706	0.381355	0.402046
REACTOME_BASE_EXCISION_REPAIR	14	0.336601	0.027078	0.270483	0.323029	0.243185	0.336435	0.921905	0.317946	0.90883	0.411912	0.663598	0.351288	0.455493	0.0345208	0.628962	0.0329706	0.0555117	0.0356822
REACTOME_BIOSYNTHESIS_OF_THE_N_GLYCAN_PRECURSOR_DOLICHOL_LIPID_LINKED_OLIGOSACCHARIDE_LLO_AND_TRANSFER_TO_A_NASCENT_PROTEIN	23	0.00386737	0.311081	0.825013	0.279707	0.22242	0.354872	0.92043	0.37256	0.0474459	0.358661	0.07892	0.0267367	0.363287	0.348317	0.346691	0.204327	0.0175156	0.360389
REACTOME_BRANCHED_CHAIN_AMINO_ACID_CATABOLISM	29	0.744756	0.027078	0.671273	0.023803	0.889489	0.0284077	0.47129	0.305218	0.803048	0.416812	0.404786	0.370931	0.356282	0.441626	0.377466	0.440921	0.449145	0.0356822
REACTOME_CD28_DEPENDENT_PI3K_AKT_SIGNALING	31	0.388515	0.435367	0.214657	0.46101	0.302309	0.412791	0.0463426	0.289704	0.970983	0.442897	0.256296	0.0267367	0.0991821	0.437267	0.0457378	0.367901	0.0290661	0.392798
REACTOME_DNA_REPAIR	121	0.153635	0.353363	0.0153919	0.023803	0.180823	0.335592	0.672436	0.443438	0.920474	0.376246	0.405951	0.351288	0.0542945	0.299745	0.00215532	0.206378	0.00398015	0.349345
REACTOME_FACILITATIVE_NA_INDEPENDENT_GLUCOSE_TRANSPORTERS	10	0.626293	0.427771	0.908571	0.242054	0.818244	0.177581	0.948365	0.364979	0.970983	0.0333159	0.959227	0.0267367	0.444652	0.215706	0.164158	0.0329706	0.582921	0.0356822
REACTOME_GAP_JUNCTION_ASSEMBLY	9	0.702445	0.360189	0.978916	0.152263	0.59178	0.264221	0.208666	0.0268873	0.529833	0.0333159	0.0346482	0.0267367	0.896553	0.348317	0.990246	0.434312	0.623261	0.413261
REACTOME_GLOBAL_GENOMIC_NER_GG_NER	36	0.0198375	0.169878	0.0013338	0.023803	0.0766254	0.177581	0.62776	0.258672	0.620921	0.414085	0.703369	0.475206	0.0860346	0.299745	0.0919416	0.206378	0.0380317	0.349345
REACTOME_GPCR_LIGAND_BINDING	170	0.960149	0.18534	0.978916	0.023803	0.97668	0.0284077	0.949863	0.213188	0.970983	0.0333159	0.959227	0.0267367	0.958143	0.409497	0.990246	0.444091	0.972658	0.455521
REACTOME_INHIBITION_OF_REPLICATION_INITIATION_OF_DAMAGED_DNA_BY_RB1_E2F1	18	0.134596	0.027078	0.169955	0.023803	0.194223	0.162699	0.948365	0.322677	0.920474	0.415741	0.959227	0.44075	0.375297	0.0345208	0.376073	0.352676	0.326927	0.0356822
REACTOME_INTERFERON_ALPHA_BETA_SIGNALING	77	0.000469908	0.169878	0.0935355	0.396823	0.00182834	0.0284077	0.0751191	0.484441	0.140277	0.0333159	0.256222	0.343495	0.234756	0.376423	0.990246	0.369613	0.449454	0.303016
REACTOME_IRON_UPTAKE_AND_TRANSPORT	44	0.164753	0.311081	0.492595	0.479418	0.781934	0.336289	0.00571679	0.0268873	0.970983	0.358661	0.426257	0.0267367	0.384571	0.0345208	0.52785	0.382529	0.532839	0.349345
REACTOME_LATE_PHASE_OF_HIV_LIFE_CYCLE	103	0.0229732	0.389731	0.0477764	0.023803	0.15272	0.471796	0.533678	0.456272	0.549002	0.358661	0.156021	0.351288	0.230218	0.348317	0.188725	0.348104	0.0143975	0.349345
REACTOME_LOSS_OF_NLP_FROM_MITOTIC_CENTROSOMES	83	0.911965	0.027078	0.234749	0.150315	0.97668	0.43177	0.021038	0.443438	0.970983	0.358661	0.635927	0.0267367	0.280955	0.348317	0.111478	0.329914	0.0102043	0.349345
REACTOME_MEMBRANE_TRAFFICKING	147	0.00202889	0.311081	0.504854	0.398875	0.0879891	0.411229	0.00923033	0.182195	0.66135	0.402935	0.151504	0.0267367	0.0189443	0.299745	0.990246	0.442263	0.288097	0.349345
REACTOME_MICRORNA_MIRNA_BIOGENESIS	17	0.258108	0.027078	0.752107	0.323029	0.467313	0.336289	0.0251002	0.161584	0.337738	0.425868	0.332715	0.360015	0.245528	0.376423	0.441577	0.0329706	0.0280661	0.347091
REACTOME_MITOTIC_G2_G2_M_PHASES	109	0.957363	0.027078	0.120429	0.023803	0.97668	0.411229	0.00355714	0.346929	0.970983	0.454395	0.358012	0.230231	0.419954	0.348317	0.178173	0.367901	0.0221333	0.349345
REACTOME_PHASE1_FUNCTIONALIZATION_OF_COMPOUNDS	30	0.905363	0.027078	0.978916	0.242054	0.97668	0.0284077	0.0361578	0.322677	0.627252	0.298904	0.805942	0.0267367	0.832466	0.312348	0.990246	0.310539	0.907205	0.377308
REACTOME_PI3K_AKT_ACTIVATION	55	0.651048	0.452173	0.0456908	0.253341	0.479171	0.403117	0.0287008	0.335984	0.711069	0.439592	0.0987132	0.168194	0.0575024	0.348317	0.0636721	0.0329706	0.0515946	0.0356822
REACTOME_PI3K_EVENTS_IN_ERBB4_SIGNALING	63	0.729172	0.427771	0.186498	0.389125	0.75821	0.435115	0.0146806	0.161584	0.626922	0.196046	0.225882	0.0267367	0.337592	0.380032	0.388469	0.0329706	0.283283	0.0356822
REACTOME_PREFOLDIN_MEDIATED_TRANSFER_OF_SUBSTRATE_TO_CCT_TRIC	20	0.293911	0.18534	0.279452	0.323029	0.281105	0.226282	0.213343	0.307687	0.0704522	0.376246	0.0133889	0.0267367	0.0397614	0.0345208	0.990246	0.367901	0.126284	0.313272
REACTOME_PURINE_METABOLISM	41	0.233582	0.027078	0.978916	0.369643	0.494435	0.0284077	0.281451	0.346929	0.112337	0.0333159	0.0923202	0.168194	0.102886	0.343023	0.399326	0.0329706	0.584321	0.278501
REACTOME_RESPONSE_TO_ELEVATED_PLATELET_CYTOSOLIC_CA2_	102	0.181744	0.311081	0.190402	0.023803	0.232898	0.261507	0.059167	0.0268873	0.819952	0.411912	0.939257	0.251894	0.0177974	0.0345208	0.990246	0.307078	0.114072	0.208146
REACTOME_REVERSIBLE_HYDRATION_OF_CARBON_DIOXIDE	9	0.210392	0.279438	0.299552	0.323029	0.381211	0.363073	0.883314	0.289704	0.116125	0.0333159	0.271618	0.0267367	0.958143	0.0345208	0.990246	0.476743	0.975298	0.0356822
REACTOME_RNA_POL_III_TRANSCRIPTION	49	0.855085	0.311081	0.0845374	0.023803	0.326683	0.363073	0.556593	0.444848	0.943431	0.196046	0.533566	0.104603	0.52309	0.392317	0.000694182	0.0329706	0.046566	0.349345
REACTOME_RNA_POL_III_TRANSCRIPTION_INITIATION_FROM_TYPE_2_PROMOTER	30	0.624855	0.027078	0.0507057	0.023803	0.0801607	0.177581	0.171357	0.406582	0.497566	0.19423	0.156185	0.184941	0.203886	0.410853	0.0152344	0.0329706	0.231155	0.303016
REACTOME_SIGNAL_AMPLIFICATION	39	0.889935	0.359264	0.978916	0.323029	0.874065	0.423177	0.668967	0.0268873	0.974408	0.0333159	0.959227	0.0267367	0.79365	0.197824	0.990246	0.329914	0.787625	0.0356822
REACTOME_SIGNAL_REGULATORY_PROTEIN_SIRP_FAMILY_INTERACTIONS	20	0.0319848	0.433864	0.176365	0.323029	0.0347592	0.411229	0.738482	0.0268873	0.970409	0.415741	0.394359	0.406857	0.966692	0.0345208	0.983842	0.474825	0.972658	0.453254
REACTOME_SIGNALING_BY_TGF_BETA_RECEPTOR_COMPLEX	107	0.00562813	0.371342	0.181045	0.428714	0.00209205	0.403117	0.0100259	0.166362	0.0352736	0.196046	0.38346	0.331164	0.80163	0.343023	0.187105	0.329914	0.808389	0.391255
REACTOME_TRANSMISSION_ACROSS_CHEMICAL_SYNAPSES	171	0.960149	0.279438	0.982965	0.023803	0.982518	0.0284077	0.747337	0.383828	0.975729	0.358661	0.984329	0.0267367	0.963133	0.376293	0.998232	0.0329706	0.972658	0.349345
REACTOME_TRANSPORT_OF_MATURE_MRNA_DERIVED_FROM_AN_INTRONLESS_TRANSCRIPT	45	0.0675199	0.353363	0.117141	0.023803	0.00547913	0.363073	0.298519	0.390571	0.804473	0.0333159	0.163422	0.168194	0.0538695	0.299745	0.148264	0.0329706	0.156452	0.339881
REACTOME_TRANSPORT_OF_RIBONUCLEOPROTEINS_INTO_THE_HOST_NUCLEUS	44	0.233112	0.371342	0.144311	0.023803	0.0186339	0.399754	0.745569	0.430952	0.942244	0.0333159	0.291757	0.383179	0.422796	0.365406	0.181894	0.0329706	0.187817	0.35652
REACTOME_VEGF_LIGAND_RECEPTOR_INTERACTIONS	22	0.661287	0.360189	0.932119	0.023803	0.97668	0.0284077	0.147584	0.161584	0.909808	0.294664	0.419598	0.306023	0.228006	0.388214	0.990246	0.0329706	0.398703	0.0356822
REACTOME_VIRAL_MESSENGER_RNA_SYNTHESIS	13	0.504655	0.027078	0.205739	0.246124	0.341928	0.312061	0.0325947	0.307687	0.970983	0.41108	0.18715	0.168194	0.638594	0.497738	0.350662	0.0329706	0.0140494	0.349345
REICHERT_G1S_REGULATORS_AS_PI3K_TARGETS	14	0.648445	0.168938	0.0435735	0.023803	0.103746	0.0284077	0.608365	0.369435	0.970983	0.454395	0.815681	0.472626	0.0858185	0.299745	0.107021	0.128986	0.161941	0.0356822
RHODES_CANCER_META_SIGNATURE	87	0.036805	0.332578	0.129492	0.426282	0.0523081	0.442073	0.000138333	0.354961	0.970983	0.472191	0.0208854	0.324193	0.00518157	0.348317	0.990246	0.352676	0.279851	0.349345
RICKMAN_HEAD_AND_NECK_CANCER_C	98	0.786822	0.027078	0.925246	0.279707	0.97668	0.0284077	0.586361	0.161584	0.966457	0.196046	0.959227	0.0267367	0.958143	0.0345208	0.990246	0.369613	0.977854	0.455521
RICKMAN_METASTASIS_DN	344	0.0111081	0.287717	0.978916	0.389125	0.634724	0.312061	0.0459895	0.322677	0.626922	0.0333159	0.0217867	0.331164	0.934251	0.42729	0.990246	0.417228	0.972658	0.376158
RICKMAN_TUMOR_DIFFERENTIATED_WELL_VS_MODERATELY_DN	123	0.235688	0.027078	0.586115	0.288862	0.408864	0.363073	0.00387884	0.0268873	0.20294	0.349022	0.390387	0.165589	0.761066	0.0345208	0.897849	0.352676	0.972658	0.360389
RIZKI_TUMOR_INVASIVENESS_2D_DN	61	0.0483613	0.155203	0.608789	0.442897	0.121429	0.312061	0.00407455	0.0268873	0.970983	0.42026	0.749597	0.402242	0.435022	0.431959	0.773106	0.0329706	0.218177	0.360389
ROZANOV_MMP14_TARGETS_SUBSET	78	0.413568	0.279438	0.978916	0.396823	0.968515	0.312061	0.392115	0.0268873	0.247714	0.0333159	0.061883	0.0267367	0.135164	0.0345208	0.990246	0.398872	0.148047	0.349345
RUTELLA_RESPONSE_TO_HGF_VS_CSF2RB_AND_IL4_UP	601	0.123353	0.440162	0.0047725	0.428714	0.239412	0.497345	0.000138333	0.0268873	0.694187	0.389923	0.0573453	0.0267367	0.0505815	0.434723	0.990246	0.446081	0.176743	0.453254
SA_REG_CASCADE_OF_CYCLIN_EXPR	14	0.40692	0.311081	0.00774997	0.270881	0.301482	0.312061	0.184051	0.350758	0.970983	0.376246	0.435607	0.412014	0.324457	0.0345208	0.493552	0.0329706	0.220697	0.0356822
SANA_RESPONSE_TO_IFNG_DN	99	0.0217375	0.027078	0.0155695	0.323029	0.322326	0.177581	0.282711	0.407797	0.970983	0.187463	0.392418	0.434383	0.577083	0.299745	0.706166	0.282031	0.122773	0.0356822
SARRIO_EPITHELIAL_MESENCHYMAL_TRANSITION_DN	251	0.320846	0.262405	0.109666	0.023803	0.21692	0.0284077	0.000781462	0.305218	0.138493	0.294664	0.0306082	0.397273	0.343791	0.348317	0.97438	0.294492	0.85003	0.391549
SASAKI_TARGETS_OF_TP73_AND_TP63	16	0.012228	0.279438	0.0736838	0.323029	0.0768884	0.312061	0.00798536	0.161584	0.013947	0.0333159	0.144827	0.263538	0.340243	0.431959	0.990246	0.423595	0.14293	0.349345
SCHUETZ_BREAST_CANCER_DUCTAL_INVASIVE_DN	132	0.0940642	0.421273	0.0453562	0.3311	0.613071	0.439537	0.003818	0.322677	0.0877498	0.371741	0.0134449	0.382894	0.958143	0.312348	0.990246	0.265474	0.99115	0.0356822
SCHUETZ_BREAST_CANCER_DUCTAL_INVASIVE_UP	539	0.966544	0.027078	0.9809	0.434531	1	0.384138	0.0472295	0.0268873	0.970983	0.376246	0.376065	0.0267367	0.40989	0.299745	0.990246	0.414196	0.871565	0.377308
SCHURINGA_STAT5A_TARGETS_DN	38	0.960149	0.435367	0.95785	0.023803	0.97668	0.0284077	0.582992	0.166362	0.970983	0.0333159	0.31819	0.0267367	0.865904	0.39934	0.923772	0.310539	0.573701	0.339881
SENESE_HDAC2_TARGETS_UP	232	0.00908712	0.301352	0.010246	0.35725	0.00296637	0.336289	0.475272	0.395613	0.970983	0.376246	0.931702	0.419227	0.0583506	0.348317	0.0636721	0.330625	0.00768725	0.212999
SENESE_HDAC3_TARGETS_DN	844	0.331923	0.435367	0.940436	0.426282	0.285856	0.412791	0.0441301	0.395613	0.336171	0.442897	0.0123045	0.545	0.0166135	0.0345208	0.797437	0.511205	0.102468	0.39095
SESTO_RESPONSE_TO_UV_C5	92	0.19578	0.311081	0.190747	0.363535	0.257561	0.415959	0.00377943	0.161584	0.0481068	0.0333159	0.0682526	0.425388	0.879315	0.272714	0.990246	0.352676	0.972658	0.0356822
SETLUR_PROSTATE_CANCER_TMPRSS2_ERG_FUSION_DN	19	0.960149	0.027078	0.978916	0.392007	0.991517	0.0284077	0.341944	0.0268873	0.970983	0.294664	0.52715	0.382894	0.259644	0.437267	0.567846	0.463298	0.0279592	0.47649
SHI_SPARC_TARGETS_UP	40	0.720885	0.300845	0.396779	0.246124	0.315602	0.0284077	0.0388922	0.0268873	0.915036	0.39963	0.00900098	0.409521	0.383994	0.365406	0.92025	0.398872	0.638381	0.402046
SINGH_NFE2L2_TARGETS	24	0.131261	0.430261	0.414953	0.234233	0.97668	0.177581	0.00130273	0.0268873	0.336171	0.298904	0.00632697	0.0267367	0.958143	0.348317	0.441577	0.392081	0.972658	0.402046
SLEBOS_HEAD_AND_NECK_CANCER_WITH_HPV_UP	86	0.209183	0.353363	0.114289	0.288862	0.0167912	0.336435	0.757685	0.430952	0.970983	0.42282	0.142765	0.393008	0.0242313	0.0345208	0.200604	0.387386	0.0497258	0.313272
SMITH_LIVER_CANCER	60	0.0839243	0.311081	0.02403	0.35725	0.0191219	0.384138	0.00161458	0.153539	0.445423	0.414085	0.00512171	0.397273	0.958143	0.343023	0.533992	0.472962	0.735393	0.438918
STANELLE_E2F1_TARGETS	37	0.331069	0.027078	0.0883817	0.023803	0.675605	0.0284077	0.587639	0.346929	0.471872	0.19423	0.959227	0.257509	0.142622	0.0345208	0.234171	0.282031	0.389737	0.212999
STEIN_ESRRA_TARGETS_RESPONSIVE_TO_ESTROGEN_UP	48	0.112292	0.027078	0.0721045	0.023803	0.041466	0.084469	0.948365	0.41406	0.590158	0.391549	0.719099	0.438076	0.926224	0.343023	0.161375	0.0329706	0.638381	0.347091
STOSSI_RESPONSE_TO_ESTRADIOL	57	0.782473	0.027078	0.631505	0.023803	0.440947	0.0284077	0.627886	0.0268873	0.589202	0.19423	0.155559	0.213188	0.946926	0.49375	0.990246	0.282031	0.913058	0.313272
STREICHER_LSM1_TARGETS_UP	81	0.211674	0.359264	0.28345	0.023803	0.132414	0.353916	0.321859	0.430952	0.0359723	0.0333159	0.240049	0.213188	0.937482	0.0345208	0.990246	0.367531	0.972658	0.439515
SUZUKI_RESPONSE_TO_TSA_AND_DECITABINE_1A	27	0.596068	0.027078	0.978916	0.455034	0.573587	0.336435	0.150235	0.166362	0.0490434	0.331545	0.499864	0.0267367	0.230976	0.343023	0.701211	0.0329706	0.51493	0.208146
SWEET_KRAS_TARGETS_UP	170	0.949592	0.210622	0.978916	0.352488	0.97668	0.336289	0.000138333	0.0268873	0.215981	0.196046	0.000225917	0.0267367	0.946013	0.348317	0.990246	0.382529	0.972658	0.392798
TAVOR_CEBPA_TARGETS_DN	35	0.667252	0.311081	0.978916	0.434531	0.796312	0.226282	0.0219475	0.346929	0.0699372	0.0333159	0.000225917	0.0267367	0.848707	0.42729	0.990246	0.329914	0.972658	0.278501
TIEN_INTESTINE_PROBIOTICS_6HR_DN	265	0.125286	0.251657	0.297792	0.150315	0.185455	0.375684	0.00491496	0.443438	0.159984	0.0333159	0.0412818	0.0267367	0.23011	0.437267	0.367192	0.454009	0.0538452	0.37068
TONKS_TARGETS_OF_RUNX1_RUNX1T1_FUSION_SUSTAINED_IN_MONOCYTE_UP	36	0.960149	0.027078	0.603187	0.023803	0.97668	0.387976	0.00302497	0.182195	0.230489	0.358661	0.282073	0.469004	0.791341	0.299745	0.708874	0.0329706	0.680744	0.303016
TRAYNOR_RETT_SYNDROM_DN	25	0.0557166	0.027078	0.978916	0.396823	0.190933	0.0284077	0.00678756	0.335984	0.069649	0.0333159	0.39166	0.324193	0.266226	0.299745	0.144802	0.282031	0.219321	0.303016
TURASHVILI_BREAST_DUCTAL_CARCINOMA_VS_LOBULAR_NORMAL_UP	151	0.122776	0.375613	0.01743	0.288862	0.034123	0.177581	0.242288	0.407797	0.681949	0.441253	0.244305	0.339189	0.0419905	0.0345208	0.406739	0.418767	0.105599	0.349345
TURASHVILI_BREAST_LOBULAR_CARCINOMA_VS_DUCTAL_NORMAL_UP	124	0.878528	0.251657	0.978916	0.352488	0.97668	0.336289	0.188889	0.0268873	0.877168	0.0333159	0.67491	0.0267367	0.136471	0.0345208	0.732154	0.426362	0.519572	0.349345
TURASHVILI_BREAST_LOBULAR_CARCINOMA_VS_LOBULAR_NORMAL_DN	117	0.268605	0.168938	0.978916	0.323029	0.97668	0.312061	0.0112196	0.0268873	0.326456	0.0333159	0.202313	0.0267367	0.646071	0.215706	0.899711	0.364355	0.296596	0.349345
VALK_AML_CLUSTER_5	39	0.960149	0.251657	0.676097	0.423668	0.97668	0.335592	0.0474448	0.322677	0.13309	0.0333159	0.0324311	0.283589	0.928099	0.489487	0.995951	0.0329706	0.972658	0.388386
VALK_AML_CLUSTER_7	38	0.328771	0.311081	0.15678	0.023803	0.399369	0.336289	0.0583325	0.0268873	0.185655	0.0333159	0.00454232	0.283589	0.635111	0.384191	0.990246	0.330625	0.78493	0.37068
VALK_AML_WITH_EVI1	29	0.371517	0.027078	0.978916	0.023803	0.599459	0.0284077	0.00184	0.30158	0.0860859	0.416812	0.734961	0.347649	0.659845	0.40222	0.990246	0.423595	0.972658	0.455521
VANHARANTA_UTERINE_FIBROID_UP	78	0.960149	0.402822	0.978916	0.396823	0.959376	0.0284077	0.012672	0.0268873	0.936779	0.442897	0.376791	0.0267367	0.811195	0.372628	0.990246	0.417228	0.722585	0.413261
VART_KSHV_INFECTION_ANGIOGENIC_MARKERS_DN	186	0.960149	0.436468	0.983995	0.323029	1	0.363073	0.0865211	0.0268873	0.886853	0.0333159	0.392074	0.0267367	0.253201	0.299745	0.990246	0.0329706	0.249162	0.303016
VECCHI_GASTRIC_CANCER_ADVANCED_VS_EARLY_UP	327	0.960149	0.027078	0.992013	0.396823	1	0.389274	0.0351207	0.0268873	0.970983	0.402935	0.646924	0.0267367	0.52309	0.299745	0.990246	0.206378	0.972658	0.303016
VERHAAK_AML_WITH_NPM1_MUTATED_UP	214	0.110898	0.210622	0.978916	0.46101	0.959376	0.435115	0.000138333	0.0268873	0.420831	0.269189	0.036998	0.0267367	0.445938	0.397543	0.990246	0.458971	0.971609	0.391549
VERRECCHIA_RESPONSE_TO_TGFB1_C1	45	0.0764334	0.027078	0.130429	0.423668	0.432269	0.312061	0.000260614	0.0268873	0.819843	0.512821	0.220368	0.0267367	0.113512	0.299745	0.990246	0.382529	0.578061	0.208146
VERRECCHIA_RESPONSE_TO_TGFB1_C4	29	0.881215	0.227037	0.978916	0.023803	0.97668	0.0284077	0.769647	0.0268873	0.970983	0.250286	0.469063	0.0267367	0.794741	0.458715	0.990246	0.367531	0.277202	0.402046
VETTER_TARGETS_OF_PRKCA_AND_ETS1_UP	43	0.037907	0.366815	0.978916	0.253341	0.119917	0.439537	0.0376608	0.322677	0.970983	0.366049	0.291757	0.378183	0.37163	0.0345208	0.0457378	0.310539	0.0543718	0.278501
WALLACE_PROSTATE_CANCER_RACE_DN	147	0.63011	0.335566	0.21975	0.396823	0.149506	0.370592	0.213847	0.0268873	0.490244	0.389923	0.0210498	0.0267367	0.623485	0.388214	0.765048	0.382529	0.0243608	0.452599
WANG_BARRETTS_ESOPHAGUS_AND_ESOPHAGUS_CANCER_UP	29	0.960149	0.430261	0.362623	0.367938	0.846604	0.264221	0.652829	0.0268873	0.740509	0.459742	0.227846	0.0267367	0.929808	0.417877	0.990246	0.0329706	0.972658	0.0356822
WANG_CISPLATIN_RESPONSE_AND_XPC_UP	232	0.0017181	0.255442	0.0614498	0.508328	0.0457459	0.399754	0.015114	0.305218	0.970983	0.358661	0.0830776	0.331164	0.0132118	0.348317	0.990246	0.426362	0.136794	0.349345
WANG_PROSTATE_CANCER_ANDROGEN_INDEPENDENT	102	0.633367	0.027078	0.852449	0.230213	0.598016	0.0284077	0.465831	0.0268873	0.970983	0.416021	0.0881786	0.263538	0.134582	0.363619	0.733705	0.444091	0.0399388	0.43292
WATANABE_RECTAL_CANCER_RADIOTHERAPY_RESPONSIVE_DN	135	0.000133497	0.169878	0.0166674	0.023803	0.000142463	0.177581	0.237562	0.448477	0.768592	0.442897	0.403178	0.324193	0.0807268	0.299745	0.14719	0.348104	0.0700846	0.392798
WEINMANN_ADAPTATION_TO_HYPOXIA_UP	53	0.731798	0.480665	0.835506	0.0941554	0.842614	0.405021	0.0389705	0.0268873	0.116125	0.214227	0.031743	0.0267367	0.958143	0.476098	0.990246	0.407807	0.482095	0.391255
WESTON_VEGFA_TARGETS_12HR	44	0.0798938	0.027078	0.788569	0.26473	0.372236	0.0284077	0.118605	0.0268873	0.635316	0.411912	0.265248	0.0267367	0.0730321	0.299745	0.963734	0.453865	0.643511	0.349345
WHITESIDE_CISPLATIN_RESISTANCE_DN	10	0.177841	0.337473	0.360696	0.350362	0.16284	0.408272	0.0213827	0.161584	0.227566	0.0333159	0.264781	0.0267367	0.154851	0.348317	0.990246	0.0329706	0.362995	0.366333
WIERENGA_STAT5A_TARGETS_DN	206	0.960149	0.338191	0.978916	0.398875	0.97668	0.403117	0.565974	0.344941	0.589553	0.0333159	0.323722	0.0267367	0.761066	0.376423	0.990246	0.0329706	0.957044	0.0356822
WILCOX_PRESPONSE_TO_ROGESTERONE_DN	121	0.110523	0.027078	0.664035	0.445898	0.47212	0.0284077	0.096172	0.0268873	0.50379	0.376246	0.0345526	0.263538	0.0607177	0.299745	0.990246	0.364355	0.388832	0.35652
WILLIAMS_ESR2_TARGETS_DN	26	0.804482	0.320672	0.904929	0.439249	0.889489	0.408272	0.00515569	0.213188	0.0161097	0.0333159	0.959227	0.0267367	0.226729	0.348317	0.879378	0.398872	0.533159	0.452447
WOO_LIVER_CANCER_RECURRENCE_DN	73	0.160811	0.255442	0.978916	0.367938	0.776294	0.336289	0.0209941	0.0268873	0.546477	0.349022	0.0424222	0.0267367	0.77812	0.348317	0.600455	0.369613	0.394931	0.367497
WOOD_EBV_EBNA1_TARGETS_UP	158	0.00587957	0.379794	0.193744	0.391127	0.127864	0.435115	0.0207053	0.0268873	0.970983	0.385996	0.0949753	0.0267367	0.223304	0.439533	0.96586	0.474825	0.500803	0.398347
WU_APOPTOSIS_BY_CDKN1A_NOT_VIA_TP53	18	0.464742	0.379794	0.458186	0.023803	0.0407463	0.363073	0.126562	0.161584	0.0486418	0.376246	0.0114356	0.38773	0.0828014	0.332152	0.350662	0.352676	0.176378	0.349345
WU_APOPTOSIS_BY_CDKN1A_VIA_TP53	86	0.06883	0.311081	0.0070055	0.288862	0.0463757	0.177581	0.000260614	0.322677	0.970983	0.477507	0.112391	0.359831	0.00518157	0.348317	0.990246	0.398872	0.235981	0.349345
WU_HBX_TARGETS_1_UP	17	0.29129	0.251657	0.978916	0.246124	0.178029	0.402187	0.0127085	0.305218	0.000415	0.0333159	0.00462051	0.309422	0.958143	0.423312	0.990246	0.47467	0.783648	0.420681
WU_HBX_TARGETS_3_UP	26	0.242362	0.382792	0.690055	0.441553	0.0228112	0.435115	0.0246938	0.346929	0.0281473	0.312951	0.00524263	0.331164	0.958143	0.397543	0.990246	0.367901	0.66398	0.395286
XU_AKT1_TARGETS_48HR	12	0.435498	0.300845	0.978916	0.352488	0.595926	0.0284077	0.0301557	0.0268873	0.970983	0.358661	0.714015	0.398281	0.24012	0.0345208	0.990246	0.429894	0.633859	0.413261
XU_AKT1_TARGETS_6HR	37	0.0167075	0.279438	0.747907	0.441553	0.0375934	0.264221	0.020494	0.440538	0.277294	0.294664	0.360611	0.351288	0.037639	0.215706	0.74829	0.444091	0.238599	0.349345
XU_HGF_SIGNALING_NOT_VIA_AKT1_48HR_DN	39	0.854419	0.415904	0.978916	0.023803	0.561687	0.398347	0.00700609	0.0268873	0.639877	0.323559	0.0145644	0.360015	0.388742	0.348317	0.990246	0.444759	0.957044	0.349345
YAGUE_PRETUMOR_DRUG_RESISTANCE_UP	10	0.684621	0.468466	0.485615	0.341431	0.97668	0.405021	0.208666	0.0268873	0.322627	0.0333159	0.82873	0.463704	0.958143	0.0345208	0.501217	0.0329706	0.972658	0.376158
YANG_BREAST_CANCER_ESR1_DN	46	0.395034	0.027078	0.674099	0.345297	0.0599971	0.285399	0.00786244	0.0268873	0.559142	0.366049	0.0111746	0.360015	0.958143	0.39934	0.369221	0.282031	0.887792	0.428361
YANG_BREAST_CANCER_ESR1_LASER_DN	105	0.133768	0.266883	0.949666	0.423668	0.0692012	0.381122	0.0113147	0.368775	0.852442	0.0333159	0.81385	0.0267367	0.225037	0.397543	0.730659	0.454009	0.0401398	0.402046
YORDY_RECIPROCAL_REGULATION_BY_ETS1_AND_SP100_UP	40	0.0278139	0.311081	0.827586	0.150315	0.0270731	0.336289	0.234465	0.380337	0.929366	0.395607	0.840108	0.512416	0.424926	0.0345208	0.990246	0.352676	0.506727	0.0356822
ZHAN_MULTIPLE_MYELOMA_CD1_AND_CD2_UP	143	0.661287	0.398646	0.279688	0.475333	0.157071	0.384138	0.668787	0.41406	0.224363	0.414085	0.406085	0.457277	0.618988	0.0345208	0.147904	0.0329706	0.00233023	0.0356822
ZHAN_MULTIPLE_MYELOMA_CD1_VS_CD2_UP	72	0.16338	0.262405	0.486401	0.023803	0.364233	0.0284077	0.0104547	0.0268873	0.0764454	0.385996	0.116158	0.391098	0.864624	0.348317	0.745073	0.4319	0.887792	0.384879
ZHAN_MULTIPLE_MYELOMA_SUBGROUPS	25	0.324762	0.311081	0.101761	0.023803	0.197306	0.0284077	0.488414	0.37256	0.801952	0.42282	0.112391	0.283589	0.0392406	0.343023	0.5295	0.282031	0.00306084	0.349345
ZHAN_V1_LATE_DIFFERENTIATION_GENES_UP	48	0.183542	0.388459	0.279452	0.023803	0.403489	0.177581	0.0889582	0.322677	0.873209	0.0333159	0.156275	0.0267367	0.82557	0.372628	0.990246	0.352676	0.972658	0.0356822
ZHOU_CELL_CYCLE_GENES_IN_IR_RESPONSE_24HR	171	0.241324	0.311081	0.0228909	0.152263	0.108203	0.336289	0.000138333	0.322677	0.970983	0.416812	0.0123973	0.402242	0.0175367	0.348317	0.990246	0.398872	0.852144	0.349345
ZHU_CMV_24_HR_DN	149	0.504379	0.279438	0.598198	0.323029	0.583291	0.312061	0.00538524	0.0268873	0.803525	0.303317	0.0206319	0.0267367	0.08694	0.299745	0.990246	0.364355	0.446187	0.303016
ZHU_CMV_ALL_DN	210	0.293417	0.311081	0.636292	0.323029	0.555511	0.336289	0.000260614	0.0268873	0.485914	0.196046	0.0448697	0.0267367	0.0772562	0.299745	0.990246	0.382529	0.39209	0.303016
ZIRN_TRETINOIN_RESPONSE_UP	32	0.334233	0.169878	0.736399	0.491305	0.521948	0.0284077	0.0301557	0.0268873	0.142964	0.376246	0.158508	0.0267367	0.239786	0.375049	0.990246	0.469426	0.250134	0.402046
ABDULRAHMAN_KIDNEY_CANCER_VHL_DN	13	0.859638	0.417043	0.978095	0.445898	0.97668	0.312061	0.0195398	0.0268873	0.12995	0.331545	0.178317	0.274328	0.755468	0.407133	0.970157	0.0329706	0.747595	0.349345
ABE_VEGFA_TARGETS_30MIN	27	0.620535	0.027078	0.63246	0.483742	0.97668	0.264221	0.119871	0.322677	0.237658	0.0333159	0.888772	0.184941	0.101972	0.376423	0.985044	0.206378	0.577042	0.0356822
ACEVEDO_LIVER_CANCER_DN	553	0.0824645	0.375613	0.048375	0.3311	0.00274817	0.261507	0.000867727	0.399619	0.430336	0.447466	0.74293	0.359831	0.29794	0.455801	0.990246	0.444759	0.0621633	0.377308
ACEVEDO_NORMAL_TISSUE_ADJACENT_TO_LIVER_TUMOR_DN	395	0.00937145	0.360189	0.0784778	0.434531	0.000142463	0.398806	0.0576652	0.362521	0.898848	0.416812	0.345171	0.309422	0.0165412	0.397543	0.778296	0.372775	0.0954247	0.367497
ACEVEDO_NORMAL_TISSUE_ADJACENT_TO_LIVER_TUMOR_UP	182	0.0226779	0.300845	0.00020978	0.270881	0.00712373	0.264221	0.148478	0.461813	0.162388	0.41108	0.128	0.397273	0.923435	0.380032	0.990246	0.206378	0.886456	0.349345
AMIT_EGF_RESPONSE_40_MCF10A	44	0.309517	0.311081	0.523279	0.288862	0.291231	0.336289	0.00198104	0.0268873	0.740625	0.376246	0.136241	0.0267367	0.510713	0.376293	0.990246	0.382529	0.972658	0.44846
ANASTASSIOU_CANCER_MESENCHYMAL_TRANSITION_SIGNATURE	106	0.61386	0.027078	0.978916	0.391127	0.97668	0.336289	0.412139	0.0268873	0.970983	0.411912	0.950989	0.0267367	0.100102	0.299745	0.990246	0.442263	0.671841	0.303016
APPIERTO_RESPONSE_TO_FENRETINIDE_UP	54	0.0452823	0.027078	0.277643	0.373995	0.429341	0.417574	0.646965	0.443438	0.520225	0.19423	0.12979	0.0267367	0.135819	0.312348	0.769278	0.410701	0.288931	0.367497
BARIS_THYROID_CANCER_UP	29	0.665292	0.338191	0.870111	0.431981	0.898029	0.423177	0.26973	0.346929	0.737635	0.40601	0.558407	0.168194	0.258126	0.0345208	0.422116	0.0329706	0.112275	0.0356822
BARRIER_CANCER_RELAPSE_TUMOR_SAMPLE_UP	20	0.0824645	0.027078	0.165279	0.442897	0.896949	0.264221	0.0331694	0.322677	0.526813	0.0333159	0.276755	0.363446	0.0596076	0.343023	0.530164	0.481175	0.223952	0.326489
BASSO_CD40_SIGNALING_UP	128	0.0674348	0.266883	0.293362	0.348499	0.168441	0.264221	0.000138333	0.0268873	0.970983	0.376246	0.0494497	0.365231	0.29095	0.453111	0.154663	0.206378	0.336415	0.360389
BASSO_HAIRY_CELL_LEUKEMIA_DN	129	0.791337	0.027078	0.978916	0.270881	0.97668	0.370592	0.00236436	0.0268873	0.970983	0.40601	0.406085	0.213188	0.0506753	0.376423	0.819258	0.442263	0.370059	0.425334
BENPORATH_ES_WITH_H3K27ME3	843	1	0.027078	1	0.455034	1	0.261507	1	0.0268873	1	0.187463	1	0.0267367	0.988314	0.294826	1	0.4319	0.987521	0.303016
BERNARD_PPAPDC1B_TARGETS_DN	118	0.910577	0.452173	0.978916	0.369538	0.97668	0.45119	0.119659	0.406582	0.000727238	0.0333159	0.0852814	0.0267367	0.958143	0.449838	0.990246	0.352676	0.917465	0.313272
BHAT_ESR1_TARGETS_VIA_AKT1_DN	154	0.951672	0.311081	0.978916	0.323029	0.97668	0.0284077	0.0495528	0.322677	0.0485632	0.19423	0.223091	0.360015	0.862499	0.392317	0.990246	0.0975639	0.875127	0.212999
BHAT_ESR1_TARGETS_VIA_AKT1_UP	335	0.27326	0.342618	0.4779	0.288862	0.251128	0.336289	0.0565758	0.46285	0.0441962	0.415741	0.00132225	0.381475	0.61584	0.441626	0.187105	0.330625	0.0237165	0.349345
BILD_SRC_ONCOGENIC_SIGNATURE	126	0.000469908	0.027078	0.120429	0.398875	0.0862601	0.261507	0.133436	0.424488	0.14489	0.357101	0.186817	0.406857	0.667923	0.445568	0.749035	0.0329706	0.36221	0.349345
BIOCARTA_ARAP_PATHWAY	29	0.0329154	0.279438	0.557684	0.431548	0.0269061	0.403117	0.256158	0.322677	0.970983	0.380208	0.634712	0.428338	0.23593	0.0345208	0.990246	0.0975639	0.37784	0.35652
BIOCARTA_BIOPEPTIDES_PATHWAY	61	0.960149	0.398646	0.981381	0.13701	0.981129	0.0284077	0.342002	0.368775	0.747216	0.411912	0.959227	0.324193	0.695573	0.0345208	0.990246	0.4319	0.709824	0.0356822
BIOCARTA_CCR5_PATHWAY	23	0.960149	0.457831	0.978916	0.023803	0.97668	0.177581	0.247932	0.322677	0.850154	0.0333159	0.671288	0.0267367	0.958143	0.343023	0.990246	0.511205	0.972658	0.391549
BIOCARTA_CHEMICAL_PATHWAY	39	0.00921346	0.311081	0.978916	0.466875	0.729835	0.415959	0.722926	0.46285	0.495162	0.424777	0.554687	0.360015	0.228006	0.0345208	0.990246	0.398872	0.507584	0.0356822
BIOCARTA_CTCF_PATHWAY	37	0.779307	0.476363	0.589028	0.398875	0.971626	0.43177	0.290113	0.488841	0.457201	0.375999	0.485908	0.421014	0.228006	0.0345208	0.767326	0.0329706	0.148948	0.0356822
BIOCARTA_CYTOKINE_PATHWAY	7	0.178633	0.169878	0.392923	0.35725	0.37747	0.336289	0.00214093	0.0268873	0.154639	0.0333159	0.59895	0.391098	0.815985	0.436941	0.223597	0.376395	0.972658	0.347091
BIOCARTA_DREAM_PATHWAY	25	0.0298158	0.332578	0.00435965	0.367938	0.00105405	0.364598	0.287029	0.430952	0.970983	0.416812	0.529489	0.421846	0.866599	0.441626	0.855125	0.352676	0.897901	0.417935
BIOCARTA_EPONFKB_PATHWAY	17	0.0238895	0.326748	0.205897	0.378099	0.034528	0.363073	0.888663	0.456272	0.487988	0.358661	0.959227	0.391098	0.0606124	0.376293	0.194204	0.204327	0.00202889	0.212999
BIOCARTA_ERYTH_PATHWAY	12	0.38387	0.313448	0.978916	0.457277	0.523404	0.363073	0.425808	0.161584	0.928043	0.0333159	0.942031	0.400252	0.530357	0.0345208	0.187264	0.206378	0.699547	0.0356822
BIOCARTA_ETS_PATHWAY	24	0.0198902	0.332578	0.175872	0.369643	0.0511691	0.368177	0.00373246	0.0268873	0.970983	0.385996	0.786499	0.376281	0.174917	0.434723	0.528233	0.348104	0.500587	0.428361
BIOCARTA_FCER1_PATHWAY	60	0.960149	0.027078	0.978916	0.13701	0.97668	0.0284077	0.347783	0.0268873	0.669068	0.441253	0.931702	0.499844	0.938521	0.363619	0.794605	0.352676	0.622746	0.429057
BIOCARTA_KREB_PATHWAY	9	0.620535	0.371342	0.144635	0.023803	0.463627	0.368177	0.542055	0.166362	0.970983	0.416812	0.482719	0.165589	0.190136	0.343023	0.155164	0.0329706	0.460161	0.0356822
BIOCARTA_LONGEVITY_PATHWAY	17	0.0430771	0.436468	0.978916	0.403551	0.483984	0.336289	0.316211	0.461813	0.177984	0.358661	0.0511488	0.397273	0.0300405	0.343023	0.990246	0.0329706	0.55711	0.402046
BIOCARTA_MAL_PATHWAY	28	0.960149	0.027078	0.978916	0.16762	0.97668	0.0284077	0.688997	0.0268873	0.867275	0.41108	0.960667	0.279139	0.958143	0.397543	0.990246	0.329914	0.972658	0.349345
BIOCARTA_MITOCHONDRIA_PATHWAY	27	0.0294758	0.210622	0.218337	0.415695	0.745673	0.363073	0.743748	0.443438	0.159156	0.298904	0.279561	0.263538	0.0607177	0.135872	0.111486	0.0329706	0.0673174	0.0356822
BIOCARTA_NO1_PATHWAY	33	0.351956	0.38658	0.637777	0.023803	0.409552	0.0284077	0.810865	0.440538	0.970983	0.41108	0.959227	0.257509	0.306594	0.272714	0.25868	0.0329706	0.0872686	0.303016
BIOCARTA_P53HYPOXIA_PATHWAY	47	0.0293692	0.027078	0.674099	0.396823	0.776294	0.0284077	0.375239	0.213188	0.342388	0.196046	0.720824	0.168194	0.685288	0.434723	0.642907	0.352676	0.429728	0.362731
BIOCARTA_PML_PATHWAY	28	0.962928	0.027078	0.978916	0.404878	0.97668	0.0284077	0.887574	0.444848	0.476988	0.376246	0.516096	0.423699	0.958143	0.417877	0.930736	0.0329706	0.433418	0.391255
BIOCARTA_RAB_PATHWAY	17	0.852198	0.457831	0.978916	0.46101	0.926914	0.335592	0.00145355	0.0268873	0.784979	0.395607	0.0417681	0.383179	0.432933	0.430602	0.270319	0.364355	0.195021	0.349345
BIOCARTA_SPPA_PATHWAY	35	0.775927	0.455263	0.978916	0.023803	0.841597	0.449051	0.36965	0.0268873	0.931627	0.36427	0.887624	0.0267367	0.958143	0.434723	0.990733	0.429065	0.972658	0.442521
BIOCARTA_STEM_PATHWAY	8	0.358526	0.027078	0.915468	0.392007	0.635548	0.264221	0.339456	0.0268873	0.530396	0.0333159	0.596818	0.331164	0.353249	0.460191	0.858735	0.418767	0.779444	0.384879
BIOCARTA_TNFR2_PATHWAY	20	0.180552	0.027078	0.103992	0.023803	0.663717	0.0284077	0.605997	0.35603	0.0743688	0.312951	0.835532	0.359831	0.896553	0.343023	0.902842	0.404186	0.972658	0.429057
BIOCARTA_TOB1_PATHWAY	18	0.0897755	0.378308	0.181732	0.396823	0.0251952	0.387976	0.232968	0.424488	0.951606	0.416021	0.645153	0.442936	0.720104	0.0345208	0.960961	0.206378	0.710158	0.0356822
BIOCARTA_VITCB_PATHWAY	21	0.917604	0.329472	0.978916	0.430146	0.97668	0.386904	0.948365	0.166362	0.970983	0.0333159	0.959227	0.324193	0.896553	0.215706	0.990246	0.0329706	0.753632	0.0356822
BLALOCK_ALZHEIMERS_DISEASE_UP	2512	0.00147984	0.369186	0.48497	0.430146	0.0513811	0.435115	0.00782532	0.46285	0.0630842	0.415741	0.0849103	0.389592	0.061304	0.425552	0.12788	0.379523	0.00486187	0.43292
BONOME_OVARIAN_CANCER_SURVIVAL_SUBOPTIMAL_DEBULKING	725	0.960149	0.382792	0.978916	0.398875	0.758084	0.0284077	0.0325947	0.484441	0.873209	0.385996	0.0388241	0.402242	0.221154	0.369735	0.74829	0.444091	0.500803	0.417935
BOQUEST_STEM_CELL_UP	371	0.960149	0.313448	0.978916	0.352488	0.98168	0.370592	0.211022	0.0268873	0.970983	0.391549	0.0349883	0.0267367	0.667923	0.215706	0.991544	0.446081	0.972658	0.367497
BOYAULT_LIVER_CANCER_SUBCLASS_G23_UP	85	0.0349007	0.279438	0.376913	0.023803	0.271242	0.264221	0.000138333	0.398539	0.92794	0.416812	0.288894	0.516488	0.153167	0.299745	0.990246	0.352676	0.842576	0.349345
BOYAULT_LIVER_CANCER_SUBCLASS_G6_DN	35	0.16944	0.440162	0.360342	0.445898	0.97668	0.458201	0.00443953	0.161584	0.403742	0.0333159	0.0691983	0.360015	0.201881	0.359777	0.990246	0.420736	0.583847	0.0356822
BROWNE_HCMV_INFECTION_10HR_DN	92	0.000133497	0.027078	0.11464	0.234233	0.00296637	0.371366	0.348897	0.346929	0.792599	0.358661	0.959227	0.419227	0.479467	0.348317	0.990246	0.407807	0.439333	0.452599
BROWNE_HCMV_INFECTION_20HR_DN	176	0.39479	0.411579	0.389677	0.023803	0.107595	0.271573	0.127503	0.258672	0.970983	0.454395	0.610981	0.417134	0.194052	0.343023	0.0649406	0.0329706	0.00335984	0.303016
BROWNE_HCMV_INFECTION_24HR_UP	193	0.198185	0.255442	0.603187	0.364611	0.334245	0.364598	0.384197	0.407797	0.626148	0.358661	0.244863	0.36611	0.223304	0.0345208	0.0221309	0.282031	0.0288434	0.303016
BROWNE_HCMV_INFECTION_48HR_DN	668	0.0421433	0.335566	0.955964	0.46101	0.83962	0.422725	0.129697	0.46285	0.742391	0.416812	0.0251796	0.373316	0.0177442	0.299745	0.990246	0.367531	0.0517423	0.384879
CHEMNITZ_RESPONSE_TO_PROSTAGLANDIN_E2_DN	550	0.905718	0.027078	0.978916	0.023803	0.97668	0.0284077	0.449307	0.369435	0.970983	0.441253	0.898859	0.383179	0.958143	0.417877	0.990246	0.382529	0.977355	0.417935
CHEN_HOXA5_TARGETS_9HR_DN	74	0.365056	0.311081	0.218337	0.270881	0.157832	0.312061	0.0756008	0.369435	0.0278308	0.376246	0.0217662	0.359831	0.0492508	0.299745	0.990246	0.282031	0.091715	0.349345
CHIANG_LIVER_CANCER_SUBCLASS_PROLIFERATION_UP	254	0.0948789	0.255442	0.0368325	0.246124	0.0570544	0.336289	0.000138333	0.305218	0.0505263	0.408859	0.000225917	0.331164	0.259501	0.348317	1	0.460319	0.972658	0.349345
CHIN_BREAST_CANCER_COPY_NUMBER_UP	47	0.104776	0.169878	0.736399	0.398875	0.580127	0.177581	0.279262	0.161584	0.970983	0.454395	0.0889192	0.347649	0.223137	0.0345208	0.990246	0.0329706	0.44325	0.0356822
CHOW_RASSF1_TARGETS_UP	48	0.0533024	0.311081	0.651842	0.323029	0.0629854	0.312061	0.232164	0.362928	0.700967	0.416812	0.946512	0.469004	0.00723673	0.0345208	0.223818	0.434312	0.0175074	0.47649
COLDREN_GEFITINIB_RESISTANCE_UP	132	0.14545	0.402822	0.484177	0.345297	0.346131	0.387976	0.0326424	0.053324	0.329155	0.385996	0.392074	0.184941	0.609448	0.0345208	0.122176	0.367531	0.0172909	0.402046
COLLER_MYC_TARGETS_UP	28	0.236523	0.311081	0.684254	0.415695	0.526762	0.403117	0.407856	0.368775	0.860551	0.358661	0.558103	0.309422	0.0291016	0.299745	0.096903	0.320034	0.022172	0.0356822
COLLIS_PRKDC_SUBSTRATES	27	0.293143	0.255442	0.245824	0.402187	0.172199	0.335592	0.000138333	0.0268873	0.970983	0.42282	0.207161	0.381475	0.466003	0.384191	0.159934	0.282031	0.127134	0.0356822
CONCANNON_APOPTOSIS_BY_EPOXOMICIN_DN	242	0.142123	0.255442	0.472738	0.389125	0.231371	0.363073	0.00214093	0.161584	0.516282	0.0333159	0.0108145	0.251894	0.317197	0.348317	0.990246	0.506992	0.681187	0.349345
COURTOIS_SENESCENCE_TRIGGERS	11	0.960149	0.358146	0.890476	0.437309	0.97668	0.386904	0.358523	0.399619	0.311485	0.452684	0.788982	0.412014	0.384571	0.0345208	0.123322	0.0329706	0.454926	0.0356822
CROMER_TUMORIGENESIS_DN	53	0.0245671	0.338191	0.978916	0.451673	0.59029	0.434253	0.519593	0.0268873	0.970983	0.250286	0.784026	0.0267367	0.958143	0.431959	0.998232	0.310539	0.980634	0.384879
DACOSTA_UV_RESPONSE_VIA_ERCC3_XPCS_UP	44	0.107018	0.210622	0.17352	0.396823	0.772584	0.312061	0.48989	0.402852	0.128191	0.358661	0.179755	0.331164	0.853182	0.407133	0.000694182	0.0329706	0.0461999	0.349345
DALESSIO_TSA_RESPONSE	31	0.178303	0.027078	0.978916	0.023803	0.710169	0.0284077	0.948365	0.38945	0.87492	0.349022	0.803013	0.463704	0.1552	0.430602	0.587385	0.398872	0.403097	0.402046
DANG_MYC_TARGETS_DN	37	0.227524	0.279438	0.543713	0.023803	0.163369	0.261507	0.0325947	0.322677	0.202402	0.357101	0.040752	0.168194	0.958143	0.383543	0.990246	0.307078	0.936917	0.349345
DASU_IL6_SIGNALING_SCAR_DN	36	0.960149	0.311081	0.978916	0.279707	0.97668	0.336289	0.0314349	0.0268873	0.427522	0.468786	0.225885	0.0267367	0.141243	0.299745	0.990246	0.434312	0.190748	0.35652
DASU_IL6_SIGNALING_UP	75	0.0428158	0.169878	0.663896	0.242054	0.0513811	0.386904	0.0105324	0.213188	0.583635	0.376246	0.000875688	0.376281	0.486905	0.384191	0.910813	0.441671	0.577042	0.402046
DAVICIONI_PAX_FOXO1_SIGNATURE_IN_ARMS_DN	32	0.105062	0.027078	0.893064	0.341431	0.506518	0.363073	0.139591	0.166362	0.161707	0.0333159	0.240049	0.331164	0.585232	0.439533	0.990246	0.367901	0.0299227	0.373938
DAVICIONI_TARGETS_OF_PAX_FOXO1_FUSIONS_DN	92	0.0350451	0.027078	0.978916	0.398875	0.413485	0.0284077	0.378255	0.35603	0.208255	0.19423	0.229572	0.168194	0.522793	0.453111	0.990246	0.379523	0.946155	0.39095
DAVIES_MULTIPLE_MYELOMA_VS_MGUS_DN	26	0.369279	0.359264	0.607197	0.323029	0.237121	0.312061	0.289561	0.0268873	0.340585	0.294664	0.0575706	0.0267367	0.630246	0.0345208	0.990246	0.307078	0.972658	0.431142
DAZARD_UV_RESPONSE_CLUSTER_G3	24	0.00131307	0.027078	0.278205	0.150315	0.361232	0.177581	0.627724	0.377214	0.484298	0.358661	0.282113	0.425388	0.743582	0.463298	0.799105	0.0329706	0.63951	0.402046
DING_LUNG_CANCER_EXPRESSION_BY_COPY_NUMBER	196	0.173609	0.338191	0.00121482	0.234233	0.127864	0.399754	0.847866	0.456272	0.0459512	0.358661	0.128606	0.421846	0.194284	0.375049	0.0173545	0.437372	0.402235	0.384879
DIRMEIER_LMP1_RESPONSE_LATE_UP	84	0.559025	0.445827	0.674607	0.389125	0.302535	0.406454	0.000781462	0.0268873	0.644207	0.449503	0.313184	0.263538	0.316879	0.403578	0.446157	0.0329706	0.484706	0.305603
DOANE_BREAST_CANCER_CLASSES_UP	85	0.950712	0.389731	0.978916	0.288862	0.97668	0.387976	0.956662	0.161584	0.970983	0.298904	0.709718	0.0267367	0.958143	0.0345208	0.990246	0.367901	0.973549	0.0356822
DORN_ADENOVIRUS_INFECTION_12HR_DN	52	0.736066	0.394742	0.183722	0.364611	0.372522	0.411229	0.0192158	0.0268873	0.317744	0.0333159	0.516096	0.419227	0.763121	0.32509	0.620307	0.437372	0.539025	0.303016
DORSEY_GAB2_TARGETS	57	0.283047	0.332578	0.884997	0.396823	0.47212	0.336289	0.00635242	0.0268873	0.944465	0.358661	0.103814	0.0267367	0.52309	0.299745	0.282725	0.329914	0.51173	0.208146
DOUGLAS_BMI1_TARGETS_UP	732	0.238927	0.027078	0.978916	0.404878	0.646129	0.0284077	0.326703	0.439967	0.603221	0.487793	0.451852	0.435922	0.197112	0.497738	0.753921	0.352676	0.0253384	0.442521
DUNNE_TARGETS_OF_AML1_MTG8_FUSION_UP	55	0.413313	0.360189	0.627506	0.023803	0.391833	0.261507	0.0227566	0.350758	0.906729	0.130753	0.163422	0.0267367	0.958143	0.32509	0.990246	0.361467	0.973176	0.235034
EGUCHI_CELL_CYCLE_RB1_TARGETS	38	0.631973	0.027078	0.0129668	0.023803	0.148647	0.177581	0.242859	0.346929	0.970983	0.416812	0.667036	0.490915	0.264095	0.348317	0.990246	0.329914	0.957044	0.349345
ELVIDGE_HIF2A_TARGETS_UP	13	0.202668	0.251657	0.978916	0.431981	0.0431311	0.387976	0.146838	0.273173	0.756148	0.358661	0.282178	0.184941	0.837335	0.0345208	0.962739	0.367901	0.972658	0.0356822
ENGELMANN_CANCER_PROGENITORS_UP	64	0.960149	0.311081	0.14724	0.369643	0.97668	0.363073	0.0762654	0.289704	0.854502	0.0333159	0.36607	0.421846	0.362187	0.0345208	0.990246	0.0329706	0.594509	0.349345
FARMER_BREAST_CANCER_BASAL_VS_LULMINAL	519	0.0111552	0.169878	0.00020978	0.279707	0.0257094	0.177581	0.118399	0.33182	0.0778704	0.47993	0.059119	0.407797	0.748119	0.215706	0.580023	0.379523	0.667293	0.303016
FARMER_BREAST_CANCER_CLUSTER_5	30	0.178303	0.027078	0.978916	0.428714	0.540033	0.162699	0.329777	0.0268873	0.709392	0.358661	0.6989	0.0267367	0.850059	0.215706	0.990246	0.458971	0.59219	0.35652
FARMER_BREAST_CANCER_CLUSTER_6	25	0.0404049	0.313448	0.169955	0.023803	0.521948	0.312061	0.0764545	0.346929	0.4075	0.427616	0.14534	0.409521	0.958143	0.343023	0.188645	0.0329706	0.347191	0.47649
FEVR_CTNNB1_TARGETS_UP	819	0.000133497	0.311081	0.917588	0.152263	0.374606	0.363073	0.00635242	0.41406	0.122148	0.358661	0.015895	0.363446	0.279761	0.215706	0.990246	0.429894	0.824361	0.403909
FLECHNER_PBL_KIDNEY_TRANSPLANT_REJECTED_VS_OK_DN	91	0.00642487	0.394693	0.43739	0.323029	0.0321932	0.389274	0.28313	0.252132	0.53928	0.484001	0.562974	0.359831	0.00041956	0.409497	0.0778699	0.329914	0.0609423	0.349345
FOURNIER_ACINAR_DEVELOPMENT_LATE_DN	27	0.252167	0.414087	0.089216	0.023803	0.250026	0.336289	0.00105179	0.258672	0.607173	0.376246	0.0182801	0.38773	0.892268	0.348317	0.990246	0.442263	0.972658	0.349345
FUNG_IL2_TARGETS_WITH_STAT5_BINDING_SITES	6	0.1214	0.337473	0.187734	0.023803	0.400914	0.359607	0.0758543	0.166362	0.16835	0.0333159	0.214614	0.359831	0.811884	0.392317	0.319977	0.0329706	0.45561	0.349345
FURUKAWA_DUSP6_TARGETS_PCI35_DN	93	0.204753	0.255442	0.0172426	0.023803	0.177794	0.264221	0.000138333	0.307687	0.81171	0.376246	0.115352	0.331164	0.527234	0.348317	0.990246	0.398872	0.772361	0.349345
GARGALOVIC_RESPONSE_TO_OXIDIZED_PHOSPHOLIPIDS_MAGENTA_DN	17	0.546621	0.391521	0.00366854	0.023803	0.191814	0.0284077	0.443459	0.38945	0.970983	0.415741	0.959227	0.457277	0.924055	0.363619	0.348067	0.206378	0.542451	0.402046
GARGALOVIC_RESPONSE_TO_OXIDIZED_PHOSPHOLIPIDS_TURQUOISE_DN	76	0.310798	0.255442	0.127886	0.023803	0.295631	0.0284077	0.0571493	0.322677	0.0576226	0.429873	0.0111086	0.400252	0.0530315	0.348317	0.941508	0.352676	0.162315	0.349345
GAZDA_DIAMOND_BLACKFAN_ANEMIA_PROGENITOR_UP	74	0.422761	0.027078	0.15415	0.503561	0.670487	0.30716	0.567084	0.440538	0.879217	0.349022	0.0874066	0.251894	0.00209205	0.299745	0.282725	0.0329706	0.196903	0.349345
GENTILE_UV_RESPONSE_CLUSTER_D6	69	0.0134527	0.452173	0.186804	0.412478	0.0147638	0.371366	0.869945	0.461813	0.948295	0.385224	0.94525	0.397273	0.566756	0.455801	0.00833018	0.310539	0.559953	0.44846
GENTLES_LEUKEMIC_STEM_CELL_UP	34	0.903479	0.311081	0.896688	0.431548	0.97668	0.264221	0.952669	0.273173	0.972602	0.383368	0.984329	0.0267367	0.845934	0.0345208	0.990246	0.0329706	0.706271	0.445898
GILDEA_METASTASIS	63	0.040669	0.419304	0.747907	0.288862	0.250558	0.271573	0.00037802	0.322677	0.197778	0.303317	0.00214667	0.274328	0.937876	0.348317	0.990246	0.451603	0.972658	0.431142
GOLUB_ALL_VS_AML_UP	28	0.917604	0.313448	0.824256	0.392007	0.547274	0.0284077	0.334116	0.273173	0.819843	0.454395	0.959227	0.38773	0.200238	0.0345208	0.990246	0.310539	0.408914	0.0356822
GRAHAM_CML_DIVIDING_VS_NORMAL_QUIESCENT_DN	174	0.160281	0.311081	0.958541	0.023803	0.394846	0.371366	0.257608	0.307687	0.970983	0.385224	0.291129	0.382894	0.941936	0.44751	0.801278	0.0329706	0.464161	0.0356822
GRAHAM_CML_QUIESCENT_VS_CML_DIVIDING_UP	33	0.0670263	0.169878	0.0185912	0.350362	0.0347691	0.336289	0.193583	0.307687	0.970983	0.0333159	0.172719	0.406857	0.80098	0.435845	0.591984	0.372775	0.278896	0.47649
GRAHAM_CML_QUIESCENT_VS_NORMAL_QUIESCENT_UP	113	0.52816	0.360189	0.978916	0.152263	0.959376	0.336289	0.00349983	0.322677	0.970983	0.441253	0.00462051	0.402242	0.0351287	0.299745	0.990246	0.398872	0.127134	0.349345
GRANDVAUX_IRF3_TARGETS_UP	28	0.000872686	0.266883	0.299928	0.396823	0.0261386	0.0284077	0.142396	0.385801	0.350358	0.323559	0.103877	0.365231	0.266226	0.383543	0.990246	0.410701	0.394949	0.416149
GREGORY_SYNTHETIC_LETHAL_WITH_IMATINIB	217	0.589386	0.455263	0.940436	0.369538	0.912668	0.46722	0.16924	0.422746	0.504219	0.0333159	0.00855073	0.0267367	0.466318	0.348317	0.990246	0.379523	0.796539	0.429057
GUENTHER_GROWTH_SPHERICAL_VS_ADHERENT_DN	67	0.204509	0.402822	0.172261	0.253341	0.107959	0.419154	0.00581147	0.053324	0.970983	0.47993	0.0103781	0.251894	0.554353	0.0345208	0.8056	0.379523	0.583847	0.347091
HANN_RESISTANCE_TO_BCL2_INHIBITOR_DN	49	0.504379	0.372997	0.978916	0.420595	0.750996	0.412791	0.0301918	0.0268873	0.681949	0.424777	0.066458	0.0267367	0.714796	0.453111	0.990246	0.282031	0.972658	0.349345
HATADA_METHYLATED_IN_LUNG_CANCER_UP	304	1	0.027078	1	0.253341	1	0.0284077	0.342002	0.368775	0.970983	0.41108	0.913193	0.0267367	0.860953	0.343023	0.902348	0.454009	0.972658	0.413261
HELLER_HDAC_TARGETS_UP	454	0.00187617	0.335566	0.958541	0.323029	0.455304	0.399754	0.0167037	0.346929	0.970983	0.476086	0.0214987	0.365231	0.252294	0.343023	0.990246	0.444759	0.176363	0.384879
HERNANDEZ_ABERRANT_MITOSIS_BY_DOCETACEL_4NM_UP	24	0.967589	0.366815	0.978916	0.426282	0.978896	0.33281	0.458353	0.0268873	0.970983	0.383368	0.205408	0.0267367	0.116474	0.348317	0.623506	0.0329706	0.779238	0.43641
HINATA_NFKB_TARGETS_KERATINOCYTE_DN	31	0.588807	0.027078	0.612028	0.234233	0.97668	0.261507	0.0638441	0.0268873	0.481636	0.454395	0.149128	0.0267367	0.958143	0.437267	0.952933	0.376395	0.880123	0.402046
HOEBEKE_LYMPHOID_STEM_CELL_DN	123	0.504962	0.402822	0.874329	0.214897	0.24758	0.336289	0.183646	0.369435	0.202709	0.0333159	0.00771833	0.0267367	0.627868	0.472962	0.962739	0.443814	0.47267	0.377308
HOLLEMAN_ASPARAGINASE_RESISTANCE_ALL_DN	49	0.414484	0.394742	0.00848444	0.288862	0.116912	0.405021	0.158833	0.346929	0.00474286	0.214227	0.000737778	0.324193	0.366555	0.355991	0.391707	0.282031	0.509598	0.4931
HOLLEMAN_VINCRISTINE_RESISTANCE_B_ALL_UP	60	0.785999	0.375613	0.0311738	0.023803	0.288009	0.435115	0.817852	0.430952	0.492596	0.358661	0.709718	0.460757	0.958143	0.363619	0.391928	0.0329706	0.695255	0.39095
HONMA_DOCETAXEL_RESISTANCE	51	0.133044	0.442823	0.457539	0.288862	0.0925463	0.435115	0.274069	0.354961	0.768592	0.358661	0.0367549	0.324193	0.0206228	0.388214	0.526006	0.364355	0.000247922	0.305603
HORIUCHI_WTAP_TARGETS_UP	508	0.665292	0.311081	0.978916	0.387536	0.97668	0.363073	0.0439834	0.322677	0.0137237	0.294664	0.0478316	0.331164	0.205256	0.388214	0.990246	0.376395	0.199788	0.349345
HOSHIDA_LIVER_CANCER_SUBCLASS_S3	277	0.412592	0.311081	0.636292	0.406738	0.381236	0.353916	0.00037802	0.105762	0.170615	0.385996	0.000397708	0.0267367	0.862622	0.453111	0.990246	0.442263	0.901992	0.349345
HSIAO_LIVER_SPECIFIC_GENES	167	0.395592	0.311081	0.298203	0.426282	0.665764	0.387976	0.016139	0.0268873	0.434069	0.376246	0.140637	0.0267367	0.357428	0.299745	0.990246	0.376395	0.972658	0.349345
HU_ANGIOGENESIS_UP	30	0.125286	0.262405	0.162918	0.337424	0.107309	0.386904	0.065442	0.0268873	0.970983	0.454395	0.0431384	0.0267367	0.562555	0.348317	0.990246	0.429894	0.844057	0.384879
HUMMEL_BURKITTS_LYMPHOMA_DN	31	0.63714	0.311081	0.895747	0.348499	0.621931	0.264221	0.391837	0.161584	0.970983	0.358661	0.598334	0.359831	0.308947	0.0345208	0.0827936	0.0329706	0.00758458	0.212999
IGARASHI_ATF4_TARGETS_DN	175	0.0887341	0.402822	0.249177	0.323029	0.36387	0.422725	0.00585831	0.0268873	0.816259	0.441253	0.0479779	0.402242	0.353608	0.369735	0.497303	0.352676	0.722718	0.466368
IIZUKA_LIVER_CANCER_PROGRESSION_G1_G2_DN	27	0.387331	0.301352	0.372788	0.44807	0.97668	0.336289	0.770098	0.369435	0.194431	0.0333159	0.284135	0.251894	0.577083	0.363619	0.0787261	0.0329706	0.1775	0.0356822
ISHIDA_TARGETS_OF_SYT_SSX_FUSIONS	11	0.595471	0.326748	0.39117	0.023803	0.72595	0.271573	0.282032	0.0268873	0.682529	0.376246	0.141185	0.0267367	0.736445	0.397543	0.990246	0.4319	0.87845	0.391255
ITO_PTTG1_TARGETS_DN	12	0.878628	0.391521	0.674099	0.150315	0.440565	0.0284077	0.00285301	0.0268873	0.548865	0.429873	0.35373	0.309422	0.697468	0.384191	0.990246	0.489746	0.838308	0.403909
IVANOVSKA_MIR106B_TARGETS	140	0.0219507	0.389731	0.00524039	0.152263	0.022236	0.364598	0.384197	0.429584	0.842371	0.389923	0.36988	0.397273	0.135798	0.348317	0.990246	0.434896	0.972658	0.384879
JAZAERI_BREAST_CANCER_BRCA1_VS_BRCA2_UP	76	0.757192	0.457831	0.527461	0.404878	0.317099	0.364598	0.863965	0.433995	0.970983	0.416021	0.959227	0.409521	0.415952	0.299745	0.270042	0.0329706	0.040005	0.0356822
JOHNSTONE_PARVB_TARGETS_1_DN	135	0.0266737	0.430261	0.00334423	0.341431	0.0012612	0.336435	0.0524215	0.429584	0.562335	0.358661	0.180824	0.445216	0.331427	0.397543	0.218698	0.282031	0.110456	0.416698
KAAB_FAILED_HEART_ATRIUM_DN	199	0.531001	0.027078	0.6294	0.288862	0.440565	0.0284077	0.186786	0.444848	0.865419	0.250286	0.77559	0.0267367	0.324837	0.234074	0.990246	0.367901	0.681064	0.39095
KANG_CISPLATIN_RESISTANCE_UP	30	0.787544	0.311081	0.330502	0.288862	0.226028	0.261507	0.0422335	0.37256	0.122666	0.358661	0.663133	0.383179	0.355776	0.0345208	0.704475	0.364355	0.0108762	0.212999
KANG_FLUOROURACIL_RESISTANCE_UP	33	0.197902	0.359264	0.494609	0.360189	0.438808	0.387976	0.0905645	0.0268873	0.326456	0.42282	0.292713	0.0267367	0.791369	0.413296	0.624661	0.0329706	0.0763036	0.402046
KANG_IMMORTALIZED_BY_TERT_UP	137	0.369319	0.300845	0.978916	0.369538	0.97668	0.336289	0.629804	0.289704	0.521139	0.0333159	0.789086	0.365231	0.0348019	0.0345208	0.990246	0.429894	0.658083	0.349345
KEGG_AMINOACYL_TRNA_BIOSYNTHESIS	46	0.0198902	0.311081	0.627506	0.288862	0.0429589	0.363073	0.0729036	0.307687	0.0973277	0.415741	0.086788	0.378183	0.27167	0.409497	0.205736	0.330625	0.0485079	0.299843
KEGG_ARACHIDONIC_ACID_METABOLISM	33	0.748013	0.311081	0.978916	0.152263	0.97668	0.399754	0.00511402	0.0268873	0.187099	0.312951	0.332177	0.0267367	0.807788	0.423312	0.990246	0.352676	0.973176	0.349345
KEGG_CIRCADIAN_RHYTHM_MAMMAL	24	0.596655	0.388459	0.0186376	0.023803	0.000276667	0.336289	0.175344	0.383828	0.753937	0.349022	0.95078	0.398281	0.958143	0.397543	0.74829	0.352676	0.482095	0.366333
KEGG_ECM_RECEPTOR_INTERACTION	135	0.377862	0.311081	0.978916	0.348499	0.599459	0.336289	0.000138333	0.0268873	0.970983	0.411912	0.0736071	0.0267367	0.289176	0.372628	0.990246	0.418767	0.256253	0.377308
KEGG_ENDOMETRIAL_CANCER	97	0.766208	0.391521	0.978916	0.469384	0.97668	0.398806	0.504437	0.362521	0.970983	0.0333159	0.959227	0.213188	0.399591	0.393777	0.556755	0.282031	0.0457055	0.0356822
KEGG_GLYCINE_SERINE_AND_THREONINE_METABOLISM	29	0.677572	0.382792	0.307659	0.253341	0.827015	0.380417	0.152245	0.322677	0.970983	0.442897	0.19651	0.391098	0.016832	0.0345208	0.527383	0.329914	0.0504264	0.0356822
KEGG_GLYCOSPHINGOLIPID_BIOSYNTHESIS_GANGLIO_SERIES	19	0.985434	0.027078	0.992185	0.023803	1	0.162699	0.914644	0.442131	0.970983	0.0333159	0.959227	0.356822	0.65849	0.51527	0.990246	0.379523	0.918143	0.429057
KEGG_HEMATOPOIETIC_CELL_LINEAGE	72	0.960149	0.389731	0.978916	0.487275	0.97668	0.423177	0.00420882	0.0268873	0.977754	0.477507	0.533566	0.306023	0.253201	0.365406	0.441577	0.398872	0.0247512	0.35652
KEGG_HISTIDINE_METABOLISM	28	0.266905	0.262405	0.548129	0.023803	0.97668	0.261507	0.152945	0.0268873	0.806707	0.376246	0.385111	0.0267367	0.974354	0.348317	0.990246	0.465993	0.66398	0.391255
KEGG_INTESTINAL_IMMUNE_NETWORK_FOR_IGA_PRODUCTION	35	1	0.332578	1	0.023803	1	0.285399	0.948365	0.383828	0.970983	0.0333159	0.959227	0.0267367	0.958143	0.415	0.990246	0.476743	0.871565	0.442521
KEGG_LYSOSOME	156	0.0194077	0.378308	0.654282	0.409402	0.302785	0.423177	0.00825181	0.263084	0.54449	0.366049	0.0163968	0.279139	0.755731	0.453111	0.990246	0.414196	0.920762	0.402046
KEGG_NITROGEN_METABOLISM	23	0.0673697	0.027078	0.426039	0.46101	0.718405	0.0284077	0.550402	0.37256	0.0991749	0.0333159	0.270683	0.251894	0.958143	0.272714	0.698343	0.329914	0.972658	0.208146
KEGG_P53_SIGNALING_PATHWAY	133	0.0303782	0.027078	0.149699	0.419281	0.408864	0.177581	0.184047	0.305218	0.591859	0.43454	0.0409112	0.360015	0.264025	0.363619	0.341711	0.367901	0.0722983	0.349345
KEGG_PENTOSE_AND_GLUCURONATE_INTERCONVERSIONS	9	0.826605	0.394693	0.818734	0.373995	0.942796	0.336289	0.292694	0.0268873	0.970983	0.0333159	0.545965	0.0267367	0.958143	0.435845	0.55677	0.410701	0.449454	0.458744
KEGG_PRIMARY_BILE_ACID_BIOSYNTHESIS	9	0.504962	0.027078	0.466826	0.023803	0.386551	0.0284077	0.510704	0.307687	0.970983	0.385224	0.874488	0.359831	0.757659	0.375049	0.990246	0.418767	0.626738	0.392798
KEGG_RIBOFLAVIN_METABOLISM	12	0.855085	0.18534	0.849326	0.023803	0.961342	0.0284077	0.256901	0.346929	0.50132	0.0333159	0.598334	0.168194	0.958143	0.425552	0.990246	0.369613	0.678907	0.417935
KEGG_STARCH_AND_SUCROSE_METABOLISM	21	0.76246	0.425116	0.249568	0.323029	0.227994	0.364598	0.00228202	0.362928	0.166424	0.0333159	0.144827	0.0267367	0.286034	0.272714	0.790664	0.206378	0.23813	0.212999
KEGG_STEROID_HORMONE_BIOSYNTHESIS	31	0.384309	0.027078	0.684377	0.384468	0.906682	0.45119	0.118845	0.0268873	0.258874	0.395607	0.240049	0.0267367	0.958143	0.42729	0.990246	0.455929	0.972658	0.398347
KEGG_TIGHT_JUNCTION	180	0.948072	0.460123	0.978916	0.439249	0.97668	0.459508	0.712218	0.0268873	0.970983	0.0333159	0.959227	0.0267367	0.959409	0.435845	0.853827	0.352676	0.972658	0.42296
KEGG_TRYPTOPHAN_METABOLISM	39	0.108438	0.379794	0.281286	0.253341	0.197306	0.363073	0.0621683	0.0268873	0.970983	0.187463	0.842246	0.168194	0.570588	0.0345208	0.990246	0.451603	0.492789	0.0356822
KEGG_TYPE_II_DIABETES_MELLITUS	44	0.905363	0.364222	0.904469	0.381959	0.726445	0.371366	0.0874319	0.390571	0.218695	0.0333159	0.0366338	0.0267367	0.958143	0.393777	0.778421	0.310539	0.623253	0.402046
KEGG_VALINE_LEUCINE_AND_ISOLEUCINE_BIOSYNTHESIS	14	0.960149	0.243304	0.814767	0.423668	0.97668	0.162699	0.00262435	0.252132	0.970983	0.431955	0.0747019	0.402242	0.262466	0.0345208	0.990246	0.398872	0.77344	0.0356822
KEGG_VIBRIO_CHOLERAE_INFECTION	64	0.00289641	0.210622	0.119932	0.323029	0.17257	0.0284077	0.385244	0.362521	0.970983	0.376246	0.184231	0.397273	0.352057	0.0345208	0.990246	0.446081	0.445113	0.349345
KEGG_VIRAL_MYOCARDITIS	91	0.746801	0.392306	0.978916	0.404878	0.97668	0.354872	0.861904	0.322677	0.988526	0.0333159	0.96305	0.294826	0.0339555	0.332152	0.990246	0.453865	0.00044655	0.429057
KIM_ALL_DISORDERS_DURATION_CORR_DN	117	0.268582	0.359264	0.603187	0.44807	0.00448122	0.408272	0.175051	0.322677	0.511033	0.376246	0.060633	0.263538	0.0440141	0.403578	0.564664	0.379523	0.00233023	0.208146
KIM_ALL_DISORDERS_DURATION_CORR_UP	17	0.832001	0.287717	0.468674	0.234233	0.942486	0.312061	0.95908	0.0268873	0.970983	0.250286	0.975793	0.0267367	0.952005	0.0345208	0.990246	0.379523	0.872937	0.413261
KIM_PTEN_TARGETS_DN	10	0.960149	0.375613	0.978916	0.431548	0.97668	0.226282	0.819003	0.362928	0.236315	0.389923	0.959227	0.104603	0.0693511	0.0345208	0.265273	0.0329706	0.126912	0.0356822
KIM_TIAL1_TARGETS	48	0.0747799	0.255442	0.534099	0.517031	0.143238	0.264221	0.0568373	0.346929	0.543842	0.408859	0.072204	0.213188	0.0238962	0.0345208	0.508082	0.434896	0.0349031	0.313272
KINSEY_TARGETS_OF_EWSR1_FLII_FUSION_DN	567	0.356551	0.389731	0.978916	0.345297	0.252435	0.403117	0.00407455	0.399619	0.387316	0.376246	0.0431863	0.351288	0.130855	0.0345208	0.990246	0.367901	0.972658	0.362731
KOINUMA_COLON_CANCER_MSI_UP	17	0.321335	0.350354	0.604366	0.402187	0.286969	0.336289	0.0528756	0.161584	0.819789	0.415741	0.223764	0.0267367	0.0510908	0.384191	0.847386	0.0329706	0.173104	0.0356822
KOKKINAKIS_METHIONINE_DEPRIVATION_48HR_UP	226	0.0566201	0.027078	0.0621045	0.152263	0.704352	0.261507	0.0884373	0.322677	0.751461	0.408859	0.135191	0.331164	0.163113	0.215706	0.501217	0.0329706	0.0928409	0.0356822
KOMMAGANI_TP63_GAMMA_TARGETS	13	0.0213111	0.027078	0.116751	0.234233	0.381359	0.0284077	0.323402	0.530278	0.845919	0.516081	0.638652	0.447843	0.463148	0.439533	0.689403	0.320034	0.148142	0.376158
KONDO_COLON_CANCER_HCP_WITH_H3K27ME1	32	0.906905	0.452173	0.978916	0.023803	0.97668	0.406454	0.494104	0.182195	0.304408	0.0333159	0.0567418	0.0267367	0.360672	0.348317	0.990246	0.390316	0.550482	0.474444
KONDO_PROSTATE_CANCER_WITH_H3K27ME3	50	1	0.027078	0.978916	0.13701	1	0.459508	0.948365	0.433995	0.985352	0.0333159	0.959227	0.0267367	0.805982	0.425552	0.990246	0.454009	0.59725	0.402046
KORKOLA_EMBRYONAL_CARCINOMA	11	0.692644	0.169878	0.978916	0.431548	0.798384	0.363073	0.277834	0.0268873	0.305913	0.442897	0.0402016	0.0267367	0.61088	0.343023	0.990246	0.440152	0.950672	0.442521
KORKOLA_EMBRYONAL_CARCINOMA_UP	50	0.960149	0.480665	0.978916	0.345297	0.828255	0.393847	0.161937	0.369435	0.943765	0.402935	0.522806	0.324193	0.519425	0.0345208	0.0671559	0.0329706	0.177303	0.0356822
KUMAR_AUTOPHAGY_NETWORK	83	0.960937	0.455263	0.978916	0.023803	0.97668	0.162699	0.119343	0.322677	0.54449	0.415741	0.0402016	0.184941	0.958143	0.0345208	0.990246	0.420736	0.972658	0.349345
KYNG_DNA_DAMAGE_BY_4NQO_OR_UV	81	0.00334179	0.027078	0.370072	0.152263	0.0787136	0.0284077	0.531754	0.340714	0.330021	0.385224	0.93888	0.439682	0.640461	0.363619	0.990246	0.43995	0.956538	0.39095
KYNG_DNA_DAMAGE_BY_GAMMA_AND_UV_RADIATION	149	0.149733	0.227037	0.978916	0.398875	0.889489	0.368177	0.794046	0.0268873	0.970983	0.250286	0.899946	0.44075	0.279847	0.299745	0.914134	0.0329706	0.570913	0.0356822
KYNG_ENVIRONMENTAL_STRESS_RESPONSE_NOT_BY_GAMMA_IN_WS	44	0.0508091	0.311081	0.603187	0.345297	0.0150944	0.336289	0.228354	0.47318	0.740509	0.0333159	0.376791	0.359831	0.140102	0.0345208	0.956462	0.369613	0.77344	0.235034
KYNG_WERNER_SYNDROM_AND_NORMAL_AGING_DN	281	0.00506469	0.311081	0.463979	0.323029	0.628178	0.399754	0.0820932	0.380337	0.000415	0.358661	0.00990564	0.331164	0.824796	0.476098	0.901387	0.382529	0.119968	0.339881
LE_SKI_TARGETS_UP	43	0.532879	0.251657	0.284296	0.345297	0.241725	0.194136	0.00112898	0.0268873	0.970983	0.376246	0.0547977	0.0267367	0.958143	0.372628	0.990246	0.448649	0.972658	0.349345
LEE_EARLY_T_LYMPHOCYTE_DN	92	0.446296	0.445827	0.875847	0.411169	0.863953	0.497345	0.204571	0.0268873	0.970983	0.376246	0.747704	0.0267367	0.521581	0.0345208	0.990246	0.376395	0.813095	0.212999
LEE_METASTASIS_AND_ALTERNATIVE_SPLICING_UP	112	0.241324	0.169878	0.978916	0.369643	0.250577	0.261507	0.0395183	0.289704	0.717144	0.385996	0.240049	0.309422	0.093458	0.0345208	0.990246	0.420736	0.239459	0.0356822
LI_CYTIDINE_ANALOG_PATHWAY	17	0.0159651	0.402365	0.0643641	0.152263	0.00840588	0.389274	0.898122	0.440538	0.255864	0.376246	0.0547977	0.373316	0.167916	0.0345208	0.990246	0.454009	0.66398	0.377308
LI_WILMS_TUMOR_VS_FETAL_KIDNEY_1_DN	236	0.781642	0.311081	0.373981	0.246124	0.13822	0.336289	0.000260614	0.346929	0.520662	0.415741	0.133362	0.359831	0.00430602	0.348317	0.990246	0.282031	0.00314239	0.349345
LI_WILMS_TUMOR_VS_FETAL_KIDNEY_2_DN	104	0.929974	0.391521	0.866504	0.234233	0.97668	0.312061	0.0387747	0.0268873	0.920474	0.196046	0.154567	0.0267367	0.673816	0.299745	0.990246	0.204327	0.429664	0.349345
LINDSTEDT_DENDRITIC_CELL_MATURATION_A	89	0.000872686	0.266883	0.167591	0.352488	0.0360769	0.312061	0.0889184	0.166362	0.756832	0.196046	0.168541	0.363446	0.0429988	0.409497	0.517169	0.437372	0.107297	0.349345
LIU_CDX2_TARGETS_UP	26	0.841486	0.27846	0.871336	0.13701	0.97668	0.336435	0.0383388	0.0268873	0.283914	0.0333159	0.406085	0.414731	0.958143	0.348317	0.990246	0.440152	0.922538	0.453254
LIU_IL13_PRIMING_MODEL	27	0.0520182	0.371342	0.431445	0.288862	0.329911	0.381122	0.334176	0.305218	0.0133901	0.0333159	0.00351829	0.383179	0.131733	0.392317	0.533992	0.369613	0.901043	0.360389
LIU_TARGETS_OF_VMYB_VS_CMYB_UP	21	0.026396	0.027078	0.978916	0.323029	0.561687	0.177581	0.782419	0.444848	0.187099	0.0333159	0.118293	0.331164	0.701525	0.460191	0.990246	0.382529	0.710158	0.416698
LIU_VMYB_TARGETS_UP	197	0.196457	0.388459	0.25127	0.152263	0.555511	0.30716	0.182184	0.47318	0.00532206	0.376246	0.012785	0.402242	0.0540548	0.299745	0.247036	0.454009	0.0224858	0.349345
LOPEZ_MBD_TARGETS_IMPRINTED_AND_X_LINKED	22	0.960149	0.027078	0.978916	0.323029	0.97668	0.226282	0.681936	0.307687	0.970983	0.0333159	0.819326	0.370931	0.946926	0.0345208	0.565798	0.188388	0.554083	0.413261
LU_TUMOR_ENDOTHELIAL_MARKERS_UP	29	0.960149	0.435367	0.884554	0.369538	0.97668	0.386904	0.0525377	0.0268873	0.343023	0.0333159	0.132524	0.0267367	0.582392	0.348317	0.990246	0.330625	0.960183	0.349345
LU_TUMOR_VASCULATURE_DN	12	0.955866	0.311081	0.978916	0.526102	0.97668	0.336289	0.997997	0.0268873	0.970983	0.389254	0.962505	0.0267367	0.43558	0.0345208	0.990246	0.392081	0.972658	0.35652
LU_TUMOR_VASCULATURE_UP	40	0.960149	0.430261	0.978916	0.369538	0.97668	0.381122	0.00581147	0.0268873	0.87976	0.349022	0.140322	0.0267367	0.543603	0.348317	0.990246	0.429894	0.972658	0.349345
LUI_THYROID_CANCER_PAX8_PPARG_DN	46	0.0126188	0.445827	0.978916	0.321742	0.409048	0.43177	0.00479936	0.252132	0.633401	0.349022	0.235047	0.331164	0.0596076	0.343023	0.990246	0.320034	0.178509	0.0356822
LY_AGING_PREMATURE_DN	40	0.369763	0.027078	0.445852	0.475333	0.547753	0.0284077	0.0138836	0.305218	0.108276	0.19423	0.245326	0.487404	0.958143	0.348317	0.990246	0.367901	0.644859	0.384879
MACLACHLAN_BRCA1_TARGETS_DN	23	0.0272344	0.350354	0.185228	0.441553	0.0812505	0.312061	0.00700609	0.0268873	0.970983	0.47993	0.163422	0.331164	0.288506	0.343023	0.990246	0.434896	0.0848684	0.35652
MAHADEVAN_GIST_MORPHOLOGICAL_SWITCH	21	0.827593	0.447547	0.978916	0.412478	0.97668	0.403117	0.00328172	0.0268873	0.658923	0.43454	0.114579	0.0267367	0.755468	0.348317	0.990246	0.367531	0.972658	0.395286
MAHADEVAN_IMATINIB_RESISTANCE_DN	18	0.960937	0.298281	0.978916	0.023803	0.97668	0.264221	0.894441	0.263084	0.62297	0.0333159	0.843714	0.0267367	0.958143	0.299745	0.990246	0.282031	0.972658	0.349345
MAINA_HYPOXIA_VHL_TARGETS_UP	12	0.0888988	0.311081	0.045058	0.242054	0.0260024	0.381122	0.526748	0.252132	0.275457	0.331545	0.173903	0.0267367	0.958143	0.453111	0.495133	0.444091	0.48464	0.208146
MANN_RESPONSE_TO_AMIFOSTINE_UP	20	0.0294531	0.329472	0.297792	0.023803	0.628231	0.336289	0.0522994	0.380337	0.34571	0.402935	0.00344681	0.257509	0.543683	0.463298	0.154081	0.206378	0.499827	0.431142
MARIADASON_RESPONSE_TO_BUTYRATE_CURCUMIN_SULINDAC_TSA_1	15	0.615739	0.287717	0.978916	0.373995	0.767866	0.261507	0.0036923	0.161584	0.583635	0.427616	0.112146	0.263538	0.00741359	0.0345208	0.990246	0.446318	0.507073	0.402046
MARKS_HDAC_TARGETS_DN	25	0.157474	0.345833	0.21975	0.023803	0.168733	0.0284077	0.00130273	0.322677	0.664848	0.36427	0.154729	0.363446	0.239157	0.439533	0.441577	0.352676	0.298836	0.349345
MARKS_HDAC_TARGETS_UP	38	0.324762	0.027078	0.978916	0.242054	0.6797	0.389274	0.110568	0.0268873	0.0481068	0.376246	0.126204	0.165589	0.312477	0.397543	0.979034	0.398872	0.190749	0.43292
MCLACHLAN_DENTAL_CARIES_UP	270	0.813437	0.169878	0.43948	0.234233	0.97668	0.0284077	0.0650645	0.0268873	0.970983	0.130753	0.115352	0.0267367	0.728073	0.453111	0.990246	0.282031	0.758505	0.212999
MEINHOLD_OVARIAN_CANCER_LOW_GRADE_DN	30	0.680588	0.530417	0.978916	0.023803	0.0270731	0.359607	0.0718247	0.258672	0.518528	0.376246	0.0550077	0.257509	0.0389421	0.348317	0.990246	0.444759	0.406856	0.391255
MELLMAN_TUT1_TARGETS_UP	30	0.435498	0.251657	0.342994	0.152263	0.643503	0.434253	0.53098	0.0268873	0.909808	0.303317	0.225684	0.0267367	0.82557	0.375049	0.990246	0.0329706	0.630746	0.413261
MIKI_COEXPRESSED_WITH_CYP19A1	5	0.537119	0.027078	0.973034	0.023803	0.974449	0.0284077	0.618278	0.437263	0.970983	0.427616	0.661075	0.397273	0.623485	0.348317	0.990246	0.410701	0.492789	0.402046
MIKKELSEN_MCV6_ICP_WITH_H3K4ME3_AND_H3K27ME3	37	0.976827	0.027078	0.980708	0.242054	1	0.336289	0.960075	0.481303	0.928043	0.0333159	0.959227	0.0267367	0.958143	0.359777	0.990246	0.441671	0.972658	0.388386
MIKKELSEN_MEF_LCP_WITH_H3K4ME3	120	0.824751	0.311081	0.980413	0.023803	0.97668	0.0284077	0.849218	0.322677	0.970983	0.41108	0.95078	0.0267367	0.958143	0.413296	0.990246	0.342678	0.972658	0.43292
MIPS_BRAFT_COMPLEX	12	0.0157321	0.169878	0.022479	0.023803	0.165128	0.177581	0.949863	0.258672	0.910453	0.385224	0.933861	0.331164	0.442339	0.299745	0.537858	0.282031	0.180041	0.313272
MIPS_C_COMPLEX_SPLICEOSOME	75	0.0696757	0.287717	0.240186	0.348499	0.0118766	0.336435	0.342758	0.389447	0.78844	0.376246	0.724104	0.356822	0.230976	0.299745	0.00256433	0.310539	0.04968	0.305603
MIPS_CDC5L_COMPLEX	34	0.34319	0.027078	0.776693	0.323029	0.511873	0.312061	0.948365	0.305218	0.219773	0.19423	0.698256	0.460757	0.0196137	0.343023	0.442401	0.0329706	0.250577	0.305603
MIPS_DDB2_COMPLEX	15	0.510162	0.435367	0.0740479	0.345297	0.0259247	0.398347	0.736715	0.420968	0.952623	0.358661	0.122433	0.363446	0.744215	0.363619	0.267559	0.0329706	0.126912	0.0356822
MIPS_DSS1_COMPLEX	13	0.63442	0.436468	0.297792	0.023803	0.220515	0.406454	0.269768	0.346929	0.970983	0.376246	0.602354	0.442936	0.544054	0.363619	0.990246	0.0329706	0.603236	0.0356822
MIPS_EMERIN_COMPLEX_25	18	0.103332	0.251657	0.149699	0.26473	0.0333584	0.226282	0.424582	0.407797	0.929081	0.40601	0.200822	0.373316	0.114129	0.0345208	0.493185	0.265474	0.464393	0.0356822
MIPS_EMERIN_COMPLEX_52	29	0.2124	0.311081	0.543713	0.023803	0.0582948	0.0284077	0.580049	0.390571	0.33327	0.504226	0.225102	0.319053	0.215638	0.0345208	0.917831	0.310539	0.627709	0.349345
MIPS_MLL1_WDR5_COMPLEX	30	0.257954	0.311081	0.259831	0.253341	0.125093	0.364598	0.916143	0.322677	0.232525	0.0333159	0.0144107	0.0267367	0.728073	0.469555	0.628962	0.434312	0.553083	0.408527
MIPS_MRNA_DECAY_COMPLEX	10	0.167409	0.169878	0.244654	0.023803	0.335356	0.0284077	0.234988	0.317946	0.511337	0.0333159	0.598843	0.331164	0.455527	0.348317	0.381608	0.330625	0.551212	0.367497
MIPS_RC_COMPLEX_DURING_S_PHASE_OF_CELL_CYCLE	14	0.609623	0.255442	0.00710055	0.288862	0.0192809	0.264221	0.378448	0.377214	0.970983	0.512821	0.808707	0.434383	0.0452477	0.343023	0.615145	0.282031	0.118885	0.349345
MIPS_RSMAD_COMPLEX	27	0.0213359	0.313448	0.500509	0.455034	0.0233055	0.458201	0.305171	0.422746	0.867343	0.42282	0.478081	0.423699	0.0133186	0.272714	0.990246	0.429894	0.122349	0.442521
MIPS_TNF_ALPHA_NF_KAPPA_B_SIGNALING_COMPLEX_3	20	0.351706	0.403791	0.133073	0.367938	0.0704965	0.436717	0.114842	0.359558	0.0236422	0.0333159	0.55513	0.393008	0.462418	0.343023	0.029241	0.330625	0.681296	0.442521
MISHRA_CARCINOMA_ASSOCIATED_FIBROBLAST_DN	39	0.134229	0.419304	0.206647	0.449305	0.378965	0.399754	0.000138333	0.0268873	0.824997	0.415741	0.000225917	0.251894	0.958143	0.348317	0.990246	0.446318	0.975696	0.413261
MITSIADES_RESPONSE_TO_APLIDIN_DN	457	0.0379982	0.332578	0.654896	0.430146	0.0796066	0.370592	0.00362868	0.453888	0.74999	0.459742	0.805942	0.382894	0.00041956	0.348317	0.800875	0.398872	0.0654004	0.349345
MIYAGAWA_TARGETS_OF_EWSR1_ETS_FUSIONS_DN	390	0.612356	0.262405	0.978916	0.403551	0.757381	0.312061	0.0112196	0.0268873	0.970983	0.414085	0.0506107	0.0267367	0.415841	0.348317	0.990246	0.352676	0.651285	0.303016
MONTERO_THYROID_CANCER_POOR_SURVIVAL_DN	17	0.0286984	0.391521	0.0859753	0.242054	0.571932	0.403117	0.977982	0.0268873	0.812539	0.358661	0.959227	0.398281	0.851997	0.0345208	0.990246	0.446081	0.837506	0.349345
MULLIGHAN_NPM1_MUTATED_SIGNATURE_1_UP	379	0.0211233	0.027078	0.674099	0.404878	0.248487	0.439537	0.154753	0.442131	0.0419494	0.376246	0.409329	0.421846	0.815985	0.372628	0.720133	0.440152	0.431434	0.429057
MULLIGHAN_NPM1_MUTATED_SIGNATURE_2_DN	102	0.107926	0.345833	0.473748	0.367938	0.103402	0.399754	0.74948	0.340714	0.481636	0.411912	0.0281084	0.331164	0.411702	0.0345208	0.90036	0.364355	0.213858	0.0356822
MYLLYKANGAS_AMPLIFICATION_HOT_SPOT_17	33	0.0673517	0.382792	0.830814	0.423668	0.210419	0.459508	0.192948	0.399619	0.862932	0.312951	0.959227	0.373316	0.0738267	0.0345208	0.0221309	0.188388	0.0745419	0.0356822
MYLLYKANGAS_AMPLIFICATION_HOT_SPOT_18	12	0.39129	0.51554	0.847376	0.445898	0.580364	0.439537	0.246996	0.47687	0.232525	0.0333159	0.043234	0.419227	0.489588	0.413296	0.474245	0.330625	0.968643	0.0356822
NAKAMURA_ADIPOGENESIS_EARLY_DN	86	0.435588	0.027078	0.983848	0.430146	0.950995	0.411229	0.15887	0.0268873	0.851577	0.416812	0.0909742	0.251894	0.174917	0.0345208	0.990246	0.414196	0.82192	0.313272
NAKAMURA_METASTASIS	75	0.0467405	0.243304	0.978916	0.323029	0.606739	0.439537	0.322735	0.305218	0.864341	0.39963	0.291757	0.331164	0.570588	0.0345208	0.485245	0.282031	0.860065	0.0356822
NAM_FXYD5_TARGETS_DN	34	0.592107	0.353363	0.0705186	0.023803	0.0148059	0.177581	0.118377	0.440538	0.47236	0.376246	0.257191	0.438076	0.093458	0.0345208	0.990246	0.367901	0.0859857	0.212999
NEBEN_AML_WITH_FLT3_OR_NRAS_DN	12	0.408034	0.372997	0.0344082	0.348499	0.37082	0.411229	0.0610813	0.0268873	0.248238	0.349022	0.00389336	0.0788843	0.899292	0.425552	0.194204	0.204327	0.219018	0.303016
NIELSEN_GIST	149	0.00163491	0.027078	0.311552	0.323029	0.00191432	0.177581	0.336686	0.322677	0.860551	0.391549	0.957632	0.370931	0.958143	0.476098	0.990246	0.426362	0.865982	0.425334
NIKOLSKY_BREAST_CANCER_17P11_AMPLICON	12	0.627898	0.338191	0.269764	0.023803	0.187474	0.264221	0.39958	0.0268873	0.970983	0.385996	0.357576	0.0267367	0.684608	0.348317	0.676684	0.376395	0.48008	0.349345
NIKOLSKY_BREAST_CANCER_17Q21_Q25_AMPLICON	302	0.0428489	0.358146	0.0222358	0.253341	0.119917	0.322875	0.0307751	0.380337	0.496258	0.402935	0.154729	0.263538	0.93331	0.343023	0.850517	0.398872	0.931474	0.413261
NIKOLSKY_BREAST_CANCER_6P24_P22_AMPLICON	29	0.895201	0.391521	0.978916	0.369643	0.97668	0.408272	0.672486	0.322677	0.470056	0.303317	0.73909	0.36611	0.0322875	0.0345208	0.761779	0.367901	0.759209	0.0356822
NING_CHRONIC_OBSTRUCTIVE_PULMONARY_DISEASE_DN	171	0.000133497	0.338191	0.272246	0.389125	0.000510769	0.353916	0.0783332	0.429584	0.32895	0.380208	0.25396	0.0267367	0.760106	0.376423	0.990246	0.348104	0.347191	0.438918
NUNODA_RESPONSE_TO_DASATINIB_IMATINIB_UP	44	0.852797	0.364222	0.405164	0.545143	0.97668	0.368177	0.026659	0.0268873	0.0359798	0.349022	0.0622138	0.36611	0.378327	0.42729	0.990246	0.444759	0.911956	0.395286
ODONNELL_TARGETS_OF_MYC_AND_TFRC_DN	82	0.0614217	0.311081	0.416018	0.023803	0.329645	0.336289	0.000481767	0.346929	0.936779	0.441253	0.122433	0.516488	0.0492508	0.348317	0.990246	0.398872	0.198089	0.349345
ODONNELL_TARGETS_OF_MYC_AND_TFRC_UP	127	0.705048	0.388459	0.929077	0.394663	0.97668	0.423177	0.00861341	0.0268873	0.839763	0.312951	0.0894491	0.0267367	0.894484	0.439533	0.990246	0.367901	0.543051	0.35652
OLSSON_E2F3_TARGETS_UP	51	0.0361972	0.338191	0.0534124	0.323029	0.0129869	0.403117	0.218051	0.161584	0.0459512	0.349022	0.591437	0.383179	0.958143	0.434723	0.738935	0.282031	0.980337	0.41157
ONKEN_UVEAL_MELANOMA_DN	856	0.00819684	0.378308	0.458416	0.288862	0.231001	0.423177	0.0295126	0.409927	0.649851	0.487793	0.133107	0.0267367	0.0879107	0.363619	0.054171	0.330625	0.0524177	0.349345
OZANNE_AP1_TARGETS_DN	13	0.827537	0.311081	0.90786	0.023803	0.815989	0.50606	0.0887379	0.359558	0.750144	0.358661	0.502235	0.152112	0.134416	0.0345208	0.0556689	0.382529	0.00543438	0.208146
PALOMERO_GSI_SENSITIVITY_UP	15	0.418634	0.027078	0.978916	0.457277	0.889489	0.264221	0.948365	0.456272	0.970983	0.445659	0.959227	0.414731	0.63578	0.272714	0.193115	0.0329706	0.362995	0.0356822
PENG_GLUTAMINE_DEPRIVATION_UP	55	0.146546	0.255442	0.0968193	0.023803	0.0107264	0.497345	0.85602	0.383828	0.949708	0.42282	0.634194	0.382894	0.743813	0.437267	0.990246	0.0329706	0.45441	0.35652
PETROVA_PROX1_TARGETS_UP	43	0.302538	0.168938	0.00287068	0.023803	0.191814	0.177581	0.541609	0.322677	0.970983	0.477507	0.0967637	0.402242	0.0058839	0.348317	0.390784	0.282031	0.210623	0.349345
PICCALUGA_ANGIOIMMUNOBLASTIC_LYMPHOMA_UP	338	0.960149	0.417043	0.978916	0.457277	0.97668	0.493881	0.129697	0.0268873	0.95527	0.19423	0.107371	0.0267367	0.467951	0.0345208	0.990246	0.417228	0.952653	0.413261
PID_ARF_3PATHWAY	35	0.0118332	0.360189	0.978916	0.402187	0.0431065	0.363073	0.565974	0.41406	0.387316	0.358661	0.658565	0.391098	0.266226	0.0345208	0.990246	0.418767	0.653116	0.347091
PID_ARF6_TRAFFICKINGPATHWAY	70	0.960149	0.402822	0.978916	0.023803	0.97668	0.0284077	0.670982	0.284925	0.970983	0.19423	0.959227	0.309422	0.958143	0.299745	0.990246	0.282031	0.972658	0.0356822
PID_ATR_PATHWAY	59	0.151002	0.210622	0.188783	0.152263	0.238227	0.0284077	0.705116	0.37256	0.970983	0.487793	0.959227	0.540283	0.00518157	0.343023	0.332711	0.282031	0.0251344	0.349345
PID_CDC42_PATHWAY	131	0.960149	0.027078	0.978916	0.369538	0.97668	0.0284077	0.202376	0.322677	0.970983	0.460446	0.959227	0.0267367	0.958143	0.312348	0.990246	0.372775	0.972658	0.347091
PID_CXCR4_PATHWAY	131	0.960149	0.155203	0.978916	0.152263	0.97668	0.411229	0.847866	0.0268873	0.909755	0.0333159	0.563939	0.283589	0.939356	0.452661	0.990246	0.442263	0.756967	0.0356822
PID_DNAPK_PATHWAY	14	0.588305	0.388459	0.486198	0.023803	0.961342	0.381122	0.438865	0.322677	0.0820376	0.0333159	0.191166	0.0267367	0.416031	0.363619	0.115015	0.329914	0.556296	0.44846
PID_GLYPICAN_1PATHWAY	41	0.378338	0.394742	0.978916	0.023803	0.97668	0.336289	0.245693	0.335984	0.773017	0.385224	0.959227	0.407797	0.23073	0.215706	0.479303	0.0329706	0.417093	0.0356822
PID_HEDGEHOG_GLIPATHWAY	77	0.199455	0.359264	0.626097	0.341431	0.189024	0.459508	0.916065	0.0268873	0.970983	0.0333159	0.94533	0.0267367	0.828252	0.348317	0.990246	0.437372	0.638503	0.402046
PID_INTEGRIN1_PATHWAY	110	0.102423	0.298281	0.978916	0.152263	0.372534	0.312061	0.00373246	0.0268873	0.499287	0.375999	0.16716	0.0267367	0.541646	0.299745	0.990246	0.364355	0.59725	0.349345
PID_INTEGRIN3_PATHWAY	95	0.252692	0.311081	0.835506	0.150315	0.942486	0.336289	0.00308689	0.0268873	0.4075	0.376246	0.290134	0.0267367	0.134275	0.343023	0.786605	0.204327	0.189494	0.349345
PID_PRLSIGNALINGEVENTSPATHWAY	36	0.960149	0.027078	0.978916	0.023803	0.780903	0.312061	0.000138333	0.322677	0.970983	0.429873	0.65985	0.454779	0.144624	0.365406	0.990246	0.372775	0.5807	0.405724
PID_SYNDECAN_1_PATHWAY	66	0.71629	0.391521	0.978916	0.398875	0.801876	0.423835	0.00630857	0.0268873	0.970983	0.416812	0.235936	0.0267367	0.798091	0.234074	0.990246	0.426362	0.706271	0.362731
PID_SYNDECAN_2_PATHWAY	64	0.34319	0.255442	0.978916	0.288862	0.825957	0.336289	0.000138333	0.0268873	0.22492	0.383368	0.0263241	0.251894	0.94478	0.343023	0.799208	0.472962	0.738649	0.429057
PID_SYNDECAN_4_PATHWAY	56	0.263649	0.372997	0.903746	0.152263	0.214592	0.363073	0.326167	0.0268873	0.50379	0.0333159	0.289819	0.0267367	0.417008	0.299745	0.990246	0.426362	0.306809	0.35652
PID_TCR_PATHWAY	72	0.837633	0.337473	0.978916	0.367938	0.97668	0.423835	0.948365	0.245956	0.93246	0.376246	0.959227	0.324193	0.364261	0.0345208	0.529847	0.0329706	0.72935	0.0356822
PID_TRKRPATHWAY	86	0.913756	0.027078	0.978916	0.023803	0.97668	0.0284077	0.812001	0.213188	0.970983	0.376246	0.384157	0.397107	0.127707	0.332152	0.990246	0.407807	0.397363	0.349345
PID_VEGF_VEGFR_PATHWAY	21	0.863188	0.360189	0.978916	0.023803	0.97668	0.177581	0.35037	0.409927	0.946648	0.294664	0.51991	0.331164	0.291173	0.388214	0.990246	0.0329706	0.654354	0.0356822
PID_VEGFR1_PATHWAY	48	0.504379	0.402822	0.923797	0.023803	0.97668	0.271573	0.00807057	0.444848	0.865238	0.425868	0.714511	0.423699	0.141395	0.413296	0.890083	0.204327	0.0990092	0.0356822
POMEROY_MEDULLOBLASTOMA_DESMOPLASIC_VS_CLASSIC_UP	78	0.247794	0.430261	0.907954	0.023803	0.490528	0.264221	0.0658966	0.0268873	0.970983	0.312951	0.21104	0.339189	0.0238962	0.215706	0.738935	0.352676	0.36805	0.377308
PROVENZANI_METASTASIS_DN	213	0.000571557	0.266883	0.978916	0.466875	0.624856	0.336289	0.000138333	0.161584	0.644207	0.376246	0.000225917	0.168194	0.237723	0.299745	0.720133	0.410701	0.220242	0.303016
PUJANA_BREAST_CANCER_LIT_INT_NETWORK	160	0.140267	0.287717	0.0367548	0.023803	0.310748	0.364598	0.0761391	0.346929	0.940622	0.416812	0.199776	0.504093	0.00193539	0.343023	0.960748	0.282031	0.0795186	0.349345
RAGHAVACHARI_PLATELET_SPECIFIC_GENES	131	0.960149	0.279438	0.978916	0.451673	0.97668	0.162699	0.0377411	0.0268873	0.77001	0.294664	0.959227	0.0267367	0.258202	0.407133	0.990246	0.4319	0.39209	0.43292
REACTOME_ACTIVATED_TLR4_SIGNALLING	118	0.679865	0.027078	0.474405	0.442897	0.97668	0.0284077	0.109639	0.362928	0.677061	0.371741	0.925451	0.0267367	0.958143	0.215706	0.689161	0.426362	0.728858	0.453254
REACTOME_ACTIVATION_OF_CHAPERONES_BY_ATF6_ALPHA	25	0.0164411	0.169878	0.170641	0.150315	0.0114982	0.398806	0.654938	0.417268	0.44523	0.358661	0.534178	0.331164	0.00285162	0.312348	0.990246	0.390316	0.0746039	0.349345
REACTOME_ACYL_CHAIN_REMODELLING_OF_PE	16	0.0172464	0.027078	0.427541	0.234233	0.145733	0.0284077	0.11558	0.213188	0.2607	0.196046	0.26185	0.421846	0.688582	0.472962	0.990246	0.413041	0.972658	0.367497
REACTOME_AMINO_ACID_TRANSPORT_ACROSS_THE_PLASMA_MEMBRANE	36	0.336601	0.359264	0.978916	0.499712	0.635548	0.403117	0.672436	0.362928	0.162677	0.376246	0.946366	0.402242	0.00177581	0.0345208	0.423683	0.444759	0.0267005	0.349345
REACTOME_APOPTOSIS	173	0.318957	0.169878	0.298761	0.323029	0.398819	0.435115	0.511219	0.448477	0.184895	0.298904	0.00278686	0.0267367	0.455493	0.452661	0.233043	0.0329706	0.456095	0.303016
REACTOME_CDC6_ASSOCIATION_WITH_THE_ORC_ORIGIN_COMPLEX	10	0.240593	0.311081	0.157364	0.023803	0.0209712	0.261507	0.41431	0.430952	0.276322	0.19423	0.159677	0.168194	0.0971159	0.299745	0.304838	0.282031	0.0311575	0.349345
REACTOME_CHYLOMICRON_MEDIATED_LIPID_TRANSPORT	15	0.576893	0.398646	0.170641	0.369643	0.97668	0.417574	0.517854	0.322677	0.612999	0.411912	0.404884	0.445216	0.312651	0.348317	0.732154	0.0329706	0.00279767	0.0356822
REACTOME_COLLAGEN_FORMATION	71	0.4968	0.329472	0.978916	0.392007	0.971103	0.386904	0.201661	0.0268873	0.860766	0.376246	0.55513	0.0267367	0.302005	0.0345208	0.990246	0.398872	0.573421	0.349345
REACTOME_CYTOKINE_SIGNALING_IN_IMMUNE_SYSTEM	362	0.0401871	0.311081	0.248819	0.451673	0.200316	0.0284077	0.0254839	0.322677	0.598368	0.512821	0.390387	0.306023	0.0685012	0.409497	0.990246	0.398872	0.073719	0.402046
REACTOME_E2F_ENABLED_INHIBITION_OF_PRE_REPLICATION_COMPLEX_FORMATION	15	0.0461502	0.287717	0.0793636	0.023803	0.305167	0.0284077	0.584498	0.322677	0.970983	0.358661	0.391119	0.274328	0.0579966	0.348317	0.990246	0.398872	0.171336	0.349345
REACTOME_ENDOSOMAL_SORTING_COMPLEX_REQUIRED_FOR_TRANSPORT_ESCRT	20	0.102883	0.436468	0.276627	0.350362	0.802387	0.415959	0.444374	0.289704	0.205797	0.349022	0.134786	0.0267367	0.0116598	0.355991	0.867943	0.0329706	0.11566	0.349345
REACTOME_ENDOSOMAL_VACUOLAR_PATHWAY	19	0.184749	0.415904	0.142551	0.350362	0.15513	0.411229	0.801986	0.335984	0.977313	0.19423	0.959227	0.274328	0.000232805	0.0345208	0.990246	0.352676	0.00602842	0.349345
REACTOME_FATTY_ACID_TRIACYLGLYCEROL_AND_KETONE_BODY_METABOLISM	248	0.0288122	0.425116	0.0831044	0.023803	0.347422	0.363073	0.142562	0.322677	0.0949404	0.28657	0.23507	0.309422	0.0793883	0.392317	0.254575	0.440921	0.032453	0.416698
REACTOME_FATTY_ACYL_COA_BIOSYNTHESIS	25	0.531141	0.169878	0.978916	0.023803	0.776272	0.336435	0.877395	0.322677	0.646852	0.39963	0.441691	0.165589	0.00619135	0.0345208	0.990246	0.372775	0.43048	0.349345
REACTOME_FGFR1_LIGAND_BINDING_AND_ACTIVATION	8	0.0218487	0.027078	0.978916	0.445898	0.628231	0.312061	0.948365	0.383828	0.970983	0.0333159	0.959227	0.257509	0.957256	0.388214	0.990246	0.398872	0.972658	0.349345
REACTOME_G_ALPHA_I_SIGNALLING_EVENTS	95	0.960149	0.332578	0.978916	0.023803	0.97668	0.30716	0.948365	0.437263	0.970983	0.0333159	0.966464	0.0267367	0.928099	0.359777	0.990246	0.444091	0.816772	0.44846
REACTOME_GABA_RECEPTOR_ACTIVATION	42	0.969181	0.313448	0.998239	0.023803	0.97668	0.423835	0.948365	0.389447	0.98863	0.0333159	0.959227	0.0267367	0.870065	0.299745	0.990246	0.330625	0.417863	0.349345
REACTOME_GAP_JUNCTION_TRAFFICKING	27	0.556208	0.320672	0.741976	0.350362	0.252435	0.368177	0.224733	0.322677	0.804693	0.41108	0.0170908	0.0267367	0.958143	0.299745	0.990246	0.413041	0.972658	0.0356822
REACTOME_GLUTATHIONE_CONJUGATION	26	0.0428764	0.337473	0.324182	0.323029	0.889489	0.371366	0.359275	0.0268873	0.942025	0.376246	0.886352	0.0267367	0.958143	0.453111	0.990246	0.330625	0.972658	0.452599
REACTOME_GLYCOGEN_BREAKDOWN_GLYCOGENOLYSIS	12	0.645122	0.027078	0.128661	0.323029	0.513633	0.0284077	0.213847	0.0268873	0.499264	0.376246	0.596417	0.309422	0.554008	0.476098	0.930412	0.446318	0.0739523	0.377308
REACTOME_GOLGI_ASSOCIATED_VESICLE_BIOGENESIS	76	0.21315	0.366815	0.978916	0.402187	0.364233	0.322875	0.0197363	0.0268873	0.8694	0.358661	0.584373	0.324193	0.218723	0.0345208	0.990246	0.454009	0.5807	0.377308
REACTOME_HYALURONAN_METABOLISM	21	0.134367	0.375613	0.82408	0.348499	0.276073	0.435115	0.177151	0.0268873	0.977313	0.349022	0.0968838	0.251894	0.273961	0.0345208	0.745073	0.282031	0.399111	0.0356822
REACTOME_INNATE_IMMUNE_SYSTEM	261	0.774843	0.027078	0.978916	0.378099	0.904238	0.0284077	0.0640879	0.506725	0.739836	0.41108	0.591696	0.0267367	0.73855	0.384191	0.990246	0.474825	0.91692	0.41157
REACTOME_INSULIN_SYNTHESIS_AND_PROCESSING	34	0.854322	0.311081	0.978916	0.406738	0.97668	0.435115	0.456467	0.0268873	0.970983	0.402935	0.672681	0.0267367	0.0544666	0.0345208	0.990246	0.442263	0.882236	0.305603
REACTOME_INTEGRATION_OF_PROVIRUS	18	0.431991	0.425116	0.0724103	0.321742	0.246806	0.423177	0.724701	0.45912	0.0747188	0.0333159	0.0154519	0.0267367	0.0502035	0.343023	0.0778699	0.310539	0.077974	0.349345
REACTOME_INTERFERON_SIGNALING	216	0.0135992	0.311081	0.0590458	0.396823	0.00417169	0.0284077	0.295511	0.399619	0.740636	0.19423	0.165245	0.331164	0.0850504	0.441626	0.990246	0.390316	0.0825868	0.402046
REACTOME_INTRINSIC_PATHWAY_FOR_APOPTOSIS	40	0.82499	0.394742	0.973034	0.441553	0.97668	0.419154	0.628241	0.429584	0.0505293	0.0333159	0.897933	0.398281	0.0831424	0.0345208	0.478693	0.206378	0.199516	0.0356822
REACTOME_MEIOSIS	75	0.247283	0.027078	0.165433	0.150315	0.133336	0.354872	0.758396	0.430952	0.920474	0.312951	0.959227	0.0267367	0.130654	0.0345208	0.457405	0.282031	0.513896	0.212999
REACTOME_MHC_CLASS_II_ANTIGEN_PRESENTATION	105	0.674038	0.027078	0.978916	0.13701	0.97668	0.0284077	0.517854	0.362928	0.862508	0.358661	0.0204167	0.463704	0.41457	0.453111	0.993519	0.367901	0.968393	0.362731
REACTOME_MYOGENESIS	44	0.661852	0.027078	0.978916	0.475333	0.946922	0.417574	0.802422	0.0268873	0.970983	0.28657	0.959227	0.0267367	0.653937	0.443411	0.990246	0.352676	0.911956	0.405724
REACTOME_NCAM1_INTERACTIONS	53	0.960149	0.311081	0.980708	0.44807	0.97668	0.417574	0.612562	0.0268873	0.627252	0.0333159	0.485063	0.0267367	0.763121	0.348317	0.990246	0.441671	0.804544	0.392798
REACTOME_NEGATIVE_REGULATION_OF_THE_PI3K_AKT_NETWORK	20	0.931212	0.435367	0.604366	0.404878	0.949069	0.439537	0.369102	0.390571	0.970983	0.476086	0.490562	0.279139	0.308947	0.348317	0.00336882	0.0329706	0.0701528	0.0356822
REACTOME_NEGATIVE_REGULATORS_OF_RIG_I_MDA5_SIGNALING	54	0.0152221	0.027078	0.894558	0.396823	0.0193428	0.264221	0.0895377	0.346929	0.50132	0.47993	0.648576	0.438076	0.174917	0.443411	0.8817	0.440921	0.94344	0.362731
REACTOME_NGF_SIGNALLING_VIA_TRKA_FROM_THE_PLASMA_MEMBRANE	191	0.363965	0.027078	0.500509	0.364611	0.80596	0.442073	0.0136395	0.484441	0.7579	0.454395	0.0108145	0.359831	0.505784	0.42729	0.072542	0.282031	0.185768	0.360389
REACTOME_PHOSPHORYLATION_OF_CD3_AND_TCR_ZETA_CHAINS	8	0.939777	0.279438	0.978916	0.023803	0.97668	0.435115	0.965702	0.245956	0.970983	0.0333159	0.959227	0.0267367	0.958143	0.363619	0.990246	0.442263	0.706271	0.303016
REACTOME_PI3K_EVENTS_IN_ERBB2_SIGNALING	77	0.655819	0.427771	0.190209	0.323029	0.759048	0.398806	0.0861568	0.322677	0.970983	0.366049	0.405842	0.0267367	0.466551	0.443411	0.34906	0.0329706	0.228696	0.0356822
REACTOME_PLC_BETA_MEDIATED_EVENTS	54	0.727451	0.417043	0.947963	0.452983	0.483984	0.435115	0.0635667	0.444848	0.970983	0.0333159	0.959227	0.0267367	0.958143	0.0345208	0.990246	0.225472	0.972658	0.299843
REACTOME_POST_CHAPERONIN_TUBULIN_FOLDING_PATHWAY	18	0.797343	0.353363	0.83283	0.391127	0.648139	0.381122	0.0143374	0.284925	0.970983	0.366049	0.00268674	0.373316	0.00177581	0.299745	0.624523	0.441671	0.079846	0.349345
REACTOME_PPARA_ACTIVATES_GENE_EXPRESSION	161	0.302538	0.366815	0.142937	0.023803	0.691861	0.261507	0.19238	0.305218	0.17944	0.0333159	0.243031	0.0267367	0.583085	0.363619	0.767423	0.446081	0.544238	0.373938
REACTOME_PURINE_CATABOLISM	12	0.827974	0.497476	0.978916	0.369538	0.889489	0.363073	0.0720287	0.0268873	0.335731	0.36427	0.039344	0.0267367	0.383595	0.40222	0.66188	0.420736	0.970456	0.469892
REACTOME_PYRIMIDINE_METABOLISM	26	0.22329	0.394693	0.30374	0.023803	0.0814251	0.434253	0.0414459	0.0268873	0.83567	0.439592	0.158198	0.309422	0.230797	0.388214	0.990246	0.437372	0.803019	0.392798
REACTOME_REGULATION_OF_AMPK_ACTIVITY_VIA_LKB1	23	0.0670263	0.311081	0.32645	0.246124	0.226497	0.336435	0.0214462	0.161584	0.02162	0.358661	0.577337	0.360015	0.947816	0.380032	0.636431	0.0329706	0.277744	0.349345
REACTOME_REGULATION_OF_APOPTOSIS	54	0.0620819	0.251657	0.404647	0.150315	0.227589	0.335592	0.0765796	0.322677	0.839302	0.358661	0.00104127	0.0267367	0.0694238	0.363619	0.0647903	0.0329706	0.157248	0.208146
REACTOME_REGULATION_OF_INSULIN_SECRETION_BY_ACETYLCHOLINE	21	0.220621	0.027078	0.411896	0.023803	0.215722	0.0284077	0.516802	0.368775	0.970983	0.323559	0.908144	0.274328	0.958143	0.348317	0.990246	0.352676	0.972658	0.367497
REACTOME_REGULATORY_RNA_PATHWAYS	25	0.338113	0.27846	0.743873	0.352488	0.426813	0.363073	0.00881545	0.0268873	0.0486795	0.294664	0.570968	0.331164	0.423596	0.421154	0.612862	0.364355	0.113884	0.376158
REACTOME_RNA_POL_III_TRANSCRIPTION_TERMINATION	34	0.790237	0.255442	0.376852	0.023803	0.599459	0.336289	0.357649	0.395613	0.970983	0.385996	0.639865	0.331164	0.0890867	0.369735	0.0205585	0.0329706	0.0594393	0.349345
REACTOME_SEMA4D_INDUCED_CELL_MIGRATION_AND_GROWTH_CONE_COLLAPSE	32	0.697785	0.027078	0.978916	0.023803	0.620329	0.0284077	0.645385	0.453888	0.970983	0.380208	0.892345	0.457277	0.755468	0.380032	0.990246	0.418767	0.448743	0.349345
REACTOME_SHC1_EVENTS_IN_ERBB4_SIGNALING	35	0.720493	0.369186	0.978916	0.391127	0.97668	0.0284077	0.0269087	0.161584	0.970983	0.0333159	0.709718	0.309422	0.61584	0.472962	0.990246	0.367531	0.74917	0.349345
REACTOME_SIGNALING_BY_ACTIVATED_POINT_MUTANTS_OF_FGFR1	8	0.0218487	0.027078	0.978916	0.445898	0.628231	0.312061	0.948365	0.383828	0.970983	0.0333159	0.959227	0.257509	0.957256	0.388214	0.990246	0.398872	0.972658	0.349345
REACTOME_SIGNALLING_BY_NGF	306	0.336302	0.027078	0.667087	0.431548	0.680526	0.371366	0.0129258	0.46285	0.513542	0.454395	0.0156264	0.425388	0.553421	0.449838	0.745073	0.367901	0.375409	0.391255
REACTOME_SYNTHESIS_OF_PIPS_AT_THE_PLASMA_MEMBRANE	41	0.86164	0.335566	0.978916	0.35725	0.97668	0.312061	0.0708318	0.322677	0.0459512	0.0333159	0.383142	0.0267367	0.795128	0.44751	0.990246	0.367901	0.616359	0.349345
REACTOME_SYNTHESIS_OF_VERY_LONG_CHAIN_FATTY_ACYL_COAS	21	0.837052	0.311081	0.978916	0.197917	0.920252	0.381122	0.903366	0.263084	0.649745	0.437085	0.682929	0.0267367	0.0339378	0.0345208	0.990246	0.372775	0.681734	0.212999
REACTOME_TRANSCRIPTIONAL_ACTIVITY_OF_SMAD2_SMAD3_SMAD4_HETEROTRIMER	70	0.00573455	0.388459	0.142311	0.373995	0.000396332	0.371366	0.00548366	0.263084	0.277294	0.303317	0.424616	0.44075	0.583219	0.475957	0.794114	0.369613	0.911956	0.347091
REACTOME_TRANSPORT_OF_INORGANIC_CATIONS_ANIONS_AND_AMINO_ACIDS_OLIGOPEPTIDES	76	0.0611757	0.027078	0.978916	0.369538	0.581654	0.264221	0.764438	0.383828	0.538696	0.383368	0.959227	0.331164	0.00041956	0.0345208	0.96945	0.455929	0.0813735	0.313272
REACTOME_TRIF_MEDIATED_TLR3_SIGNALING	101	0.446296	0.027078	0.272405	0.426282	0.894854	0.0284077	0.00807057	0.322677	0.304408	0.358661	0.77668	0.378183	0.958143	0.332152	0.556795	0.352676	0.539025	0.402046
REACTOME_ZINC_TRANSPORTERS	21	0.743362	0.027078	0.978916	0.023803	0.782568	0.0284077	0.567084	0.465984	0.970983	0.442897	0.297111	0.397273	0.958143	0.363619	0.990246	0.429894	0.972658	0.362731
REN_ALVEOLAR_RHABDOMYOSARCOMA_UP	109	0.968557	0.027078	0.986377	0.442897	1	0.0284077	0.948365	0.0268873	0.970983	0.389254	0.947172	0.404781	0.52309	0.397543	0.990246	0.410701	0.665441	0.402046
RHODES_UNDIFFERENTIATED_CANCER	81	0.0673697	0.311081	0.0586404	0.246124	0.0358546	0.336289	0.000138333	0.322677	0.278151	0.395607	0.000225917	0.347649	0.0510908	0.348317	0.990246	0.398872	0.50833	0.349345
RICKMAN_TUMOR_DIFFERENTIATED_MODERATELY_VS_POORLY_DN	26	0.259138	0.311081	0.736399	0.323029	0.0609943	0.336435	0.675291	0.350758	0.34432	0.0333159	0.714015	0.423699	0.253201	0.272714	0.723359	0.0329706	0.43274	0.0356822
RODRIGUES_NTN1_AND_DCC_TARGETS	68	0.267142	0.360189	0.493998	0.348499	0.0157331	0.384138	0.0260687	0.350758	0.278492	0.389923	0.891652	0.457277	0.0255709	0.363619	0.411902	0.376395	0.659887	0.47649
RODWELL_AGING_KIDNEY_NO_BLOOD_UP	335	0.697441	0.358146	0.978916	0.391127	0.97668	0.354872	0.00978068	0.273173	0.801109	0.43454	0.429847	0.213188	0.0322875	0.0345208	0.990246	0.465993	0.692528	0.39095
ROETH_TERT_TARGETS_UP	18	0.0499374	0.169878	0.42598	0.396823	0.003142	0.0284077	0.342002	0.41406	0.419663	0.323559	0.709718	0.343495	0.694263	0.449838	0.588608	0.206378	0.839062	0.416149
ROSS_AML_WITH_AML1_ETO_FUSION	77	0.408436	0.027078	0.978916	0.023803	0.282021	0.0284077	0.337035	0.305218	0.15803	0.19423	0.52715	0.168194	0.958143	0.272714	0.990246	0.506992	0.933019	0.416698
ROZANOV_MMP14_TARGETS_UP	383	0.769668	0.342618	1	0.394663	0.97668	0.459508	0.495169	0.0268873	0.199462	0.196046	0.00389336	0.0267367	0.763791	0.299745	0.990246	0.382529	0.972658	0.402046
RUAN_RESPONSE_TO_TROGLITAZONE_DN	23	0.282393	0.311081	0.19326	0.288862	0.550652	0.393847	0.565334	0.0268873	0.624324	0.0333159	0.118293	0.0267367	0.609488	0.476098	0.990246	0.460319	0.702465	0.452447
SA_PTEN_PATHWAY	34	0.900323	0.379794	0.978916	0.242054	0.97668	0.458201	0.09775	0.484441	0.970983	0.442897	0.27044	0.360015	0.245528	0.0345208	0.0597083	0.0329706	0.136715	0.0356822
SABATES_COLORECTAL_ADENOMA_UP	135	0.485274	0.342618	0.978916	0.412478	0.97668	0.354872	0.40666	0.0268873	0.970983	0.0333159	0.521958	0.0267367	0.958143	0.215706	0.990246	0.417228	0.687068	0.417935
SAKAI_TUMOR_INFILTRATING_MONOCYTES_UP	42	0.976704	0.408897	0.978916	0.495713	0.989266	0.434253	0.170402	0.0268873	0.970983	0.477507	0.704833	0.389592	0.958143	0.0345208	0.561155	0.369613	0.936775	0.0356822
SATO_SILENCED_BY_DEACETYLATION_IN_PANCREATIC_CANCER	53	0.161057	0.210622	0.126662	0.0707037	0.29636	0.0284077	0.555301	0.0268873	0.164678	0.0333159	0.210913	0.168194	0.451227	0.343023	0.94813	0.282031	0.615491	0.349345
SATO_SILENCED_BY_METHYLATION_IN_PANCREATIC_CANCER_2	58	0.827978	0.311081	0.978916	0.323029	0.942486	0.312061	0.0337222	0.0268873	0.78844	0.196046	0.0444068	0.257509	0.070017	0.312348	0.272931	0.307078	0.755925	0.349345
SCHLESINGER_METHYLATED_DE_NOVO_IN_CANCER	102	0.416139	0.027078	0.457539	0.150315	0.23238	0.0284077	0.188163	0.0268873	0.950213	0.376246	0.068696	0.257509	0.958143	0.49375	0.990246	0.206378	0.972658	0.35652
SCHLOSSER_MYC_AND_SERUM_RESPONSE_SYNERGY	33	0.0850552	0.359264	0.527957	0.023803	0.0380211	0.0284077	0.298519	0.437263	0.371601	0.411912	0.09074	0.331164	0.735632	0.384191	0.990246	0.398769	0.653116	0.402046
SCHRAMM_INHBA_TARGETS_UP	15	0.858557	0.366815	0.17691	0.023803	0.597383	0.177581	0.188564	0.305218	0.304408	0.0333159	0.0626406	0.0267367	0.958143	0.443411	0.990246	0.398872	0.350307	0.35652
SCHURINGA_STAT5A_TARGETS_UP	31	0.960149	0.210622	0.978916	0.023803	0.97668	0.336435	0.948365	0.0268873	0.970983	0.376246	0.698868	0.404781	0.715146	0.348317	0.944479	0.329914	0.970568	0.0356822
SCIAN_INVERSED_TARGETS_OF_TP53_AND_TP73_UP	7	0.947071	0.501972	0.951834	0.431981	0.97668	0.45119	0.599552	0.0268873	0.970983	0.376246	0.885628	0.309422	0.278145	0.299745	0.990246	0.0329706	0.19342	0.0356822
SESTO_RESPONSE_TO_UV_C6	51	0.366458	0.266883	0.392923	0.288862	0.635923	0.177581	0.00349983	0.0268873	0.166424	0.358661	0.383142	0.168194	0.435022	0.363619	0.990246	0.455929	0.0234676	0.349345
SIG_PIP3_SIGNALING_IN_B_LYMPHOCYTES	61	0.704452	0.301352	0.963724	0.387536	0.97668	0.403117	0.344406	0.456272	0.970983	0.376246	0.959227	0.439682	0.384571	0.0345208	0.650616	0.0329706	0.323989	0.0356822
SMID_BREAST_CANCER_NORMAL_LIKE_UP	425	1	0.027078	1	0.023803	1	0.0284077	0.948365	0.369435	0.970983	0.389923	0.959227	0.409521	0.821046	0.445568	0.990733	0.407807	0.972658	0.451378
SMID_BREAST_CANCER_RELAPSE_IN_BRAIN_UP	56	0.687978	0.027078	0.978916	0.345297	0.97668	0.312061	0.266874	0.0268873	0.338328	0.303317	0.642074	0.165589	0.455527	0.0345208	0.577919	0.442263	0.959355	0.212999
ST_INTEGRIN_SIGNALING_PATHWAY	134	0.960149	0.311081	0.978916	0.023803	0.97668	0.0284077	0.675617	0.322677	0.92794	0.294664	0.959227	0.0267367	0.958143	0.436941	0.377875	0.372775	0.66398	0.326489
ST_TUMOR_NECROSIS_FACTOR_PATHWAY	36	0.117949	0.169878	0.0516396	0.394663	0.113171	0.336435	0.647117	0.417268	0.227666	0.0333159	0.656314	0.359831	0.46549	0.384191	0.0351994	0.0329706	0.340979	0.417935
STAMBOLSKY_BOUND_BY_MUTATED_TP53	18	0.181744	0.311081	0.212054	0.023803	0.250187	0.0284077	0.511101	0.453888	0.487988	0.459742	0.0656369	0.382894	0.543603	0.348317	0.561155	0.0329706	0.679882	0.398347
STREICHER_LSM1_TARGETS_DN	37	0.198185	0.320672	0.544947	0.406738	0.0473273	0.399754	0.00296224	0.0268873	0.135469	0.357101	0.133362	0.306023	0.76797	0.365406	0.990246	0.329914	0.972658	0.452447
SU_LIVER	19	0.1214	0.027078	0.692691	0.023803	0.441817	0.0284077	0.565334	0.322677	0.0664891	0.366049	0.152821	0.360015	0.958143	0.410853	0.990246	0.282031	0.831588	0.349345
SU_TESTIS	83	0.0344091	0.402365	0.149667	0.360189	0.420258	0.386904	0.0106654	0.346929	0.926726	0.395607	0.025903	0.472626	0.105713	0.437267	0.904315	0.440921	0.330318	0.417935
SU_THYMUS	11	0.257595	0.027078	0.66399	0.246124	0.708938	0.312061	0.107598	0.0268873	0.722178	0.0333159	0.141441	0.331164	0.575335	0.453111	0.517169	0.204327	0.398661	0.3818
SUZUKI_RESPONSE_TO_TSA_AND_DECITABINE_1B	23	0.791798	0.483929	0.978916	0.341431	0.837977	0.45119	0.446769	0.368775	0.0201853	0.0333159	0.0658342	0.263538	0.196088	0.343023	0.698343	0.382529	0.806097	0.0356822
SYED_ESTRADIOL_RESPONSE	28	0.293516	0.379794	0.978916	0.023803	0.620089	0.398347	0.102864	0.465984	0.0244818	0.303317	0.0337246	0.309422	0.777546	0.436941	0.801606	0.440921	0.600838	0.416149
TAKEDA_TARGETS_OF_NUP98_HOXA9_FUSION_10D_DN	160	0.994338	0.450736	0.978916	0.023803	1	0.312061	0.795309	0.0268873	0.970983	0.389923	0.803013	0.0267367	0.752196	0.410853	0.990246	0.455929	0.920762	0.458744
TAKEDA_TARGETS_OF_NUP98_HOXA9_FUSION_3D_UP	238	0.139537	0.311081	0.923797	0.420595	0.0682077	0.0284077	0.0253769	0.380337	0.0777896	0.19423	0.0453828	0.279139	0.310585	0.39934	0.990246	0.348104	0.598682	0.366333
TAKEDA_TARGETS_OF_NUP98_HOXA9_FUSION_8D_UP	186	0.782473	0.311081	0.978916	0.420595	0.97668	0.0284077	0.00653767	0.346929	0.061088	0.19423	0.0113984	0.343495	0.293793	0.332152	0.990246	0.352676	0.972658	0.395286
TARTE_PLASMA_CELL_VS_B_LYMPHOCYTE_DN	45	0.0134941	0.169878	0.758486	0.517031	0.215553	0.335592	0.00740615	0.263084	0.0556453	0.0333159	0.847708	0.309422	0.440129	0.453111	0.891593	0.454009	0.254078	0.402046
TCGA_GLIOBLASTOMA_COPY_NUMBER_UP	103	0.047362	0.433864	0.26407	0.350362	0.0410566	0.33281	0.926339	0.252132	0.970983	0.4576	0.808566	0.343495	0.018646	0.466633	0.729364	0.454009	0.402147	0.474444
TIEN_INTESTINE_PROBIOTICS_2HR_UP	54	0.00300968	0.027078	0.978916	0.430146	0.0811755	0.312061	0.784263	0.444848	0.179026	0.376246	0.71922	0.383179	0.813461	0.0345208	0.990246	0.398769	0.972658	0.376158
TOMLINS_PROSTATE_CANCER_DN	67	0.010899	0.027078	0.61177	0.350362	0.172199	0.336289	0.0993883	0.0268873	0.50362	0.358661	0.0611077	0.168194	0.154851	0.348317	0.990246	0.414196	0.580954	0.395286
TONKS_TARGETS_OF_RUNX1_RUNX1T1_FUSION_SUSTAINED_IN_GRANULOCYTE_DN	5	0.0611598	0.027078	0.0613517	0.288862	0.0424222	0.363073	0.00836148	0.252132	0.398598	0.294664	0.414678	0.360015	0.295585	0.215706	0.990246	0.382529	0.681187	0.349345
TSUNODA_CISPLATIN_RESISTANCE_UP	26	0.404096	0.168938	0.586115	0.403551	0.0801607	0.312061	0.00169689	0.0268873	0.24648	0.196046	0.0131625	0.251894	0.828252	0.363619	0.990246	0.440152	0.972658	0.402046
TURASHVILI_BREAST_CARCINOMA_DUCTAL_VS_LOBULAR_UP	28	0.202951	0.311081	0.0176215	0.023803	0.436512	0.354872	0.608111	0.322677	0.943765	0.385224	0.959227	0.457277	0.934251	0.348317	0.990246	0.206378	0.972658	0.0356822
TURASHVILI_BREAST_DUCTAL_CARCINOMA_VS_DUCTAL_NORMAL_UP	88	0.309046	0.360189	0.881782	0.457277	0.701113	0.402187	0.188564	0.0268873	0.662545	0.425868	0.0284877	0.0267367	0.154851	0.393777	0.990246	0.474825	0.623253	0.416698
TURJANSKI_MAPK7_TARGETS	21	0.0951042	0.337473	0.389677	0.398875	0.0169689	0.399754	0.0895377	0.0268873	0.733358	0.431955	0.620637	0.363446	0.521456	0.348317	0.68058	0.0329706	0.872777	0.41157
UROSEVIC_RESPONSE_TO_IMIQUIMOD	30	0.000133497	0.266883	0.756826	0.396823	0.00733311	0.264221	0.0224896	0.385801	0.583635	0.250286	0.103814	0.279139	0.464937	0.215706	0.866915	0.392081	0.562612	0.208146
VALK_AML_CLUSTER_2	49	0.0218487	0.027078	0.787507	0.152263	0.512149	0.177581	0.0346904	0.346929	0.384124	0.349022	0.256296	0.397273	0.618988	0.436941	0.827575	0.225472	0.231155	0.349345
VALK_AML_CLUSTER_8	38	0.792879	0.027078	0.722404	0.023803	0.97668	0.0284077	0.643565	0.417268	0.970983	0.449503	0.792851	0.414731	0.958143	0.388214	0.990246	0.444759	0.972658	0.416698
VERHAAK_GLIOBLASTOMA_NEURAL	293	0.61088	0.332578	0.485615	0.466875	0.622955	0.45119	0.000138333	0.0268873	0.320918	0.385224	0.000875688	0.168194	0.136819	0.215706	0.990246	0.398872	0.313938	0.349345
VERRECCHIA_DELAYED_RESPONSE_TO_TGFB1	71	0.960149	0.027078	0.979271	0.323029	0.977983	0.0284077	0.32183	0.0268873	0.970983	0.425868	0.323033	0.263538	0.728073	0.413296	0.990246	0.443814	0.690566	0.402046
VERRECCHIA_EARLY_RESPONSE_TO_TGFB1	134	0.150095	0.279438	0.599366	0.394663	0.367864	0.336289	0.000138333	0.0268873	0.970983	0.43454	0.236066	0.309422	0.0314472	0.299745	0.990246	0.448649	0.28267	0.367497
WAMUNYOKOLI_OVARIAN_CANCER_GRADES_1_2_DN	115	0.960149	0.427771	0.978916	0.439249	0.97668	0.411229	0.764438	0.0268873	0.418519	0.0333159	0.639865	0.0267367	0.236322	0.348317	0.990246	0.429894	0.374757	0.313272
WANG_BARRETTS_ESOPHAGUS_UP	60	0.0412433	0.168938	0.751324	0.367938	0.205277	0.264221	0.0265151	0.289704	0.874202	0.42026	0.135983	0.331164	0.958143	0.410853	0.990246	0.0329706	0.972658	0.429057
WANG_CLIM2_TARGETS_UP	418	0.960149	0.027078	0.978916	0.441553	0.97668	0.0284077	0.17916	0.456272	0.155721	0.445659	0.568929	0.0267367	0.957256	0.460191	0.653144	0.448649	0.679882	0.455521
WANG_LMO4_TARGETS_DN	534	0.000133497	0.455263	0.120429	0.323029	0.302535	0.387976	0.211165	0.38945	0.001328	0.303317	0.000397708	0.331164	0.614505	0.460191	0.394156	0.444759	0.55711	0.39095
WANG_RESPONSE_TO_PACLITAXEL_VIA_MAPK8_UP	25	0.108065	0.338191	0.00738224	0.023803	0.115438	0.393847	0.0590335	0.0268873	0.756148	0.349022	0.319618	0.168194	0.127675	0.434723	0.990246	0.392081	0.549929	0.303016
WANG_SMARCE1_TARGETS_UP	527	0.960149	0.388459	0.997094	0.426282	0.985466	0.45119	0.0205396	0.322677	0.453704	0.19423	0.00956941	0.0267367	0.832275	0.348317	0.990246	0.444091	0.972658	0.439515
WATANABE_RECTAL_CANCER_RADIOTHERAPY_RESPONSIVE_UP	134	0.00883796	0.47255	0.548129	0.396823	0.0539384	0.45119	0.0255596	0.0268873	0.14489	0.385224	0.0791343	0.324193	0.292121	0.234074	0.571108	0.330625	0.627567	0.305603
WATANABE_ULCERATIVE_COLITIS_WITH_CANCER_UP	32	0.613968	0.279438	0.978916	0.323029	0.804216	0.336289	0.339518	0.263084	0.138848	0.0333159	0.0553458	0.168194	0.285623	0.363619	0.00438554	0.206378	0.0010375	0.212999
WEIGEL_OXIDATIVE_STRESS_BY_TBH_AND_H2O2	55	0.953001	0.342618	0.961612	0.530695	0.97668	0.370592	0.11421	0.0268873	0.970983	0.0333159	0.959227	0.339189	0.790642	0.410853	0.990246	0.0329706	0.960534	0.349345
WHITESIDE_CISPLATIN_RESISTANCE_UP	19	0.100375	0.027078	0.637976	0.270881	0.0239149	0.177581	0.286685	0.0268873	0.970983	0.465993	0.474515	0.168194	0.489588	0.403578	0.990246	0.294492	0.881229	0.37068
WHITFIELD_CELL_CYCLE_LITERATURE	69	0.0646874	0.311081	0.056364	0.023803	0.0519835	0.336289	0.0339378	0.322677	0.873787	0.454395	0.00981216	0.402242	0.121877	0.348317	0.990246	0.367901	0.718062	0.349345
WHITFIELD_CELL_CYCLE_M_G1	225	0.0152221	0.350354	0.124565	0.26473	0.000738968	0.435115	0.626727	0.322677	0.247714	0.196046	0.082987	0.359831	0.288614	0.0345208	0.990246	0.458971	0.755925	0.199547
WIELAND_UP_BY_HBV_INFECTION	133	0.119852	0.027078	0.386466	0.428714	0.142517	0.312061	0.303513	0.166362	0.537783	0.0333159	0.133362	0.0267367	0.607707	0.348317	0.990246	0.413041	0.0982345	0.395286
WIERENGA_STAT5A_TARGETS_GROUP1	146	0.0924743	0.027078	0.0731933	0.023803	0.334245	0.0284077	0.166933	0.41406	0.767817	0.358661	0.227762	0.351288	0.829188	0.380032	0.522892	0.204327	0.584077	0.303016
WILLERT_WNT_SIGNALING	46	0.960149	0.027078	0.15711	0.023803	0.97668	0.435115	0.211833	0.305218	0.566029	0.0333159	0.174087	0.165589	0.314933	0.425552	0.835774	0.420736	0.282432	0.425334
WU_HBX_TARGETS_2_UP	31	0.781642	0.452173	0.978916	0.487275	0.97668	0.386904	0.0225091	0.0268873	0.201526	0.19423	0.294659	0.404781	0.324647	0.0345208	0.752111	0.446318	0.094381	0.360389
XU_HGF_TARGETS_INDUCED_BY_AKT1_48HR_UP	26	0.252418	0.369186	0.978916	0.402187	0.97668	0.386904	0.00598641	0.0268873	0.943431	0.385996	0.000737778	0.168194	0.958143	0.51527	0.719472	0.282031	0.972658	0.391549
YAGI_AML_RELAPSE_PROGNOSIS	61	0.113488	0.421273	0.119598	0.398875	0.0128689	0.402187	0.824161	0.322677	0.336342	0.0333159	0.959227	0.306023	0.0344493	0.40222	0.745073	0.376395	0.0603549	0.453254
YAGI_AML_SURVIVAL	172	0.0661581	0.027078	0.331244	0.381959	0.00503764	0.336289	0.54463	0.427122	0.761209	0.465993	0.77668	0.376281	0.0241986	0.363619	0.990246	0.440152	0.347592	0.452599
YAGI_AML_WITH_T_8_21_TRANSLOCATION	505	0.50523	0.379794	0.303429	0.517031	0.410616	0.402187	0.00176932	0.41406	0.232525	0.392153	0.00389336	0.397273	0.466551	0.425552	0.990246	0.429894	0.00486187	0.416149
YAMANAKA_GLIOBLASTOMA_SURVIVAL_UP	12	0.906905	0.311081	0.978916	0.023803	0.97668	0.312061	0.783891	0.335984	0.824595	0.437085	0.959227	0.378183	0.21168	0.215706	0.400295	0.0329706	0.62326	0.0356822
YEMELYANOV_GR_TARGETS_DN	19	0.324762	0.442823	0.605466	0.350362	0.614944	0.417574	0.0390091	0.322677	0.970983	0.416812	0.0406414	0.363446	0.155986	0.0345208	0.990246	0.443814	0.488128	0.37068
YIH_RESPONSE_TO_ARSENITE_C3	57	0.0276174	0.279438	0.17006	0.023803	0.587045	0.0284077	0.377641	0.402852	0.780057	0.402935	0.807962	0.351288	0.743813	0.365406	0.990246	0.329914	0.274634	0.349345
ZHAN_LATE_DIFFERENTIATION_GENES_UP	51	0.0428764	0.300845	0.241967	0.197917	0.00712373	0.399754	0.409168	0.161584	0.920474	0.392153	0.371875	0.168194	0.0274689	0.234074	0.990246	0.320034	0.798815	0.367497
ZHAN_MULTIPLE_MYELOMA_CD1_AND_CD2_DN	87	0.0118332	0.027078	0.769846	0.360189	0.00552833	0.387976	0.345563	0.346929	0.948295	0.484001	0.959227	0.283589	0.257389	0.376423	0.597664	0.423595	0.330069	0.391255
ZHAN_MULTIPLE_MYELOMA_CD1_UP	48	0.0732834	0.18534	0.487918	0.023803	0.198665	0.0284077	0.187091	0.166362	0.17597	0.385996	0.646696	0.391098	0.0537899	0.0345208	0.181894	0.282031	0.530342	0.452447
ZHAN_MULTIPLE_MYELOMA_CD1_VS_CD2_DN	91	0.196064	0.389731	0.978916	0.152263	0.396132	0.335592	0.177025	0.515811	0.760919	0.0333159	0.265248	0.0267367	0.697081	0.0345208	0.948237	0.444759	0.972658	0.35652
ZHAN_MULTIPLE_MYELOMA_CD2_DN	66	0.179273	0.350354	0.539182	0.363535	0.440105	0.0284077	0.0875947	0.362928	0.623866	0.196046	0.198671	0.0267367	0.195702	0.312348	0.891593	0.0329706	0.165527	0.278501
ZHAN_MULTIPLE_MYELOMA_LB_DN	49	0.190038	0.279438	0.539182	0.288862	0.517398	0.0284077	0.0427939	0.433995	0.30943	0.36427	0.00454232	0.409521	0.937876	0.376293	0.752111	0.367901	0.507584	0.35652
ZHAN_VARIABLE_EARLY_DIFFERENTIATION_GENES_DN	36	0.0163716	0.27846	0.0498554	0.253341	0.0269813	0.312061	0.11746	0.322677	0.498519	0.187463	0.503868	0.309422	0.87541	0.437267	0.755222	0.282031	0.257518	0.366333
ZHANG_TARGETS_OF_EWSR1_FLI1_FUSION	130	0.27328	0.353363	0.648832	0.420595	0.307447	0.399754	0.000867727	0.161584	0.742391	0.442897	0.0406414	0.439682	0.0571701	0.436941	0.990246	0.437372	0.0173455	0.349345
ZHOU_INFLAMMATORY_RESPONSE_LIVE_UP	585	0.145906	0.027078	0.978916	0.341431	0.423127	0.0284077	0.000781462	0.307687	0.774326	0.358661	0.357576	0.213188	0.0696187	0.476098	0.932873	0.310539	0.913058	0.402046
ZWANG_EGF_PERSISTENTLY_UP	51	0.0261176	0.342618	0.0793636	0.345297	0.455863	0.405021	0.569581	0.263084	0.970983	0.468786	0.802412	0.343495	0.00327257	0.376293	0.990246	0.420736	0.0466191	0.3818
ABDULRAHMAN_KIDNEY_CANCER_VHL_UP	7	0.47725	0.338191	0.117334	0.023803	0.322326	0.177581	0.157242	0.273173	0.335723	0.0333159	0.199119	0.331164	0.722552	0.434723	0.497581	0.282031	0.603236	0.305603
ABRAHAM_ALPC_VS_MULTIPLE_MYELOMA_DN	39	0.596655	0.027078	0.375475	0.363535	0.673629	0.162699	0.0032084	0.322677	0.0599269	0.389923	0.235936	0.407797	0.356282	0.359777	0.890784	0.404186	0.619166	0.349345
ACEVEDO_LIVER_CANCER_WITH_H3K27ME3_UP	277	0.913127	0.342618	0.978916	0.288862	0.891702	0.335592	0.948365	0.0268873	0.990279	0.416812	0.959227	0.365231	0.958143	0.413296	0.990246	0.4319	0.972658	0.0356822
ACEVEDO_LIVER_CANCER_WITH_H3K9ME3_DN	106	0.960149	0.452173	0.225166	0.288862	0.539788	0.371366	0.0727406	0.322677	0.0774557	0.391549	0.00228167	0.294826	0.582078	0.430602	0.537858	0.0329706	0.551664	0.413261
ACOSTA_PROLIFERATION_INDEPENDENT_MYC_TARGETS_UP	116	0.160199	0.342618	0.182266	0.270881	0.209034	0.335592	0.316052	0.322677	0.146142	0.214227	0.000397708	0.0788843	0.772219	0.458715	0.326768	0.265474	0.0464592	0.39095
AMIT_EGF_RESPONSE_20_HELA	20	0.102883	0.027078	0.457645	0.288862	0.0189941	0.177581	0.0568381	0.161584	0.8406	0.376246	0.18389	0.347649	0.83352	0.434723	0.923896	0.434896	0.832873	0.452599
AMUNDSON_DNA_DAMAGE_RESPONSE_TP53	18	0.244196	0.329472	0.345406	0.023803	0.769944	0.336289	0.176355	0.451326	0.22682	0.358661	0.123831	0.382894	0.489588	0.413296	0.190005	0.0329706	0.587191	0.417935
AMUNDSON_GAMMA_RADIATION_RESPONSE	57	0.668724	0.419304	0.492544	0.464718	0.97668	0.406454	0.000138333	0.258672	0.197778	0.358661	0.000225917	0.376281	0.93331	0.421154	0.990246	0.474825	0.972658	0.384879
AMUNDSON_GENOTOXIC_SIGNATURE	142	0.0424027	0.300845	0.605466	0.337424	0.248487	0.387976	0.0222477	0.322677	0.223156	0.19423	0.257967	0.402242	0.958143	0.485082	0.990246	0.404186	0.950853	0.413261
AMUNDSON_POOR_SURVIVAL_AFTER_GAMMA_RADIATION_8G	147	0.123353	0.358146	0.978916	0.369643	0.0539384	0.387976	0.00130273	0.0268873	0.451073	0.429873	0.232974	0.251894	0.248625	0.299745	0.910813	0.440152	0.534754	0.362731
ASTON_MAJOR_DEPRESSIVE_DISORDER_DN	238	0.952371	0.027078	0.978916	0.288862	0.97668	0.0284077	0.776636	0.362521	0.706938	0.389923	0.671288	0.36611	0.135164	0.383543	0.990246	0.446081	0.246053	0.413261
BACOLOD_RESISTANCE_TO_ALKYLATING_AGENTS_DN	83	0.387728	0.311081	0.142937	0.426282	0.184344	0.359607	0.160052	0.398539	0.278151	0.0333159	0.409019	0.0267367	0.0642404	0.348317	0.990246	0.413041	0.633128	0.429057
BAELDE_DIABETIC_NEPHROPATHY_UP	88	0.215315	0.391521	0.813697	0.367938	0.648342	0.398806	0.00626442	0.0268873	0.3696	0.312951	0.0544104	0.263538	0.958143	0.410853	0.990246	0.352676	0.972658	0.349345
BANDRES_RESPONSE_TO_CARMUSTIN_WITHOUT_MGMT_24HR_DN	12	0.321771	0.417043	0.00932557	0.337424	0.0671457	0.380417	0.910452	0.402852	0.911497	0.501169	0.695611	0.363446	0.357428	0.0345208	0.743483	0.282031	0.182787	0.278501
BARRIER_CANCER_RELAPSE_NORMAL_SAMPLE_UP	49	0.300847	0.311081	0.0540665	0.023803	0.540667	0.0284077	0.532876	0.182195	0.970983	0.395607	0.8951	0.351288	0.726097	0.384191	0.990246	0.392081	0.760929	0.429057
BEGUM_TARGETS_OF_PAX3_FOXO1_FUSION_UP	98	0.960149	0.027078	0.978916	0.495713	0.97668	0.0284077	0.209792	0.252132	0.970983	0.425868	0.840108	0.359831	0.269438	0.397543	0.541189	0.401315	0.341891	0.392798
BENPORATH_ES_CORE_NINE	13	0.947849	0.450736	0.710377	0.367938	0.770569	0.423177	0.122828	0.368775	0.690585	0.0333159	0.959227	0.365231	0.156063	0.359777	0.93426	0.440921	0.0493158	0.395286
BENPORATH_OCT4_TARGETS	409	0.450416	0.311081	0.788421	0.369538	0.579187	0.399754	0.391456	0.443438	0.304408	0.0333159	0.774666	0.376281	0.62085	0.42729	0.933277	0.320034	0.748754	0.0356822
BERTUCCI_MEDULLARY_VS_DUCTAL_BREAST_CANCER_UP	263	0.049143	0.326748	0.885782	0.364611	0.30574	0.364598	0.0624399	0.385801	0.167956	0.357101	0.240049	0.378183	0.15446	0.332152	0.990246	0.367901	0.0238401	0.212999
BHAT_ESR1_TARGETS_NOT_VIA_AKT1_UP	251	0.909059	0.40617	0.833479	0.234233	0.578889	0.363073	0.213703	0.461813	0.001328	0.376246	0.00119312	0.381475	0.946926	0.453111	0.2764	0.329914	0.536999	0.377308
BILBAN_B_CLL_LPL_UP	82	0.605583	0.329472	0.279688	0.341431	0.378587	0.312061	0.329777	0.364979	0.880829	0.0333159	0.709718	0.283589	0.896553	0.234074	0.990246	0.429065	0.443614	0.0356822
BIOCARTA_AKAPCENTROSOME_PATHWAY	18	0.0298373	0.338191	0.276188	0.323029	0.398927	0.393847	0.717639	0.41296	0.970983	0.416812	0.590475	0.434383	0.109041	0.375049	0.446736	0.372775	0.0227994	0.349345
BIOCARTA_AKT_PATHWAY	28	0.155483	0.436468	0.734397	0.367938	0.154258	0.435115	0.199858	0.346929	0.208255	0.214227	0.289725	0.0267367	0.0310729	0.215706	0.526006	0.398769	0.110456	0.339881
BIOCARTA_ATRBRCA_PATHWAY	34	0.217891	0.329472	0.896688	0.023803	0.880642	0.312061	0.948365	0.451326	0.628356	0.36427	0.721199	0.475206	0.384231	0.0345208	0.237946	0.372775	0.109338	0.349345
BIOCARTA_CARDIACEGF_PATHWAY	30	0.112593	0.311081	0.978916	0.445898	0.893074	0.411229	0.181753	0.0268873	0.656257	0.214227	0.385342	0.0267367	0.708746	0.463298	0.842151	0.444759	0.541941	0.453254
BIOCARTA_CARM1_PATHWAY	27	0.168511	0.450736	0.00435965	0.023803	0.0540924	0.387976	0.631544	0.305218	0.970983	0.454395	0.597149	0.360015	0.958143	0.348317	0.990246	0.4319	0.354093	0.429057
BIOCARTA_CD40_PATHWAY	20	0.780733	0.027078	0.674099	0.246124	0.97668	0.0284077	0.552842	0.263084	0.322627	0.459742	0.558555	0.382894	0.896553	0.215706	0.983008	0.352676	0.972658	0.442521
BIOCARTA_CHREBP2_PATHWAY	57	0.0392542	0.313448	0.978916	0.389125	0.128853	0.336289	0.129198	0.37256	0.627067	0.454395	0.794548	0.0267367	0.917414	0.485082	0.753921	0.444091	0.258663	0.408527
BIOCARTA_EGFR_SMRTE_PATHWAY	15	0.349657	0.378308	0.516134	0.023803	0.507362	0.399754	0.965702	0.35603	0.759143	0.389254	0.671288	0.397273	0.958143	0.348317	0.768853	0.0329706	0.552142	0.347091
BIOCARTA_EIF2_PATHWAY	20	0.00300968	0.279438	0.149699	0.270881	0.730656	0.411229	0.290113	0.0268873	0.709392	0.376246	0.349272	0.419227	0.595908	0.431959	0.990246	0.392081	0.487723	0.47649
BIOCARTA_EIF4_PATHWAY	30	0.960149	0.335566	0.978916	0.404878	0.97668	0.0284077	0.0889184	0.359558	0.678399	0.477507	0.289014	0.439682	0.324837	0.259375	0.940401	0.206378	0.64906	0.0356822
BIOCARTA_ETC_PATHWAY	16	0.0272344	0.311081	0.273498	0.337424	0.344735	0.384138	0.149524	0.322677	0.970983	0.358661	0.721334	0.324193	0.59812	0.343023	0.528233	0.282031	0.663694	0.0356822
BIOCARTA_FMLP_PATHWAY	48	0.960149	0.279438	0.810695	0.363535	0.825957	0.0284077	0.781373	0.0268873	0.970983	0.487793	0.960319	0.324193	0.958143	0.485082	0.801606	0.398769	0.568348	0.451378
BIOCARTA_GABA_PATHWAY	9	0.665079	0.027078	0.872567	0.455034	0.601554	0.0284077	0.826829	0.451326	0.970983	0.298904	0.648947	0.479418	0.716368	0.453111	0.990246	0.352676	0.798628	0.455521
BIOCARTA_GATA3_PATHWAY	22	0.960149	0.337473	0.26454	0.279707	0.355879	0.336289	0.948365	0.344941	1	0.187463	0.981558	0.0267367	0.814551	0.348317	0.198407	0.0329706	0.5807	0.366333
BIOCARTA_LAIR_PATHWAY	17	0.637862	0.169878	0.780467	0.389125	0.634724	0.0284077	0.2248	0.289704	0.877168	0.0333159	0.959227	0.442936	0.533081	0.453111	0.990246	0.454009	0.454926	0.402046
BIOCARTA_LYM_PATHWAY	18	0.883774	0.027078	0.458186	0.35725	0.860513	0.177581	0.620355	0.213188	0.970983	0.0333159	0.959227	0.419227	0.840318	0.383543	0.990246	0.460319	0.763743	0.391255
BIOCARTA_NFAT_PATHWAY	84	0.704161	0.402822	0.91132	0.419281	0.82186	0.0284077	0.921991	0.37256	0.740862	0.0333159	0.959227	0.0788843	0.958143	0.431959	0.833175	0.204327	0.544646	0.413261
BIOCARTA_P38MAPK_PATHWAY	61	0.0385871	0.435367	0.523834	0.392007	0.250577	0.459508	0.402088	0.424488	0.286702	0.392153	0.927357	0.152112	0.701525	0.299745	0.990246	0.282031	0.667293	0.0356822
BIOCARTA_P53_PATHWAY	28	0.804482	0.452173	0.978916	0.364611	0.97668	0.359607	0.368023	0.340714	0.970983	0.395607	0.368128	0.447843	0.223137	0.0345208	0.508215	0.0329706	0.168509	0.212999
BIOCARTA_PLCE_PATHWAY	20	0.665425	0.372997	0.373303	0.345297	0.0404382	0.412791	0.861865	0.346929	0.970983	0.312951	0.959227	0.0267367	0.965769	0.363619	0.990246	0.455929	0.972658	0.455521
BIOCARTA_PPARA_PATHWAY	91	0.384309	0.027078	0.893064	0.360189	0.728933	0.177581	0.0183509	0.161584	0.970983	0.416812	0.264781	0.309422	0.400589	0.384191	0.686598	0.472962	0.785404	0.429057
BIOCARTA_RARRXR_PATHWAY	20	0.564066	0.155203	0.100031	0.023803	0.838272	0.399754	0.431565	0.161584	0.851861	0.376246	0.0305182	0.339189	0.958143	0.365406	0.127935	0.352676	0.389786	0.413261
BIOCARTA_SALMONELLA_PATHWAY	18	0.575146	0.287717	0.698929	0.396823	0.653355	0.226282	0.935606	0.245956	0.970983	0.0333159	0.959227	0.438076	0.772219	0.348317	0.990246	0.0329706	0.888372	0.349345
BIOCARTA_VIP_PATHWAY	33	0.776373	0.433864	0.0220269	0.469384	0.127864	0.423177	0.691769	0.153539	0.909755	0.416812	0.959227	0.0267367	0.728073	0.363619	0.0790412	0.282031	0.416646	0.349345
BOHN_PRIMARY_IMMUNODEFICIENCY_SYNDROM_UP	82	0.626293	0.447547	0.536801	0.419281	0.914986	0.442073	0.00139198	0.258672	0.547874	0.416812	0.019614	0.331164	0.269143	0.363619	0.960961	0.382529	0.491435	0.417935
BOSCO_ALLERGEN_INDUCED_TH2_ASSOCIATED_MODULE	198	0.360598	0.415904	0.114289	0.150315	0.799901	0.422725	0.340446	0.258672	0.970983	0.459742	0.89832	0.0267367	0.817725	0.431959	0.0896083	0.0329706	0.103785	0.403909
BOYAULT_LIVER_CANCER_SUBCLASS_G1_DN	72	0.0217854	0.279438	0.603187	0.387536	0.372006	0.398806	0.296443	0.131837	0.794705	0.416812	0.565166	0.0267367	0.958143	0.397543	0.729364	0.404186	0.447518	0.373938
BOYAULT_LIVER_CANCER_SUBCLASS_G12_UP	53	0.00122503	0.40617	0.316632	0.253341	0.00105405	0.33281	0.187234	0.362928	0.116125	0.395607	0.635471	0.376281	0.458112	0.407133	0.890784	0.413041	0.126912	0.416698
BOYAULT_LIVER_CANCER_SUBCLASS_G2	42	0.047459	0.301352	0.476386	0.341431	0.280576	0.381122	0.106156	0.166362	0.662391	0.4576	0.485063	0.378183	0.83578	0.397543	0.724232	0.329914	0.87273	0.0356822
BOYAULT_LIVER_CANCER_SUBCLASS_G5_DN	51	0.369319	0.335566	0.8261	0.412478	0.45313	0.370592	0.251848	0.0268873	0.970983	0.42282	0.703369	0.0267367	0.958143	0.431959	0.712013	0.454009	0.506727	0.429057
BROWNE_HCMV_INFECTION_16HR_UP	319	0.10341	0.40617	0.446392	0.288862	0.355786	0.45119	0.132668	0.395613	0.0141663	0.358661	0.193758	0.397273	0.174917	0.343023	0.00943529	0.398872	0.738649	0.349345
BROWNE_HCMV_INFECTION_18HR_UP	286	0.106085	0.394742	0.0559064	0.246124	0.134983	0.363073	0.714003	0.0268873	0.936779	0.392153	0.909909	0.423699	0.0479037	0.425552	0.23322	0.382529	0.491435	0.44846
BROWNE_HCMV_INFECTION_6HR_UP	75	0.00289641	0.251657	0.661698	0.350362	0.308094	0.371366	0.611777	0.439967	0.212614	0.0333159	0.374021	0.428338	0.451845	0.363619	0.990246	0.282031	0.706153	0.349345
BROWNE_HCMV_INFECTION_8HR_DN	61	0.0172138	0.262405	0.830864	0.023803	0.263396	0.162699	0.229783	0.322677	0.741928	0.196046	0.47172	0.331164	0.353769	0.332152	0.739314	0.423595	0.0876142	0.349345
BUSA_SAM68_TARGETS_DN	8	0.156894	0.338191	0.978916	0.444477	0.0767572	0.370592	0.407856	0.322677	0.970983	0.391549	0.959227	0.425388	0.297983	0.0345208	0.692759	0.0329706	0.591048	0.278501
CAIRO_HEPATOBLASTOMA_CLASSES_DN	243	0.794458	0.311081	0.978916	0.475333	0.977801	0.271573	0.0222598	0.359558	0.63311	0.540141	0.0949753	0.419227	0.96273	0.0345208	0.990246	0.390316	0.972658	0.349345
CAIRO_HEPATOBLASTOMA_POOR_SURVIVAL	10	0.960045	0.359264	0.978916	0.394663	0.97668	0.0284077	0.09286	0.0268873	0.970983	0.4576	0.455401	0.397273	0.958143	0.397543	0.990246	0.451603	0.984339	0.438918
CALVET_IRINOTECAN_SENSITIVE_VS_RESISTANT_UP	12	0.822196	0.430261	0.978916	0.023803	0.97668	0.0284077	0.948365	0.417268	0.984473	0.416812	0.959227	0.283589	0.950557	0.443411	0.990246	0.4319	0.972658	0.413261
CERIBELLI_GENES_INACTIVE_AND_BOUND_BY_NFY	27	0.48995	0.027078	0.71793	0.246124	0.232264	0.312061	0.794046	0.346929	0.412746	0.385224	0.478642	0.460757	0.684608	0.376293	0.254575	0.0329706	0.762265	0.384879
CERVERA_SDHB_TARGETS_1_DN	24	0.887026	0.210622	0.9809	0.3311	0.97668	0.354872	0.948365	0.37256	0.970983	0.303317	0.959227	0.359831	0.116523	0.0345208	0.990246	0.426362	0.398661	0.0356822
CHANDRAN_METASTASIS_UP	366	0.454682	0.392306	0.0536886	0.345297	0.0407463	0.411229	0.209913	0.354961	0.171897	0.358661	0.959227	0.391098	0.129363	0.435845	0.00865709	0.282031	0.520844	0.384879
CHARAFE_BREAST_CANCER_BASAL_VS_MESENCHYMAL_DN	88	0.553955	0.169878	0.978916	0.311576	0.97668	0.335592	0.00161458	0.213188	0.830042	0.477507	0.0195814	0.263538	0.200238	0.348317	0.632622	0.367531	0.448517	0.403909
CHARAFE_BREAST_CANCER_LUMINAL_VS_MESENCHYMAL_UP	604	0.772955	0.419304	0.830564	0.475333	0.97668	0.371366	0.556593	0.399619	0.970983	0.463298	0.899946	0.483613	0.978777	0.410853	1	0.0329706	1	0.0356822
CHEN_LVAD_SUPPORT_OF_FAILING_HEART_DN	66	0.960149	0.40617	0.811299	0.426282	0.808684	0.399754	0.0124167	0.0268873	0.190066	0.349022	0.286201	0.184941	0.958143	0.42729	0.990246	0.442263	0.972658	0.429057
CHEOK_RESPONSE_TO_MERCAPTOPURINE_AND_LD_MTX_UP	19	0.645139	0.337473	0.258575	0.419281	0.0807935	0.398347	0.329369	0.433995	0.612999	0.358661	0.0261691	0.407797	0.958143	0.348317	0.571727	0.352676	0.0349031	0.439515
CHIANG_LIVER_CANCER_SUBCLASS_INTERFERON_DN	54	0.453415	0.266883	0.412317	0.023803	0.730301	0.0284077	0.94579	0.429584	0.570533	0.42026	0.554687	0.442936	0.696894	0.413296	0.990246	0.446318	0.972658	0.429057
CHIANG_LIVER_CANCER_SUBCLASS_INTERFERON_UP	19	0.0723744	0.169878	0.293038	0.350362	0.254593	0.0284077	0.837747	0.393049	0.533337	0.0333159	0.203319	0.324193	0.551318	0.215706	0.990246	0.458971	0.918367	0.303016
CHIANG_LIVER_CANCER_SUBCLASS_POLYSOMY7_DN	38	0.188258	0.279438	0.716193	0.023803	0.564337	0.408272	0.158787	0.409927	0.0359723	0.349022	0.177927	0.294826	0.679392	0.363619	0.850517	0.352676	0.972658	0.3818
CHIANG_LIVER_CANCER_SUBCLASS_PROLIFERATION_DN	117	0.674038	0.359264	0.978916	0.323029	0.894854	0.312061	0.597791	0.0268873	0.970983	0.416021	0.435906	0.0267367	0.93331	0.393777	0.990246	0.398872	0.972658	0.405724
CHIARETTI_T_ALL_RELAPSE_PROGNOSIS	24	0.607879	0.364222	0.978916	0.431981	0.172199	0.336435	0.0239506	0.263084	0.218695	0.376246	0.0363903	0.381475	0.0501553	0.348317	0.990246	0.444759	0.535731	0.349345
CHIBA_RESPONSE_TO_TSA_UP	68	0.737986	0.027078	0.693646	0.288862	0.959376	0.194136	0.203507	0.0268873	0.841748	0.392153	0.635471	0.168194	0.706858	0.348317	0.990246	0.310539	0.972658	0.44846
CHIN_BREAST_CANCER_COPY_NUMBER_DN	22	0.200226	0.40617	0.0264196	0.023803	0.776272	0.423177	0.348315	0.433995	0.763067	0.376246	0.358012	0.324193	0.636609	0.452661	0.990246	0.434312	0.13606	0.402046
CHNG_MULTIPLE_MYELOMA_HYPERPLOID_DN	38	0.0661581	0.442823	0.298761	0.439249	0.000142463	0.422725	0.164475	0.346929	0.30776	0.427616	0.399861	0.398281	0.521169	0.0345208	0.20094	0.352676	0.306049	0.349345
CHOW_RASSF1_TARGETS_DN	37	0.191008	0.329472	0.0515297	0.152263	0.00156292	0.0284077	0.61508	0.385801	0.360906	0.358661	0.648576	0.483613	0.927876	0.435845	0.990246	0.423595	0.491435	0.466368
CHUNG_BLISTER_CYTOTOXICITY_DN	75	0.437394	0.338191	0.978916	0.3311	0.97668	0.423177	0.716634	0.0268873	0.774326	0.454395	0.959227	0.0267367	0.664913	0.403578	0.601553	0.437372	0.882236	0.42296
COLIN_PILOCYTIC_ASTROCYTOMA_VS_GLIOBLASTOMA_DN	70	0.50523	0.300845	0.978916	0.323029	0.97668	0.264221	0.692582	0.488841	0.966522	0.425868	0.742322	0.383179	0.306836	0.0345208	0.426886	0.282031	0.155435	0.0356822
COLIN_PILOCYTIC_ASTROCYTOMA_VS_GLIOBLASTOMA_UP	52	0.960149	0.414087	0.891699	0.445898	0.978896	0.402187	0.139556	0.0268873	0.944253	0.349022	0.774666	0.283589	0.439859	0.0345208	0.990246	0.458971	0.972658	0.305603
COLLIS_PRKDC_REGULATORS	15	0.728631	0.436468	0.622435	0.288862	0.366714	0.45119	0.201661	0.369435	0.22492	0.0333159	0.341818	0.165589	0.177684	0.443411	0.0767989	0.0329706	0.62587	0.429057
DACOSTA_ERCC3_ALLELE_XPCS_VS_TTD_UP	34	0.76246	0.027078	0.78294	0.430146	0.814607	0.0284077	0.172973	0.166362	0.757805	0.36427	0.0830776	0.168194	0.958143	0.443411	0.94813	0.420736	0.614047	0.466368
DACOSTA_LOW_DOSE_UV_RESPONSE_VIA_ERCC3_XPCS_DN	6	0.213752	0.279438	0.582965	0.242054	0.400914	0.336289	0.050541	0.161584	0.624848	0.0333159	0.532241	0.0267367	0.958143	0.476098	0.990246	0.414196	0.972658	0.362731
DACOSTA_UV_RESPONSE_VIA_ERCC3_TTD_UP	102	0.371449	0.403791	0.445206	0.475333	0.673629	0.43177	0.00923229	0.0268873	0.275457	0.449503	0.21836	0.309422	0.113408	0.359777	0.990246	0.367901	0.461869	0.402046
DAIRKEE_CANCER_PRONE_RESPONSE_E2	25	0.0543299	0.027078	0.634672	0.270881	0.00782571	0.226282	0.910743	0.469468	0.909808	0.376246	0.948777	0.472626	0.66033	0.343023	0.990246	0.369613	0.719288	0.349345
DASU_IL6_SIGNALING_DN	15	0.960149	0.027078	0.839558	0.298476	0.97668	0.177581	0.378537	0.161584	0.640908	0.459742	0.732164	0.0267367	0.405985	0.453111	0.990246	0.454009	0.780572	0.47649
DASU_IL6_SIGNALING_SCAR_UP	45	0.439417	0.452173	0.978916	0.197917	0.97668	0.226282	0.0412546	0.289704	0.893158	0.415741	0.0213952	0.331164	0.958143	0.413296	0.991668	0.429894	0.972658	0.474444
DAZARD_UV_RESPONSE_CLUSTER_G1	72	0.000133497	0.155203	0.39474	0.384468	0.0009545	0.336289	0.0548334	0.322677	0.501126	0.196046	0.209206	0.38773	0.636145	0.272714	0.990246	0.441671	0.972658	0.349345
DAZARD_UV_RESPONSE_CLUSTER_G4	24	0.655192	0.210622	0.247264	0.023803	0.0887405	0.0284077	0.107958	0.161584	0.486927	0.49222	0.172202	0.382894	0.778819	0.441626	0.990246	0.474825	0.858797	0.453254
DAZARD_UV_RESPONSE_CLUSTER_G6	262	0.0115397	0.408897	0.373303	0.369643	0.106944	0.435115	0.806233	0.409927	0.627252	0.408859	0.534736	0.365231	0.956996	0.403578	0.350662	0.0329706	0.587191	0.366333
DER_IFN_BETA_RESPONSE_DN	9	0.811046	0.447547	0.469884	0.369643	0.97668	0.398806	0.50517	0.346929	0.110759	0.408859	0.363267	0.381475	0.397235	0.0345208	0.990246	0.401315	0.972658	0.0356822
DISTECHE_ESCAPED_FROM_X_INACTIVATION	31	0.948072	0.311081	0.672638	0.023803	0.875985	0.0284077	0.386321	0.369435	0.970983	0.437085	0.959227	0.447843	0.963683	0.343023	0.990246	0.474825	0.972658	0.349345
DUTTA_APOPTOSIS_VIA_NFKB	55	0.0292613	0.027078	0.780848	0.439249	0.494346	0.177581	0.0566285	0.305218	0.251182	0.376246	0.072204	0.324193	0.379352	0.363619	0.948575	0.476743	0.972658	0.360389
EBAUER_TARGETS_OF_PAX3_FOXO1_FUSION_DN	61	0.960149	0.414087	0.978916	0.023803	0.97668	0.0284077	0.935916	0.465984	0.970983	0.442897	0.909909	0.152112	0.958143	0.481303	0.990246	0.423595	0.255687	0.388386
EBAUER_TARGETS_OF_PAX3_FOXO1_FUSION_UP	267	0.704161	0.311081	0.978916	0.288862	0.97668	0.353916	0.144001	0.0268873	0.383694	0.0333159	0.223003	0.283589	0.958143	0.453111	0.944327	0.382529	0.419492	0.442521
EHLERS_ANEUPLOIDY_UP	71	0.58852	0.320672	0.757889	0.152263	0.469804	0.226282	0.101547	0.0268873	0.970983	0.19423	0.83323	0.165589	0.174917	0.234074	0.302427	0.0329706	0.0648463	0.349345
ENGELMANN_CANCER_PROGENITORS_DN	85	0.487128	0.210622	0.862251	0.466875	0.125093	0.364598	0.213799	0.0268873	0.970983	0.19423	0.0724009	0.331164	0.488571	0.0345208	0.869538	0.398872	0.972658	0.339881
FARMER_BREAST_CANCER_CLUSTER_1	31	0.0549069	0.311081	0.870514	0.396823	0.0515111	0.0284077	0.306417	0.385801	0.16849	0.0333159	0.220368	0.279139	0.700737	0.380032	0.990246	0.47467	0.972658	0.373938
FERRANDO_HOX11_NEIGHBORS	29	0.561763	0.027078	0.0807808	0.323029	0.825652	0.264221	0.217498	0.383828	0.970983	0.477507	0.454404	0.414731	0.00430602	0.343023	0.64616	0.414196	0.1955	0.349345
FIGUEROA_AML_METHYLATION_CLUSTER_2_UP	42	0.324253	0.402822	0.582166	0.434531	0.628231	0.399754	0.235486	0.346929	0.0486795	0.0333159	0.147655	0.435922	0.958143	0.363619	0.990246	0.47467	0.972658	0.442521
FIGUEROA_AML_METHYLATION_CLUSTER_5_DN	26	0.960149	0.447547	0.607042	0.369538	0.583509	0.417574	0.31032	0.322677	0.102532	0.0333159	0.345709	0.331164	0.958143	0.299745	0.757485	0.0329706	0.838308	0.462819
FIGUEROA_AML_METHYLATION_CLUSTER_7_UP	111	0.117016	0.403791	0.649474	0.431548	0.330797	0.399754	0.0526178	0.380337	0.0110171	0.0333159	0.125024	0.483613	0.667257	0.425552	0.990246	0.398872	0.82192	0.431142
FINETTI_BREAST_CANCER_KINOME_RED	27	0.575081	0.345833	0.00187004	0.152263	0.949477	0.380417	0.00588413	0.322677	0.970983	0.416812	0.103877	0.402242	0.141076	0.348317	0.990246	0.474825	0.756967	0.349345
FLOTHO_PEDIATRIC_ALL_THERAPY_RESPONSE_DN	29	0.577724	0.027078	0.0594824	0.479418	0.383386	0.336435	0.727986	0.469468	0.420642	0.0333159	0.463143	0.263538	0.66033	0.481303	0.990246	0.282031	0.972658	0.326489
FONTAINE_FOLLICULAR_THYROID_ADENOMA_UP	103	0.948344	0.027078	0.978916	0.384468	0.97668	0.177581	0.745593	0.430952	0.520662	0.487793	0.18554	0.331164	0.958143	0.363619	0.990246	0.367901	0.972658	0.0356822
FONTAINE_PAPILLARY_THYROID_CARCINOMA_DN	60	0.960149	0.287717	0.978916	0.350362	0.97668	0.0284077	0.0298687	0.305218	0.758297	0.36427	0.751591	0.435922	0.958143	0.460191	0.990246	0.440921	0.972658	0.466368
FOURNIER_ACINAR_DEVELOPMENT_EARLY_DN	23	0.912522	0.408897	0.893064	0.439249	0.97668	0.354872	0.0301557	0.0268873	0.970983	0.250286	0.299109	0.309422	0.0915649	0.369735	0.32976	0.204327	0.104947	0.39095
FRASOR_RESPONSE_TO_ESTRADIOL_UP	64	0.954047	0.366815	0.795993	0.444477	0.859945	0.406454	0.251728	0.289704	0.361299	0.376246	0.0268058	0.0267367	0.55858	0.430602	0.990246	0.434312	0.972658	0.458744
FUJII_YBX1_TARGETS_UP	62	0.0721344	0.311081	0.978916	0.311576	0.844108	0.368177	0.0693945	0.0268873	0.627252	0.0333159	0.261273	0.213188	0.958143	0.434723	0.990246	0.382529	0.826481	0.349345
FULCHER_INFLAMMATORY_RESPONSE_LECTIN_VS_LPS_DN	672	0.000133497	0.311081	0.172281	0.323029	0.0953276	0.398347	0.0117689	0.451326	0.0671857	0.294664	0.103814	0.417134	0.0994718	0.44751	0.77463	0.282031	0.141769	0.42296
FUNG_IL2_SIGNALING_2	8	0.945904	0.338191	0.978916	0.434531	0.97668	0.43177	0.676941	0.322677	0.162677	0.0333159	0.0650993	0.0267367	0.958143	0.415	0.733705	0.382529	0.614047	0.43641
FUNG_IL2_TARGETS_WITH_STAT5_BINDING_SITES_T1	5	0.917699	0.452173	0.978916	0.44807	0.97668	0.271573	0.850754	0.340714	0.50132	0.0333159	0.255816	0.0267367	0.80163	0.476098	0.644491	0.392081	0.210407	0.416698
GALE_APL_WITH_FLT3_MUTATED_DN	25	0.0595656	0.402822	0.0667847	0.323029	0.0677899	0.398806	0.948365	0.289704	0.970983	0.187463	0.960333	0.331164	0.0424882	0.0345208	0.990246	0.392081	0.45561	0.391255
GARGALOVIC_RESPONSE_TO_OXIDIZED_PHOSPHOLIPIDS_GREEN_DN	42	0.829114	0.311081	0.978916	0.444477	0.97668	0.405021	0.68207	0.448477	0.274896	0.0333159	0.381265	0.0267367	0.337286	0.425552	0.556755	0.398872	0.862489	0.452599
GAZDA_DIAMOND_BLACKFAN_ANEMIA_ERYTHROID_DN	782	0.453679	0.155203	0.232564	0.437309	0.144359	0.0284077	0.188889	0.289704	0.730081	0.429873	0.219535	0.359831	0.0256879	0.348317	0.159934	0.511205	0.346824	0.416149
GAZDA_DIAMOND_BLACKFAN_ANEMIA_ERYTHROID_UP	39	0.651048	0.364222	0.978916	0.341431	0.801876	0.435115	0.481394	0.398539	0.371987	0.376246	0.0322045	0.359831	0.436916	0.376293	0.759066	0.465993	0.0494755	0.403909
GAZDA_DIAMOND_BLACKFAN_ANEMIA_PROGENITOR_DN	105	0.142933	0.372997	0.102037	0.392007	0.0053417	0.364598	0.035215	0.289704	0.706938	0.454395	0.959227	0.351288	0.123118	0.434723	0.8963	0.429894	0.299281	0.43292
GENTILE_UV_RESPONSE_CLUSTER_D1	32	0.370232	0.027078	0.169955	0.023803	0.290633	0.177581	0.158054	0.346929	0.970983	0.298904	0.878062	0.447843	0.63469	0.299745	0.85765	0.423595	0.956465	0.452599
GENTILE_UV_RESPONSE_CLUSTER_D7	65	0.0620672	0.262405	0.116751	0.409402	0.0195281	0.384138	0.118399	0.322677	0.165708	0.376246	0.478642	0.376281	0.164454	0.0345208	0.423683	0.444091	0.0990092	0.349345
GINESTIER_BREAST_CANCER_ZNF217_AMPLIFIED_UP	187	0.362357	0.311081	0.875	0.442897	0.54356	0.399754	0.814903	0.35603	0.462366	0.429873	0.959227	0.419227	0.539407	0.299745	0.561155	0.0329706	0.675476	0.0356822
GOERING_BLOOD_HDL_CHOLESTEROL_QTL_CIS	12	0.183807	0.337473	0.183837	0.197917	0.207071	0.0284077	0.948365	0.369435	0.685897	0.425868	0.60076	0.402242	0.811295	0.460191	0.990246	0.0329706	0.793875	0.235034
GOTTWEIN_TARGETS_OF_KSHV_MIR_K12_11	88	0.0256637	0.027078	0.903741	0.449305	0.128373	0.177581	0.144001	0.390571	0.164962	0.437085	0.0560848	0.404781	0.696212	0.393777	0.671386	0.382529	0.656837	0.392798
GOUYER_TATI_TARGETS_UP	16	0.321335	0.287717	0.978916	0.367938	0.634583	0.363073	0.756208	0.0268873	0.935288	0.411912	0.959227	0.454779	0.640461	0.215706	0.618991	0.0329706	0.629474	0.212999
GOZGIT_ESR1_TARGETS_DN	1171	0.209418	0.51554	0.978916	0.452983	0.86222	0.45119	0.000781462	0.258672	0.347094	0.19423	0.00322648	0.184941	0.886543	0.348317	0.990246	0.418767	0.972658	0.402046
GRABARCZYK_BCL11B_TARGETS_DN	89	0.00228897	0.279438	0.978916	0.381959	0.852046	0.399754	0.41695	0.340714	0.243212	0.0333159	0.560623	0.309422	0.958143	0.439533	0.990246	0.444759	0.972658	0.413261
GRABARCZYK_BCL11B_TARGETS_UP	115	0.012074	0.394742	0.252177	0.381959	0.0350755	0.363073	0.0514758	0.258672	0.806707	0.487793	0.300201	0.382894	0.248625	0.363619	0.990246	0.367901	0.199788	0.35652
GRADE_COLON_AND_RECTAL_CANCER_DN	130	0.970804	0.435367	0.978916	0.304757	0.97668	0.398347	0.979542	0.409927	0.970983	0.0333159	0.959227	0.439682	0.715515	0.443411	0.580023	0.367901	0.972658	0.0356822
GRADE_METASTASIS_DN	46	0.0909962	0.425116	0.822429	0.279707	0.24533	0.399754	0.0279076	0.0268873	0.232898	0.19423	0.568949	0.409521	0.958143	0.294826	0.960796	0.369613	0.972658	0.349345
GRAHAM_CML_QUIESCENT_VS_CML_DIVIDING_DN	8	0.960149	0.311081	0.162991	0.023803	0.918638	0.177581	0.0287879	0.322677	0.970983	0.42282	0.0545795	0.391098	0.269143	0.348317	0.990733	0.47467	0.69019	0.391255
GRAHAM_NORMAL_QUIESCENT_VS_NORMAL_DIVIDING_UP	117	0.2124	0.309986	0.763983	0.381959	0.625603	0.389274	0.306264	0.395613	0.970983	0.439592	0.901192	0.397273	0.775722	0.413296	0.957722	0.0329706	0.426589	0.0356822
GRASEMANN_RETINOBLASTOMA_WITH_6P_AMPLIFICATION	11	0.257924	0.326748	0.0158837	0.023803	0.0585427	0.363073	0.542648	0.263084	0.246192	0.331545	0.864707	0.398281	0.603311	0.455801	0.36623	0.352676	0.248305	0.305603
GU_PDEF_TARGETS_DN	60	0.418209	0.389731	0.223381	0.452983	0.564337	0.403117	0.106093	0.0268873	0.909714	0.424777	0.173608	0.251894	0.958143	0.384191	0.990246	0.0329706	0.972658	0.391549
HAEGERSTRAND_RESPONSE_TO_IMATINIB	13	0.346017	0.168938	0.0935355	0.023803	0.334245	0.398806	0.666887	0.0268873	0.970983	0.425868	0.959227	0.263538	0.82557	0.476098	0.990246	0.413041	0.935796	0.417935
HAMAI_APOPTOSIS_VIA_TRAIL_DN	217	0.658355	0.311081	0.978916	0.378099	0.756031	0.399754	0.0090189	0.322677	0.332837	0.250286	0.00322648	0.168194	0.815772	0.376293	0.990246	0.441671	0.972658	0.429057
HASLINGER_B_CLL_WITH_17P13_DELETION	25	0.513486	0.392306	0.649474	0.472881	0.250187	0.530139	0.0119175	0.427122	0.0622988	0.460446	0.0468255	0.451326	0.208139	0.53	0.990246	0.382529	0.554083	0.349345
HELLER_SILENCED_BY_METHYLATION_UP	343	0.338518	0.027078	0.721843	0.378099	0.823146	0.261507	0.000138333	0.305218	0.659627	0.391549	0.191166	0.343495	0.457588	0.472962	0.990246	0.444759	0.851231	0.453254
HOEGERKORP_CD44_TARGETS_TEMPORAL_UP	23	0.960937	0.027078	0.978916	0.406738	0.97668	0.0284077	0.32183	0.442131	0.55703	0.41108	0.517574	0.439682	0.958143	0.423312	0.990246	0.444091	0.877069	0.43292
HOELZEL_NF1_TARGETS_UP	224	0.886998	0.358146	0.978916	0.311576	0.97668	0.423177	0.241044	0.395613	0.966457	0.0333159	0.574271	0.0267367	0.921877	0.425552	0.990246	0.469426	0.851673	0.413261
HOFFMAN_CLOCK_TARGETS_DN	5	0.579406	0.027078	0.884554	0.396823	0.97668	0.261507	0.895782	0.395613	0.970983	0.47993	0.959227	0.516488	0.599123	0.0345208	0.990246	0.367531	0.972658	0.339881
HOFMANN_CELL_LYMPHOMA_DN	49	0.751719	0.447547	0.696609	0.304757	0.931897	0.406454	0.251848	0.453888	0.486927	0.358661	0.0115641	0.382894	0.696894	0.430602	0.990246	0.0329706	0.37177	0.349345
HOFMANN_MYELODYSPLASTIC_SYNDROM_HIGH_RISK_DN	16	0.797468	0.311081	0.818824	0.253341	0.398102	0.0284077	0.652829	0.456272	0.342882	0.357101	0.931702	0.400252	0.70562	0.409497	0.206592	0.0329706	0.680744	0.391549
HOFMANN_MYELODYSPLASTIC_SYNDROM_LOW_RISK_UP	15	0.189095	0.266883	0.907954	0.234233	0.309655	0.0284077	0.932206	0.409927	0.206089	0.0333159	0.211787	0.274328	0.690551	0.413296	0.990246	0.441671	0.831114	0.373938
HOLLEMAN_ASPARAGINASE_RESISTANCE_B_ALL_DN	29	0.906763	0.266883	0.949054	0.364611	0.424672	0.459508	0.051392	0.451326	0.203206	0.414085	0.120379	0.306023	0.958143	0.0345208	0.990246	0.0329706	0.972658	0.431142
HOLLEMAN_PREDNISOLONE_RESISTANCE_ALL_DN	22	0.927778	0.353363	0.637777	0.445898	0.97668	0.0284077	0.568681	0.284925	0.718423	0.442897	0.79089	0.397273	0.958182	0.0345208	0.501563	0.330625	0.972658	0.413261
HOLLEMAN_PREDNISOLONE_RESISTANCE_B_ALL_UP	25	0.662753	0.169878	0.457645	0.46101	0.443262	0.312061	0.582992	0.0268873	0.493511	0.358661	0.454525	0.360015	0.832275	0.501972	0.0143417	0.282031	0.444265	0.376158
HOLLEMAN_VINCRISTINE_RESISTANCE_ALL_UP	54	0.555865	0.360189	0.83124	0.352488	0.648342	0.423177	0.952669	0.0268873	0.970983	0.427616	0.944651	0.382894	0.62335	0.397543	0.560316	0.352676	0.0813735	0.0356822
HOLLEMAN_VINCRISTINE_RESISTANCE_B_ALL_DN	25	0.0563338	0.311081	0.646217	0.323029	0.6686	0.381122	0.050541	0.053324	0.967372	0.376246	0.205874	0.309422	0.00667835	0.0345208	0.698748	0.352676	0.408914	0.235034
HONRADO_BREAST_CANCER_BRCA1_VS_BRCA2	37	0.475968	0.435367	0.780613	0.464718	0.894854	0.399754	0.0454452	0.322677	0.761136	0.424777	0.00410404	0.393008	0.854281	0.40222	0.990246	0.367901	0.968643	0.377308
HOOI_ST7_TARGETS_UP	168	0.00858695	0.313448	0.661834	0.44807	0.0162767	0.370592	0.591818	0.263084	0.854678	0.442897	0.89832	0.363446	0.974038	0.376293	0.990246	0.446318	0.972658	0.429057
HOSHIDA_LIVER_CANCER_SURVIVAL_DN	105	0.0167075	0.311081	0.0635516	0.348499	0.00674243	0.381122	0.188564	0.385801	0.970983	0.294664	0.959227	0.36611	0.167251	0.348317	0.990246	0.369613	0.299281	0.402046
HOSHIDA_LIVER_CANCER_SURVIVAL_UP	110	0.0653294	0.255442	0.978916	0.288862	0.29129	0.312061	0.379753	0.322677	0.841306	0.0333159	0.900802	0.0267367	0.273295	0.348317	0.990246	0.426362	0.107546	0.35652
HU_ANGIOGENESIS_DN	50	0.221779	0.447547	0.978916	0.415695	0.624092	0.459508	0.0341935	0.429584	0.694856	0.415741	0.502869	0.356822	0.273295	0.299745	0.441577	0.330625	0.038106	0.212999
IIZUKA_LIVER_CANCER_PROGRESSION_L0_L1_DN	21	0.895201	0.210622	0.978916	0.367938	0.97668	0.177581	0.059167	0.0268873	0.970983	0.0333159	0.813499	0.168194	0.958143	0.363619	0.990246	0.434312	0.885398	0.388386
INAMURA_LUNG_CANCER_SCC_SUBTYPES_DN	6	0.802005	0.255442	0.978916	0.369538	0.959376	0.354872	0.923906	0.0268873	0.87492	0.0333159	0.661075	0.213188	0.958143	0.407133	0.732154	0.282031	0.655846	0.417935
INGA_TP53_TARGETS	29	0.0508091	0.210622	0.346913	0.391127	0.236913	0.312061	0.106449	0.0268873	0.471872	0.349022	0.0428619	0.0788843	0.466551	0.425552	0.330476	0.407807	0.393915	0.438918
JI_METASTASIS_REPRESSED_BY_STK11	57	0.0107842	0.311081	0.756307	0.396823	0.550128	0.423177	0.277631	0.322677	0.0137237	0.349022	0.328605	0.406857	0.800224	0.434723	0.990733	0.426362	0.972658	0.462819
JOSEPH_RESPONSE_TO_SODIUM_BUTYRATE_DN	62	0.615605	0.155203	0.88049	0.279707	0.97668	0.261507	0.0211571	0.0268873	0.520225	0.41108	0.220857	0.283589	0.298235	0.299745	0.672246	0.469426	0.0783023	0.442521
KAAB_HEART_ATRIUM_VS_VENTRICLE_UP	314	0.960149	0.394693	0.978916	0.348499	0.97668	0.384138	0.000138333	0.252132	0.34571	0.416812	0.00821722	0.283589	0.462418	0.343023	0.990246	0.382529	0.813095	0.416698
KAPOSI_LIVER_CANCER_MET_UP	18	0.0747799	0.168938	0.185981	0.495713	0.00216113	0.411229	0.0494529	0.153539	0.23015	0.376246	0.218629	0.309422	0.958143	0.434723	0.990246	0.372775	0.972658	0.413261
KEGG_ADHERENS_JUNCTION	143	0.619247	0.435367	0.870111	0.457277	0.689374	0.45119	0.388072	0.498263	0.4075	0.424777	0.80898	0.397273	0.958143	0.0345208	0.990246	0.460319	0.972658	0.0356822
KEGG_COLORECTAL_CANCER	115	0.110825	0.411579	0.938831	0.378099	0.595926	0.336289	0.0494334	0.390571	0.970983	0.460446	0.70347	0.378183	0.490057	0.372628	0.844346	0.413041	0.0088391	0.347091
KEGG_CYTOKINE_CYTOKINE_RECEPTOR_INTERACTION	192	0.960149	0.394742	0.978916	0.023803	0.97668	0.354872	0.659583	0.263084	0.711069	0.0333159	0.581036	0.324193	0.771456	0.376423	0.377617	0.282031	0.972658	0.349345
KEGG_CYTOSOLIC_DNA_SENSING_PATHWAY	51	0.416604	0.329472	0.315742	0.023803	0.487351	0.312061	0.281451	0.448477	0.454249	0.416812	0.959227	0.425388	0.288506	0.434723	0.0346826	0.282031	0.487723	0.367497
KEGG_ENDOCYTOSIS	262	0.00499697	0.435367	0.462121	0.392007	0.0431622	0.435115	0.349069	0.340714	0.740862	0.431955	0.830242	0.343495	0.0540435	0.343023	0.990246	0.453865	0.936917	0.441951
KEGG_FOCAL_ADHESION	312	0.89236	0.389731	0.978916	0.404878	0.97668	0.398347	0.0145422	0.0268873	0.970983	0.416812	0.276073	0.343495	0.5019	0.348317	0.990246	0.382529	0.723098	0.35652
KEGG_GALACTOSE_METABOLISM	22	0.179273	0.392306	0.66811	0.360189	0.160618	0.411229	0.0301648	0.430952	0.704246	0.331545	0.319618	0.331164	0.346173	0.375049	0.707507	0.204327	0.529718	0.0356822
KEGG_GLYOXYLATE_AND_DICARBOXYLATE_METABOLISM	21	0.156842	0.255442	0.684377	0.364611	0.278937	0.336435	0.336337	0.317946	0.702449	0.358661	0.695111	0.263538	0.0283574	0.0345208	0.766387	0.426362	0.165887	0.347091
KEGG_HEDGEHOG_SIGNALING_PATHWAY	63	0.355389	0.329472	0.840762	0.406738	0.97668	0.399754	0.948365	0.0268873	0.970983	0.312951	0.959227	0.0267367	0.865418	0.343023	0.704475	0.453865	0.972658	0.384879
KEGG_LYSINE_DEGRADATION	59	0.39628	0.345833	0.115778	0.023803	0.628178	0.0284077	0.312924	0.166362	0.427346	0.41108	0.677476	0.378183	0.900922	0.375049	0.865837	0.460319	0.82192	0.428361
KEGG_MELANOGENESIS	134	0.960149	0.38658	0.978916	0.419281	0.97668	0.264221	0.938872	0.362928	0.970983	0.375999	0.959227	0.383179	0.958143	0.299745	0.990246	0.0329706	0.972658	0.0356822
KEGG_N_GLYCAN_BIOSYNTHESIS	56	0.00587957	0.300845	0.627506	0.487275	0.281105	0.411229	0.0643293	0.0268873	0.879217	0.540141	0.176335	0.398281	0.817725	0.47725	0.962739	0.348104	0.40757	0.391549
KEGG_NEUROACTIVE_LIGAND_RECEPTOR_INTERACTION	99	0.961221	0.262405	0.983848	0.023803	0.97668	0.271573	0.961119	0.45912	1	0.0333159	0.972845	0.421846	0.958143	0.431959	0.990246	0.398872	0.972658	0.469892
KEGG_NEUROTROPHIN_SIGNALING_PATHWAY	176	0.960149	0.027078	0.918277	0.323029	0.97668	0.0284077	0.315165	0.307687	0.92459	0.383368	0.535902	0.439682	0.68655	0.397543	0.66188	0.444759	0.707134	0.506459
KEGG_NON_HOMOLOGOUS_END_JOINING	14	0.354625	0.169878	0.486198	0.150315	0.672604	0.368177	0.306873	0.368775	0.405812	0.19423	0.326301	0.257509	0.41107	0.299745	0.0283114	0.0329706	0.13461	0.377308
KEGG_PATHWAYS_IN_CANCER	500	0.332346	0.388459	0.978916	0.431981	0.832734	0.408272	0.31225	0.369435	0.877168	0.416812	0.472698	0.466115	0.259283	0.453111	0.280769	0.0329706	0.0125072	0.305603
KEGG_PPAR_SIGNALING_PATHWAY	74	0.140257	0.027078	0.852449	0.197917	0.587877	0.264221	0.556593	0.0268873	0.970983	0.196046	0.954992	0.331164	0.922888	0.409497	0.656487	0.352676	0.424032	0.439515
KEGG_PROTEIN_EXPORT	24	0.484236	0.430261	0.835506	0.323029	0.97668	0.312061	0.14001	0.0268873	0.335723	0.298904	0.238122	0.0267367	0.602581	0.348317	0.917831	0.265474	0.126284	0.429057
KEGG_RETINOL_METABOLISM	20	0.358526	0.243304	0.968597	0.023803	0.97668	0.442073	0.375718	0.0268873	0.970983	0.376246	0.950989	0.165589	0.862622	0.436941	0.990246	0.282031	0.838308	0.349345
KEGG_THYROID_CANCER	58	0.772955	0.440162	0.978916	0.023803	0.978627	0.261507	0.948365	0.346929	0.970983	0.358661	0.959227	0.0267367	0.357365	0.384191	0.990246	0.458971	0.266612	0.451378
KEGG_TYROSINE_METABOLISM	30	0.71073	0.394693	0.978916	0.197917	0.97668	0.371366	0.920335	0.0268873	0.804473	0.42282	0.913193	0.0267367	0.958143	0.348317	0.990246	0.382529	0.897881	0.349345
KEGG_WNT_SIGNALING_PATHWAY	231	0.250243	0.262405	0.700077	0.230213	0.538218	0.0284077	0.794046	0.395613	0.740862	0.414085	0.959227	0.0267367	0.958143	0.434723	0.902842	0.43995	0.381939	0.429057
KERLEY_RESPONSE_TO_CISPLATIN_DN	6	0.0103942	0.027078	0.0535837	0.323029	0.97668	0.264221	0.307901	0.346929	0.362608	0.358661	0.0748829	0.324193	0.231509	0.215706	0.983032	0.413041	0.110012	0.349345
KERLEY_RESPONSE_TO_CISPLATIN_UP	61	0.061008	0.027078	0.111755	0.348499	0.0349574	0.226282	0.225539	0.252132	0.0637932	0.358661	0.0779564	0.363446	0.958143	0.476098	0.954725	0.434312	0.82192	0.441951
KIM_ALL_DISORDERS_CALB1_CORR_DN	21	0.925153	0.027078	0.973225	0.431548	0.97668	0.0284077	0.118869	0.053324	0.527225	0.366049	0.0783485	0.363446	0.772219	0.413296	0.710403	0.329914	0.561226	0.402046
KIM_GERMINAL_CENTER_T_HELPER_DN	35	0.89264	0.338191	0.868862	0.023803	0.767008	0.399754	0.745593	0.424488	0.706271	0.349022	0.89832	0.397273	0.728073	0.44751	0.501217	0.0329706	0.1775	0.313272
KIM_MYCN_AMPLIFICATION_TARGETS_DN	163	0.0739968	0.369186	0.978916	0.023803	0.0145778	0.423177	0.271114	0.383828	0.970983	0.331545	0.673019	0.343495	0.53282	0.413296	0.948237	0.364355	0.668159	0.377308
KLEIN_PRIMARY_EFFUSION_LYMPHOMA_DN	62	0.746415	0.320672	0.978916	0.455034	0.832734	0.375684	0.0213131	0.289704	0.387316	0.358661	0.682211	0.343495	0.83578	0.445568	0.317027	0.0329706	0.440304	0.413261
KOKKINAKIS_METHIONINE_DEPRIVATION_48HR_DN	99	0.000133497	0.18534	0.149749	0.430146	0.00860615	0.312061	0.13941	0.390571	0.78844	0.414085	0.257702	0.400252	0.343791	0.47725	0.990246	0.417228	0.489969	0.429057
KOKKINAKIS_METHIONINE_DEPRIVATION_96HR_UP	206	0.148471	0.027078	0.426142	0.288862	0.759048	0.264221	0.0270497	0.359558	0.421804	0.294664	0.145285	0.331164	0.682577	0.475957	0.951279	0.434312	0.217501	0.439515
KONDO_EZH2_TARGETS	409	0.0049391	0.415904	0.199543	0.288862	0.0165157	0.264221	0.824826	0.406582	0.970983	0.358661	0.798676	0.309422	0.774703	0.453111	0.990246	0.414196	0.915893	0.384879
KORKOLA_TERATOMA	57	0.861664	0.414087	0.457539	0.023803	0.97668	0.389274	0.00803462	0.305218	0.970983	0.477507	0.209962	0.360015	0.507651	0.363619	0.990733	0.4319	0.971609	0.43292
KORKOLA_YOLK_SAC_TUMOR	74	0.960149	0.262405	0.978916	0.398875	0.97668	0.0284077	0.0170724	0.362928	0.955943	0.376246	0.596818	0.463704	0.960398	0.476098	1	0.265474	1	0.349345
KUMAMOTO_RESPONSE_TO_NUTLIN_3A_DN	14	0.790931	0.51554	0.978916	0.378099	0.97668	0.405021	0.000138333	0.305218	0.196787	0.376246	0.00564793	0.378183	0.865418	0.348317	1	0.398872	0.872937	0.429057
KUROKAWA_LIVER_CANCER_CHEMOTHERAPY_UP	19	0.178633	0.360189	0.687717	0.369538	0.655126	0.336289	0.0446828	0.0268873	0.784101	0.371741	0.436337	0.324193	0.790642	0.443411	0.990246	0.392081	0.940872	0.377308
KYNG_DNA_DAMAGE_BY_GAMMA_RADIATION	112	0.960149	0.411579	0.813697	0.323029	0.848045	0.0284077	0.00630857	0.369435	0.970983	0.366049	0.317801	0.398281	0.958143	0.44751	0.990246	0.348104	0.972658	0.402046
KYNG_ENVIRONMENTAL_STRESS_RESPONSE_DN	27	0.521535	0.279438	0.940436	0.288862	0.131599	0.380417	0.75139	0.354961	0.0832422	0.0333159	0.132187	0.0267367	0.797932	0.437267	0.960961	0.369613	0.727559	0.391549
KYNG_NORMAL_AGING_UP	27	0.621214	0.391521	0.661834	0.409402	0.374606	0.403117	0.857282	0.0268873	0.887882	0.392153	0.939257	0.0267367	0.314933	0.234074	0.564664	0.204327	0.363947	0.303016
KYNG_RESPONSE_TO_H2O2_VIA_ERCC6_DN	61	0.000779184	0.394742	0.596883	0.404878	0.0780238	0.399754	0.0580597	0.453888	0.387316	0.250286	0.544105	0.457277	0.724318	0.0686691	0.756646	0.329914	0.787792	0.0356822
LAMB_CCND1_TARGETS	23	0.608731	0.359264	0.893064	0.431981	0.732108	0.363073	0.000587385	0.35603	0.603221	0.415741	0.401666	0.419227	0.201948	0.363619	0.400295	0.0329706	0.288931	0.349345
LAU_APOPTOSIS_CDKN2A_UP	96	0.725119	0.369186	0.753714	0.426282	0.894854	0.415959	0.314762	0.437263	0.0830928	0.0333159	0.13327	0.397273	0.236322	0.0345208	0.247036	0.206378	0.352811	0.349345
LEE_NAIVE_T_LYMPHOCYTE	17	0.615136	0.421273	0.903862	0.426282	0.97668	0.439537	0.731147	0.289704	0.547491	0.416812	0.959227	0.359831	0.958143	0.215706	0.990246	0.0329706	0.972658	0.0356822
LEE_NEURAL_CREST_STEM_CELL_DN	164	0.09526	0.027078	0.978916	0.242054	0.503649	0.0284077	0.948365	0.346929	0.970983	0.19423	0.295774	0.274328	0.937957	0.397543	0.990246	0.4319	0.56019	0.484185
LEE_NEURAL_CREST_STEM_CELL_UP	203	0.981155	0.262405	1	0.023803	1	0.380417	0.586361	0.166362	0.970983	0.0333159	0.959227	0.407797	0.957256	0.363619	0.990246	0.440921	0.972658	0.377308
LEE_RECENT_THYMIC_EMIGRANT	376	0.161835	0.382792	0.575733	0.369538	0.0253349	0.399754	0.000587385	0.45912	0.335273	0.424777	0.0962728	0.421014	0.494705	0.348317	0.235335	0.128986	0.248423	0.349345
LENAOUR_DENDRITIC_CELL_MATURATION_UP	159	0.668724	0.419304	0.716295	0.023803	0.97668	0.336289	0.079661	0.322677	0.763067	0.376246	0.013799	0.331164	0.958143	0.417877	0.990246	0.429065	0.389737	0.43292
LI_CYTIDINE_ANALOGS_CYCTOTOXICITY	26	0.711889	0.027078	0.181714	0.152263	0.142517	0.0284077	0.34574	0.402852	0.919224	0.366049	0.959227	0.423699	0.55276	0.348317	0.0636721	0.282031	0.773247	0.367497
LI_LUNG_CANCER	59	0.122865	0.027078	0.871336	0.369643	0.17257	0.194136	0.105065	0.0268873	0.970983	0.468786	0.703369	0.331164	0.273295	0.197824	0.990246	0.429894	0.454926	0.347091
LI_WILMS_TUMOR	30	0.580123	0.027078	0.978916	0.023803	0.589845	0.406454	0.948365	0.446613	0.970983	0.47993	0.959227	0.438076	0.958143	0.415	0.990246	0.407807	0.972658	0.452447
LI_WILMS_TUMOR_ANAPLASTIC_UP	30	0.531143	0.311081	0.857063	0.323029	0.827098	0.398806	0.00206621	0.322677	0.944983	0.376246	0.0255214	0.359831	0.726317	0.348317	0.990246	0.451603	0.9071	0.349345
LI_WILMS_TUMOR_VS_FETAL_KIDNEY_2_UP	53	0.395185	0.326748	0.915468	0.323029	0.97668	0.46722	0.032083	0.0268873	0.640908	0.39963	0.763874	0.382894	0.38872	0.348317	0.990246	0.474825	0.886456	0.373938
LIANG_SILENCED_BY_METHYLATION_DN	15	0.391946	0.329472	0.458186	0.323029	0.0812505	0.381122	0.0301828	0.307687	0.444007	0.41108	0.005727	0.359831	0.685288	0.348317	1	0.455929	0.972658	0.349345
LIEN_BREAST_CARCINOMA_METAPLASTIC	58	0.960149	0.251657	0.978916	0.023803	0.97668	0.368177	0.88396	0.305218	0.976391	0.477507	0.898465	0.36611	0.116224	0.380032	0.740414	0.446318	0.015355	0.373938
LIEN_BREAST_CARCINOMA_METAPLASTIC_VS_DUCTAL_UP	128	0.800515	0.266883	0.942157	0.0707037	0.70673	0.0284077	0.0209721	0.38945	0.913874	0.099083	0.35373	0.382894	0.253201	0.409497	0.990246	0.307078	0.351314	0.349345
LIN_APC_TARGETS	84	0.32102	0.388459	0.607042	0.449305	0.394551	0.399754	0.0107063	0.35603	0.970983	0.42026	0.530856	0.435922	0.757659	0.446751	0.990246	0.398872	0.731216	0.0356822
LINDGREN_BLADDER_CANCER_CLUSTER_1_DN	490	0.000133497	0.311081	0.32412	0.279707	0.0850029	0.419154	0.203119	0.346929	0.970983	0.416812	0.615297	0.389592	0.00285162	0.355991	0.990246	0.398872	0.55711	0.349345
LINDGREN_BLADDER_CANCER_CLUSTER_2A_DN	236	0.131261	0.389731	0.267624	0.392007	0.752916	0.406454	0.00262435	0.263084	0.0406754	0.196046	0.0690034	0.309422	0.578806	0.437267	0.679831	0.392081	0.258663	0.455521
LINDGREN_BLADDER_CANCER_CLUSTER_2A_UP	5	0.369959	0.300845	0.149749	0.023803	0.389166	0.0284077	0.779843	0.41406	0.970983	0.358661	0.714015	0.389592	0.388199	0.348317	0.983842	0.310539	0.799016	0.474444
LINDGREN_BLADDER_CANCER_CLUSTER_2B	509	0.376354	0.313448	0.978916	0.323029	0.921316	0.264221	0.0309786	0.161584	0.921313	0.269189	0.358012	0.0267367	0.11881	0.397543	0.990246	0.417228	0.633859	0.349345
LINDSTEDT_DENDRITIC_CELL_MATURATION_C	96	0.0657394	0.311081	0.664701	0.023803	0.445216	0.194136	0.684252	0.305218	0.309969	0.0333159	0.399861	0.382894	0.609488	0.469555	0.990246	0.382529	0.662726	0.416698
LIU_PROSTATE_CANCER_DN	724	0.969181	0.460123	0.998239	0.288862	0.994985	0.387976	0.0105992	0.305218	0.519356	0.371741	0.000875688	0.213188	0.849043	0.348317	0.990246	0.4319	0.830181	0.391549
LIU_PROSTATE_CANCER_UP	122	0.381417	0.027078	0.893064	0.323029	0.383386	0.0284077	0.462049	0.202011	0.50132	0.416812	0.290134	0.382894	0.80163	0.453111	0.811257	0.282031	0.758505	0.402046
LIU_TOPBP1_TARGETS	17	0.425763	0.027078	0.763983	0.411169	0.936948	0.177581	0.807358	0.469468	0.225079	0.349022	0.0261479	0.36611	0.957079	0.472962	0.990246	0.282031	0.972658	0.326489
LOPEZ_MESOTELIOMA_SURVIVAL_TIME_UP	23	0.156233	0.243304	0.101831	0.270881	0.133906	0.336289	0.000138333	0.322677	0.737159	0.452684	0.000225917	0.331164	0.618988	0.348317	0.990246	0.455929	0.730291	0.349345
LOPEZ_MESOTHELIOMA_SURVIVAL_WORST_VS_BEST_DN	9	0.960149	0.027078	0.978916	0.26473	0.97668	0.375684	0.271495	0.166362	0.970983	0.0333159	0.804998	0.428338	0.840318	0.431959	0.990246	0.441671	0.764534	0.442521
LUCAS_HNF4A_TARGETS_DN	17	0.555423	0.335566	0.316039	0.023803	0.628231	0.411229	0.668787	0.0268873	0.542538	0.43454	0.715677	0.251894	0.737759	0.376293	0.990246	0.506992	0.794441	0.376158
LY_AGING_MIDDLE_DN	21	0.421189	0.353363	0.82408	0.431981	0.517084	0.423177	0.000138333	0.258672	0.305913	0.376246	0.0210498	0.376281	0.958143	0.455801	0.990246	0.382529	0.972658	0.42296
MACLACHLAN_BRCA1_TARGETS_UP	27	0.615605	0.414087	0.7744	0.369538	0.115438	0.0284077	0.000587385	0.322677	0.970347	0.429873	0.671288	0.457277	0.785377	0.452661	0.990246	0.444091	0.972658	0.41157
MAGRANGEAS_MULTIPLE_MYELOMA_IGG_VS_IGA_DN	25	0.481122	0.262405	0.523834	0.152263	0.855573	0.295607	0.384197	0.437263	0.970983	0.376246	0.950992	0.343495	0.461359	0.299745	0.0176492	0.0329706	0.489969	0.405724
MAGRANGEAS_MULTIPLE_MYELOMA_IGG_VS_IGA_UP	18	0.360449	0.392306	0.978095	0.409402	0.655126	0.484825	0.580049	0.47687	0.53928	0.454395	0.774666	0.508597	0.609448	0.397543	0.0491984	0.282031	0.390682	0.0356822
MAHAJAN_RESPONSE_TO_IL1A_UP	106	0.22329	0.027078	0.488586	0.428714	0.46473	0.312061	0.73269	0.166362	0.921881	0.0333159	0.959227	0.365231	0.937876	0.458715	0.990246	0.474825	0.972658	0.391255
MANN_RESPONSE_TO_AMIFOSTINE_DN	16	0.00386737	0.168938	0.275676	0.323029	0.155788	0.0284077	0.687608	0.456272	0.928388	0.42026	0.591696	0.439682	0.958143	0.348317	0.990246	0.458971	0.722585	0.349345
MARIADASON_REGULATED_BY_HISTONE_ACETYLATION_DN	68	0.960149	0.169878	0.978916	0.023803	0.97668	0.177581	0.804379	0.0268873	0.806707	0.425868	0.738646	0.213188	0.958143	0.407133	0.673123	0.448649	0.171475	0.455521
MARIADASON_REGULATED_BY_HISTONE_ACETYLATION_UP	111	0.266929	0.027078	0.218171	0.392007	0.440444	0.353916	0.14988	0.362521	0.259589	0.389923	0.086126	0.0267367	0.765609	0.384191	0.990246	0.444091	0.972658	0.452447
MARIADASON_RESPONSE_TO_CURCUMIN_SULINDAC_5	31	0.178633	0.210622	0.978916	0.023803	0.163384	0.363073	0.54178	0.0268873	0.970983	0.437085	0.876179	0.402242	0.488382	0.215706	0.708874	0.372775	0.484706	0.360389
MARTINEZ_RESPONSE_TO_TRABECTEDIN	93	0.214356	0.388459	0.897047	0.439249	0.283348	0.405021	0.00069	0.166362	0.304846	0.36427	0.120903	0.251894	0.0165412	0.363619	0.990246	0.460319	0.120736	0.488454
MARZEC_IL2_SIGNALING_DN	68	0.643562	0.402822	0.978916	0.197917	0.903541	0.423177	0.645385	0.322677	0.232525	0.358661	0.133015	0.0267367	0.854826	0.47725	0.272931	0.0329706	0.448425	0.445898
MASRI_RESISTANCE_TO_TAMOXIFEN_AND_AROMATASE_INHIBITORS_DN	34	0.885624	0.329472	0.925246	0.234233	0.844108	0.484825	0.173494	0.0268873	0.763067	0.376246	0.240049	0.251894	0.595112	0.0345208	0.990246	0.451603	0.972658	0.43292
MATTIOLI_MULTIPLE_MYELOMA_SUBGROUPS	20	0.960149	0.389731	0.978916	0.389125	0.97668	0.384138	0.948365	0.322677	0.973534	0.0333159	0.962555	0.363446	0.166246	0.0345208	0.990246	0.417228	0.170265	0.349345
MATTIOLI_MULTIPLE_MYELOMA_WITH_14Q32_TRANSLOCATIONS	55	0.960149	0.266883	0.809622	0.023803	0.978896	0.458201	0.0426831	0.380337	0.943765	0.376246	0.95078	0.356822	0.958143	0.452661	0.990246	0.282031	0.972658	0.278501
MCGARVEY_SILENCED_BY_METHYLATION_IN_COLON_CANCER	47	0.967589	0.255442	0.978916	0.023803	0.97668	0.0284077	0.81082	0.385801	0.16599	0.323559	0.933861	0.406857	0.673232	0.348317	0.990246	0.455929	0.972658	0.377308
MIKKELSEN_IPS_ICP_WITH_H3K4ME3_AND_H327ME3	106	0.970153	0.394693	0.995442	0.415695	1	0.497345	0.840007	0.0268873	0.970983	0.331545	0.929403	0.0267367	0.958143	0.388214	0.991266	0.369613	0.972658	0.373938
MIKKELSEN_MCV6_HCP_WITH_H3K27ME3	228	1	0.027078	1	0.457277	1	0.244744	0.952404	0.153539	0.970983	0.416812	0.959227	0.409521	0.971666	0.376423	0.990246	0.0329706	0.985502	0.199547
MIKKELSEN_MEF_ICP_WITH_H3K4ME3_AND_H3K27ME3	33	0.963769	0.435367	0.980708	0.304757	0.979273	0.177581	0.948365	0.258672	0.970983	0.0333159	0.788982	0.0267367	0.958143	0.441626	0.990246	0.472962	0.972658	0.391549
MIPS_AP3_BLOC1_COMPLEX	14	0.494641	0.394693	0.485615	0.023803	0.396132	0.354872	0.697231	0.530278	0.100474	0.0333159	0.0772489	0.331164	0.49267	0.407133	0.432283	0.329914	0.36805	0.208146
MIPS_BLOC1_BLOC2_COMPLEX	9	0.684845	0.375613	0.159055	0.023803	0.576721	0.312061	0.42327	0.359558	0.404656	0.0333159	0.263675	0.360015	0.960807	0.343023	0.547593	0.390316	0.634559	0.413261
MIPS_CHUK_NFKB2_REL_IKBKG_SPAG9_NFKB1_NFKBIE_COPB2_TNIP1_NFKBIA_RELA_TNIP2_COMPLEX	18	0.143665	0.379794	0.445844	0.412478	0.0981656	0.387976	0.397352	0.383828	0.0481068	0.0333159	0.895208	0.447843	0.5021	0.383543	0.20016	0.206378	0.693361	0.349345
MIPS_CSA_COMPLEX	16	0.652756	0.435367	0.0537275	0.387536	0.0173785	0.423177	0.428627	0.35603	0.921881	0.358661	0.082987	0.324193	0.434429	0.431959	0.42194	0.0329706	0.206114	0.199547
MIPS_DGCR8_MULTIPROTEIN_COMPLEX	24	0.360449	0.311081	0.680558	0.420595	0.172199	0.371366	0.948365	0.402852	0.970983	0.425868	0.671288	0.409521	0.0283574	0.0345208	0.309453	0.352676	0.327373	0.278501
MIPS_EMERIN_COMPLEX_32	25	0.500089	0.329472	0.161501	0.288862	0.120022	0.271573	0.270551	0.322677	0.970983	0.441253	0.959227	0.0267367	0.356282	0.343023	0.837956	0.188388	0.0302021	0.208146
MIPS_GCN5_TRRAP_HISTONE_ACETYLTRANSFERASE_COMPLEX	13	0.781511	0.427771	0.955964	0.411169	0.260897	0.389274	0.434143	0.41296	0.515236	0.214227	0.939257	0.421014	0.896192	0.355991	0.232605	0.0329706	0.489128	0.0356822
MIPS_INTEGRATOR_COMPLEX	12	0.436677	0.414087	0.427541	0.023803	0.315848	0.403117	0.605637	0.420968	0.970983	0.463298	0.675811	0.397273	0.68396	0.415	0.990246	0.0329706	0.733924	0.303016
MIPS_INTEGRATOR_RNAPII_COMPLEX	12	0.436677	0.414087	0.427541	0.023803	0.315848	0.403117	0.605637	0.420968	0.970983	0.463298	0.675811	0.397273	0.68396	0.415	0.990246	0.0329706	0.733924	0.303016
MIPS_KAISO_NCOR_COMPLEX	15	0.468745	0.329472	0.463038	0.364611	0.666444	0.405021	0.0238684	0.258672	0.485285	0.431955	0.957713	0.409521	0.533081	0.453111	0.232605	0.188388	0.019657	0.360389
MIPS_LARC_COMPLEX	25	0.183807	0.311081	0.978916	0.419281	0.123732	0.399754	0.873106	0.389447	0.970983	0.358661	0.959227	0.324193	0.507651	0.0345208	0.944327	0.352676	0.00140663	0.303016
MIPS_MEDIATOR_COMPLEX_1	37	0.455463	0.452173	0.6938	0.423668	0.701113	0.336289	0.948365	0.0268873	0.508918	0.0333159	0.184226	0.331164	0.748289	0.393777	0.930736	0.398769	0.437592	0.403909
MIPS_P2X7_RECEPTOR_SIGNALLING_COMPLEX	13	0.960149	0.027078	0.978916	0.426282	0.97668	0.30716	0.0684821	0.289704	0.459685	0.358661	0.459109	0.257509	0.958143	0.0345208	0.990246	0.320034	0.972658	0.326489
MIPS_RNA_POLYMERASE_II	14	0.446693	0.027078	0.144311	0.253341	0.513025	0.312061	0.0810471	0.307687	0.970983	0.441253	0.148042	0.263538	0.767075	0.446751	0.25868	0.265474	0.0455383	0.349345
MIPS_RNA_POLYMERASE_II_HOLOENZYME_COMPLEX	18	0.477035	0.342618	0.0941232	0.023803	0.401068	0.336289	0.0936698	0.322677	0.694856	0.358661	0.191048	0.263538	0.743229	0.348317	0.363231	0.0329706	0.0985274	0.305603
MIPS_SWI_SNF_CHROMATIN_REMODELING_RELATED_BRCA1_COMPLEX	21	0.365136	0.335566	0.978916	0.409402	0.418028	0.368177	0.898494	0.322677	0.970983	0.250286	0.959227	0.213188	0.293441	0.0345208	0.990246	0.426362	0.126391	0.0356822
MIPS_TNF_ALPHA_NF_KAPPA_B_SIGNALING_COMPLEX_5	44	0.112327	0.169878	0.1081	0.288862	0.0339501	0.336289	0.0191907	0.346929	0.22751	0.303317	0.749821	0.397273	0.383808	0.415	0.485245	0.310539	0.37283	0.452599
MIPS_TRAP_SMCC_MEDIATOR_COMPLEX	12	0.275321	0.421273	0.373981	0.384468	0.45472	0.408272	0.948365	0.420968	0.293937	0.0333159	0.657302	0.360015	0.336181	0.0345208	0.902348	0.423595	0.237283	0.417935
MOHANKUMAR_TLX1_TARGETS_DN	249	0.725821	0.360189	0.978916	0.360189	0.708565	0.375684	0.00262435	0.0268873	0.202545	0.389254	0.21836	0.294826	0.798091	0.434723	0.990246	0.398769	0.972658	0.429057
MONTERO_THYROID_CANCER_POOR_SURVIVAL_UP	21	0.960149	0.342618	0.949666	0.391127	0.97668	0.436717	0.000138333	0.305218	0.750606	0.441253	0.0111086	0.343495	0.353249	0.348317	0.990246	0.434896	0.972658	0.349345
MOOTHA_PYR	12	0.0861013	0.027078	0.543713	0.389125	0.0780656	0.312061	0.531921	0.322677	0.488521	0.366049	0.104736	0.397273	0.609448	0.0345208	0.990246	0.206378	0.378795	0.199547
MULLIGHAN_MLL_SIGNATURE_1_DN	286	0.960149	0.309986	0.978916	0.023803	0.97668	0.0284077	0.0903262	0.49375	0.288145	0.411912	0.200822	0.407797	0.668786	0.39934	0.990246	0.294492	0.606321	0.349345
MULLIGHAN_MLL_SIGNATURE_1_UP	485	0.162201	0.301352	0.115736	0.475333	0.0634645	0.336435	0.00037802	0.161584	0.197857	0.441253	0.0164419	0.184941	0.701273	0.476098	0.886425	0.352676	0.204962	0.452599
MULLIGHAN_MLL_SIGNATURE_2_DN	370	0.394309	0.460123	0.978916	0.023803	0.848045	0.264221	0.00278748	0.354961	0.15803	0.427616	0.199079	0.457277	0.781333	0.215706	0.990246	0.188388	0.702465	0.199547
MULLIGHAN_MLL_SIGNATURE_2_UP	568	0.0973074	0.326748	0.326584	0.483742	0.134673	0.387976	0.000867727	0.252132	0.168525	0.484001	0.0157543	0.331164	0.958143	0.476098	0.990246	0.369613	0.544536	0.35652
MULLIGHAN_NPM1_SIGNATURE_3_UP	478	0.00156636	0.243304	0.161044	0.398875	0.0312691	0.370592	0.269366	0.422746	0.252926	0.416812	0.645219	0.457277	0.517507	0.348317	0.468527	0.440921	0.0773647	0.416149
MUNSHI_MULTIPLE_MYELOMA_UP	129	0.222447	0.483929	0.139247	0.288862	0.0127267	0.336289	0.415459	0.422746	0.970983	0.0333159	0.868556	0.397273	0.267625	0.437267	0.990246	0.0656014	0.397998	0.43292
MYLLYKANGAS_AMPLIFICATION_HOT_SPOT_24	21	0.0857532	0.313448	0.46151	0.455034	0.0611721	0.386904	0.283295	0.451326	0.935288	0.42282	0.954664	0.389592	0.289176	0.372628	0.0522463	0.0329706	0.0183108	0.208146
MYLLYKANGAS_AMPLIFICATION_HOT_SPOT_7	15	0.50916	0.311081	0.978916	0.457277	0.97668	0.449051	0.515975	0.407797	0.944983	0.416812	0.888772	0.400252	0.236322	0.436941	0.234171	0.0329706	0.119968	0.0356822
MYLLYKANGAS_AMPLIFICATION_HOT_SPOT_9	18	0.960149	0.027078	0.908747	0.345297	0.97668	0.0284077	0.636767	0.368775	0.954693	0.415741	0.364533	0.391098	0.772219	0.299745	0.935494	0.4319	0.653151	0.349345
NAKAJIMA_MAST_CELL	46	0.583585	0.309986	0.825129	0.364611	0.591583	0.423177	0.429297	0.0268873	0.626148	0.0333159	0.620844	0.309422	0.0821252	0.299745	0.990246	0.446081	0.962596	0.362731
NAKAMURA_ADIPOGENESIS_EARLY_UP	101	0.623105	0.309986	0.828068	0.396823	0.610104	0.285399	0.000138333	0.161584	0.0780309	0.358661	0.0744285	0.331164	0.0147759	0.348317	0.990246	0.444091	0.051274	0.391549
NAKAYAMA_SOFT_TISSUE_TUMORS_PCA1_DN	89	0.970927	0.398646	0.978916	0.023803	0.985681	0.0284077	0.810302	0.407797	0.970983	0.416812	0.959227	0.445216	0.958143	0.434723	0.990246	0.282031	0.972658	0.35652
NAKAYAMA_SOFT_TISSUE_TUMORS_PCA1_UP	85	0.960149	0.358146	1	0.13701	0.984549	0.434253	0.816796	0.0268873	0.986065	0.416021	0.959227	0.0267367	0.52447	0.372628	0.990246	0.444759	0.858718	0.373938
NEWMAN_ERCC6_TARGETS_DN	69	0.976827	0.337473	0.978916	0.298476	0.997649	0.336289	0.527463	0.0268873	0.942612	0.312951	0.959227	0.0267367	0.958143	0.348317	0.991544	0.426362	0.999308	0.395286
NGUYEN_NOTCH1_TARGETS_UP	43	0.0934872	0.301352	0.397365	0.444477	0.725352	0.415959	0.00501996	0.166362	0.970983	0.375999	0.18603	0.0267367	0.639871	0.453111	0.624661	0.398769	0.070939	0.37068
NIELSEN_GIST_VS_SYNOVIAL_SARCOMA_DN	27	0.852704	0.251657	0.986377	0.364611	0.97668	0.177581	0.221068	0.0268873	0.694856	0.312951	0.677476	0.0267367	0.950358	0.441626	0.990246	0.204327	0.972658	0.349345
NIELSEN_SYNOVIAL_SARCOMA_DN	24	0.960301	0.460123	0.978916	0.396823	0.977983	0.386904	0.0765796	0.0268873	0.694187	0.416021	0.0323496	0.365231	0.887428	0.363619	0.990246	0.444759	0.859915	0.413261
NIELSEN_SYNOVIAL_SARCOMA_UP	17	0.0897755	0.366815	0.437907	0.391127	0.97514	0.419154	0.137649	0.263084	0.970983	0.463298	0.675531	0.435922	0.0890114	0.0345208	0.433662	0.387386	0.11894	0.0356822
NIKOLSKY_BREAST_CANCER_1Q21_AMPLICON	29	0.144035	0.480665	0.810695	0.304757	0.590233	0.312061	0.0032084	0.362928	0.60552	0.416812	0.0133327	0.213188	0.0991821	0.434723	0.981914	0.382529	0.104874	0.413261
NIKOLSKY_BREAST_CANCER_21Q22_AMPLICON	23	0.0350604	0.255442	0.612028	0.345297	0.276948	0.336289	0.00112898	0.213188	0.667167	0.402935	0.0696414	0.168194	0.167532	0.343023	0.990246	0.330625	0.464125	0.441951
NIKOLSKY_BREAST_CANCER_7P15_AMPLICON	12	0.900918	0.369186	0.978916	0.352488	0.825202	0.411229	0.948365	0.422746	0.558552	0.298904	0.839704	0.365231	0.0608971	0.0345208	0.285729	0.0329706	0.182787	0.349345
NOJIMA_SFRP2_TARGETS_DN	54	0.26241	0.392306	0.200849	0.431548	0.69619	0.411229	0.000138333	0.0268873	0.678399	0.358661	0.0772923	0.165589	0.582508	0.348317	0.990246	0.455929	0.705469	0.349345
NUTT_GBM_VS_AO_GLIOMA_UP	65	0.127955	0.169878	0.515645	0.389125	0.13095	0.335592	0.0325947	0.322677	0.792023	0.358661	0.0366338	0.263538	0.634467	0.312348	0.990246	0.282031	0.781441	0.429057
ODONNELL_METASTASIS_DN	27	0.664932	0.379794	0.874966	0.023803	0.922449	0.271573	0.556593	0.465984	0.970983	0.454395	0.843714	0.421846	0.280955	0.0345208	0.778354	0.376395	0.920762	0.349345
ODONNELL_TFRC_TARGETS_DN	194	0.757838	0.311081	0.67914	0.35725	0.928501	0.336289	0.000138333	0.305218	0.533665	0.414085	0.0115	0.402242	0.504497	0.348317	0.991266	0.398872	0.937463	0.349345
OHASHI_AURKA_TARGETS	8	0.869439	0.027078	0.978916	0.439249	0.97668	0.177581	0.025116	0.305218	0.613199	0.303317	0.907394	0.38773	0.96161	0.403578	0.990246	0.455929	0.972658	0.402046
OHM_METHYLATED_IN_ADULT_CANCERS	45	0.973023	0.227037	0.978916	0.452983	1	0.177581	0.481394	0.0268873	0.970983	0.442897	0.898465	0.0267367	0.291173	0.413296	0.990246	0.418767	0.777126	0.442521
OKAMOTO_LIVER_CANCER_MULTICENTRIC_OCCURRENCE_DN	6	0.82932	0.366815	0.733079	0.311576	0.753779	0.403117	0.731147	0.0268873	0.626148	0.389254	0.206355	0.0267367	0.521456	0.376293	0.990246	0.352676	0.680957	0.349345
OLSSON_E2F3_TARGETS_DN	74	0.396118	0.266883	0.215611	0.384468	0.479171	0.0284077	0.00608763	0.258672	0.851861	0.425868	0.133107	0.257509	0.231509	0.348317	0.990246	0.485082	0.333453	0.392798
OXFORD_RALB_TARGETS_DN	15	0.799338	0.255442	0.389699	0.023803	0.286463	0.363073	0.204666	0.0268873	0.106814	0.39963	0.598843	0.393008	0.958143	0.453111	0.195508	0.282031	0.738649	0.442521
OZANNE_AP1_TARGETS_UP	32	0.0593866	0.382792	0.978916	0.469384	0.250187	0.398347	0.0539823	0.0268873	0.570533	0.4576	0.0139601	0.331164	0.671736	0.348317	0.307894	0.382529	0.428916	0.208146
PAPASPYRIDONOS_UNSTABLE_ATEROSCLEROTIC_PLAQUE_DN	73	0.960149	0.372997	0.978916	0.391127	0.97668	0.45119	0.00692417	0.273173	0.257426	0.19423	0.0801998	0.0267367	0.789387	0.453111	0.990246	0.398769	0.972658	0.402046
PARENT_MTOR_SIGNALING_UP	854	0.00037068	0.392306	0.830814	0.445898	0.00250525	0.43177	0.867455	0.437263	0.970983	0.41108	0.959227	0.347649	0.324647	0.363619	0.198407	0.206378	0.05402	0.313272
PATTERSON_DOCETAXEL_RESISTANCE	55	0.331069	0.366815	0.426039	0.023803	0.205297	0.398806	0.549955	0.380337	0.105747	0.298904	0.281453	0.397273	0.899579	0.430602	0.457405	0.0329706	0.488128	0.208146
PID_ALPHASYNUCLEIN_PATHWAY	45	0.960149	0.369186	1	0.023803	0.97668	0.45119	0.860972	0.346929	0.970983	0.099083	0.997719	0.0267367	0.82557	0.363619	0.853827	0.414196	0.696342	0.39095
PID_ANGIOPOIETINRECEPTOR_PATHWAY	79	0.282258	0.366815	0.978916	0.304757	0.877213	0.445702	0.00176932	0.258672	0.486927	0.196046	0.566448	0.331164	0.0444944	0.343023	0.990246	0.437372	0.341479	0.377308
PID_AP1_PATHWAY	122	0.30553	0.169878	0.167189	0.242054	0.227589	0.312061	0.0120655	0.0268873	0.893158	0.349022	0.906819	0.213188	0.168825	0.501972	0.960796	0.310539	0.0982345	0.349345
PID_AR_NONGENOMIC_PATHWAY	52	0.655819	0.455263	0.978916	0.398875	0.307258	0.435115	0.888663	0.317946	0.970983	0.0333159	0.840148	0.309422	0.958143	0.215706	1	0.0329706	0.973123	0.303016
PID_AR_PATHWAY	93	0.0047527	0.298281	0.963724	0.384468	0.071174	0.423177	0.746706	0.398539	0.681949	0.349022	0.595936	0.466115	0.0492508	0.234074	0.123322	0.282031	0.130313	0.429057
PID_AVB3_OPN_PATHWAY	66	0.960149	0.382792	0.978916	0.311576	0.97668	0.336289	0.00112898	0.0268873	0.970983	0.504226	0.491457	0.331164	0.253201	0.272714	0.990246	0.426362	0.972658	0.408527
PID_CMYB_PATHWAY	115	0.220183	0.027078	0.253419	0.420595	0.185247	0.312061	0.339518	0.409927	0.336171	0.358661	0.57645	0.512416	0.0773115	0.388214	0.282725	0.206378	0.0139814	0.349345
PID_ENDOTHELINPATHWAY	86	0.924166	0.388459	0.978916	0.13701	0.916575	0.336289	0.595211	0.305218	0.970983	0.349022	0.959227	0.0267367	0.958143	0.348317	0.990246	0.265474	0.972658	0.0356822
PID_EPHRINBREVPATHWAY	48	0.984333	0.279438	0.978916	0.152263	0.97668	0.43177	0.110064	0.322677	0.853298	0.0333159	0.821	0.0267367	0.958143	0.369735	0.990246	0.446081	0.872468	0.455521
PID_ERBB2ERBB3PATHWAY	82	0.894965	0.311081	0.978916	0.431981	0.97668	0.0284077	0.447363	0.0268873	0.970983	0.429873	0.959227	0.44075	0.877715	0.384191	0.990246	0.440921	0.808389	0.42296
PID_FOXM1PATHWAY	69	0.93331	0.345833	0.978916	0.323029	0.97668	0.336289	0.00923229	0.322677	0.803048	0.416812	0.0117828	0.402242	0.870361	0.375049	0.990246	0.434896	0.601427	0.402046
PID_HDAC_CLASSII_PATHWAY	58	0.936796	0.359264	0.978916	0.023803	0.97668	0.435115	0.287695	0.433995	0.970983	0.380208	0.959227	0.0267367	0.643846	0.348317	0.745073	0.407807	0.659288	0.349345
PID_HIVNEFPATHWAY	45	0.515629	0.51554	0.634863	0.323029	0.875985	0.370592	0.666598	0.446613	0.0991749	0.349022	0.891593	0.283589	0.249547	0.343023	0.154162	0.0329706	0.0770308	0.0356822
PID_HNF3BPATHWAY	40	0.478545	0.463993	0.101848	0.35725	0.401553	0.399754	0.428931	0.0268873	0.419695	0.357101	0.90364	0.36611	0.647474	0.343023	0.990246	0.401315	0.892955	0.0356822
PID_IL2_1PATHWAY	79	0.83154	0.337473	0.978916	0.409402	0.97668	0.354872	0.0115428	0.430952	0.50754	0.402935	0.0453828	0.451326	0.309605	0.466633	0.801606	0.352676	0.0661629	0.429057
PID_IL6_7PATHWAY	72	0.176857	0.417043	0.664701	0.442897	0.302448	0.423177	0.0187097	0.346929	0.889889	0.0333159	0.180179	0.213188	0.857425	0.365406	0.990246	0.440152	0.908351	0.347091
PID_IL8CXCR1_PATHWAY	36	0.047459	0.301352	0.978916	0.279707	0.272764	0.336289	0.74948	0.37256	0.420043	0.445659	0.966373	0.0267367	0.692466	0.413296	0.990246	0.444759	0.972658	0.462819
PID_ILK_PATHWAY	77	0.0102766	0.435367	0.0155106	0.323029	0.30574	0.387976	0.0754736	0.422746	0.970983	0.376246	0.939257	0.152112	0.951275	0.359777	0.990246	0.352676	0.623261	0.402046
PID_INTEGRIN_A4B1_PATHWAY	62	0.849278	0.403791	0.978916	0.023803	0.757381	0.412791	0.392115	0.289704	0.970983	0.0333159	0.788982	0.306023	0.228526	0.348317	0.990246	0.448649	0.880641	0.429057
PID_INTEGRIN2_PATHWAY	30	0.408034	0.279438	0.963724	0.369538	0.914986	0.363073	0.516181	0.0268873	0.620257	0.196046	0.620716	0.0267367	0.297007	0.299745	0.409711	0.398769	0.367755	0.384879
PID_LKB1_PATHWAY	70	0.304467	0.358146	0.978916	0.023803	0.430856	0.370592	0.00262435	0.402852	0.803525	0.454395	0.294659	0.442936	0.922216	0.215706	0.896688	0.446318	0.353957	0.431142
PID_LYMPHANGIOGENESIS_PATHWAY	44	0.304467	0.311081	0.796955	0.409402	0.452965	0.387976	0.00735461	0.444848	0.970983	0.472191	0.127092	0.439682	0.323468	0.0345208	0.753921	0.437372	0.419492	0.349345
PID_LYSOPHOSPHOLIPID_PATHWAY	103	0.0353501	0.262405	0.970054	0.469384	0.409048	0.381122	0.249254	0.322677	0.868793	0.0333159	0.349976	0.421014	0.762943	0.413296	0.990246	0.47467	0.946725	0.349345
PID_MAPKTRKPATHWAY	55	0.960149	0.353363	0.6809	0.394663	0.94798	0.46722	0.015251	0.47687	0.863458	0.459742	0.831999	0.382894	0.222407	0.215706	0.158678	0.0329706	0.420749	0.35652
PID_P38_MK2PATHWAY	35	0.196381	0.452173	0.674099	0.412478	0.268821	0.419154	0.0147657	0.456272	0.970983	0.442897	0.959227	0.331164	0.958143	0.363619	0.990246	0.390316	0.974503	0.0356822
PID_P53REGULATIONPATHWAY	117	0.166514	0.369186	0.147386	0.345297	0.197306	0.484825	0.826623	0.0268873	0.486132	0.39963	0.901299	0.419227	0.688597	0.299745	0.0992282	0.204327	0.00602842	0.35652
PID_P73PATHWAY	126	0.0897755	0.402365	0.0941232	0.449305	0.176809	0.45119	0.0439834	0.350758	0.13309	0.442897	0.00985914	0.356822	0.806666	0.380032	0.990246	0.367901	0.66354	0.416698
PID_PDGFRBPATHWAY	205	0.960149	0.460123	0.978916	0.403551	0.97668	0.45119	0.000138333	0.446613	0.527966	0.459742	0.555467	0.0267367	0.170245	0.348317	0.822107	0.47467	0.166073	0.392798
PID_PI3KCIAKTPATHWAY	63	0.225031	0.398646	0.129492	0.457277	0.0779819	0.408272	0.0524215	0.545	0.970983	0.323559	0.33173	0.165589	0.665209	0.409497	0.0389866	0.265474	0.0250175	0.391255
PID_PI3KCIPATHWAY	69	0.855036	0.027078	0.978916	0.431981	0.899723	0.386904	0.284692	0.47687	0.683269	0.463298	0.959227	0.309422	0.0890867	0.435845	0.727819	0.0329706	0.0990092	0.299843
PID_PI3KPLCTRKPATHWAY	54	0.0994313	0.403791	0.898185	0.445898	0.877213	0.435115	0.00823005	0.322677	0.907731	0.380208	0.426257	0.0267367	0.73727	0.343023	0.990246	0.474825	0.257518	0.349345
PID_PLK1_PATHWAY	58	0.943786	0.027078	0.143944	0.389125	0.97514	0.312061	0.000481767	0.322677	0.285645	0.358661	0.0555759	0.417134	0.25873	0.47725	0.991668	0.420736	0.972658	0.402046
PID_RAS_PATHWAY	38	0.0330641	0.414087	0.978916	0.023803	0.960744	0.45119	0.409723	0.395613	0.970983	0.385224	0.481019	0.36611	0.602081	0.348317	0.803295	0.474825	0.896681	0.442521
[truncated: 970 more rows]
