# Supplementary material for: Global Gene Expression Profiling in Three Tumor Cell Lines Subjected to Experimental Cycling and Chronic Hypoxia
Source: PLoS One. 2014 Aug 14;9(8):e105104. doi: 10.1371/journal.pone.0105104 (PMC4133353; doi:10.1371/journal.pone.0105104)
Supplement: Table S10 — The entire gene set of hypoxia-regulated probe sets common to all three cell lines. (XLS) [file pone.0105104.s011.xls]

## Sheet: Chronic genes
Genes significantly (FDR adjusted p<0.05, random variance F-test) changed in all three cell lines subjected to chronic hypoxia vs controls (FC>=2).
					PC-3					SK-OV-3					WM793B
Gene Symbol	Gene Name	Affy.ID	p.value	FDR corrected p.value	Fold change, chronic vs control	Fold change, cyclic vs control	Fold change, chronic vs cyclic	p.value	FDR corrected p.value	Fold change, chronic vs control	Fold change, cyclic vs control	Fold change, chronic vs cyclic	p.value	FDR corrected p.value	Fold change, chronic vs control	Fold change, cyclic vs control	Fold change, chronic vs cyclic
ANGPTL4	angiopoietin-like 4	223333_s_at	2.99417e-06	0.00011518	93.6856	6.6073	14.1791	1.89329e-06	0.000244229	42.4188	1.7256	24.5821	5.51036e-06	0.00144489	11.3594	1.14242	9.94322
ANGPTL4	angiopoietin-like 4	221009_s_at	5.31605e-08	1.87266e-05	70.1582	5.33998	13.1383	2.21686e-06	0.000259971	67.7698	2.87556	23.5675	3.01775e-05	0.00279191	15.3031	1.17841	12.9862
IGFBP3	insulin-like growth factor binding protein 3	212143_s_at	1.70685e-08	1.34699e-05	29.8712	17.8482	1.67362	5.73383e-06	0.000414935	2.36529	1.85984	1.27177	0.000802897	0.0136044	2.86841	2.1738	1.31954
PTGS2	prostaglandin-endoperoxide synthase 2 (prostaglandin G/H synthase and cyclooxygenase)	204748_at	3.19536e-06	0.000119022	21.0743	19.0791	1.10458	5.60037e-08	5.85568e-05	5.08321	1.53202	3.31799	4.21486e-07	0.000547101	4.33721	1.37091	3.16374
ADM	adrenomedullin	202912_at	9.07773e-08	2.28591e-05	20.1381	3.67529	5.47932	1.24136e-07	7.10059e-05	17.5294	2.46992	7.09714	0.000255723	0.00753457	4.88505	1.92228	2.54128
KLF7	Kruppel-like factor 7 (ubiquitous)	1555420_a_at	3.47901e-07	3.78374e-05	16.0005	2.8588	5.59692	2.12898e-05	0.000894112	4.70613	2.47305	1.90297	2.03139e-06	0.00104837	3.94689	1.48407	2.65949
NA	NA	232958_at	2.13204e-05	0.000361977	14.6317	2.5379	5.76528	0.000613673	0.00673553	2.66871	1.00805	2.64741	0.000335706	0.00868879	4.24683	1.76701	2.4034
KLF7	Kruppel-like factor 7 (ubiquitous)	204334_at	1.95104e-06	9.24904e-05	13.7949	3.16769	4.35488	3.82339e-07	0.000117286	5.6903	2.25978	2.51808	0.000608432	0.0116735	2.5959	1.19522	2.1719
WSB1	WD repeat and SOCS box-containing 1	201294_s_at	1.38428e-06	7.66755e-05	13.2731	7.7909	1.70367	0.0012702	0.0109193	2.37961	1.2246	1.94318	0.00038495	0.00918627	4.64066	2.28647	2.02962
VEGFA	vascular endothelial growth factor A	211527_x_at	1.04848e-07	2.39877e-05	12.6836	3.10329	4.08715	1.18353e-05	0.0006199	3.69925	1.4341	2.5795	4.68447e-05	0.00343354	9.45907	2.50874	3.77045
VEGFA	vascular endothelial growth factor A	210513_s_at	1.69482e-06	8.50572e-05	11.3747	3.04192	3.73932	0.000174954	0.00307565	2.84516	1.36635	2.0823	4.00933e-06	0.00124449	7.69532	2.25462	3.41313
ANKRD37	ankyrin repeat domain 37	227337_at	3.44013e-07	3.77994e-05	11.0221	1.66055	6.63762	2.15914e-08	4.87416e-05	23.8547	2.01475	11.84	2.02687e-05	0.00232633	19.3432	0.96823	19.9779
HIG2	hypoxia-inducible protein 2	218507_at	2.12762e-07	3.06087e-05	10.9849	1.7842	6.15675	3.57668e-06	0.000328887	11.1133	1.11441	9.97234	5.50397e-06	0.00144489	7.56293	0.994795	7.6025
HIG2	hypoxia-inducible protein 2	1554452_a_at	1.66581e-08	1.34699e-05	10.9373	1.95591	5.59192	1.15468e-06	0.000184999	8.88431	1.03504	8.5835	4.68906e-06	0.00133904	7.14013	1.11777	6.38785
STC2	stanniocalcin 2	203439_s_at	7.44994e-07	5.77144e-05	9.93716	2.19289	4.53153	0.00512419	0.0293781	2.47814	1.68138	1.47387	0.000384565	0.00918554	6.14124	2.7715	2.21586
NA	NA	1558365_at	6.46333e-08	1.99249e-05	9.63917	5.74064	1.67911	0.00138505	0.011595	6.69452	1.88693	3.54784	9.3573e-05	0.00472665	6.64708	3.80224	1.7482
MXD1	MAX dimerization protein 1	228846_at	1.06496e-07	2.39877e-05	9.20734	2.99489	3.07435	2.77806e-07	0.000100476	0.177325	0.512065	0.346293	0.00546989	0.0423924	2.98367	1.08379	2.75299
TAF9B	TAF9B RNA polymerase II, TATA box binding protein (TBP)-associated factor, 31kDa	228483_s_at	2.73241e-07	3.43086e-05	8.78058	4.68753	1.87318	4.37248e-06	0.000361179	11.1887	1.82236	6.13967	6.81273e-06	0.00159466	6.29671	3.26922	1.92606
FOSL2	FOS-like antigen 2	218880_at	8.49254e-07	6.17731e-05	8.66322	2.81601	3.07642	0.000848829	0.00832401	2.23049	1.94781	1.14513	0.000289849	0.00806602	3.56785	1.42532	2.50318
NDRG1	N-myc downstream regulated 1	200632_s_at	1.31584e-07	2.552e-05	8.23125	5.20533	1.58131	7.4803e-08	6.37223e-05	14.3672	2.39309	6.00363	0.000351347	0.00883283	2.70977	1.44115	1.88028
ENO1	enolase 1, (alpha)	240258_at	1.12994e-06	6.93168e-05	7.95978	1.28776	6.18112	0.000263673	0.0039341	2.68863	0.960832	2.79823	0.0049421	0.0397494	4.70148	1.1241	4.18245
NA	NA	240432_x_at	3.25206e-06	0.000120337	7.47766	3.58217	2.08747	8.61915e-06	0.000521644	5.4606	1.91559	2.85061	0.00467387	0.0384124	2.22661	1.3324	1.67113
DDIT3	DNA-damage-inducible transcript 3	209383_at	4.11602e-07	4.17047e-05	7.47506	3.03011	2.46693	0.00037342	0.00488981	0.178611	0.600826	0.297276	0.0010226	0.0155827	11.4097	2.18935	5.21146
ATF3	activating transcription factor 3	202672_s_at	0.000252264	0.00198559	7.42817	4.26488	1.74171	0.000114397	0.00239449	0.136102	1.1982	0.113588	0.0021815	0.024221	2.05898	1.60035	1.28659
ARRDC3	arrestin domain containing 3	224797_at	4.20914e-07	4.22806e-05	7.09613	2.04381	3.47202	6.39419e-06	0.000441791	6.57833	1.43439	4.58615	0.0005784	0.011404	4.99929	0.971108	5.14803
ENO2	enolase 2 (gamma, neuronal)	201313_at	1.42097e-07	2.60389e-05	7.09475	4.73459	1.49849	3.6638e-06	0.000334584	21.8369	3.10626	7.02996	7.00339e-07	0.000749976	26.9129	15.8132	1.70192
C4orf47	chromosome 4 open reading frame 47	236915_at	1.12754e-05	0.000246701	7.02941	4.63331	1.51714	0.000108626	0.00232104	3.62743	1.91578	1.89344	3.7115e-06	0.00123242	10.5237	4.08283	2.57754
VEGFA	vascular endothelial growth factor A	212171_x_at	3.44854e-07	3.77994e-05	6.51908	2.07835	3.13666	3.253e-05	0.00113853	3.37719	1.54267	2.18919	3.40653e-05	0.00295302	5.61218	1.98153	2.83224
EFEMP2	EGF-containing fibulin-like extracellular matrix protein 2	209356_x_at	6.97847e-06	0.000186688	6.22496	4.00287	1.55513	0.00484871	0.0281938	2.13439	1.1091	1.92443	2.48509e-05	0.00251058	4.72515	3.17801	1.48683
JMY	junction mediating and regulatory protein, p53 cofactor	241985_at	2.66788e-06	0.00010779	6.19385	2.58838	2.39294	4.99937e-06	0.000388763	0.248213	0.592151	0.419172	0.0045138	0.0375872	2.57548	0.954209	2.69907
P4HA2	prolyl 4-hydroxylase, alpha polypeptide II	202733_at	1.04178e-08	1.1358e-05	5.8781	4.34637	1.35241	2.28501e-06	0.000263913	2.59181	1.45498	1.78133	2.54784e-05	0.00253806	3.30183	2.6411	1.25017
LOXL2	lysyl oxidase-like 2	202997_s_at	3.03223e-06	0.000115918	5.87127	4.17085	1.40769	1.05134e-06	0.000175838	14.4919	11.8167	1.22639	0.000216971	0.0069362	2.18856	2.06521	1.05973
C8orf58	chromosome 8 open reading frame 58	227263_at	7.30125e-07	5.71894e-05	5.64268	1.69218	3.33455	0.000234789	0.00366672	5.11957	1.68757	3.0337	1.69999e-06	0.000960857	4.82849	1.27935	3.77419
JHDM1D	jumonji C domain containing histone demethylase 1 homolog D (S. cerevisiae)	221778_at	0.000210695	0.00173994	5.53814	2.46791	2.24406	0.00230434	0.0164867	2.06314	3.27247	0.630455	0.000768153	0.0132517	2.38191	1.23828	1.92356
SLC2A1	solute carrier family 2 (facilitated glucose transporter), member 1	201250_s_at	1.7142e-05	0.000316762	5.52806	1.6496	3.35114	8.68824e-08	6.5746e-05	6.40495	1.17188	5.46552	0.000107767	0.00500485	4.88139	2.23709	2.18203
PODXL	podocalyxin-like	201578_at	2.89995e-07	3.48516e-05	5.4059	3.08771	1.75078	3.97049e-08	5.74313e-05	3.70712	1.49784	2.47497	0.00333259	0.0311073	0.309137	0.358592	0.862085
CTH	cystathionase (cystathionine gamma-lyase)	217127_at	1.75555e-07	2.82953e-05	5.3852	4.89918	1.0992	0.00090816	0.00869988	0.228776	0.462741	0.494394	0.000837336	0.0139175	2.14862	1.62803	1.31977
CD47	CD47 molecule	242974_at	0.00161688	0.00808892	5.36925	1.48065	3.62629	0.00675062	0.035804	2.67725	1.63412	1.63834	0.000373717	0.00905192	2.22221	0.81906	2.71312
ALDOC	aldolase C, fructose-bisphosphate	202022_at	1.24849e-06	7.31932e-05	5.3248	3.96256	1.34378	4.03956e-06	0.000348447	12.8016	10.0699	1.27127	1.45591e-06	0.000930802	21.8003	12.2338	1.78198
MT1X	metallothionein 1X	204326_x_at	6.4359e-06	0.000178243	5.31775	3.52565	1.5083	0.000318568	0.00444057	5.09988	1.94368	2.62383	0.000633949	0.0119206	0.415935	0.523289	0.794849
PFKFB4	6-phosphofructo-2-kinase/fructose-2,6-biphosphatase 4	228499_at	2.55593e-08	1.48759e-05	5.22568	1.22047	4.28171	8.7372e-08	6.5746e-05	18.5009	1.15283	16.0482	0.000166169	0.00611498	10.0586	1.26639	7.94275
NA	NA	225750_at	1.42443e-06	7.79874e-05	5.20614	2.39604	2.17281	5.04665e-07	0.000129461	4.1801	1.68921	2.47459	2.50976e-06	0.00111274	3.49204	2.52517	1.38289
ERO1L	ERO1-like (S. cerevisiae)	218498_s_at	2.47584e-09	6.70022e-06	5.09021	3.86406	1.31732	2.19584e-06	0.00025979	2.96909	1.66892	1.77905	5.91689e-06	0.00151766	4.68425	3.36502	1.39204
DLG1	discs, large homolog 1 (Drosophila)	230229_at	0.000250949	0.00197838	5.07728	4.20183	1.20835	0.00252265	0.0176308	2.53497	1.40517	1.80403	6.31042e-05	0.00402242	2.68658	1.57756	1.703
VEGFA	vascular endothelial growth factor A	210512_s_at	1.6524e-06	8.40758e-05	5.01557	2.37901	2.10826	1.81902e-05	0.000812688	2.33044	1.27751	1.8242	0.000251536	0.00748231	4.49259	1.85957	2.41594
NA	NA	236480_at	8.98785e-05	0.000951805	4.8179	1.68255	2.86346	1.02245e-05	0.000575494	7.56475	0.942595	8.02545	0.000176822	0.00634041	4.57014	1.18669	3.85118
ARHGEF10	Rho guanine nucleotide exchange factor (GEF) 10	1554703_at	0.000216947	0.00178067	4.71748	2.94948	1.59943	0.00548575	0.0308435	2.49533	1.17794	2.11839	3.4125e-05	0.00295302	2.14845	1.79899	1.19425
IL1RAP	interleukin 1 receptor accessory protein	210233_at	5.97072e-06	0.000169132	4.68485	4.65266	1.00692	0.00110642	0.00992938	3.21226	3.40298	0.943955	0.000117495	0.00521394	6.66447	4.05835	1.64216
BNIP3	BCL2/adenovirus E1B 19kDa interacting protein 3	201848_s_at	1.11362e-06	6.91017e-05	4.38521	2.80359	1.56414	3.52142e-08	5.74313e-05	6.73752	2.28595	2.94736	1.60668e-06	0.000946039	12.9217	6.34175	2.03757
STC1	stanniocalcin 1	204595_s_at	1.89984e-06	9.11187e-05	4.32829	1.82408	2.37287	3.55829e-08	5.74313e-05	39.3824	2.97464	13.2394	0.000261107	0.00762407	10.3286	2.24909	4.59235
SAT1	spermidine/spermine N1-acetyltransferase 1	213988_s_at	2.20984e-06	9.80655e-05	4.30142	2.8938	1.48643	4.00327e-06	0.000348447	3.75288	3.82151	0.982041	0.000463318	0.0101036	3.19834	2.49095	1.28398
PDLIM2	PDZ and LIM domain 2 (mystique)	219165_at	5.07227e-05	0.000637421	4.27307	2.72629	1.56736	3.83842e-07	0.000117286	4.26332	2.65746	1.60428	1.10278e-05	0.0019388	2.41407	1.77863	1.35726
NA	NA	1568611_at	0.00073324	0.00439119	4.26409	3.47869	1.22578	5.31914e-05	0.00151804	4.24003	2.23209	1.89958	9.18329e-06	0.00181453	2.34122	1.86426	1.25584
ZEB1	zinc finger E-box binding homeobox 1	208078_s_at	2.28507e-06	9.94574e-05	4.21836	2.02617	2.08194	6.20787e-06	0.000433198	3.41359	1.61879	2.10874	0.00251706	0.0264715	2.96486	0.813871	3.64292
SPAG4	sperm associated antigen 4	219888_at	9.91419e-07	6.61439e-05	4.21823	3.53514	1.19323	3.55848e-06	0.000327881	9.04379	4.4247	2.04394	4.21986e-08	0.000217205	4.94584	3.98363	1.24154
CRABP2	cellular retinoic acid binding protein 2	202575_at	9.91528e-10	4.92459e-06	4.21519	3.30614	1.27496	0.000780271	0.00789204	3.44483	2.03218	1.69514	0.000341819	0.00874268	2.96347	2.45233	1.20843
NA	NA	226348_at	1.39209e-06	7.69176e-05	4.21068	1.33238	3.16027	1.01279e-07	6.86575e-05	6.72872	1.16637	5.76892	3.83471e-05	0.00318366	4.76844	1.57	3.03723
PLXNA3	plexin A3	203623_at	9.80435e-06	0.000225642	4.19095	2.30142	1.82103	0.000224194	0.00355809	2.81129	1.68953	1.66394	0.00201923	0.0230947	2.10678	1.62314	1.29796
PDK1	pyruvate dehydrogenase kinase, isozyme 1	226452_at	4.31052e-06	0.000140643	4.16117	3.84709	1.08164	2.60386e-06	0.000281248	5.90925	3.07749	1.92015	1.84872e-05	0.00231549	8.59818	4.44118	1.93601
NA	NA	231067_s_at	4.34468e-06	0.000141242	4.10778	2.79204	1.47125	1.29764e-06	0.000196766	22.3986	7.41823	3.0194	0.00403043	0.0349693	2.13879	1.67992	1.27315
FUT11	fucosyltransferase 11 (alpha (1,3) fucosyltransferase)	238551_at	1.34397e-05	0.000274357	4.07202	1.26646	3.21527	1.44982e-06	0.000211832	5.51812	1.16641	4.73085	5.90111e-05	0.00394924	4.60051	1.22574	3.75325
PPP1R3B	protein phosphatase 1, regulatory (inhibitor) subunit 3B	222662_at	1.18581e-05	0.000255519	4.06563	0.85643	4.74718	0.000131909	0.00262129	2.68475	1.5456	1.73703	0.000247746	0.00742631	2.91157	1.25051	2.32831
STC1	stanniocalcin 1	230746_s_at	0.000193333	0.00163426	4.05121	1.68502	2.40425	1.18325e-06	0.000188108	43.5895	3.8688	11.2669	4.09798e-05	0.00324374	9.18799	2.3072	3.98231
FLNB	filamin B, beta (actin binding protein 278)	208613_s_at	1.28742e-06	7.40494e-05	4.03577	3.16821	1.27383	0.000165172	0.00298533	3.00951	1.76663	1.70353	3.05854e-07	0.000506266	8.02989	4.34616	1.84758
KHDRBS1	KH domain containing, RNA binding, signal transduction associated 1	214185_at	9.41564e-05	0.000984513	3.91578	1.90005	2.06088	0.000756444	0.00774816	3.72361	1.98272	1.87803	7.69834e-05	0.00436766	5.78427	2.55535	2.26359
PTPRF	protein tyrosine phosphatase, receptor type, F	200637_s_at	1.93736e-05	0.000342428	3.89877	2.6339	1.48023	0.00107986	0.00976354	3.08116	1.98204	1.55454	9.39068e-05	0.00472679	2.13017	2.10701	1.01099
STC1	stanniocalcin 1	204596_s_at	2.6534e-05	0.000415871	3.81678	1.99013	1.91786	0.000122493	0.00250371	41.4276	4.77335	8.67894	8.52855e-05	0.00454098	24.0125	7.30696	3.28625
INSIG2	insulin induced gene 2	209566_at	6.669e-06	0.000181771	3.79155	1.61752	2.34406	2.594e-06	0.000280855	6.94924	1.43012	4.85921	0.00024303	0.00736794	5.2331	1.98356	2.63823
DNAJB9	DnaJ (Hsp40) homolog, subfamily B, member 9	202843_at	2.03687e-07	2.99358e-05	3.72835	3.09979	1.20277	0.00204378	0.0152344	0.378037	0.86168	0.438721	0.000243952	0.0073693	2.96179	1.59551	1.85633
STC2	stanniocalcin 2	203438_at	4.24896e-07	4.24484e-05	3.70718	1.66366	2.22833	0.0086753	0.0431509	2.72799	1.33193	2.04815	0.00441935	0.0370383	2.29223	1.47351	1.55562
NA	NA	227501_at	0.000703579	0.00425402	3.69745	1.12635	3.28267	0.00188525	0.0143876	2.61195	0.760091	3.43636	0.00012376	0.00534941	4.25401	1.10801	3.83934
NA	NA	230710_at	0.000869812	0.00500716	3.68863	1.76443	2.09055	5.06891e-06	0.000390566	16.2866	2.01407	8.08641	1.73763e-06	0.00096664	11.9233	1.48446	8.0321
PDK1	pyruvate dehydrogenase kinase, isozyme 1	206686_at	7.40656e-06	0.00019256	3.67993	3.48971	1.05451	0.00213305	0.0156823	3.58582	2.45466	1.46082	3.22202e-05	0.00288735	10.7802	5.13086	2.10104
PPFIA4	protein tyrosine phosphatase, receptor type, f polypeptide (PTPRF), interacting protein (liprin), alpha 4	214978_s_at	0.00324746	0.0140158	3.66717	1.72865	2.1214	1.93196e-05	0.000846854	7.6601	1.01822	7.52299	6.60048e-06	0.00159466	9.34579	3.99936	2.33682
JMJD1A	jumonji domain containing 1A	212689_s_at	3.92428e-09	7.73585e-06	3.64442	1.23183	2.95853	2.77551e-07	0.000100476	3.65463	1.4801	2.46917	0.000384451	0.00918554	3.05162	0.774419	3.94053
LOC692247	hypothetical locus LOC692247	1569453_a_at	1.28218e-06	7.40482e-05	3.59997	1.84174	1.95466	1.58996e-07	7.97611e-05	15.0713	4.91148	3.06859	0.00414787	0.0355785	2.59217	1.21163	2.1394
ALDOA	aldolase A, fructose-bisphosphate	238996_x_at	4.90445e-06	0.000151258	3.53622	2.81415	1.25658	0.000211223	0.00343906	2.47092	1.5442	1.60013	4.73912e-05	0.00345827	3.48069	3.05588	1.13901
SAT1	spermidine/spermine N1-acetyltransferase 1	210592_s_at	1.93133e-07	2.92124e-05	3.51873	2.51803	1.39742	7.98174e-07	0.000162328	3.61049	3.73703	0.966137	0.000977597	0.0151673	2.5452	2.06733	1.23115
ANKZF1	ankyrin repeat and zinc finger domain containing 1	218274_s_at	2.23533e-05	0.000372044	3.4922	1.57458	2.21786	8.49421e-05	0.00197427	2.98698	0.98328	3.03777	0.00319654	0.0303398	3.36694	1.46559	2.29733
ZNF395	zinc finger protein 395	232693_s_at	0.000416505	0.00287486	3.47913	1.32464	2.62648	5.66328e-07	0.00013774	9.50371	0.939531	10.1154	9.7824e-05	0.00479324	5.50839	1.73772	3.16989
LOC154761	hypothetical LOC154761	227868_at	5.67176e-06	0.00016495	3.45075	0.831652	4.14927	0.00101353	0.009358	4.24515	1.13287	3.74726	4.54891e-05	0.00339464	2.45555	0.950992	2.58209
HK2	hexokinase 2	202934_at	1.37069e-06	7.61115e-05	3.42376	1.34236	2.55056	4.11154e-07	0.000120138	19.8475	1.59683	12.4292	0.000356778	0.00888992	4.68973	1.31867	3.55642
STC1	stanniocalcin 1	204597_x_at	0.00022732	0.0018389	3.4197	1.43064	2.39032	6.29472e-06	0.000437905	34.1275	2.68994	12.6871	0.000533935	0.0109361	7.65763	2.25772	3.39175
ZNF395	zinc finger protein 395	223216_x_at	5.32818e-05	0.000661513	3.40589	1.24171	2.74289	8.24625e-07	0.000164739	9.75586	0.954168	10.2245	0.000287565	0.00803513	5.21381	1.59464	3.26959
IKIP	IKK interacting protein	227295_at	3.58569e-06	0.000126373	3.40367	2.89316	1.17646	6.64929e-07	0.000150859	4.42895	2.13906	2.07052	0.000529285	0.0108843	2.00488	2.05157	0.977242
AKAP12	A kinase (PRKA) anchor protein 12	227529_s_at	6.60611e-06	0.000180843	3.37065	2.49568	1.35059	8.15975e-06	0.000503075	28.1701	10.293	2.73682	0.000142397	0.0057416	2.03285	1.89061	1.07524
PGK1	phosphoglycerate kinase 1	200737_at	7.09991e-06	0.000187902	3.36492	3.0899	1.08901	1.33475e-05	0.000662698	3.92931	2.66938	1.47199	1.10586e-07	0.000338353	4.6896	4.1862	1.12025
ZNF395	zinc finger protein 395	218149_s_at	8.94412e-06	0.000216087	3.317	1.44755	2.29146	8.40403e-06	0.000514138	7.42419	0.927413	8.00527	0.000160807	0.00604614	4.2949	1.40002	3.06774
WSB1	WD repeat and SOCS box-containing 1	201296_s_at	1.75975e-07	2.82953e-05	3.29283	2.02964	1.62237	0.000141719	0.00272614	2.67035	1.23155	2.16829	2.01639e-05	0.00232633	3.90336	2.1333	1.82973
C4orf3	chromosome 4 open reading frame 3	224602_at	5.0296e-07	4.68221e-05	3.23099	2.41693	1.33681	3.43375e-06	0.000320661	3.89201	1.70236	2.28624	4.30762e-08	0.000217205	3.45288	2.66852	1.29393
NA	NA	227368_at	0.000638029	0.0039611	3.2073	1.353	2.37051	0.000379629	0.00493378	0.445887	1.64286	0.271408	0.00225714	0.0247465	2.14029	1.49792	1.42884
ZNF395	zinc finger protein 395	221123_x_at	8.8157e-06	0.000214514	3.20648	1.18297	2.71053	1.73433e-07	8.37249e-05	11.7145	0.819626	14.2925	0.000692503	0.0124811	4.34963	1.33125	3.26734
P4HA1	prolyl 4-hydroxylase, alpha polypeptide I	207543_s_at	7.79171e-07	5.89482e-05	3.16344	2.19825	1.43907	1.22391e-07	7.10059e-05	8.077	3.42403	2.35891	2.85089e-05	0.00267217	4.10674	2.79322	1.47025
CLK1	CDC-like kinase 1	214683_s_at	1.98849e-05	0.000347411	3.1619	1.26896	2.49173	6.84096e-07	0.00015379	2.62521	1.23227	2.13038	0.000103126	0.00490276	4.22913	1.63196	2.59145
RNASE4	ribonuclease, RNase A family, 4	205158_at	5.89982e-06	0.000167617	3.13835	2.36551	1.32671	1.75532e-07	8.37249e-05	28.7727	13.8452	2.07817	2.49351e-05	0.00251317	9.80168	5.83638	1.67941
TMEM45A	transmembrane protein 45A	219410_at	2.20783e-08	1.45133e-05	3.13468	2.73017	1.14816	8.66811e-06	0.000522506	11.3372	4.33824	2.61331	3.64181e-07	0.000508982	5.53011	4.44097	1.24525
MT1X	metallothionein 1X	208581_x_at	1.9268e-05	0.000341235	3.12817	2.23093	1.40218	0.000240331	0.00371982	4.2722	1.87229	2.2818	0.00509428	0.0404358	0.4106	0.49149	0.835419
MXI1	MAX interactor 1	202364_at	3.76766e-07	3.98815e-05	3.10651	1.26953	2.44698	3.84468e-07	0.000117286	2.4515	1.15005	2.13165	7.90429e-05	0.00442381	2.51705	1.10564	2.27655
BNIP3L	BCL2/adenovirus E1B 19kDa interacting protein 3-like	221478_at	2.21425e-07	3.1308e-05	3.04661	2.39719	1.27091	5.31541e-06	0.000397985	2.83751	1.1561	2.45438	3.07293e-07	0.000506266	4.59965	3.39945	1.35306
TBC1D3	TBC1 domain family, member 3	209403_at	6.29974e-08	1.99123e-05	2.99423	1.81311	1.65143	7.41872e-05	0.00183332	2.46964	1.31436	1.87896	9.24586e-05	0.00469249	2.48192	1.56944	1.58141
BNIP3L	BCL2/adenovirus E1B 19kDa interacting protein 3-like	221479_s_at	2.28052e-07	3.14894e-05	2.98992	2.41777	1.23664	2.15873e-05	0.000900779	2.671	1.32153	2.02114	3.22841e-06	0.00117884	4.51515	3.30958	1.36427
COL5A1	collagen, type V, alpha 1	212488_at	0.000194753	0.00164347	2.98801	2.55119	1.17122	1.0562e-07	6.86575e-05	14.9798	7.49386	1.99894	0.00256505	0.0267268	2.50332	1.96096	1.27658
BNIP3	BCL2/adenovirus E1B 19kDa interacting protein 3	201849_at	1.16146e-05	0.000252147	2.94792	2.16296	1.36291	1.47949e-06	0.000214158	6.41517	2.32104	2.76392	5.857e-07	0.000678067	7.54307	5.13674	1.46845
WSB1	WD repeat and SOCS box-containing 1	210561_s_at	5.12462e-08	1.87266e-05	2.94631	1.85469	1.58857	0.00041279	0.00518994	2.10586	1.04732	2.0107	0.000113241	0.005133	3.1668	1.83444	1.7263
SAT1	spermidine/spermine N1-acetyltransferase 1	203455_s_at	1.08045e-06	6.86998e-05	2.93787	2.48856	1.18055	2.14565e-05	0.000897848	3.10212	2.96694	1.04556	0.00034282	0.00875059	2.31195	1.98739	1.16331
MYADM	myeloid-associated differentiation marker	224920_x_at	8.82937e-05	0.000941042	2.91863	2.12732	1.37197	0.000345607	0.00465741	7.21583	3.77921	1.90935	0.00399071	0.0347797	2.47473	2.38881	1.03597
IRS2	insulin receptor substrate 2	209184_s_at	0.000203235	0.00169268	2.91402	1.01774	2.86323	9.43555e-06	0.000550035	5.2757	1.39451	3.78318	0.000570708	0.0113455	2.20514	0.81697	2.69917
CEBPG	CCAAT/enhancer binding protein (C/EBP), gamma	204203_at	0.000111806	0.00110608	2.89695	2.48665	1.165	0.00139222	0.0116316	0.326234	1.09783	0.297162	0.00679976	0.0487559	2.89038	2.48909	1.16122
YPEL2	yippee-like 2 (Drosophila)	227020_at	1.85773e-05	0.000334976	2.88203	1.07696	2.67607	0.000999537	0.00929135	2.63242	1.20895	2.17743	4.68009e-08	0.000217205	2.07045	0.864979	2.39365
FLNB	filamin B, beta (actin binding protein 278)	208614_s_at	8.5466e-07	6.17731e-05	2.86566	2.36554	1.21141	0.000223682	0.0035535	3.41929	1.53606	2.22601	2.88794e-07	0.000506266	5.6855	3.33651	1.70402
DNAJB9	DnaJ (Hsp40) homolog, subfamily B, member 9	1554462_a_at	0.000127837	0.00121555	2.85945	2.33988	1.22205	0.000562605	0.00637416	0.456707	0.784558	0.58212	0.000161395	0.00605032	2.99842	2.00615	1.49461
COL5A1	collagen, type V, alpha 1	203325_s_at	4.88633e-05	0.000621504	2.85203	2.30925	1.23505	1.89381e-07	8.46572e-05	10.7378	5.9646	1.80026	0.0003157	0.00843856	2.41072	1.85088	1.30247
ANG	angiogenin, ribonuclease, RNase A family, 5	213397_x_at	1.97347e-06	9.2662e-05	2.78595	2.34741	1.18682	2.99077e-07	0.000102611	27.9557	13.1277	2.12953	6.39287e-06	0.00156479	10.5667	6.85756	1.54088
DNAJB9	DnaJ (Hsp40) homolog, subfamily B, member 9	202842_s_at	6.96679e-06	0.000186597	2.73218	2.46774	1.10716	0.000352932	0.00472135	0.484022	0.904092	0.535367	1.76675e-05	0.00226583	2.65047	1.71255	1.54767
STBD1	starch binding domain 1	203986_at	1.09897e-06	6.89929e-05	2.72749	1.19997	2.27297	0.000610661	0.00671801	3.19916	0.854287	3.74483	1.56741e-06	0.000945636	3.82822	1.98801	1.92566
YEATS2	YEATS domain containing 2	221203_s_at	2.63767e-05	0.000414425	2.71843	1.09318	2.48671	0.000492272	0.00583349	2.10211	1.02324	2.05436	0.00556302	0.0428505	2.47702	1.16008	2.13521
MED8	mediator complex subunit 8	213696_s_at	7.60995e-08	2.1468e-05	2.71197	1.93488	1.40162	0.000215293	0.00347586	0.383592	0.954305	0.40196	0.000610779	0.0116898	2.27494	1.67871	1.35517
PGK1	phosphoglycerate kinase 1	227068_at	4.10454e-06	0.000136968	2.70815	2.55995	1.05789	2.46024e-06	0.000274265	3.6267	2.60575	1.3918	9.77656e-05	0.00479324	3.14311	2.87931	1.09162
NA	NA	239258_at	2.97665e-05	0.000444804	2.70675	1.65685	1.63368	0.00278052	0.0188864	0.386104	0.694385	0.556036	0.00104736	0.0157693	2.55118	1.62899	1.56611
COL5A1	collagen, type V, alpha 1	212489_at	0.000215062	0.00176752	2.70666	1.90761	1.41888	8.89776e-08	6.58566e-05	13.209	6.07194	2.17542	0.00103049	0.0156536	2.28737	2.32224	0.984985
NA	NA	235299_at	3.16796e-05	0.000462605	2.69138	2.22999	1.2069	0.000103855	0.00225789	2.30058	1.38788	1.65763	0.00282325	0.0282556	2.02661	2.41418	0.839458
ANG	angiogenin, ribonuclease, RNase A family, 5	205141_at	2.67143e-06	0.00010779	2.69045	1.80622	1.48954	1.96656e-05	0.000855377	11.3866	2.75048	4.13987	0.000140691	0.00571093	5.44572	3.66197	1.4871
EFNA3	ephrin-A3	210132_at	1.11436e-05	0.000244688	2.68551	1.17972	2.27641	0.000160934	0.00293814	2.26324	1.12516	2.01149	0.0045988	0.0379483	2.79957	1.36564	2.05001
PTPRF	protein tyrosine phosphatase, receptor type, F	200635_s_at	1.96684e-05	0.000345162	2.66981	1.8993	1.40568	0.00565521	0.0314714	2.67589	1.50325	1.78007	0.000341968	0.00874268	2.03095	1.63264	1.24397
ZNF185	zinc finger protein 185 (LIM domain)	203585_at	7.11949e-08	2.0665e-05	2.65642	2.51639	1.05565	1.63105e-05	0.000760738	4.82316	3.12098	1.5454	0.00467258	0.0384091	2.62785	1.61883	1.6233
FAM114A1	family with sequence similarity 114, member A1	226697_at	6.32057e-06	0.000176361	2.64726	2.44978	1.08061	0.000467614	0.00563204	2.44729	1.39532	1.75393	1.65459e-05	0.00224998	2.12976	1.76546	1.20635
FAM46A	family with sequence similarity 46, member A	221766_s_at	3.42096e-06	0.000123619	2.637	1.21557	2.16934	1.27901e-06	0.000195087	2.56224	1.2458	2.0567	8.21888e-05	0.00449015	2.95447	1.2369	2.3886
RASSF7	Ras association (RalGDS/AF-6) domain family (N-terminal) member 7	40359_at	1.2656e-05	0.000264765	2.62576	1.39795	1.87829	0.000190498	0.00324335	2.19701	1.18561	1.85307	0.00413231	0.0354938	3.38745	1.60136	2.11537
C4orf3	chromosome 4 open reading frame 3	224605_at	6.15375e-06	0.000173002	2.62185	2.1879	1.19834	0.000374319	0.00489576	3.56424	1.44914	2.45956	0.000363034	0.00898129	3.09832	2.25199	1.37582
CA9	carbonic anhydrase IX	205199_at	0.000709484	0.00427991	2.59177	1.5397	1.68329	5.46917e-09	2.31056e-05	46.2879	17.119	2.7039	1.25965e-06	0.000909359	28.4439	16.0193	1.7756
KIAA1715	KIAA1715	225717_at	7.30235e-05	0.000823033	2.56415	2.10176	1.22	0.00418746	0.0254181	2.1287	1.04948	2.02834	0.000128702	0.00547461	3.56604	2.4605	1.44932
NA	NA	234954_at	0.000146205	0.00133556	2.53799	1.77282	1.43161	5.93036e-05	0.00161537	2.46465	2.08964	1.17946	0.000387939	0.00920629	3.11504	3.28993	0.946843
JMJD2B	jumonji domain containing 2B	212495_at	5.3291e-05	0.000661513	2.51985	1.24814	2.01889	0.00371619	0.023342	2.32366	1.17779	1.9729	0.000408841	0.00945101	3.11997	1.43091	2.18041
NA	NA	226347_at	2.99153e-05	0.000445556	2.50719	1.17493	2.13391	1.68882e-06	0.000231759	5.08296	1.16335	4.36925	4.68759e-08	0.000217205	3.09925	1.00751	3.07614
PFKP	phosphofructokinase, platelet	201037_at	2.44588e-05	0.000394578	2.49719	2.11138	1.18273	5.52163e-06	0.000408013	3.06774	1.82045	1.68515	4.865e-05	0.00349567	3.40002	2.25038	1.51087
DNAJB2	DnaJ (Hsp40) homolog, subfamily B, member 2	202500_at	0.00106242	0.00583269	2.493	1.51066	1.65028	0.00104255	0.00953556	2.05549	2.0171	1.01903	9.95664e-05	0.00485171	2.55844	2.00892	1.27354
NR1D1	nuclear receptor subfamily 1, group D, member 1	204760_s_at	0.000244207	0.00194236	2.44063	1.92805	1.26586	0.00174105	0.0136257	2.33385	1.99919	1.1674	0.00679284	0.0487247	2.23331	0.938925	2.37859
PLOD1	procollagen-lysine 1, 2-oxoglutarate 5-dioxygenase 1	200827_at	3.12945e-06	0.000117716	2.42748	1.6407	1.47954	4.49424e-07	0.000125753	5.79661	3.71082	1.56208	0.000105534	0.00496219	4.13555	2.82081	1.46609
PLAGL1	pleiomorphic adenoma gene-like 1	209318_x_at	4.11677e-05	0.000551618	2.41457	1.56513	1.54272	0.000130209	0.0025978	2.16175	1.09813	1.96857	0.00377984	0.0336071	4.29881	2.68449	1.60135
ZNF395	zinc finger protein 395	222536_s_at	0.00484782	0.0193791	2.40678	1.26574	1.90147	5.06256e-05	0.00147655	9.75492	1.05707	9.22825	0.000692892	0.0124811	2.9214	1.31982	2.21348
CYR61	cysteine-rich, angiogenic inducer, 61	210764_s_at	1.94313e-06	9.24904e-05	2.40348	2.57036	0.935074	0.000564357	0.00638921	2.14392	3.50568	0.611555	6.02473e-05	0.0039703	3.4137	2.32349	1.46921
IRS2	insulin receptor substrate 2	209185_s_at	2.82308e-05	0.000430395	2.38011	0.981135	2.42587	4.69864e-07	0.000126524	3.88528	1.25377	3.09887	1.2706e-06	0.000909359	2.01756	0.730344	2.76249
FAM46A	family with sequence similarity 46, member A	224973_at	2.99084e-05	0.000445556	2.36787	1.04171	2.27305	0.00146371	0.0120637	2.32271	1.1787	1.97058	0.000659179	0.012181	4.26734	1.84339	2.31494
FAM162A	family with sequence similarity 162, member A	223193_x_at	6.26263e-07	5.24231e-05	2.34141	2.26199	1.03511	7.89217e-08	6.47861e-05	4.86145	3.36975	1.44267	9.23936e-08	0.000304437	4.71721	3.96159	1.19074
C4orf3	chromosome 4 open reading frame 3	224604_at	0.000413438	0.00286034	2.31714	2.19322	1.0565	4.48261e-06	0.000365972	3.29341	1.28875	2.5555	8.8506e-05	0.00457636	3.4939	2.68749	1.30006
FAM162A	family with sequence similarity 162, member A	224345_x_at	2.54624e-07	3.32632e-05	2.27671	2.26821	1.00375	2.40135e-07	9.22651e-05	4.71787	3.35706	1.40536	3.68354e-07	0.000508982	4.73096	3.90749	1.21074
PGK1	phosphoglycerate kinase 1	217383_at	0.00216773	0.0101837	2.23305	1.29683	1.72194	7.64228e-08	6.38965e-05	3.03522	2.23372	1.35882	0.00385455	0.0340222	2.49839	2.2794	1.09608
SLC25A37	solute carrier family 25, member 37	242335_at	0.000119341	0.0011612	2.22963	1.41364	1.57723	0.000501399	0.00590753	2.38867	1.52105	1.57041	0.00040102	0.00938304	3.68796	1.5303	2.40996
IFRD1	interferon-related developmental regulator 1	202147_s_at	3.07822e-09	6.87981e-06	2.22184	1.85956	1.19482	2.15846e-06	0.000259181	0.239307	0.895977	0.267091	2.67056e-05	0.00261014	4.13859	1.84028	2.24889
MT2A	metallothionein 2A	212185_x_at	2.19527e-05	0.000369047	2.21334	1.73841	1.27319	8.44524e-05	0.00196739	3.83479	1.95556	1.96097	0.00581369	0.0439827	0.479739	0.505357	0.949306
RUNX2	runt-related transcription factor 2	232231_at	1.48807e-05	0.00028996	2.18348	1.22629	1.78056	2.35445e-05	0.000949966	2.29525	2.70606	0.84819	0.000592302	0.011535	2.21449	1.24874	1.77337
FAM162A	family with sequence similarity 162, member A	220942_x_at	7.79383e-07	5.89482e-05	2.16849	2.23715	0.96931	4.88861e-09	2.31056e-05	4.79561	3.39188	1.41385	3.00713e-06	0.00115435	4.40983	3.61825	1.21877
GBE1	glucan (1,4-alpha-), branching enzyme 1	203282_at	1.90459e-07	2.91248e-05	2.16795	2.22877	0.97271	1.29873e-06	0.000196766	2.62801	1.28028	2.05268	0.000106129	0.00496833	2.88786	2.65206	1.08891
GPI	glucose phosphate isomerase	208308_s_at	3.77713e-06	0.000130176	2.16503	2.17843	0.99385	1.68869e-05	0.000775073	2.70868	2.03136	1.33343	4.18716e-05	0.00326104	3.15223	2.60821	1.20858
E2F7	E2F transcription factor 7	228033_at	2.26506e-05	0.000375784	2.13706	2.12077	1.00768	0.000167076	0.00299992	5.72341	10.2059	0.560794	0.00429814	0.0363856	0.382185	0.549182	0.695918
RHOB	ras homolog gene family, member B	212099_at	0.000174042	0.00151179	2.10151	1.73589	1.21063	0.00829598	0.0417425	2.34972	1.75449	1.33926	0.000339888	0.00873894	0.485651	0.815308	0.595665
PGK1	phosphoglycerate kinase 1	217356_s_at	1.52341e-05	0.000294153	2.09773	2.08075	1.00816	6.35762e-06	0.00044045	3.02588	2.45581	1.23213	3.52693e-06	0.00120861	3.0798	2.9759	1.03492
JMJD2B	jumonji domain containing 2B	212492_s_at	3.07157e-05	0.000454633	2.06931	0.988779	2.09279	0.00022005	0.0035212	2.38952	0.993964	2.40403	0.000189174	0.00654018	3.21347	1.08273	2.96794
CYR61	cysteine-rich, angiogenic inducer, 61	201289_at	8.76444e-07	6.23838e-05	2.05966	2.22179	0.92703	0.000686152	0.00723979	2.04979	3.31626	0.618105	0.000115604	0.00518705	2.93714	2.1382	1.37365
AK3L1	adenylate kinase 3-like 1	204348_s_at	1.99271e-05	0.000347411	2.00517	1.13665	1.76411	2.21799e-05	0.000918815	3.06429	1.19931	2.55503	2.20191e-05	0.00235961	8.23302	3.57292	2.30428
C12orf5	chromosome 12 open reading frame 5	219099_at	1.05918e-05	0.000237495	0.498883	0.78812	0.633004	5.20442e-05	0.00149597	0.165981	0.973075	0.170574	2.44104e-05	0.00250301	0.360508	0.935945	0.385181
PSMC2	proteasome (prosome, macropain) 26S subunit, ATPase, 2	201067_at	0.00031608	0.00234619	0.498855	0.762644	0.654113	0.000745953	0.00768576	0.375789	0.572652	0.656225	0.00217863	0.0242142	0.400068	0.678301	0.58981
HIGD1A	HIG1 domain family, member 1A	221896_s_at	5.18301e-05	0.000648058	0.497604	0.743734	0.669061	4.35244e-06	0.000361179	0.469186	0.648962	0.722979	0.000109506	0.00503444	0.45763	0.671766	0.681235
C1orf124	chromosome 1 open reading frame 124	223511_at	0.000617965	0.00386336	0.492683	1.1112	0.443381	2.07944e-05	0.000879328	0.239032	1.12788	0.211929	0.00024863	0.00743433	0.422984	1.00666	0.420185
ENOX2	ecto-NOX disulfide-thiol exchanger 2	204643_s_at	4.91947e-05	0.000623654	0.490547	0.776518	0.631726	7.32674e-05	0.00181855	0.379567	0.453329	0.837289	0.000761895	0.0131808	0.44873	0.466131	0.96267
IFI30	interferon, gamma-inducible protein 30	201422_at	0.00319693	0.0138404	0.477195	0.651954	0.731945	1.68923e-05	0.000775073	0.224828	0.202186	1.11198	3.86553e-05	0.00319614	0.456304	0.667031	0.684083
EEF1E1	eukaryotic translation elongation factor 1 epsilon 1	204905_s_at	2.61723e-08	1.48759e-05	0.462762	0.622683	0.743174	2.19805e-06	0.00025979	0.303865	0.567121	0.535802	4.33881e-05	0.00333961	0.480949	0.597624	0.804768
HMBS	hydroxymethylbilane synthase	203040_s_at	5.11221e-05	0.000641358	0.459126	0.601722	0.76302	0.000269686	0.00398398	0.418125	0.520009	0.804074	0.00106989	0.0159779	0.468571	0.62584	0.748708
UBLCP1	ubiquitin-like domain containing CTD phosphatase 1	227413_at	0.000369585	0.002634	0.458711	0.95338	0.481142	6.23355e-07	0.000145061	0.262328	0.59193	0.443174	0.00101974	0.0155496	0.496592	0.916358	0.541919
JTV1	JTV1 gene	202138_x_at	9.59505e-05	0.000997671	0.456833	0.60713	0.752448	0.000227055	0.00359288	0.466204	0.84563	0.55131	1.31778e-05	0.00209064	0.444145	0.678588	0.654514
TSEN15	tRNA splicing endonuclease 15 homolog (S. cerevisiae)	225400_at	0.000615841	0.00385386	0.44629	0.761653	0.585949	0.000109553	0.00233419	0.190454	0.664813	0.286478	0.00417851	0.0357687	0.334707	0.485948	0.688772
ZBTB8OS	zinc finger and BTB domain containing 8 opposite strand	228970_at	2.16794e-05	0.000365804	0.443016	0.711205	0.622909	5.20704e-06	0.000393978	0.367223	0.460779	0.796962	7.11048e-05	0.00426573	0.428758	0.670594	0.639371
ATP5G1	ATP synthase, H+ transporting, mitochondrial F0 complex, subunit C1 (subunit 9)	208972_s_at	1.0679e-06	6.85112e-05	0.440769	0.614758	0.71698	3.99764e-06	0.000348447	0.43788	0.367161	1.19261	9.36533e-06	0.00182347	0.429411	0.608762	0.705384
FLJ39632	hypothetical LOC642477	228116_at	0.00337508	0.0144577	0.43666	0.752253	0.580469	0.000175286	0.0030771	2.02929	1.08363	1.87267	0.00468917	0.0384569	0.463449	0.581658	0.796771
RUVBL1	RuvB-like 1 (E. coli)	201614_s_at	2.67426e-06	0.00010779	0.426846	0.688505	0.619961	0.000167782	0.0030036	0.424861	0.610796	0.695586	0.000889483	0.0144195	0.400207	0.611673	0.654282
PRMT3	protein arginine methyltransferase 3	213320_at	1.30703e-05	0.000270042	0.413946	0.61373	0.674477	2.00409e-06	0.000251677	0.305155	0.456457	0.66853	8.41764e-05	0.00451857	0.485941	0.640607	0.758565
CTPS	CTP synthase	202613_at	7.14823e-06	0.000188396	0.411112	0.64208	0.640282	1.0906e-05	0.000589691	0.329306	1.16645	0.282316	0.000138778	0.00568792	0.13124	0.434099	0.302327
PPIL5	peptidylprolyl isomerase (cyclophilin)-like 5	235113_at	2.11374e-05	0.000360351	0.407396	0.713813	0.570732	0.000132165	0.00262487	0.492603	1.26285	0.390073	0.00407105	0.0351793	0.287858	0.676802	0.425321
MRPS16	mitochondrial ribosomal protein S16	222499_at	6.53495e-06	0.000180316	0.404602	0.686856	0.589064	0.000865333	0.00843457	0.460748	0.645412	0.713883	0.00292714	0.0287644	0.481239	0.621952	0.773756
MUDENG	MU-2/AP1M2 domain containing, death-inducing	222531_s_at	3.00108e-06	0.000115248	0.398238	0.672512	0.592165	1.23137e-06	0.000190012	0.38953	0.655118	0.594595	0.000987267	0.0152725	0.402033	0.852551	0.471565
NDUFS1	NADH dehydrogenase (ubiquinone) Fe-S protein 1, 75kDa (NADH-coenzyme Q reductase)	236356_at	0.00161815	0.00809256	0.391751	0.587133	0.667227	0.00537087	0.0304146	0.475762	0.386192	1.23193	0.000783272	0.0134152	0.434998	0.486885	0.893432
PSME3	proteasome (prosome, macropain) activator subunit 3 (PA28 gamma; Ki)	209853_s_at	2.30841e-06	0.000100083	0.384438	0.613792	0.626333	2.43465e-05	0.00097065	0.354357	0.78029	0.454135	0.000166425	0.00611707	0.485492	0.776652	0.625109
ABHD11	abhydrolase domain containing 11	221927_s_at	1.26553e-06	7.35617e-05	0.374367	0.760525	0.492248	0.00014206	0.00272931	0.432143	0.765943	0.564196	0.00288402	0.0286164	0.39456	0.663286	0.594857
CHST2	carbohydrate (N-acetylglucosamine-6-O) sulfotransferase 2	203921_at	1.28452e-05	0.000267186	0.372044	0.573896	0.648278	2.30617e-05	0.000936342	2.37858	1.96775	1.20879	0.000703799	0.0126247	0.294787	0.851113	0.346355
SKP2	S-phase kinase-associated protein 2 (p45)	203625_x_at	1.8618e-06	9.00315e-05	0.371816	0.601524	0.618123	9.83633e-06	0.000565014	2.07459	0.798114	2.59937	0.000437978	0.00982755	0.486505	0.732115	0.66452
LOC90784	hypothetical protein LOC90784	228515_at	0.00163466	0.0081596	0.367575	0.554514	0.662877	0.000853243	0.00835181	0.431802	0.592902	0.728286	0.00104562	0.0157597	0.291379	0.514791	0.566014
NA	NA	227559_at	1.41588e-06	7.78471e-05	0.363041	0.375814	0.966012	2.43729e-05	0.00097065	0.433497	0.876897	0.494353	0.000384665	0.00918554	0.301992	0.773706	0.390318
RTN4IP1	reticulon 4 interacting protein 1	224509_s_at	0.000422331	0.00290747	0.361466	0.708964	0.509851	0.000407139	0.00514864	0.266421	0.462519	0.576022	7.14732e-05	0.00427592	0.2947	0.695674	0.423617
PSME3	proteasome (prosome, macropain) activator subunit 3 (PA28 gamma; Ki)	200987_x_at	1.46035e-06	7.85532e-05	0.357682	0.637547	0.561028	8.41838e-05	0.00196739	0.321422	0.70063	0.458761	0.000952231	0.0149355	0.49953	0.828071	0.603245
POP5	processing of precursor 5, ribonuclease P/MRP subunit (S. cerevisiae)	204839_at	2.13645e-07	3.06087e-05	0.35311	0.467758	0.754898	6.29799e-05	0.00167264	0.285631	0.41682	0.685262	6.2588e-05	0.0040198	0.317664	0.487987	0.650967
CDC6	cell division cycle 6 homolog (S. cerevisiae)	203968_s_at	0.000253125	0.00198964	0.349865	0.780357	0.44834	0.0052925	0.0300794	0.281327	0.483722	0.581587	0.00160482	0.0202005	0.118054	0.429821	0.27466
SPAG1	sperm associated antigen 1	210117_at	2.66131e-05	0.000416293	0.3439	0.546676	0.629076	1.22762e-05	0.000629125	0.459568	1.07317	0.428235	0.000103371	0.00490898	0.225047	0.347799	0.647061
DHRS11	dehydrogenase/reductase (SDR family) member 11	218756_s_at	0.0024619	0.0112626	0.342776	0.621718	0.551337	0.000347057	0.00467321	0.190706	0.387105	0.492647	0.00685366	0.0490193	0.411823	0.752911	0.546974
URB2	URB2 ribosome biogenesis 2 homolog (S. cerevisiae)	205284_at	0.00647247	0.0245457	0.339497	0.69453	0.488816	0.000117715	0.00244217	0.465697	1.41724	0.328595	0.00018821	0.00653042	0.391685	0.619622	0.632136
TMEM138	transmembrane protein 138	223113_at	2.1434e-06	9.6661e-05	0.338784	0.661736	0.511962	1.86022e-06	0.000243473	0.358916	1.05599	0.339886	8.26071e-05	0.00449616	0.435765	0.792596	0.549794
MUDENG	MU-2/AP1M2 domain containing, death-inducing	218139_s_at	4.32309e-08	1.82304e-05	0.334465	0.581898	0.574783	3.02673e-05	0.00108974	0.451605	0.581255	0.776947	0.00113516	0.0165183	0.441708	0.791857	0.557813
TOR3A	torsin family 3, member A	233851_s_at	1.05897e-05	0.000237495	0.333381	0.602603	0.553235	0.000105928	0.00227957	0.219351	0.399197	0.549481	0.000502996	0.010598	0.427913	0.704341	0.607536
RNASEH2B	ribonuclease H2, subunit B	219056_at	0.00110089	0.00599607	0.324518	0.518964	0.625319	0.00595192	0.0326336	0.469996	0.592575	0.793141	6.72051e-05	0.00414206	0.256628	0.371585	0.690629
AIFM1	apoptosis-inducing factor, mitochondrion-associated, 1	205512_s_at	1.11392e-07	2.39877e-05	0.318722	0.576697	0.552667	4.13365e-06	0.000352132	0.254991	0.525931	0.484837	0.00013614	0.00562892	0.421275	0.634186	0.664278
ADAT1	adenosine deaminase, tRNA-specific 1	219384_s_at	0.00032774	0.00241106	0.316241	0.64746	0.488434	0.000108016	0.00231347	0.322049	0.950642	0.33877	0.00204042	0.0232204	0.39888	0.813933	0.490064
PIGW	phosphatidylinositol glycan anchor biosynthesis, class W	1558292_s_at	0.000284544	0.00217087	0.313493	0.726061	0.431771	0.000612716	0.00672915	0.482971	0.928562	0.520128	0.000489542	0.0104016	0.368346	0.693588	0.531073
POLR3K	polymerase (RNA) III (DNA directed) polypeptide K, 12.3 kDa	218866_s_at	2.88447e-07	3.48516e-05	0.309625	0.509634	0.607545	3.62539e-05	0.00121987	0.448554	0.800082	0.560635	7.63559e-05	0.00435513	0.362033	0.755066	0.479473
IDH3A	isocitrate dehydrogenase 3 (NAD+) alpha	202070_s_at	3.22993e-05	0.000468911	0.308948	0.510979	0.604621	0.000815904	0.00811929	0.340845	0.84334	0.40416	0.00179292	0.0215125	0.407118	0.718549	0.566584
PSME3	proteasome (prosome, macropain) activator subunit 3 (PA28 gamma; Ki)	209852_x_at	1.0056e-05	0.000228859	0.306222	0.590628	0.518469	4.84606e-05	0.00144229	0.393115	0.792088	0.496302	0.000675591	0.012346	0.437138	0.739869	0.590832
NA	NA	228955_at	0.000140508	0.00130224	0.302238	0.755216	0.400201	0.00140247	0.0117021	0.401682	0.354644	1.13263	0.00220984	0.0244028	0.123614	0.514098	0.240449
HSD17B10	hydroxysteroid (17-beta) dehydrogenase 10	202282_at	9.44168e-09	1.11064e-05	0.30188	0.466567	0.647022	9.77554e-06	0.000563673	0.402585	0.500487	0.804386	0.0010445	0.015754	0.489596	0.722688	0.677465
TRIM26	tripartite motif-containing 26	202702_at	0.000609428	0.00382068	0.299057	0.610642	0.489742	1.83611e-05	0.000815932	0.420789	1.03251	0.407539	0.00487115	0.0394402	0.489009	0.976126	0.500969
NDUFA6	NADH dehydrogenase (ubiquinone) 1 alpha subcomplex, 6, 14kDa	202000_at	4.75514e-05	0.000608717	0.298811	0.526444	0.567603	3.74978e-05	0.0012454	0.385305	0.638498	0.603454	7.29006e-05	0.00429029	0.310415	0.514347	0.603513
TOR3A	torsin family 3, member A	218459_at	0.000123777	0.0011896	0.29623	0.558476	0.530426	3.5853e-05	0.00121071	0.218868	0.43673	0.501151	5.05275e-06	0.00136513	0.423772	0.804922	0.526476
COQ3	coenzyme Q3 homolog, methyltransferase (S. cerevisiae)	223515_s_at	3.73939e-05	0.000517272	0.29477	0.627434	0.469803	0.000192371	0.00325749	0.481666	0.649949	0.741082	0.00147758	0.0192256	0.358606	0.487237	0.735998
CHRNA5	cholinergic receptor, nicotinic, alpha 5	206533_at	3.11076e-05	0.000457554	0.294245	0.384149	0.765965	0.00337458	0.0217624	2.18079	2.45672	0.887683	0.00475941	0.0388323	0.465137	0.641011	0.72563
TP53I3	tumor protein p53 inducible protein 3	210609_s_at	5.10148e-07	4.72124e-05	0.290859	0.521007	0.558262	0.00262696	0.0181279	2.26013	1.49584	1.51095	3.88692e-06	0.0012412	0.247474	0.374573	0.660684
NA	NA	234111_at	9.85002e-05	0.00101525	0.285699	0.498477	0.573143	6.53147e-05	0.00170369	0.343245	0.496562	0.691243	0.000827355	0.0138329	0.320818	0.933075	0.343829
FOXRED2	FAD-dependent oxidoreductase domain containing 2	231846_at	0.000991414	0.00552296	0.285149	0.471467	0.604812	0.00105588	0.00961712	0.492838	0.380591	1.29493	0.0013036	0.0178787	0.487091	0.59337	0.820889
CDC6	cell division cycle 6 homolog (S. cerevisiae)	203967_at	0.000878581	0.00504336	0.280799	0.809547	0.34686	0.00724018	0.0377291	0.252972	0.446049	0.56714	0.00453601	0.0376696	0.0919322	0.415856	0.221068
PIK3R3	phosphoinositide-3-kinase, regulatory subunit 3 (gamma)	202743_at	2.80954e-05	0.000429584	0.279097	0.5295	0.527096	3.52849e-05	0.00119816	0.0872257	0.168941	0.516308	0.000475608	0.0102492	0.216924	0.645445	0.336085
LOC284926	hypothetical protein LOC284926	1556064_at	0.000234827	0.00188388	0.275127	0.783645	0.351086	0.000438254	0.00540391	0.438171	0.527957	0.829936	0.00107889	0.0160685	0.423127	0.630061	0.671565
RTN4IP1	reticulon 4 interacting protein 1	1555679_a_at	1.82164e-05	0.000330199	0.273231	0.736886	0.370791	9.21021e-07	0.000169379	0.245568	0.464627	0.528528	0.000543065	0.0110404	0.324672	0.71876	0.451712
TMEM177	transmembrane protein 177	218897_at	3.62738e-05	0.000506402	0.272579	0.627583	0.434332	0.00599063	0.0327645	0.463672	0.756676	0.612775	0.00661561	0.0478843	0.380925	0.558272	0.682329
SHMT1	serine hydroxymethyltransferase 1 (soluble)	209980_s_at	6.4271e-05	0.000753848	0.271551	0.48552	0.5593	0.0094825	0.0460152	0.399573	0.489974	0.815498	0.00270181	0.027558	0.290223	0.445736	0.651109
SFRS2B	splicing factor, arginine/serine-rich 2B	228760_at	1.71845e-06	8.61151e-05	0.265047	0.601776	0.440441	0.00628125	0.0338785	0.464941	0.723835	0.64233	4.91158e-05	0.00350646	0.451457	1.09599	0.411918
NA	NA	239252_at	0.00080065	0.00469501	0.257732	0.338775	0.760776	0.000293375	0.00421029	0.294701	0.334342	0.881434	0.0063627	0.046773	0.408188	0.356074	1.14636
HSPBAP1	HSPB (heat shock 27kDa) associated protein 1	219284_at	6.07507e-05	0.000725543	0.255699	0.590046	0.433354	0.00379858	0.0237307	0.28002	0.735838	0.380546	0.00366097	0.0328773	0.460158	0.636244	0.72324
PSME3	proteasome (prosome, macropain) activator subunit 3 (PA28 gamma; Ki)	200988_s_at	2.12992e-05	0.000361977	0.251351	0.410971	0.611602	0.000269624	0.00398398	0.304941	0.61234	0.497992	0.000133631	0.00557205	0.300364	0.665795	0.451136
TMTC4	transmembrane and tetratricopeptide repeat containing 4	225666_at	0.000121439	0.0011749	0.244809	0.675007	0.362676	0.000282841	0.00410623	2.18533	1.41196	1.54773	1.78882e-05	0.00226698	0.183767	0.583506	0.314935
THEM4	thioesterase superfamily member 4	229253_at	0.000585611	0.00370881	0.238364	0.650156	0.366626	0.00548166	0.0308401	0.462648	0.593224	0.779887	0.00364657	0.0328271	0.429186	0.636081	0.674735
MTERFD3	MTERF domain containing 3	225346_at	0.00064726	0.00400617	0.231241	0.468349	0.493736	0.00422983	0.0256132	0.410236	0.580875	0.706237	0.000108129	0.00500883	0.409605	0.764015	0.536121
RRS1	RRS1 ribosome biogenesis regulator homolog (S. cerevisiae)	209567_at	1.45046e-05	0.000286376	0.219904	0.680196	0.323296	6.47671e-05	0.00169615	0.339365	1.11741	0.303707	0.000120587	0.00529487	0.489296	0.796553	0.614267
IFI6	interferon, alpha-inducible protein 6	204415_at	0.00148672	0.00756174	0.217401	0.341751	0.636138	0.000381263	0.00494788	10.0882	1.90888	5.28491	0.00123767	0.0173084	0.49794	0.530992	0.937753
WDR4	WD repeat domain 4	241937_s_at	1.37392e-07	2.60389e-05	0.215604	0.548053	0.393401	8.71961e-05	0.00200653	0.415911	1.1964	0.347635	0.000810755	0.013678	0.278671	0.629905	0.442401
MTG1	mitochondrial GTPase 1 homolog (S. cerevisiae)	212767_at	0.000796609	0.00467609	0.212306	0.355289	0.597559	0.0016468	0.0131014	0.461665	0.631462	0.731105	0.00212525	0.0238361	0.474437	0.660766	0.718012
POLR3B	polymerase (RNA) III (DNA directed) polypeptide B	219459_at	3.03409e-06	0.000115918	0.204235	0.619203	0.329835	0.00193229	0.0146444	0.477192	0.885656	0.5388	0.000180595	0.00640161	0.249118	0.497308	0.500934
TSEN2	tRNA splicing endonuclease 2 homolog (S. cerevisiae)	219581_at	4.67343e-07	4.46373e-05	0.193697	0.576357	0.336071	0.000153023	0.00286435	0.464104	0.714436	0.649609	0.00292241	0.0287427	0.23792	0.610645	0.389621
ASRGL1	asparaginase like 1	218857_s_at	1.16359e-05	0.000252447	0.191104	0.305168	0.626226	4.91409e-05	0.00145279	0.410898	0.515366	0.797294	0.00156952	0.0199497	0.216525	0.360091	0.601307
CHAC2	ChaC, cation transport regulator homolog 2 (E. coli)	235117_at	5.88281e-07	5.07648e-05	0.19032	0.531497	0.358082	2.77588e-06	0.00028843	0.201825	0.84904	0.23771	8.62708e-06	0.00176814	0.0807277	0.32915	0.245261
DOLK	dolichol kinase	204488_at	5.39418e-05	0.000667028	0.155826	0.618627	0.25189	5.12351e-05	0.00148283	0.32365	0.855039	0.37852	0.00456748	0.0377918	0.481635	0.894979	0.538153
TRIM14	tripartite motif-containing 14	203148_s_at	8.48736e-05	0.000915725	0.149567	0.325159	0.459982	0.00118582	0.0103918	2.37562	1.34483	1.76647	8.12413e-05	0.00446723	0.377335	0.430682	0.876134
FAM86B1	family with sequence similarity 86, member B1	65585_at	6.8706e-06	0.000184676	0.140014	0.493722	0.283588	8.20741e-05	0.00194446	0.492234	0.907521	0.542394	0.00206971	0.0234125	0.271242	0.584253	0.464254
HERC6	hect domain and RLD 6	219352_at	0.00110736	0.00602179	0.13987	0.349709	0.399961	0.000748613	0.00770087	2.06397	1.16534	1.77114	0.00495897	0.039823	0.37391	0.71791	0.520831
SP100	SP100 nuclear antigen	210218_s_at	3.36571e-05	0.000482202	0.0789282	0.334162	0.236197	0.000699982	0.00733607	3.11534	1.57929	1.97262	0.000585796	0.011463	0.282	0.591677	0.476611
