# Supplementary material for: Global Gene Expression Profiling in Three Tumor Cell Lines Subjected to Experimental Cycling and Chronic Hypoxia
Source: PLoS One. 2014 Aug 14;9(8):e105104. doi: 10.1371/journal.pone.0105104 (PMC4133353; doi:10.1371/journal.pone.0105104)
Supplement: Table S11 — Hypoxia-responsive genes selected for SK-OV-3. (XLS) [file pone.0105104.s012.xls]

## Sheet: Genes_FDR<0.05 
Table S11. Genes regulated by hypoxia in SK-OV-3 cell line selected using random variance F-test for difference between three analyzed groups, FDR adjusted p<0.05, FC>=2 in any comparison.
Gene Symbol	Gene Name	Affy.ID	p.value	FDR	Chronic	Cyclic	Control	Average expression	Chronic vs. control (log2 ratio)	Cyclic vs. control (log2 ratio)	Chronic vs. cyclic (log2 ratio)
CXCR4	chemokine (C-X-C motif) receptor 4	217028_at	8.35699e-09	2.86723e-05	1280.31	13.0656	4.84715	432.742	8.04514	1.43056	6.61458
WISP2	WNT1 inducible signaling pathway protein 2	205792_at	6.30835e-08	5.85568e-05	2409.38	1439.44	13.1375	1287.32	7.51883	6.77568	0.743149
PTGS1	prostaglandin-endoperoxide synthase 1 (prostaglandin G/H synthase and cyclooxygenase)	205128_x_at	1.07252e-07	6.86575e-05	828.444	414.652	7.4713	416.856	6.7929	5.7944	0.998503
PTGS1	prostaglandin-endoperoxide synthase 1 (prostaglandin G/H synthase and cyclooxygenase)	215813_s_at	3.06532e-08	5.74276e-05	666.767	300.571	6.20047	324.513	6.74866	5.59918	1.14948
CXCR4	chemokine (C-X-C motif) receptor 4	211919_s_at	1.03354e-08	2.91645e-05	368.296	5.3825	4.84294	126.174	6.24884	0.152395	6.09645
C10orf10	chromosome 10 open reading frame 10	209183_s_at	2.70983e-06	0.000286981	512.603	7.68145	6.87389	175.719	6.22057	0.160251	6.06032
ANGPTL4	angiopoietin-like 4	221009_s_at	2.21686e-06	0.000259971	1049.28	44.5223	15.483	369.762	6.08257	1.52384	4.55873
CXCR4	chemokine (C-X-C motif) receptor 4	209201_x_at	5.6294e-09	2.31056e-05	313.785	4.86401	4.84294	107.831	6.01775	0.00626293	6.01149
PTGS1	prostaglandin-endoperoxide synthase 1 (prostaglandin G/H synthase and cyclooxygenase)	238669_at	9.22885e-07	0.000169379	359.833	146.475	7.44857	171.252	5.59422	4.29755	1.29667
CA9	carbonic anhydrase IX	205199_at	5.46917e-09	2.31056e-05	672.292	248.638	14.5241	311.818	5.53256	4.09752	1.43504
TGM5	transglutaminase 5	207911_s_at	1.19814e-05	0.000623225	332.147	51.6808	7.46857	130.432	5.47485	2.79073	2.68412
STC1	stanniocalcin 1	230746_s_at	1.18325e-06	0.000188108	5348.02	474.665	122.691	1981.79	5.44591	1.95188	3.49402
ANGPTL4	angiopoietin-like 4	223333_s_at	1.89329e-06	0.000244229	500.296	20.352	11.7942	177.481	5.40663	0.787094	4.61954
STC1	stanniocalcin 1	204596_s_at	0.000122493	0.00250371	672.349	77.469	16.2295	255.349	5.37252	2.255	3.11752
EDN1	endothelin 1	218995_s_at	2.36327e-08	5.08091e-05	2601.6	903.38	66.0496	1190.34	5.29971	3.77371	1.526
STC1	stanniocalcin 1	204595_s_at	3.55829e-08	5.74313e-05	2891.59	218.408	73.4234	1061.14	5.29948	1.57272	3.72676
GAL3ST1	galactose-3-O-sulfotransferase 1	205670_at	2.40214e-06	0.000269469	210.729	27.7579	5.63982	81.3755	5.22359	2.29918	2.92442
PTPRR	protein tyrosine phosphatase, receptor type, R	210675_s_at	1.0588e-05	0.000585095	464.37	41.8836	13.563	173.272	5.09753	1.62671	3.47082
STC1	stanniocalcin 1	204597_x_at	6.29472e-06	0.000437905	1130.44	89.1013	33.1239	417.554	5.09286	1.42758	3.66529
PTPRR	protein tyrosine phosphatase, receptor type, R	206084_at	4.2296e-07	0.000122412	258.797	28.7214	8.29537	98.6047	4.96337	1.79175	3.17162
SCEL	sciellin	206884_s_at	1.57972e-07	7.97611e-05	176.817	256.517	5.84544	146.393	4.9188	5.4556	-0.536798
EDN1	endothelin 1	222802_at	6.40382e-08	5.85568e-05	4222.66	1712.97	145.856	2027.16	4.85554	3.55388	1.30165
RNASE4	ribonuclease, RNase A family, 4	205158_at	1.75532e-07	8.37249e-05	346.197	166.588	12.0322	174.939	4.84663	3.79132	1.05531
PTGS1	prostaglandin-endoperoxide synthase 1 (prostaglandin G/H synthase and cyclooxygenase)	205127_at	1.78024e-07	8.37249e-05	148.303	67.4265	5.25799	73.6625	4.81789	3.68073	1.13716
AKAP12	A kinase (PRKA) anchor protein 12	227529_s_at	8.15975e-06	0.000503075	1300.34	475.129	46.1604	607.211	4.81609	3.36359	1.4525
ANG	angiogenin, ribonuclease, RNase A family, 5	213397_x_at	2.99077e-07	0.000102611	452.683	212.574	16.1928	227.15	4.80507	3.71454	1.09053
TGFBI	transforming growth factor, beta-induced, 68kDa	201506_at	7.49062e-07	0.000159368	4368.16	2616.1	159.836	2381.36	4.77236	4.03275	0.73961
NA	NA	1557921_s_at	4.35496e-07	0.000124389	216.053	107.6	8.32472	110.659	4.69784	3.69213	1.0057
C1orf116	chromosome 1 open reading frame 116	228865_at	2.24638e-07	9.13712e-05	187.33	74.6224	7.25749	89.7365	4.68996	3.36207	1.3279
ITPR1	inositol 1,4,5-triphosphate receptor, type 1	203710_at	9.64347e-06	0.000557482	292.749	63.3767	11.779	122.635	4.63537	2.42773	2.20764
ANKRD37	ankyrin repeat domain 37	227337_at	2.15914e-08	4.87416e-05	706.745	59.6913	29.6271	265.354	4.5762	1.0106	3.5656
UCA1	urothelial cancer associated 1	227919_at	8.53701e-06	0.000519457	410.771	138.837	17.4338	189.014	4.55838	2.99343	1.56494
SYTL2	synaptotagmin-like 2	225496_s_at	4.56787e-07	0.000125753	1070.95	477.446	46.4257	531.607	4.52782	3.36234	1.16548
LRRC17	leucine rich repeat containing 17	205381_at	7.16539e-06	0.000464814	236.477	133.703	10.2796	126.82	4.52384	3.70117	0.822667
NA	NA	231067_s_at	1.29764e-06	0.000196766	1009.28	334.266	45.0601	462.87	4.48534	2.89107	1.59426
EGLN3	egl nine homolog 3 (C. elegans)	222847_s_at	5.66026e-07	0.00013774	140.122	7.49128	6.38098	51.3314	4.45676	0.231435	4.22533
ENO2	enolase 2 (gamma, neuronal)	201313_at	3.6638e-06	0.000334584	354.578	50.4382	16.2376	140.418	4.4487	1.63518	2.81352
AKAP12	A kinase (PRKA) anchor protein 12	227530_at	3.75327e-08	5.74313e-05	2754.28	1088.21	126.208	1322.9	4.4478	3.10809	1.33971
C1orf116	chromosome 1 open reading frame 116	219476_at	8.06482e-07	0.000163282	122.702	42.7422	5.6541	57.0327	4.43971	2.91829	1.52142
ITPR1	inositol 1,4,5-triphosphate receptor, type 1	216944_s_at	2.96547e-06	0.00030155	151.052	23.2478	7.06165	60.4537	4.41889	1.71902	2.69988
MTMR11	myotubularin related protein 11	205076_s_at	1.3962e-05	0.000684442	152.931	95.4271	7.42754	85.2619	4.36385	3.68344	0.680409
FAM43A	family with sequence similarity 43, member A	227410_at	4.30786e-06	0.000360166	561.605	37.7163	27.6446	208.989	4.34449	0.448192	3.89629
GJB2	gap junction protein, beta 2, 26kDa	223278_at	2.46953e-07	9.36949e-05	183.286	60.7897	9.07645	84.3839	4.33582	2.74363	1.5922
LRRC41	leucine rich repeat containing 41	1555831_s_at	1.83814e-06	0.000242662	169.819	49.396	8.5516	75.9223	4.31166	2.53013	1.78153
HK2	hexokinase 2	202934_at	4.11154e-07	0.000120138	841.406	67.6957	42.3937	317.165	4.31088	0.675215	3.63567
SYTL2	synaptotagmin-like 2	232914_s_at	1.40379e-07	7.45643e-05	1109.94	513.978	56.7033	560.207	4.2909	3.1802	1.1107
F3	coagulation factor III (thromboplastin, tissue factor)	204363_at	2.9472e-07	0.000102356	9266.84	5663.3	481.09	5137.08	4.2677	3.55727	0.710434
C1orf116	chromosome 1 open reading frame 116	219856_at	3.09505e-05	0.00110728	127.965	55.0395	6.81305	63.2724	4.2313	3.0141	1.2172
EGLN3	egl nine homolog 3 (C. elegans)	219232_s_at	7.62064e-07	0.00016003	107.584	5.21252	5.75019	39.5156	4.22571	-0.141629	4.36734
PADI1	peptidyl arginine deiminase, type I	223739_at	8.44712e-05	0.00196739	192.191	56.7924	10.3827	86.4552	4.21029	2.45152	1.75877
PFKFB4	6-phosphofructo-2-kinase/fructose-2,6-biphosphatase 4	228499_at	8.7372e-08	6.5746e-05	193.563	12.0614	10.4624	72.0291	4.20952	0.205184	4.00434
MAP7D2	MAP7 domain containing 2	228262_at	9.38177e-05	0.00210108	117.379	24.7464	6.35709	49.4941	4.20666	1.96078	2.24588
ADM	adrenomedullin	202912_at	1.24136e-07	7.10059e-05	5414.22	762.874	308.865	2161.99	4.1317	1.30447	2.82724
SERPINE1	serpin peptidase inhibitor, clade E (nexin, plasminogen activator inhibitor type 1), member 1	202627_s_at	3.79227e-06	0.000339555	398.993	215.222	22.905	212.373	4.12263	3.23209	0.890541
OAS1	2',5'-oligoadenylate synthetase 1, 40/46kDa	202869_at	7.72466e-05	0.00188482	719.497	147.493	41.3858	302.792	4.11978	1.83344	2.28634
COL23A1	collagen, type XXIII, alpha 1	229168_at	5.63185e-07	0.00013774	96.5153	98.396	5.68488	66.8654	4.08556	4.1134	-0.0278425
NA	NA	239619_at	2.14969e-07	9.07069e-05	106.532	6.1048	6.47918	39.7053	4.03933	-0.0858666	4.1252
C6orf105	chromosome 6 open reading frame 105	229070_at	1.8536e-05	0.000821278	688.231	391.384	42.1088	373.908	4.0307	3.21639	0.814308
NA	NA	230710_at	5.06891e-06	0.000390566	283.077	35.0065	17.381	111.821	4.02561	1.01011	3.0155
NA	NA	212444_at	1.05575e-05	0.000585095	289.381	90.0629	18.0766	132.507	4.00077	2.31681	1.68397
ZBED2	zinc finger, BED-type containing 2	219836_at	0.000137278	0.00268025	228.494	67.0691	14.2907	103.285	3.99901	2.23057	1.76844
GJB3	gap junction protein, beta 3, 31kDa	205490_x_at	3.37031e-06	0.000318512	436.37	193.575	28.1803	219.375	3.95279	2.78013	1.17266
NAV1	neuron navigator 1	224771_at	1.59762e-05	0.00075058	744.266	63.3785	48.7674	285.471	3.93183	0.378079	3.55375
C10orf10	chromosome 10 open reading frame 10	209182_s_at	5.17754e-06	0.000393578	160.568	14.2305	10.5553	61.7846	3.92714	0.431013	3.49613
COL1A1	collagen, type I, alpha 1	202310_s_at	4.6941e-07	0.000126524	368.955	149.501	24.2862	180.914	3.92524	2.62194	1.30329
LOC692247	hypothetical locus LOC692247	1569453_a_at	1.58996e-07	7.97611e-05	636.294	207.357	42.2189	295.29	3.91373	2.29616	1.61758
PAG1	phosphoprotein associated with glycosphingolipid microdomains 1	225626_at	5.05941e-05	0.00147655	103.998	14.1161	6.91078	41.6749	3.91156	1.03042	2.88114
COL5A1	collagen, type V, alpha 1	212488_at	1.0562e-07	6.86575e-05	2243.95	1122.57	149.799	1172.11	3.90494	2.90571	0.999235
XDH	xanthine dehydrogenase	241994_at	4.37454e-06	0.000361179	84.6667	59.7343	5.73329	50.0447	3.88436	3.38112	0.503236
CCL20	chemokine (C-C motif) ligand 20	205476_at	1.09149e-06	0.000179961	140.126	150.492	9.61874	100.079	3.86473	3.96769	-0.102962
LOXL2	lysyl oxidase-like 2	202997_s_at	1.05134e-06	0.000175838	757.447	617.623	52.267	475.779	3.85717	3.56276	0.294418
GPRC5A	G protein-coupled receptor, family C, group 5, member A	203108_at	8.87484e-07	0.000168782	451.387	180.494	31.3102	221.064	3.84966	2.52725	1.32241
NDRG1	N-myc downstream regulated 1	200632_s_at	7.4803e-08	6.37223e-05	6102.72	1016.51	424.766	2514.67	3.84471	1.25888	2.58584
TSPAN2	tetraspanin 2	227233_at	0.000149659	0.00282363	137.924	35.2033	9.6023	60.9098	3.84435	1.87426	1.97009
ST8SIA4	ST8 alpha-N-acetyl-neuraminide alpha-2,8-sialyltransferase 4	230836_at	1.5406e-06	0.000219421	142.963	21.3908	9.96781	58.1072	3.84222	1.10164	2.74058
MMP10	matrix metallopeptidase 10 (stromelysin 2)	205680_at	1.15842e-05	0.000610329	745.021	323.394	52.265	373.56	3.83336	2.62937	1.20399
LOXL2	lysyl oxidase-like 2	202998_s_at	1.58373e-09	1.02148e-05	5547.46	4072.9	393.041	3337.8	3.81908	3.37331	0.445771
SCEL	sciellin	232056_at	2.17605e-06	0.000259226	68.2821	110.78	4.86681	61.3095	3.81046	4.50857	-0.698111
SFRP1	secreted frizzled-related protein 1	202037_s_at	0.000177176	0.00309811	413.751	202.166	29.5559	215.158	3.80724	2.77402	1.03322
CLEC2B	C-type lectin domain family 2, member B	209732_at	3.52506e-06	0.000325466	80.3211	15.6108	5.74303	33.8917	3.80589	1.44266	2.36323
OLFML2A	olfactomedin-like 2A	213075_at	2.54076e-06	0.000279057	267.616	144.612	19.1673	143.798	3.80345	2.91547	0.887979
NAV1	neuron navigator 1	224774_s_at	5.3242e-07	0.000134315	290.711	38.8494	21.6312	117.064	3.7484	0.844777	2.90362
LUM	lumican	201744_s_at	6.13164e-05	0.00164877	169.437	59.8589	12.7145	80.6701	3.7362	2.23509	1.50111
LRRC41	leucine rich repeat containing 41	201932_at	0.000160233	0.00293009	249.457	76.9479	18.8054	115.07	3.72957	2.03273	1.69684
COL5A1	collagen, type V, alpha 1	212489_at	8.89776e-08	6.58566e-05	1635.56	751.836	123.822	837.073	3.72345	2.60216	1.1213
AIM1	absent in melanoma 1	212543_at	1.66433e-07	8.16771e-05	63.5407	46.3422	4.85279	38.2453	3.71079	3.25544	0.455354
SRPX	sushi-repeat-containing protein, X-linked	204955_at	1.41557e-05	0.000690189	481.02	267.908	37.2573	262.062	3.6905	2.84615	0.844359
NKAIN4	Na+/K+ transporting ATPase interacting 4	228018_at	0.000437037	0.00539414	172.527	79.5054	13.4641	88.4987	3.67963	2.56193	1.11769
ALDOC	aldolase C, fructose-bisphosphate	202022_at	4.03956e-06	0.000348447	367.02	288.703	28.6698	228.131	3.67826	3.33198	0.346274
MPZL2	myelin protein zero-like 2	203780_at	5.60679e-05	0.0015626	162.966	36.5248	12.7465	70.7459	3.6764	1.51877	2.15762
TSPAN2	tetraspanin 2	227236_at	2.83655e-07	0.000100841	941.13	269.14	74.1734	428.148	3.66542	1.85938	1.80604
NAV1	neuron navigator 1	224772_at	5.84086e-08	5.85568e-05	274.785	26.2022	21.6671	107.552	3.66473	0.274183	3.39055
NA	NA	226237_at	0.000106754	0.00229407	193.447	121.446	15.4004	110.098	3.65089	2.97927	0.671619
GJA1	gap junction protein, alpha 1, 43kDa	201667_at	2.87537e-07	0.000101422	6205.39	1849.75	500.75	2851.96	3.63136	1.88517	1.7462
TSPAN2	tetraspanin 2	214606_at	0.00261592	0.0180839	106.99	34.5897	8.65618	50.0785	3.6276	1.99854	1.62906
OAS3	2'-5'-oligoadenylate synthetase 3, 100kDa	218400_at	0.000293129	0.0042081	592.49	148.07	48.8133	263.124	3.60144	1.60094	2.00051
LAMC2	laminin, gamma 2	202267_at	3.39546e-06	0.000318715	508.831	393.824	42.5526	315.069	3.57987	3.21023	0.369637
SFRP1	secreted frizzled-related protein 1	202036_s_at	0.000182604	0.00315877	145.746	55.6872	12.4051	71.2795	3.55445	2.16641	1.38804
GJB3	gap junction protein, beta 3, 31kDa	215243_s_at	0.000126252	0.00255039	395.472	177.64	33.7473	202.286	3.55073	2.39611	1.15462
ZNF395	zinc finger protein 395	221123_x_at	1.73433e-07	8.37249e-05	1630.74	114.098	139.208	628.016	3.55022	-0.286963	3.83718
COL1A1	collagen, type I, alpha 1	1556499_s_at	5.55832e-06	0.000409384	2926.59	1194.77	255.127	1458.83	3.51993	2.22745	1.29248
ANG	angiogenin, ribonuclease, RNase A family, 5	205141_at	1.96656e-05	0.000855377	134.778	32.5561	11.8365	59.7234	3.50927	1.45969	2.04958
IGFBP5	insulin-like growth factor binding protein 5	211959_at	3.1597e-05	0.00112064	977.412	319.52	86.0597	460.997	3.50556	1.89249	1.61306
TMEM45A	transmembrane protein 45A	219410_at	8.66811e-06	0.000522506	478.363	183.048	42.1941	234.535	3.50299	2.11711	1.38588
NKAIN4	Na+/K+ transporting ATPase interacting 4	228017_s_at	6.24995e-07	0.000145061	309.333	143.048	27.5151	159.966	3.49087	2.37821	1.11266
TAF9B	TAF9B RNA polymerase II, TATA box binding protein (TBP)-associated factor, 31kDa	228483_s_at	4.37248e-06	0.000361179	367.22	59.8111	32.8206	153.284	3.48397	0.86581	2.61816
HIG2	hypoxia-inducible protein 2	218507_at	3.57668e-06	0.000328887	191.715	19.2246	17.2509	76.0634	3.47422	0.156286	3.31793
NA	NA	241118_at	2.80404e-07	0.000100476	54.0579	5.3985	4.91781	21.4581	3.45842	0.134541	3.32388
RAC2	ras-related C3 botulinum toxin substrate 2 (rho family, small GTP binding protein Rac2)	213603_s_at	9.4816e-07	0.000171922	78.6864	29.3694	7.19013	38.4153	3.45203	2.03022	1.4218
NAV1	neuron navigator 1	224773_at	1.28352e-05	0.000648205	429.789	54.7647	39.4316	174.662	3.4462	0.473893	2.97231
MMP1	matrix metallopeptidase 1 (interstitial collagenase)	204475_at	5.5946e-06	0.000409447	7414.64	4560.43	683.275	4219.45	3.43984	2.73863	0.701207
SERPINE1	serpin peptidase inhibitor, clade E (nexin, plasminogen activator inhibitor type 1), member 1	202628_s_at	3.99711e-05	0.00129459	152.947	87.2494	14.1267	84.7744	3.43653	2.62672	0.809817
COL5A1	collagen, type V, alpha 1	203325_s_at	1.89381e-07	8.46572e-05	4504.15	2501.95	419.466	2475.19	3.42463	2.57643	0.848205
LAPTM5	lysosomal multispanning membrane protein 5	201721_s_at	1.19146e-05	0.000622608	62.4067	59.6362	5.85212	42.6317	3.41467	3.34916	0.0655119
PSG9	pregnancy specific beta-1-glycoprotein 9	209594_x_at	3.7288e-05	0.00124062	79.6136	35.5734	7.47745	40.8881	3.4124	2.25018	1.16222
CXCR7	chemokine (C-X-C motif) receptor 7	212977_at	1.1495e-06	0.000184999	576.749	50.664	55.1191	227.511	3.38732	-0.121592	3.50891
NT5E	5'-nucleotidase, ecto (CD73)	203939_at	1.72722e-06	0.000234181	2324.02	1378.71	224.229	1308.99	3.37358	2.62027	0.753309
ICAM2	intercellular adhesion molecule 2	213620_s_at	4.62076e-05	0.00140634	93.6655	20.6717	9.04356	41.1269	3.37256	1.19269	2.17986
ARHGAP22	Rho GTPase activating protein 22	206298_at	6.6569e-06	0.000447917	81.3651	26.4105	7.94396	38.5732	3.35648	1.73318	1.6233
OPN3	opsin 3	219032_x_at	5.34357e-05	0.00152021	289.62	57.3033	28.2779	125.067	3.35641	1.01894	2.33747
PLAUR	plasminogen activator, urokinase receptor	210845_s_at	1.00034e-06	0.000173801	393.061	178.786	38.3944	203.414	3.35578	2.21927	1.13652
EDN1	endothelin 1	1564630_at	0.000100683	0.0022056	50.4312	17.1911	4.9666	24.1963	3.34398	1.79133	1.55266
OAS1	2',5'-oligoadenylate synthetase 1, 40/46kDa	205552_s_at	3.9831e-05	0.0012931	616.201	162.873	60.808	279.961	3.34107	1.42141	1.91966
PSG9	pregnancy specific beta-1-glycoprotein 9	207733_x_at	7.04128e-05	0.00177403	59.3194	35.5548	5.87357	33.5826	3.3362	2.59773	0.738461
IFI6	interferon, alpha-inducible protein 6	204415_at	0.000381263	0.00494788	1180.59	223.388	117.026	507	3.3346	0.932723	2.40188
FAM83A	family with sequence similarity 83, member A	238460_at	0.00107764	0.00975627	111.463	39.6842	11.1337	54.0936	3.32357	1.83364	1.48993
NA	NA	242052_at	0.000349944	0.00469406	264.32	68.8017	26.589	119.904	3.31339	1.37162	1.94177
OAS2	2'-5'-oligoadenylate synthetase 2, 69/71kDa	204972_at	7.47723e-08	6.37223e-05	332.81	67.2547	33.6038	144.556	3.308	1.00101	2.30699
C14orf132	chromosome 14 open reading frame 132	218820_at	2.41141e-07	9.22651e-05	264.204	80.6159	26.9242	123.915	3.29468	1.58216	1.71251
CP	ceruloplasmin (ferroxidase)	228143_at	4.39524e-08	5.74313e-05	5728.03	3634.42	586.056	3316.17	3.28893	2.63262	0.656313
ZNF395	zinc finger protein 395	223216_x_at	8.24625e-07	0.000164739	1504.65	147.162	154.23	602.014	3.28627	-0.0676843	3.35395
ZNF395	zinc finger protein 395	222536_s_at	5.06256e-05	0.00147655	143.173	15.5146	14.677	57.7881	3.28613	0.0800737	3.20606
MMP2	matrix metallopeptidase 2 (gelatinase A, 72kDa gelatinase, 72kDa type IV collagenase)	201069_at	7.80477e-07	0.000162006	800.835	432.441	82.5976	438.625	3.27733	2.38833	0.889
SFRP1	secreted frizzled-related protein 1	202035_s_at	0.000235445	0.00367315	108.473	43.0791	11.2457	54.2658	3.26989	1.93762	1.33227
APOL1	apolipoprotein L, 1	209546_s_at	2.2769e-07	9.16218e-05	1895.09	471.542	197.335	854.655	3.26355	1.25674	2.00681
ZNF395	zinc finger protein 395	232693_s_at	5.66328e-07	0.00013774	1456.77	144.015	153.284	584.689	3.24849	-0.0899875	3.33848
ITPR1	inositol 1,4,5-triphosphate receptor, type 1	211323_s_at	2.61933e-05	0.00101163	140.909	30.5732	14.8592	62.1138	3.24533	1.0409	2.20443
NA	NA	237415_at	0.000426916	0.00531323	46.1334	16.7037	4.86954	22.5689	3.24395	1.77831	1.46564
SERPINA1	serpin peptidase inhibitor, clade A (alpha-1 antiproteinase, antitrypsin), member 1	202833_s_at	0.000157564	0.00290361	93.5129	53.8929	9.93034	52.4454	3.23525	2.44018	0.795069
LBH	limb bud and heart development homolog (mouse)	221011_s_at	1.29808e-05	0.000652139	686.688	167.968	73.3954	309.351	3.22589	1.19442	2.03147
ANXA8L2	annexin A8-like 2	203074_at	2.84313e-06	0.000292094	47.1756	9.58766	5.05154	20.6049	3.22325	0.924456	2.29879
LTBP3	latent transforming growth factor beta binding protein 3	219922_s_at	9.35383e-06	0.000547717	640.491	270.048	68.6196	326.386	3.22249	1.97652	1.24596
ADFP	adipose differentiation-related protein	209122_at	8.50232e-07	0.000167344	804.614	119.952	86.5293	337.032	3.21704	0.471199	2.74584
PPP1R3C	protein phosphatase 1, regulatory (inhibitor) subunit 3C	204284_at	0.00016912	0.00301684	44.893	4.96653	4.85784	18.2391	3.2081	0.0319235	3.17618
IFI44L	interferon-induced protein 44-like	204439_at	2.60915e-05	0.0010103	115.924	27.6962	12.5658	52.0618	3.2056	1.14019	2.06541
PPP1R13L	protein phosphatase 1, regulatory (inhibitor) subunit 13 like	218849_s_at	2.72401e-06	0.000286981	328.409	125.512	35.9159	163.279	3.1928	1.80513	1.38767
OLFML3	olfactomedin-like 3	218162_at	0.00254324	0.0177199	90.4245	43.1166	9.91493	47.8187	3.18904	2.12057	1.06847
MRAP2	melanocortin 2 receptor accessory protein 2	227226_at	5.30106e-06	0.00039757	197.815	131.109	21.7625	116.895	3.18423	2.59085	0.593383
SPAG4	sperm associated antigen 4	219888_at	3.55848e-06	0.000327881	69.945	34.2207	7.73403	37.2999	3.17693	2.14558	1.03135
HIG2	hypoxia-inducible protein 2	1554452_a_at	1.15468e-06	0.000184999	427.329	49.785	48.0993	175.071	3.15126	0.0496933	3.10157
TNFSF10	tumor necrosis factor (ligand) superfamily, member 10	202688_at	2.79739e-05	0.00105162	836.304	450.624	94.6695	460.532	3.14306	2.25095	0.892103
IFI44	interferon-induced protein 44	214453_s_at	0.000307608	0.0043468	209.864	73.1439	23.814	102.274	3.13957	1.61893	1.52064
CP	ceruloplasmin (ferroxidase)	204846_at	4.7501e-08	5.79627e-05	6082.12	4058.72	702.939	3614.6	3.1131	2.52955	0.583549
EMP3	epithelial membrane protein 3	203729_at	1.02211e-05	0.000575494	356.238	218.439	41.2592	205.312	3.11005	2.40444	0.705611
NA	NA	229342_at	2.56775e-06	0.000279797	304.222	59.1924	35.2416	132.885	3.10977	0.748131	2.36164
PLAUR	plasminogen activator, urokinase receptor	211924_s_at	3.81743e-06	0.000339947	416.102	185.209	48.2052	216.505	3.10968	1.94189	1.16779
SIGLEC15	sialic acid binding Ig-like lectin 15	215856_at	1.18334e-05	0.0006199	89.6739	32.687	10.4086	44.2565	3.10691	1.65094	1.45597
AKAP12	A kinase (PRKA) anchor protein 12	210517_s_at	4.94825e-07	0.000127662	6328.29	4255.03	736.516	3773.28	3.10303	2.53038	0.572649
SEC14L2	SEC14-like 2 (S. cerevisiae)	230316_at	6.74893e-05	0.00173558	64.0867	25.8414	7.46236	32.4635	3.10232	1.79198	1.31034
RNASET2	ribonuclease T2	232722_at	0.00086363	0.0084235	66.5311	7.19768	7.80928	27.1793	3.09077	-0.117658	3.20842
CFHR1	complement factor H-related 1	215388_s_at	4.28976e-05	0.00135217	147.673	82.0549	17.6302	82.4529	3.06629	2.21854	0.847748
PFKFB3	6-phosphofructo-2-kinase/fructose-2,6-biphosphatase 3	202464_s_at	2.58269e-06	0.000280302	2659.45	695.119	318.672	1224.41	3.06098	1.12519	1.9358
NT5E	5'-nucleotidase, ecto (CD73)	227486_at	1.00941e-06	0.000173801	126.074	143.285	15.1979	94.8522	3.05232	3.23694	-0.184619
WDR5B	WD repeat domain 5B	235850_at	8.41609e-05	0.00196739	46.1986	9.65935	5.57938	20.4791	3.04967	0.791822	2.25785
COL7A1	collagen, type VII, alpha 1	217312_s_at	1.51411e-05	0.000724928	238.512	164.751	28.8853	144.049	3.04566	2.51188	0.53378
ANLN	anillin, actin binding protein	222608_s_at	3.14529e-05	0.00111904	1195.46	639.534	145.131	660.043	3.04214	2.13966	0.902476
CP	ceruloplasmin (ferroxidase)	227253_at	3.23491e-07	0.000104145	8158.24	5348.08	1004.11	4836.81	3.02235	2.41311	0.609238
THBS1	thrombospondin 1	201110_s_at	5.42222e-08	5.85568e-05	766.829	881.392	94.5137	580.912	3.02031	3.22119	-0.20088
TNFSF10	tumor necrosis factor (ligand) superfamily, member 10	202687_s_at	1.04224e-05	0.000582901	345.482	199.289	42.6574	195.809	3.01774	2.22399	0.793749
P4HA1	prolyl 4-hydroxylase, alpha polypeptide I	207543_s_at	1.22391e-07	7.10059e-05	3859.59	1636.17	477.85	1991.2	3.01382	1.7757	1.23812
RASSF4	Ras association (RalGDS/AF-6) domain family member 4	226436_at	1.50845e-05	0.000723914	78.7213	12.9701	9.75504	33.8155	3.01253	0.410967	2.60157
SCEL	sciellin	1554921_a_at	4.05951e-06	0.000348447	56.1652	93.7237	6.97853	52.2892	3.00868	3.74742	-0.738737
NAV1	neuron navigator 1	227584_at	7.10116e-05	0.00178117	174.429	29.6894	21.908	75.342	2.99311	0.438491	2.55462
MALL	mal, T-cell differentiation protein-like	209373_at	8.43609e-07	0.000167053	1466.09	844.565	184.617	831.759	2.98937	2.19367	0.795696
NA	NA	1556117_at	0.00272189	0.0185973	63.1297	27.5732	7.94961	32.8842	2.98936	1.79431	1.19505
JAK3	Janus kinase 3 (a protein tyrosine kinase, leukocyte)	227677_at	0.000607039	0.00669824	106.519	39.4618	13.4235	53.1347	2.98828	1.5557	1.43258
FZD8	frizzled homolog 8 (Drosophila)	227405_s_at	8.4217e-05	0.00196739	423.68	98.8488	53.7016	192.077	2.97994	0.88026	2.09968
NA	NA	1560589_a_at	0.000790356	0.00795093	85.5202	33.5707	10.8925	43.3278	2.97293	1.62387	1.34906
RORA	RAR-related orphan receptor A	226682_at	7.11203e-06	0.000464007	322.373	86.7681	41.0623	150.068	2.97284	1.07935	1.89349
TNFSF10	tumor necrosis factor (ligand) superfamily, member 10	214329_x_at	0.00437552	0.0261893	233.657	155.285	29.9417	139.628	2.96417	2.37469	0.589473
NA	NA	238184_at	0.000847428	0.00831389	126.774	56.4306	16.2776	66.494	2.9613	1.79359	1.1677
MGC5566	hypothetical protein MGC5566	220449_at	2.16092e-05	0.000900861	39.2762	30.4283	5.09122	24.9319	2.94757	2.57933	0.368238
NT5E	5'-nucleotidase, ecto (CD73)	1553995_a_at	0.000368885	0.00485421	526.049	394.577	68.2848	329.637	2.94556	2.53067	0.414888
PPFIA4	protein tyrosine phosphatase, receptor type, f polypeptide (PTPRF), interacting protein (liprin), alpha 4	214978_s_at	1.93196e-05	0.000846854	45.0864	5.99315	5.88588	18.9885	2.93736	0.0260556	2.91131
COL6A1	collagen, type VI, alpha 1	213428_s_at	4.88015e-07	0.000127662	905.145	506.78	119.123	510.349	2.9257	2.08891	0.836789
NA	NA	236180_at	5.70851e-08	5.85568e-05	36.7981	5.12486	4.85567	15.5929	2.92189	0.0778425	2.84405
NA	NA	236480_at	1.02245e-05	0.000575494	49.6116	6.18178	6.55826	20.7839	2.91929	-0.0852907	3.00458
NA	NA	229641_at	5.02197e-05	0.00146945	85.443	75.4982	11.3176	57.4196	2.9164	2.73788	0.178521
ANLN	anillin, actin binding protein	1552619_a_at	0.000207588	0.00340382	497.678	307.189	65.9878	290.285	2.91494	2.21885	0.696085
ZNF395	zinc finger protein 395	218149_s_at	8.40403e-06	0.000514138	2154.78	269.17	290.237	904.728	2.89223	-0.108716	3.00095
NA	NA	231007_at	0.000105828	0.00227938	422.287	31.8703	56.9777	170.378	2.88976	-0.838185	3.72794
FAM83A	family with sequence similarity 83, member A	238741_at	0.00202598	0.0151322	57.0897	14.1568	7.74296	26.3298	2.88227	0.870541	2.01173
IQGAP3	IQ motif containing GTPase activating protein 3	229538_s_at	8.16749e-06	0.000503075	120.169	99.538	16.3147	78.6739	2.88082	2.60907	0.271744
CP	ceruloplasmin (ferroxidase)	1558034_s_at	1.38502e-05	0.000679697	5145.63	3511.31	702.526	3119.82	2.87272	2.32139	0.551338
CLDN10	claudin 10	205328_at	5.17414e-06	0.000393578	625.357	381.838	85.5826	364.259	2.86929	2.15757	0.71172
RASGRP1	RAS guanyl releasing protein 1 (calcium and DAG-regulated)	205590_at	0.000343981	0.00464704	233.298	202.568	32.0015	155.956	2.86596	2.66219	0.203766
NA	NA	236384_at	2.22099e-05	0.000919116	51.2735	9.21665	7.07046	22.5202	2.85834	0.382439	2.4759
MYADM	myeloid-associated differentiation marker	224920_x_at	0.000345607	0.00465741	217.542	113.935	30.1479	120.542	2.85117	1.91809	0.93308
MFNG	MFNG O-fucosylpeptide 3-beta-N-acetylglucosaminyltransferase	204153_s_at	1.08581e-05	0.000588769	49.0461	7.75585	6.80697	21.203	2.84905	0.188271	2.66078
NAV1	neuron navigator 1	224770_s_at	0.000127084	0.00256034	125.184	17.6589	17.4175	53.4202	2.84545	0.01986	2.82559
ADAMTS5	ADAM metallopeptidase with thrombospondin type 1 motif, 5	219935_at	2.04941e-05	0.000876147	142.289	114.177	19.8681	92.1115	2.8403	2.52275	0.317552
ENPP5	ectonucleotide pyrophosphatase/phosphodiesterase 5 (putative function)	227803_at	0.00098438	0.00920052	42.8788	16.4269	5.98932	21.765	2.8398	1.4556	1.3842
NKAIN4	Na+/K+ transporting ATPase interacting 4	230668_at	0.000464245	0.00561033	55.5421	25.0419	7.77846	29.4542	2.83603	1.68679	1.14924
IL32	interleukin 32	203828_s_at	1.1137e-05	0.000594832	246.337	150.657	34.6072	143.867	2.83149	2.12213	0.709359
KCTD14	potassium channel tetramerisation domain containing 14	58916_at	0.000258772	0.00388795	80.0407	20.7051	11.3027	37.3495	2.82406	0.873316	1.95075
ITGA5	integrin, alpha 5 (fibronectin receptor, alpha polypeptide)	201389_at	9.1737e-06	0.000543447	682.298	300.389	96.6192	359.769	2.82002	1.63645	1.18357
RP3-377H14.5	hypothetical LOC285830	222279_at	3.27033e-06	0.000314472	637.98	148.534	90.7834	292.432	2.81301	0.710297	2.10271
KCNMB4	potassium large conductance calcium-activated channel, subfamily M, beta member 4	222857_s_at	3.21735e-05	0.00113036	252.786	151.927	35.9931	146.902	2.81213	2.07759	0.734536
NA	NA	233388_at	6.39938e-05	0.00168031	102.451	6.31051	14.6193	41.1271	2.809	-1.21204	4.02104
ITGB4	integrin, beta 4	204989_s_at	2.15565e-06	0.000259181	705.755	642.67	100.768	483.064	2.80813	2.67305	0.135088
KLK11	kallikrein-related peptidase 11	205470_s_at	0.000116662	0.00242838	45.8671	37.9368	6.55465	30.1195	2.80687	2.53301	0.273863
SLC24A3	solute carrier family 24 (sodium/potassium/calcium exchanger), member 3	57588_at	0.000169558	0.00302344	145.99	139.191	20.8945	102.025	2.80468	2.73587	0.0688081
CP	ceruloplasmin (ferroxidase)	214282_at	0.00960861	0.0464524	75.4755	29.6441	10.8087	38.6427	2.80382	1.45555	1.34826
NMUR2	neuromedin U receptor 2	224088_at	4.12442e-07	0.000120138	43.7384	80.1567	6.27348	43.3895	2.80156	3.67549	-0.873924
LOC149773	hypothetical protein LOC149773	1559433_at	6.38255e-05	0.00168031	58.2596	38.937	8.3565	35.1844	2.80152	2.22017	0.581353
PGM2L1	phosphoglucomutase 2-like 1	229256_at	4.85496e-05	0.00144308	120.895	66.9586	17.3512	68.4016	2.80065	1.94823	0.852416
IFITM1	interferon induced transmembrane protein 1 (9-27)	214022_s_at	2.96018e-05	0.00107612	2293.02	748.628	329.141	1123.6	2.80047	1.18554	1.61493
NA	NA	236474_at	5.22394e-08	5.85568e-05	38.5522	5.52029	5.54485	16.5391	2.79759	-0.00640299	2.804
INSIG2	insulin induced gene 2	209566_at	2.594e-06	0.000280855	1458.82	300.217	209.925	656.32	2.79685	0.516132	2.28072
GSN	gelsolin (amyloidosis, Finnish type)	214040_s_at	0.000172399	0.00305601	180.43	188.895	26.0897	131.805	2.78989	2.85603	-0.0661471
TUBA4A	tubulin, alpha 4a	212242_at	2.01235e-06	0.000251677	1359.48	990.036	197.083	848.867	2.78618	2.32868	0.457502
SLC14A1	solute carrier family 14 (urea transporter), member 1 (Kidd blood group)	205856_at	0.000104999	0.00227294	47.8423	15.5239	6.95717	23.4411	2.78171	1.15792	1.6238
F11R	F11 receptor	223000_s_at	8.89083e-09	2.86723e-05	7256.84	3341.72	1055.47	3884.68	2.78146	1.66271	1.11875
QSOX1	quiescin Q6 sulfhydryl oxidase 1	201482_at	2.23124e-07	9.13712e-05	1700.84	1179.21	248.84	1042.96	2.77295	2.24452	0.528429
HSF2BP	heat shock transcription factor 2 binding protein	207020_at	3.02252e-05	0.00108974	46.1133	14.706	6.75224	22.5238	2.77174	1.12297	1.64877
ZNF395	zinc finger protein 395	232694_at	1.01753e-06	0.000173801	33.6944	5.03467	4.94656	14.5585	2.76801	0.0254716	2.74254
COL6A1	collagen, type VI, alpha 1	212091_s_at	1.0919e-05	0.000589691	93.8868	44.3329	13.8467	50.6888	2.76138	1.67884	1.08255
BNIP3	BCL2/adenovirus E1B 19kDa interacting protein 3	201848_s_at	3.52142e-08	5.74313e-05	1759.64	597.022	261.17	872.609	2.75222	1.1928	1.55942
NA	NA	226348_at	1.01279e-07	6.86575e-05	716.88	124.266	106.54	315.896	2.75033	0.22203	2.5283
NA	NA	1558365_at	0.00138505	0.011595	82.4928	23.2516	12.3224	39.3556	2.74298	0.91604	1.82694
NA	NA	243252_at	4.30643e-05	0.00135398	140.674	39.7335	21.0433	67.1502	2.74092	0.916998	1.82392
TIMP3	TIMP metallopeptidase inhibitor 3	201150_s_at	6.26373e-05	0.00166616	39.4904	7.30424	5.9202	17.5716	2.73778	0.303087	2.4347
ST8SIA4	ST8 alpha-N-acetyl-neuraminide alpha-2,8-sialyltransferase 4	242943_at	0.000742196	0.00765754	41.1455	10.0553	6.17847	19.1264	2.73541	0.702633	2.03278
MARCKS	myristoylated alanine-rich protein kinase C substrate	213002_at	6.75845e-05	0.00173609	171.293	74.1659	25.7471	90.4022	2.73399	1.52635	1.20764
SCGB2A1	secretoglobin, family 2A, member 1	205979_at	0.000757422	0.00775376	37.4678	16.5286	5.63618	19.8775	2.73286	1.55218	1.18069
CD200	CD200 molecule	209582_s_at	9.49825e-05	0.00211771	57.4831	54.1538	8.65753	40.0982	2.73111	2.64503	0.0860768
KCTD14	potassium channel tetramerisation domain containing 14	219545_at	0.000245791	0.003772	82.4378	26.7295	12.4309	40.5327	2.72938	1.10451	1.62487
ITGB4	integrin, beta 4	204990_s_at	2.42969e-06	0.00027153	1571.77	1255.65	237.696	1021.7	2.7252	2.40124	0.323961
ARRDC3	arrestin domain containing 3	224797_at	6.39419e-06	0.000441791	1817.02	396.198	276.214	829.812	2.71772	0.520436	2.19728
SLC24A3	solute carrier family 24 (sodium/potassium/calcium exchanger), member 3	219090_at	1.01096e-05	0.000573025	223.656	207.598	34.0726	155.109	2.7146	2.60711	0.107484
EPHB2	EPH receptor B2	211165_x_at	0.000258425	0.00388632	60.9385	48.6518	9.29357	39.6279	2.71305	2.38819	0.324862
ADAMTS5	ADAM metallopeptidase with thrombospondin type 1 motif, 5	229357_at	0.000254853	0.00385601	112.819	107.119	17.2277	79.055	2.7112	2.6364	0.0747955
THBS1	thrombospondin 1	201109_s_at	1.70028e-06	0.000232624	398.42	544.199	60.9021	334.507	2.70972	3.15957	-0.449845
ZNF114	zinc finger protein 114	1552946_at	3.16041e-06	0.000309258	50.974	5.89644	7.79927	21.5566	2.70835	-0.403496	3.11185
F11R	F11 receptor	221664_s_at	1.36182e-07	7.31962e-05	1272.76	536.226	194.848	667.945	2.70754	1.46049	1.24705
RGS17	regulator of G-protein signaling 17	220334_at	6.4936e-07	0.000148822	103.58	70.8403	15.8755	63.4319	2.70587	2.15777	0.548101
MTMR11	myotubularin related protein 11	1556034_s_at	4.29171e-05	0.00135217	92.6266	58.3681	14.2082	55.0676	2.7047	2.03845	0.666247
TNNT1	troponin T type 1 (skeletal, slow)	213201_s_at	3.77029e-07	0.000117286	538.718	371.117	83.1064	330.98	2.6965	2.15884	0.537656
IFIT1	interferon-induced protein with tetratricopeptide repeats 1	203153_at	3.41065e-05	0.00117768	1110.84	407.626	172.598	563.688	2.68616	1.23983	1.44633
BNIP3	BCL2/adenovirus E1B 19kDa interacting protein 3	201849_at	1.47949e-06	0.000214158	5222.2	1889.42	814.038	2641.88	2.68149	1.21477	1.46671
SLC2A1	solute carrier family 2 (facilitated glucose transporter), member 1	201250_s_at	8.68824e-08	6.5746e-05	1637.86	299.671	255.717	731.081	2.67919	0.228828	2.45036
MMP7	matrix metallopeptidase 7 (matrilysin, uterine)	204259_at	1.40979e-05	0.000688888	528.292	626.509	82.9814	412.594	2.67048	2.91648	-0.245999
SMOC2	SPARC related modular calcium binding 2	223235_s_at	0.000137104	0.00268025	247.913	67.7106	38.9846	118.203	2.66885	0.796478	1.87238
RASSF2	Ras association (RalGDS/AF-6) domain family member 2	203185_at	1.54242e-05	0.000734386	34.767	8.22334	5.48818	16.1595	2.66332	0.583397	2.07992
LAMA3	laminin, alpha 3	203726_s_at	2.33012e-05	0.000941831	1969.82	1424.14	312.294	1235.42	2.65709	2.18911	0.467974
THBS1	thrombospondin 1	201108_s_at	2.71367e-05	0.0010347	345.243	428.405	54.8393	276.162	2.65433	2.9657	-0.311366
MFAP2	microfibrillar-associated protein 2	203417_at	0.000611673	0.0067226	137.387	98.607	21.8296	85.9413	2.65389	2.17541	0.478487
SEC14L2	SEC14-like 2 (S. cerevisiae)	204541_at	2.55425e-05	0.000999454	238.891	94.6625	38.0347	123.863	2.65096	1.31548	1.33549
COL6A2	collagen, type VI, alpha 2	209156_s_at	0.000127856	0.00256787	1180.07	632.342	188.524	666.979	2.64605	1.74595	0.900096
BICD1	bicaudal D homolog 1 (Drosophila)	214806_at	1.70854e-05	0.00077997	447.209	216.127	71.5394	244.958	2.64414	1.59507	1.04907
FBN1	fibrillin 1	202766_s_at	4.52449e-07	0.000125753	1544.97	719.449	248.121	837.513	2.63846	1.53585	1.10261
ITGB4	integrin, beta 4	211905_s_at	4.52708e-05	0.00139327	225.158	218.441	36.2129	159.937	2.63636	2.59267	0.0436912
NA	NA	244447_at	2.1818e-06	0.000259226	275.522	314.568	44.7094	211.6	2.62352	2.81472	-0.191205
PSG6	pregnancy specific beta-1-glycoprotein 6	209738_x_at	0.0022822	0.0163944	48.5458	23.7367	7.89189	26.7248	2.6209	1.58868	1.03223
NKAIN4	Na+/K+ transporting ATPase interacting 4	230771_at	4.32031e-06	0.000360166	29.7924	8.46855	4.84952	14.3701	2.61903	0.804274	1.81476
FAM83A	family with sequence similarity 83, member A	239586_at	1.99764e-05	0.000862251	188.16	75.739	30.6288	98.1759	2.619	1.30615	1.31285
APOL2	apolipoprotein L, 2	221653_x_at	4.08094e-07	0.000120138	817.112	131.698	133.01	360.607	2.619	-0.014298	2.6333
FOXS1	forkhead box S1	229731_at	0.00218962	0.0159718	99.3638	62.2359	16.1928	59.2642	2.61737	1.9424	0.674974
MARCKS	myristoylated alanine-rich protein kinase C substrate	225897_at	4.01942e-06	0.000348447	1601.54	941.753	261.278	934.858	2.6158	1.84976	0.766043
COL6A2	collagen, type VI, alpha 2	213290_at	1.97784e-05	0.000857803	376.953	202.386	61.5933	213.644	2.61354	1.71626	0.897277
PROM2	prominin 2	1552797_s_at	0.000234433	0.0036637	105.26	58.9008	17.283	60.4812	2.60652	1.76893	0.837592
COL7A1	collagen, type VII, alpha 1	204136_at	3.84768e-05	0.00126617	593.089	401.094	97.4579	363.88	2.6054	2.04109	0.564309
PMEPA1	prostate transmembrane protein, androgen induced 1	222449_at	8.57381e-06	0.000520846	2436.17	1888.06	402.793	1575.67	2.59651	2.22879	0.367712
C4orf18	chromosome 4 open reading frame 18	219872_at	0.00844419	0.0422889	87.443	83.2585	14.4639	61.7218	2.59589	2.52514	0.0707461
MX1	myxovirus (influenza virus) resistance 1, interferon-inducible protein p78 (mouse)	202086_at	0.000802711	0.00803405	1603.7	562.808	265.326	810.611	2.59557	1.08488	1.51069
CLIC3	chloride intracellular channel 3	219529_at	2.57102e-05	0.00100241	404.652	281.04	67.3128	251.002	2.58773	2.06182	0.525907
TMEM44	transmembrane protein 44	228054_at	6.89468e-05	0.00175381	81.4129	47.5552	13.5785	47.5155	2.58393	1.80828	0.775653
PTPRB	protein tyrosine phosphatase, receptor type, B	230250_at	9.8441e-05	0.00217017	838.861	423.403	140.088	467.451	2.5821	1.5957	0.9864
SYTL5	synaptotagmin-like 5	242093_at	3.00096e-05	0.00108566	69.6186	58.4246	11.6861	46.5764	2.57468	2.32178	0.252897
SPOCK1	sparc/osteonectin, cwcv and kazal-like domains proteoglycan (testican) 1	202363_at	6.92524e-05	0.00175557	178.224	115.059	29.9215	107.735	2.57444	1.94312	0.631323
TSPAN5	tetraspanin 5	225388_at	1.34548e-05	0.000663904	205.253	163.264	34.4594	134.326	2.57443	2.24424	0.330198
PLA2R1	phospholipase A2 receptor 1, 180kDa	235746_s_at	0.000408215	0.00515438	30.2787	12.7471	5.11075	16.0455	2.5667	1.31856	1.24814
NA	NA	243115_at	0.000141293	0.00272037	38.8437	10.8763	6.57186	18.764	2.56331	0.726817	1.83649
PDK1	pyruvate dehydrogenase kinase, isozyme 1	226452_at	2.60386e-06	0.000281248	690.923	359.827	116.922	389.224	2.56297	1.62175	0.941222
MARCKS	myristoylated alanine-rich protein kinase C substrate	201668_x_at	7.98688e-05	0.00192187	256.708	138.511	43.7009	146.306	2.55439	1.66426	0.890129
SERPINA1	serpin peptidase inhibitor, clade A (alpha-1 antiproteinase, antitrypsin), member 1	211429_s_at	6.51465e-06	0.000445526	139.551	70.3129	23.7913	77.8852	2.55229	1.56335	0.988934
PLOD2	procollagen-lysine, 2-oxoglutarate 5-dioxygenase 2	202619_s_at	2.32815e-06	0.000264105	1591.24	537.346	271.433	800.008	2.55149	0.985258	1.56623
RNASET2	ribonuclease T2	217984_at	3.35665e-10	3.78873e-06	13250.3	10325.1	2260.88	8612.09	2.55106	2.1912	0.35986
MUC1	mucin 1, cell surface associated	211695_x_at	0.000139781	0.00270161	38.4377	30.1351	6.56307	25.0453	2.55008	2.199	0.351078
NA	NA	230333_at	0.000102148	0.00223335	389.829	368.812	66.6637	275.101	2.54787	2.46791	0.0799564
QSOX1	quiescin Q6 sulfhydryl oxidase 1	226706_at	2.52622e-06	0.000278186	114.013	58.8972	19.5351	64.1485	2.54506	1.59213	0.95293
SLC22A2	solute carrier family 22 (organic cation transporter), member 2	207429_at	0.000423146	0.0052819	99.9918	48.6248	17.1504	55.2557	2.54357	1.50346	1.04012
TIMP3	TIMP metallopeptidase inhibitor 3	201147_s_at	1.70055e-05	0.000778685	72.7228	44.4141	12.5426	43.2265	2.53557	1.82418	0.711389
PLOD1	procollagen-lysine 1, 2-oxoglutarate 5-dioxygenase 1	200827_at	4.49424e-07	0.000125753	1816.22	1162.69	313.324	1097.41	2.53521	1.89174	0.643473
NA	NA	229490_s_at	0.000328407	0.00453204	398.44	332.486	69.0743	266.667	2.52814	2.26708	0.261067
RORA	RAR-related orphan receptor A	235567_at	0.000157772	0.00290389	41.3791	9.43766	7.18094	19.3326	2.52666	0.394257	2.1324
E2F7	E2F transcription factor 7	228033_at	0.000167076	0.00299992	125.352	223.526	21.9016	123.593	2.51688	3.35133	-0.834457
KLF7	Kruppel-like factor 7 (ubiquitous)	204334_at	3.82339e-07	0.000117286	800.167	317.769	140.619	419.519	2.50851	1.17618	1.33232
C1QL1	complement component 1, q subcomponent-like 1	205575_at	3.21113e-05	0.00113036	302.506	154.194	53.3033	170.001	2.50467	1.53245	0.972218
NEDD9	neural precursor cell expressed, developmentally down-regulated 9	202149_at	0.000753493	0.00772818	55.7661	21.8991	9.85163	29.1723	2.50095	1.15244	1.34851
BIK	BCL2-interacting killer (apoptosis-inducing)	205780_at	6.69663e-05	0.0017267	495.081	189.09	87.974	257.382	2.49251	1.10393	1.38859
POLM	polymerase (DNA directed), mu	222238_s_at	0.000289234	0.00416675	86.8365	41.4887	15.4654	47.9302	2.48925	1.42367	1.06558
ZNF114	zinc finger protein 114	1552947_x_at	0.000669642	0.00712722	42.7621	5.9056	7.63756	18.7684	2.48515	-0.371027	2.85618
PRSS23	protease, serine, 23	226279_at	1.03167e-06	0.000173801	297.783	174.797	53.2254	175.269	2.48408	1.71549	0.768585
SLC2A1	solute carrier family 2 (facilitated glucose transporter), member 1	201249_at	3.18041e-10	3.78873e-06	28.0692	5.03595	5.0181	12.7078	2.48377	0.00512168	2.47865
ST3GAL6	ST3 beta-galactoside alpha-2,3-sialyltransferase 6	213355_at	0.00211174	0.0155687	47.9707	31.9267	8.59306	29.4968	2.48091	1.89352	0.587392
FZD8	frizzled homolog 8 (Drosophila)	224325_at	3.7034e-06	0.000336428	151.6	42.5135	27.2057	73.773	2.47829	0.644011	1.83428
ATP8B3	ATPase, class I, type 8B, member 3	1554704_at	0.000248447	0.00379856	41.2068	38.4036	7.39492	29.0018	2.47827	2.37664	0.101638
FBN1	fibrillin 1	202765_s_at	4.74576e-06	0.000376567	442.688	207.579	79.6301	243.299	2.4749	1.38228	1.09263
BCL11A	B-cell CLL/lymphoma 11A (zinc finger protein)	219497_s_at	8.03127e-05	0.00192681	61.4891	31.8772	11.0631	34.8098	2.47458	1.52677	0.947807
TSPAN5	tetraspanin 5	225387_at	7.01173e-07	0.000154426	281.77	254.281	50.7145	195.588	2.47404	2.32595	0.148095
FUT11	fucosyltransferase 11 (alpha (1,3) fucosyltransferase)	238551_at	1.44982e-06	0.000211832	457.811	96.7713	82.9651	212.516	2.46418	0.222076	2.2421
HCFC1R1	host cell factor C1 regulator 1 (XPO1 dependent)	45714_at	5.32511e-07	0.000134315	2370.63	1408.8	431.876	1403.77	2.45659	1.70578	0.750805
KCNN4	potassium intermediate/small conductance calcium-activated channel, subfamily N, member 4	204401_at	1.45208e-05	0.000703431	226.232	100.426	41.2605	122.639	2.45497	1.28329	1.17168
TRPC6	transient receptor potential cation channel, subfamily C, member 6	206528_at	1.63334e-06	0.000228594	258.695	151.971	47.3144	152.66	2.4509	1.68345	0.76745
NA	NA	240432_x_at	8.61915e-06	0.000521644	431.632	151.418	79.0449	220.698	2.44906	0.937789	1.51127
TSPAN5	tetraspanin 5	209890_at	2.18397e-05	0.000908794	433.177	346.252	79.3413	286.257	2.44881	2.12568	0.323133
C14orf132	chromosome 14 open reading frame 132	231859_at	5.29506e-05	0.00151567	40.8192	8.979	7.48956	19.0959	2.4463	0.261675	2.18462
C4orf18	chromosome 4 open reading frame 18	223204_at	0.00027253	0.00401236	596.338	428.896	109.808	378.347	2.44115	1.96564	0.475501
MYBL1	v-myb myeloblastosis viral oncogene homolog (avian)-like 1	213906_at	3.32298e-05	0.00115942	266.492	218.22	49.0778	177.93	2.44095	2.15264	0.288309
LAPTM5	lysosomal multispanning membrane protein 5	201720_s_at	6.06615e-05	0.001638	26.7307	24.2067	4.92793	18.6218	2.43944	2.29635	0.143089
HCFC1R1	host cell factor C1 regulator 1 (XPO1 dependent)	218537_at	2.33163e-07	9.20218e-05	799.245	501.911	148.642	483.266	2.42679	1.75559	0.671207
MARCKS	myristoylated alanine-rich protein kinase C substrate	201670_s_at	1.31218e-06	0.000198139	1086.88	552.07	202.363	613.77	2.42517	1.44791	0.977266
CD109	CD109 molecule	239719_at	0.000815077	0.00811823	71.0302	53.402	13.3242	45.9188	2.41438	2.00284	0.411539
NES	nestin	218678_at	0.000587437	0.00655516	31.8354	19.9336	5.97441	19.2478	2.41376	1.73834	0.675425
SPANXA1	sperm protein associated with the nucleus, X-linked, family member A1	220922_s_at	0.000858184	0.00838331	104.107	34.3335	19.6573	52.6992	2.40493	0.804553	1.60038
LOC93622	hypothetical LOC93622	225391_at	1.22414e-09	9.21147e-06	1253.92	247.799	236.827	579.516	2.40454	0.0653392	2.3392
NA	NA	240991_at	0.00564413	0.0314227	82.5663	25.0299	15.6018	41.066	2.40384	0.681946	1.7219
KLF6	Kruppel-like factor 6	1555832_s_at	2.79005e-08	5.72581e-05	1855.93	1354.8	351.463	1187.4	2.4007	1.94664	0.454062
PROC	protein C (inactivator of coagulation factors Va and VIIIa)	206259_at	0.000175436	0.0030771	36.5921	12.0288	6.93459	18.5185	2.39965	0.794606	1.60504
IRS2	insulin receptor substrate 2	209184_s_at	9.43555e-06	0.000550035	133.558	35.303	25.3156	64.7254	2.39936	0.479763	1.9196
DNAJB13	DnaJ (Hsp40) related, subfamily B, member 13	230936_at	0.000152008	0.00285292	44.6397	20.2526	8.47135	24.4545	2.39766	1.25744	1.14022
NA	NA	230944_at	0.00541498	0.0305948	33.1806	7.3892	6.30555	15.6251	2.39565	0.228796	2.16685
C10orf78	chromosome 10 open reading frame 78	236027_at	4.62879e-05	0.00140731	395.57	197.385	75.7574	222.904	2.38447	1.38155	1.00292
IFITM1	interferon induced transmembrane protein 1 (9-27)	201601_x_at	0.000111956	0.00236201	1737.06	617.366	333.887	896.103	2.37922	0.886768	1.49245
PMEPA1	prostate transmembrane protein, androgen induced 1	222450_at	1.19899e-05	0.000623225	1853.72	787.323	356.4	999.148	2.37885	1.14346	1.2354
LOC284889	hypothetical protein LOC284889	1556316_s_at	0.00109736	0.00987318	64.2006	35.6036	12.3506	37.3849	2.378	1.52744	0.850564
CALHM3	calcium homeostasis modulator 3	1554711_at	1.55649e-05	0.000738889	42.8851	23.2371	8.2639	24.7953	2.37558	1.49153	0.884048
ULBP2	UL16 binding protein 2	238542_at	8.53196e-05	0.00197848	64.1742	38.4313	12.3952	38.3336	2.37221	1.6325	0.739714
FAM83A	family with sequence similarity 83, member A	242944_at	0.00065781	0.00704652	39.0101	14.5507	7.55117	20.3707	2.36907	0.946317	1.42276
CD109	CD109 molecule	226545_at	8.59912e-07	0.00016807	627.919	417.921	122.093	389.311	2.3626	1.77525	0.587348
C8orf58	chromosome 8 open reading frame 58	227263_at	0.000234789	0.00366672	89.3303	29.446	17.4488	45.4084	2.35602	0.754946	1.60108
MT1X	metallothionein 1X	204326_x_at	0.000318568	0.00444057	787.103	299.983	154.337	413.808	2.35046	0.958791	1.39167
IRF6	interferon regulatory factor 6	1552477_a_at	1.98207e-05	0.000858816	71.3471	56.7988	14.0021	47.3826	2.34921	2.02022	0.328994
NA	NA	238517_at	0.000103214	0.00225013	78.4721	32.0817	15.4077	41.9872	2.34853	1.0581	1.29043
PTGS2	prostaglandin-endoperoxide synthase 2 (prostaglandin G/H synthase and cyclooxygenase)	204748_at	5.60037e-08	5.85568e-05	25.2855	7.62073	4.97431	12.6268	2.34574	0.615431	1.73031
NA	NA	226347_at	1.68882e-06	0.000231759	2848.14	651.86	560.331	1353.44	2.34567	0.218283	2.12739
F11R	F11 receptor	224097_s_at	5.84412e-05	0.00159957	779.606	466.663	153.624	466.631	2.34334	1.60298	0.740366
IVNS1ABP	influenza virus NS1A binding protein	201362_at	4.29619e-08	5.74313e-05	3900.48	2194.73	771.25	2288.82	2.33838	1.50877	0.829605
KRT17	keratin 17	205157_s_at	5.29137e-06	0.000397505	276.188	142.056	54.9014	157.715	2.33073	1.37155	0.959188
FHOD3	formin homology 2 domain containing 3	218980_at	0.000356017	0.00474995	93.2936	54.7992	18.5768	55.5565	2.32828	1.56066	0.767624
SPANXA1	sperm protein associated with the nucleus, X-linked, family member A1	220921_at	0.00578482	0.0319794	47.5337	19.1299	9.50156	25.3884	2.32272	1.00959	1.31313
FLJ14213	protor-2	219383_at	3.17989e-08	5.74276e-05	1043.79	462.435	209.711	571.979	2.31536	1.14085	1.17451
COL6A1	collagen, type VI, alpha 1	212937_s_at	0.0015959	0.0128255	62.7293	44.3757	12.6345	39.9131	2.31177	1.8124	0.499371
NT5E	5'-nucleotidase, ecto (CD73)	1553994_at	6.81793e-05	0.00174421	188.272	146.983	37.9511	124.402	2.3106	1.95344	0.357166
FBN1	fibrillin 1	235318_at	0.00295382	0.0197486	35.0104	14.8124	7.07407	18.9657	2.30717	1.0662	1.24098
FKBP1B	FK506 binding protein 1B, 12.6 kDa	206857_s_at	0.00050869	0.0059628	53.0042	40.1245	10.7252	34.618	2.3051	1.90347	0.401622
XAF1	XIAP associated factor 1	228617_at	0.00864362	0.0430313	227.048	82.8481	45.9908	118.629	2.30358	0.849124	1.45446
SERPINB5	serpin peptidase inhibitor, clade B (ovalbumin), member 5	204855_at	0.000560026	0.00636004	29.6694	27.0215	6.02207	20.9043	2.30064	2.16577	0.134869
PTPRD	protein tyrosine phosphatase, receptor type, D	213362_at	6.40134e-05	0.00168031	43.2582	23.1648	8.79735	25.0735	2.29783	1.39679	0.901043
RPS6KA5	ribosomal protein S6 kinase, 90kDa, polypeptide 5	204633_s_at	1.07742e-05	0.000586078	92.8759	76.0266	18.9169	62.6065	2.29563	2.00683	0.288801
BST1	bone marrow stromal cell antigen 1	205715_at	8.20286e-05	0.00194446	48.5797	25.8504	9.89679	28.109	2.29532	1.38516	0.910166
FAM13A	family with sequence similarity 13, member A	202972_s_at	9.99682e-05	0.00219126	112.464	15.4137	22.953	50.277	2.29271	-0.574465	2.86718
PDGFB	platelet-derived growth factor beta polypeptide (simian sarcoma viral (v-sis) oncogene homolog)	204200_s_at	0.000573746	0.00645254	65.8905	23.8171	13.4551	34.3876	2.29191	0.823839	1.46807
PTPRB	protein tyrosine phosphatase, receptor type, B	217177_s_at	0.00075515	0.00774166	28.7095	13.3803	5.87362	15.9878	2.2892	1.18779	1.10141
CDH3	cadherin 3, type 1, P-cadherin (placental)	203256_at	0.000331803	0.00455753	55.3803	33.6457	11.3438	33.4566	2.28747	1.56852	0.718951
IGFBP5	insulin-like growth factor binding protein 5	203425_s_at	0.000891796	0.00859601	105.981	45.11	21.7121	57.6009	2.28723	1.05495	1.23228
FAM162A	family with sequence similarity 162, member A	223193_x_at	7.89217e-08	6.47861e-05	6523.36	4521.71	1341.86	4128.98	2.28139	1.75264	0.528746
GSN	gelsolin (amyloidosis, Finnish type)	200696_s_at	1.65924e-06	0.000228594	726.148	566.723	149.369	480.747	2.28138	1.92376	0.35762
NA	NA	229898_at	2.27017e-05	0.000931873	139.523	35.9917	28.7141	68.0762	2.28067	0.325905	1.95477
LPCAT4	lysophosphatidylcholine acyltransferase 4	40472_at	0.000122282	0.00250268	131.16	66.5053	27.0798	74.9149	2.27604	1.29625	0.979784
ZNF185	zinc finger protein 185 (LIM domain)	203585_at	1.63105e-05	0.000760738	493.739	319.491	102.368	305.199	2.26998	1.642	0.627977
BICD1	bicaudal D homolog 1 (Drosophila)	204741_at	4.00764e-07	0.000120138	806.218	271.599	167.346	415.055	2.26833	0.698641	1.56969
FAM162A	family with sequence similarity 162, member A	220942_x_at	4.88861e-09	2.31056e-05	6287.76	4447.27	1311.15	4015.39	2.26171	1.76209	0.499627
BICD1	bicaudal D homolog 1 (Drosophila)	1556051_a_at	9.86373e-07	0.000173466	1359.47	403.943	284.013	682.477	2.25902	0.508193	1.75083
TBC1D8B	TBC1 domain family, member 8B (with GRAM domain)	238067_at	0.000212423	0.00344853	50.9981	18.6696	10.6591	26.7756	2.25835	0.808605	1.44975
EDNRA	endothelin receptor type A	204464_s_at	3.2455e-07	0.000104145	58.6119	60.7052	12.2844	43.8672	2.25436	2.30499	-0.0506268
NA	NA	239388_at	0.0010333	0.00947451	43.5547	25.6061	9.13363	26.0981	2.25357	1.48722	0.766344
KCTD11	potassium channel tetramerisation domain containing 11	235857_at	9.73437e-05	0.0021529	71.2307	24.8156	14.9546	37.0003	2.25191	0.730656	1.52125
S100A10	S100 calcium binding protein A10	238909_at	7.85582e-05	0.00190076	166.648	128.457	35.0186	110.041	2.25061	1.8751	0.37551
RNASET2	ribonuclease T2	217983_s_at	3.51199e-07	0.000110883	15181.2	11206.1	3194.16	9860.49	2.24878	1.81078	0.437998
FGD6	FYVE, RhoGEF and PH domain containing 6	226799_at	5.06615e-05	0.00147664	44.6008	68.948	9.41032	40.9864	2.24475	2.87319	-0.62844
SPARC	secreted protein, acidic, cysteine-rich (osteonectin)	200665_s_at	0.00409742	0.0250954	752.019	505.27	158.892	472.06	2.24272	1.66901	0.573714
NA	NA	233428_at	0.00482683	0.028114	23.6892	4.91424	5.01042	11.2046	2.24122	-0.0279629	2.26919
ST3GAL6	ST3 beta-galactoside alpha-2,3-sialyltransferase 6	210942_s_at	6.38477e-05	0.00168031	43.8438	19.4943	9.28435	24.2075	2.2395	1.07018	1.16932
NA	NA	1556678_a_at	0.000470488	0.00565165	96.1445	42.2004	20.377	52.9073	2.23826	1.05032	1.18795
FAM162A	family with sequence similarity 162, member A	224345_x_at	2.40135e-07	9.22651e-05	5309.33	3777.92	1125.37	3404.21	2.23814	1.7472	0.490937
KLF7	Kruppel-like factor 7 (ubiquitous)	1555420_a_at	2.12898e-05	0.000894112	549.724	288.877	116.81	318.47	2.23454	1.30629	0.928251
HSD11B2	hydroxysteroid (11-beta) dehydrogenase 2	204130_at	0.00113831	0.0101161	31.9676	5.94506	6.82145	14.9114	2.22846	-0.198388	2.42685
GLIPR2	GLI pathogenesis-related 2	225604_s_at	0.000199564	0.00332477	120.51	73.5595	25.7373	73.2691	2.22722	1.51505	0.712173
NMU	neuromedin U	206023_at	3.85377e-05	0.00126645	576.352	425.93	123.174	375.152	2.22625	1.78992	0.436332
PLEK2	pleckstrin 2	218644_at	3.84011e-08	5.74313e-05	613.2	635.734	131.308	460.081	2.2234	2.27547	-0.0520651
TGFA	transforming growth factor, alpha	205016_at	8.21158e-06	0.000505102	803.691	328.605	172.304	434.867	2.22169	0.931404	1.29028
LMO7	LIM domain 7	242722_at	0.00320539	0.0209436	72.6674	51.3901	15.5957	46.5511	2.22016	1.72034	0.499818
RIN2	Ras and Rab interactor 2	209684_at	1.25687e-06	0.000192361	3715.16	2368.7	798.708	2294.19	2.21769	1.56835	0.649332
CD97	CD97 molecule	202910_s_at	4.97601e-06	0.000388103	143.479	108.846	30.9616	94.4289	2.21229	1.81374	0.398552
SLC29A1	solute carrier family 29 (nucleoside transporters), member 1	201801_s_at	1.11194e-05	0.000594832	254.274	168.263	54.9314	159.156	2.21068	1.61502	0.595665
KLK10	kallikrein-related peptidase 10	209792_s_at	0.000242542	0.00374377	80.4638	151.348	17.4163	83.0761	2.2079	3.11936	-0.911461
MFAP5	microfibrillar associated protein 5	209758_s_at	0.000126673	0.00255661	2264.86	1204.2	490.519	1319.86	2.20704	1.2957	0.911348
PGM2L1	phosphoglucomutase 2-like 1	229553_at	6.66209e-05	0.00172272	183.104	96.6067	39.7559	106.489	2.20342	1.28095	0.922468
NA	NA	238750_at	6.20163e-05	0.00165875	94.7792	34.5679	20.6178	49.9883	2.20068	0.745546	1.45514
KRT19	keratin 19	228491_at	0.0012403	0.0107215	46.5117	29.9217	10.1481	28.8605	2.19639	1.55999	0.636401
NA	NA	235419_at	0.000137288	0.00268025	111.256	210.908	24.2923	115.486	2.19531	3.11805	-0.922734
NA	NA	226777_at	0.000391054	0.00502438	79.8697	51.3576	17.4408	49.556	2.19518	1.55811	0.637069
PTPRD	protein tyrosine phosphatase, receptor type, D	214043_at	0.000348638	0.00468391	71.2084	42.8575	15.5562	43.2074	2.19455	1.46205	0.7325
SPARC	secreted protein, acidic, cysteine-rich (osteonectin)	212667_at	0.00012704	0.00256034	93.6269	67.5057	20.5247	60.5524	2.18956	1.71764	0.471914
LOC151760	hypothetical LOC151760	1564838_a_at	0.0025321	0.0176832	66.7891	137.179	14.6582	72.8755	2.18791	3.22628	-1.03838
S100A6	S100 calcium binding protein A6	228923_at	1.34006e-05	0.000662698	279.98	294.113	61.5312	211.875	2.18593	2.25698	-0.0710455
PSD3	pleckstrin and Sec7 domain containing 3	203354_s_at	0.0010865	0.0097972	47.6171	14.2369	10.4702	24.1081	2.18519	0.44334	1.74185
NCALD	neurocalcin delta	211685_s_at	0.000126161	0.00255039	95.044	32.9451	20.9022	49.6304	2.18494	0.65641	1.52853
C18orf54	chromosome 18 open reading frame 54	229442_at	0.000309506	0.00436138	114.074	77.667	25.1123	72.2845	2.18351	1.62891	0.554597
FOS	v-fos FBJ murine osteosarcoma viral oncogene homolog	209189_at	0.000333507	0.00457536	1769.57	2623.39	389.624	1594.19	2.18324	2.75128	-0.568037
APCDD1L	adenomatosis polyposis coli down-regulated 1-like	235548_at	0.000424529	0.0052933	165.181	132.725	36.3933	111.433	2.1823	1.86669	0.315615
PGF	placental growth factor	209652_s_at	8.22863e-05	0.00194714	29.8821	7.43325	6.59528	14.6369	2.17977	0.172558	2.00722
NA	NA	228843_at	0.000110938	0.00234932	104.592	23.3575	23.1443	50.3646	2.17605	0.0132309	2.16282
ADAM12	ADAM metallopeptidase domain 12	202952_s_at	7.75652e-05	0.00188773	196.902	121.199	43.6565	120.586	2.17321	1.47311	0.700102
CADM1	cell adhesion molecule 1	209032_s_at	1.83291e-05	0.000815932	353.967	190.763	78.5449	207.758	2.17203	1.28019	0.891836
SAMD9	sterile alpha motif domain containing 9	228531_at	9.28797e-06	0.000547445	711.17	307.168	157.833	392.057	2.1718	0.96063	1.21117
KLF6	Kruppel-like factor 6	224606_at	4.17935e-05	0.00132696	2202.87	1501.42	489.136	1397.81	2.17108	1.61802	0.553055
CDA	cytidine deaminase	205627_at	2.78869e-05	0.00105011	623.774	437.552	138.524	399.95	2.17088	1.65932	0.511569
STEAP3	STEAP family member 3	218424_s_at	6.93318e-07	0.000154246	202.23	90.9098	44.9393	112.693	2.16995	1.01646	1.15349
ZNF432	zinc finger protein 432	219848_s_at	7.43915e-06	0.000474393	1230.53	428.924	273.492	644.317	2.16971	0.649222	1.52049
LOC100129597	hypothetical protein LOC100129597	240058_at	2.4724e-05	0.000980424	21.7422	4.84294	4.85065	10.4786	2.16425	-0.00229554	2.16654
KLF7	Kruppel-like factor 7 (ubiquitous)	238482_at	0.000339239	0.00461891	43.7042	34.6036	9.75485	29.3542	2.16358	1.82673	0.336848
STEAP3	STEAP family member 3	1554830_a_at	0.00170285	0.0134116	113.57	58.9366	25.3707	65.9591	2.16235	1.216	0.946349
PLEKHH2	pleckstrin homology domain containing, family H (with MyTH4 domain) member 2	227148_at	3.85919e-05	0.00126645	55.1722	45.1523	12.3446	37.5563	2.16007	1.87092	0.289143
IVNS1ABP	influenza virus NS1A binding protein	201363_s_at	5.86243e-06	0.000420131	4272.63	2582.86	958.645	2604.71	2.15606	1.4299	0.726156
CDCA3	cell division cycle associated 3	221436_s_at	0.000340968	0.00462571	51.0628	75.9066	11.4964	46.1553	2.15109	2.72304	-0.571953
PALM2-AKAP2	PALM2-AKAP2 readthrough transcript	202760_s_at	6.08195e-05	0.00164035	127.453	77.2818	28.6961	77.8104	2.15104	1.42927	0.721768
NA	NA	231964_at	4.35336e-07	0.000124389	1412.27	311.128	318.538	680.644	2.14847	-0.0339589	2.18243
CD59	CD59 molecule, complement regulatory protein	212463_at	3.72127e-06	0.000337372	1574.41	720.553	355.441	883.469	2.14713	1.01949	1.12764
IKIP	IKK interacting protein	227295_at	6.64929e-07	0.000150859	874.133	422.181	197.368	497.894	2.14697	1.09697	1.04999
TRPC6	transient receptor potential cation channel, subfamily C, member 6	217287_s_at	8.21553e-07	0.000164739	290.134	150.589	65.5377	168.754	2.14632	1.20022	0.946097
S100A2	S100 calcium binding protein A2	204268_at	2.63493e-06	0.000282409	6592.39	5709.89	1489.17	4597.15	2.1463	1.93896	0.20734
SHANK2	SH3 and multiple ankyrin repeat domains 2	213308_at	0.000508021	0.00596051	146.361	108.898	33.065	96.1079	2.14615	1.7196	0.426554
ITGB3	integrin, beta 3 (platelet glycoprotein IIIa, antigen CD61)	204627_s_at	5.85397e-05	0.00160085	361.225	286.691	81.892	243.269	2.1411	1.8077	0.3334
PAM	peptidylglycine alpha-amidating monooxygenase	202336_s_at	8.56053e-08	6.5746e-05	5650.84	3137.62	1282.81	3357.09	2.13916	1.29036	0.848792
PTPRB	protein tyrosine phosphatase, receptor type, B	205846_at	0.000211752	0.00344412	236.226	147.37	53.6389	145.745	2.13882	1.45809	0.680724
CCDC110	coiled-coil domain containing 110	230900_at	6.83109e-05	0.00174543	21.2768	4.92466	4.84294	10.3481	2.13533	0.0241405	2.11119
SP110	SP110 nuclear body protein	223980_s_at	1.65204e-06	0.000228594	112.146	51.1655	25.5323	62.948	2.13499	1.00285	1.13214
NA	NA	214803_at	0.000210289	0.00343251	284.685	268.846	64.8189	206.117	2.13488	2.0523	0.0825839
KLF6	Kruppel-like factor 6	208961_s_at	6.53114e-06	0.000445526	1753.57	1174.89	399.444	1109.3	2.13423	1.55646	0.577773
PKIA	protein kinase (cAMP-dependent, catalytic) inhibitor alpha	204612_at	9.21321e-05	0.00207481	222.482	246.871	50.8319	173.395	2.12988	2.27995	-0.150071
LOC730057	hypothetical LOC730057	1556364_at	0.00183517	0.0141369	24.0721	7.318	5.50396	12.298	2.12882	0.410981	1.71784
PMEPA1	prostate transmembrane protein, androgen induced 1	217875_s_at	1.45447e-06	0.000211832	450.188	294.514	102.948	282.55	2.12861	1.51641	0.612192
PMP22	peripheral myelin protein 22	210139_s_at	1.99025e-06	0.000251677	266.66	88.018	61.0028	138.56	2.12806	0.528923	1.59913
ST8SIA4	ST8 alpha-N-acetyl-neuraminide alpha-2,8-sialyltransferase 4	230261_at	0.000430621	0.00533684	43.2495	9.91009	9.94145	21.0337	2.12116	-0.00455817	2.12571
NA	NA	241722_x_at	0.00395838	0.0244053	223.082	153.54	51.3093	142.644	2.12028	1.58132	0.538958
PCOLCE2	procollagen C-endopeptidase enhancer 2	219295_s_at	0.00159432	0.0128151	69.937	40.0562	16.0994	42.0309	2.11905	1.31501	0.804031
EDNRA	endothelin receptor type A	204463_s_at	0.00036605	0.00482601	21.0403	8.2523	4.84458	11.3791	2.11871	0.768424	1.35029
NET1	neuroepithelial cell transforming 1	201830_s_at	2.04066e-05	0.000876147	3383.16	1314.93	779.48	1825.86	2.11779	0.754408	1.36338
COL6A1	collagen, type VI, alpha 1	212940_at	0.00246166	0.0173118	81.7996	49.8531	18.8477	50.1668	2.1177	1.40329	0.71441
TNFRSF11A	tumor necrosis factor receptor superfamily, member 11a, NFKB activator	238846_at	0.000640448	0.00692257	66.9154	28.118	15.4364	36.8233	2.116	0.865158	1.25085
EDIL3	EGF-like repeats and discoidin I-like domains 3	225275_at	1.55112e-06	0.000220225	1081.34	576.772	249.649	635.92	2.11485	1.2081	0.906749
LOC692247	hypothetical locus LOC692247	1561355_at	0.00205932	0.0153129	151.585	72.5739	35.0091	86.3893	2.11432	1.05172	1.0626
LAMB1	laminin, beta 1	201505_at	3.40521e-06	0.000318966	1108.23	635.906	256.185	666.775	2.113	1.31163	0.801377
FAM167A	family with sequence similarity 167, member A	226614_s_at	0.000141775	0.00272614	749.592	487.708	173.413	470.238	2.1119	1.49181	0.620088
CADM1	cell adhesion molecule 1	209030_s_at	4.96279e-06	0.000388103	1132.81	632.158	262.873	675.948	2.10747	1.26592	0.841555
RGS2	regulator of G-protein signaling 2, 24kDa	202388_at	0.000510067	0.00596761	79.0888	45.7548	18.3938	47.7458	2.10425	1.3147	0.78955
FAM13A	family with sequence similarity 13, member A	202973_x_at	1.66412e-07	8.16771e-05	576.229	66.1088	134.015	258.784	2.10425	-1.01948	3.12373
NA	NA	233289_at	0.000257205	0.0038786	34.9069	12.2205	8.14205	18.4232	2.10005	0.585838	1.51421
C10orf78	chromosome 10 open reading frame 78	238794_at	0.000117568	0.00244161	183.715	118.104	42.8884	114.903	2.09881	1.4614	0.637408
MT1X	metallothionein 1X	208581_x_at	0.000240331	0.00371982	1060.64	464.824	248.264	591.241	2.09498	0.904806	1.19017
PDLIM2	PDZ and LIM domain 2 (mystique)	219165_at	3.83842e-07	0.000117286	271.644	169.325	63.7167	168.229	2.09198	1.41005	0.681927
LAMB1	laminin, beta 1	211651_s_at	4.53654e-06	0.000368135	727.303	466.419	171.212	454.978	2.08677	1.44584	0.64093
LOC154761	hypothetical LOC154761	227868_at	0.00101353	0.009358	22.6438	6.04276	5.33404	11.3402	2.08582	0.179979	1.90584
FAM150B	family with sequence similarity 150, member B	238018_at	0.00721896	0.0376535	20.5505	9.03412	4.84294	11.4758	2.08522	0.899501	1.18572
NA	NA	1568611_at	5.31914e-05	0.00151804	126.65	66.6729	29.8702	74.3978	2.08407	1.1584	0.925679
KIAA1609	KIAA1609	221843_s_at	0.000109981	0.00234038	127.811	53.8256	30.1904	70.6091	2.08186	0.834202	1.24765
DPYSL3	dihydropyrimidinase-like 3	201431_s_at	7.84483e-05	0.00189912	146.101	107.603	34.5179	96.074	2.08155	1.6403	0.441257
NOL3	nucleolar protein 3 (apoptosis repressor with CARD domain)	221567_at	0.000128946	0.00257829	176.719	40.8811	41.772	86.4574	2.08085	-0.0311013	2.11195
SLC43A3	solute carrier family 43, member 3	213113_s_at	3.33717e-05	0.00116347	89.0365	36.462	21.0515	48.85	2.08047	0.792469	1.28801
KRT17	keratin 17	212236_x_at	1.02276e-05	0.000575494	477.116	255.309	112.922	281.782	2.07901	1.17692	0.902093
TRIB2	tribbles homolog 2 (Drosophila)	202479_s_at	2.46507e-05	0.000978852	112.022	41.7635	26.5306	60.1055	2.07806	0.654587	1.42347
HMGA2	high mobility group AT-hook 2	208025_s_at	4.0198e-06	0.000348447	545.528	642.764	129.288	439.193	2.07706	2.3137	-0.236637
DISC1	disrupted in schizophrenia 1	206090_s_at	0.000884054	0.00854693	42.5176	26.029	10.0772	26.2079	2.07696	1.36902	0.707939
ITGA2	integrin, alpha 2 (CD49B, alpha 2 subunit of VLA-2 receptor)	227314_at	6.93345e-06	0.000459664	152.385	46.7993	36.1666	78.4503	2.07499	0.371831	1.70316
SPANXA1	sperm protein associated with the nucleus, X-linked, family member A1	224032_x_at	0.00909451	0.0445758	37.5808	19.4319	8.94483	21.9858	2.07087	1.1193	0.951569
TAGLN	transgelin	1555724_s_at	1.2602e-05	0.00064145	635.025	520.854	151.238	435.706	2.06999	1.78406	0.285935
VKORC1	vitamin K epoxide reductase complex, subunit 1	217949_s_at	1.22957e-05	0.000629407	1185.69	797.913	282.723	755.441	2.06826	1.49684	0.571423
CYP27C1	cytochrome P450, family 27, subfamily C, polypeptide 1	1568868_at	3.8564e-06	0.000340729	67.408	44.077	16.0784	42.5211	2.0678	1.4549	0.612892
MYADM	myeloid-associated differentiation marker	225673_at	1.33721e-05	0.000662698	3421.72	2038.19	816.369	2092.09	2.06743	1.32	0.747435
OPN3	opsin 3	224392_s_at	0.000378924	0.00493203	36.8135	6.61331	8.78931	17.4054	2.06641	-0.410378	2.47679
ISG15	ISG15 ubiquitin-like modifier	205483_s_at	0.000638771	0.00690776	2264.06	840.661	541.026	1215.25	2.06514	0.635826	1.42931
NA	NA	225750_at	5.04665e-07	0.000129461	1964.55	793.889	469.977	1076.14	2.06354	0.756348	1.30719
GALNT3	UDP-N-acetyl-alpha-D-galactosamine:polypeptide N-acetylgalactosaminyltransferase 3 (GalNAc-T3)	203397_s_at	0.000195448	0.00328422	69.4269	42.2275	16.6183	42.7576	2.06272	1.34541	0.717313
C17orf85	chromosome 17 open reading frame 85	218896_s_at	3.74534e-06	0.000337522	98.1375	36.1521	23.5325	52.6074	2.06015	0.619428	1.44072
SP110	SP110 nuclear body protein	209762_x_at	0.000567063	0.0064058	270.106	149.093	64.8123	161.337	2.05919	1.20187	0.857314
KIAA1161	KIAA1161	232244_at	0.00271866	0.0185836	28.4866	14.0047	6.88337	16.4583	2.0491	1.02473	1.02437
SAMD9	sterile alpha motif domain containing 9	219691_at	2.04868e-07	8.80913e-05	346.307	158.097	83.7765	196.06	2.04743	0.916188	1.13124
PORCN	porcupine homolog (Drosophila)	219483_s_at	1.72212e-05	0.000782597	829.2	595.812	200.871	541.961	2.04545	1.56859	0.476863
FXYD6	FXYD domain containing ion transport regulator 6	217897_at	7.2622e-05	0.00180742	20.4922	11.9463	4.96513	12.4679	2.04517	1.26666	0.778506
SLC39A10	solute carrier family 39 (zinc transporter), member 10	225295_at	1.02827e-06	0.000173801	1993.48	1133.5	484.077	1203.69	2.04198	1.22748	0.814497
LGALS1	lectin, galactoside-binding, soluble, 1	201105_at	1.62115e-08	4.06629e-05	14172.1	13344.6	3444.62	10320.4	2.04064	1.95384	0.0868036
OAS2	2'-5'-oligoadenylate synthetase 2, 69/71kDa	206553_at	0.0010131	0.00935771	64.4124	22.2185	15.6735	34.1015	2.03901	0.50343	1.53558
NET1	neuroepithelial cell transforming 1	201829_at	1.90976e-06	0.000244954	2055.05	732.446	500.069	1095.86	2.03898	0.550595	1.48838
KRT5	keratin 5	201820_at	0.00190151	0.0144652	196.58	105.814	48.0849	116.826	2.03146	1.13787	0.893585
KLF6	Kruppel-like factor 6	208960_s_at	6.51684e-06	0.000445526	844.258	574.716	207.164	542.046	2.02691	1.47208	0.554834
KRT19	keratin 19	201650_at	1.30534e-07	7.10059e-05	6767.56	4582.52	1660.94	4337.01	2.02663	1.46414	0.562496
PLOD2	procollagen-lysine, 2-oxoglutarate 5-dioxygenase 2	202620_s_at	7.19707e-06	0.000465666	2238.03	983.232	549.427	1256.9	2.02623	0.839605	1.18662
TMEM92	transmembrane protein 92	235245_at	0.000154358	0.00287031	26.0467	11.3279	6.41021	14.595	2.02266	0.821438	1.20122
PAM	peptidylglycine alpha-amidating monooxygenase	212958_x_at	4.84408e-06	0.000382352	2372.81	1465.46	584.834	1474.37	2.0205	1.32526	0.695242
KITLG	KIT ligand	226534_at	0.000199785	0.00332721	28.7005	67.8915	7.0783	34.5568	2.0196	3.26176	-1.24216
BST2	bone marrow stromal cell antigen 2	201641_at	2.66878e-06	0.000284853	1175.71	457.611	290.022	641.115	2.0193	0.657962	1.36134
GYS1	glycogen synthase 1 (muscle)	201673_s_at	8.24421e-06	0.000506419	354.064	104.852	87.48	182.132	2.01698	0.261325	1.75566
NA	NA	242228_at	9.23899e-05	0.00207838	306.568	224.149	75.7497	202.156	2.0169	1.56515	0.451748
ITGB4	integrin, beta 4	214292_at	0.00193108	0.0146384	40.075	40.8917	9.90415	30.2903	2.0166	2.0457	-0.0291041
SP110	SP110 nuclear body protein	208012_x_at	6.18966e-05	0.00165653	319.777	171.441	79.089	190.103	2.01552	1.11617	0.899352
FAM13A	family with sequence similarity 13, member A	217047_s_at	7.21481e-07	0.000156606	197.307	21.4753	48.7993	89.1937	2.01551	-1.18418	3.19969
PAM	peptidylglycine alpha-amidating monooxygenase	214620_x_at	4.66149e-07	0.000126524	973.609	615.929	240.912	610.15	2.01484	1.35426	0.66058
SLC6A6	solute carrier family 6 (neurotransmitter transporter, taurine), member 6	228754_at	0.00028615	0.00413633	204.428	61.3567	50.617	105.467	2.0139	0.2776	1.7363
FSTL3	follistatin-like 3 (secreted glycoprotein)	203592_s_at	5.62334e-06	0.000410823	536.233	366.181	133.177	345.197	2.00951	1.45921	0.550303
UBE2C	ubiquitin-conjugating enzyme E2C	202954_at	8.85316e-06	0.000530121	760.188	862.483	189.088	603.92	2.0073	2.18944	-0.18214
PLAUR	plasminogen activator, urokinase receptor	214866_at	4.2156e-05	0.00133659	96.3957	65.9124	24.0043	62.1041	2.00568	1.45726	0.54842
CD200	CD200 molecule	209583_s_at	4.97712e-06	0.000388103	290.773	231.408	72.6005	198.261	2.00184	1.67239	0.329456
TNFRSF25	tumor necrosis factor receptor superfamily, member 25	219423_x_at	0.00120392	0.0105137	71.0673	51.2466	17.7536	46.6892	2.00107	1.52934	0.471731
F2R	coagulation factor II (thrombin) receptor	203989_x_at	2.96029e-05	0.00107612	1078.87	787.308	269.55	711.91	2.0009	1.54637	0.454522
CARD10	caspase recruitment domain family, member 10	210026_s_at	9.78777e-08	6.86575e-05	2955.14	1532.03	739.04	1742.07	1.9995	1.05172	0.947781
TRIM22	tripartite motif-containing 22	213293_s_at	0.000605774	0.0066887	664.218	247.93	166.4	359.516	1.997	0.575276	1.42172
CIT	citron (rho-interacting, serine/threonine kinase 21)	212801_at	9.28644e-05	0.00208595	49.0543	51.8735	12.2928	37.7402	1.99657	2.07719	-0.0806204
TRIB2	tribbles homolog 2 (Drosophila)	202478_at	1.06833e-05	0.000585095	313.604	133.264	78.6066	175.158	1.99622	0.761562	1.23466
AK3L1	adenylate kinase 3-like 1	230630_at	3.52955e-05	0.00119816	455.319	122.495	114.21	230.675	1.99519	0.101042	1.89415
CDH16	cadherin 16, KSP-cadherin	206517_at	0.0042599	0.0257436	289.212	203.995	72.6152	188.608	1.99378	1.49019	0.503592
C4orf47	chromosome 4 open reading frame 47	237585_at	2.92694e-05	0.00107351	37.4371	16.1256	9.40113	20.988	1.99356	0.778447	1.21512
CD40	CD40 molecule, TNF receptor superfamily member 5	205153_s_at	9.0298e-05	0.00204873	80.9348	65.0431	20.3745	55.4508	1.98999	1.67463	0.315365
KCNMB4	potassium large conductance calcium-activated channel, subfamily M, beta member 4	219287_at	0.0011582	0.0102212	38.6827	16.8114	9.75044	21.7482	1.98815	0.785904	1.20225
SLCO4A1	solute carrier organic anion transporter family, member 4A1	219911_s_at	1.8421e-07	8.4009e-05	1823.78	582.573	459.812	955.39	1.98782	0.341396	1.64642
MT1H	metallothionein 1H	206461_x_at	9.57472e-05	0.0021295	482.087	236.419	121.744	280.083	1.98545	0.957497	1.02795
HNMT	histamine N-methyltransferase	211732_x_at	6.56685e-05	0.00170689	41.9347	27.3254	10.5934	26.6178	1.98498	1.36708	0.617901
PKIA	protein kinase (cAMP-dependent, catalytic) inhibitor alpha	226864_at	0.000392009	0.00503379	27.5857	31.3654	6.9805	21.9772	1.98252	2.16777	-0.185253
ATP8B3	ATPase, class I, type 8B, member 3	215319_at	0.00047716	0.00570684	92.9449	85.1084	23.5849	67.2127	1.97851	1.85144	0.127074
MT1P2	metallothionein 1 pseudogene 2	211456_x_at	6.50002e-05	0.00170078	842.314	445.554	214.357	500.742	1.97435	1.05559	0.918757
PGK1	phosphoglycerate kinase 1	200737_at	1.33475e-05	0.000662698	4507.9	3062.45	1147.25	2905.87	1.97427	1.41651	0.557769
SH3BP2	SH3-domain binding protein 2	209371_s_at	0.000549046	0.00627367	98.8899	18.7411	25.1734	47.6015	1.97392	-0.425698	2.39962
TNFRSF10A	tumor necrosis factor receptor superfamily, member 10a	231775_at	0.000213842	0.00345925	212.364	174.37	54.1008	146.945	1.97282	1.68843	0.284383
SEC14L2	SEC14-like 2 (S. cerevisiae)	240024_at	0.000293065	0.0042081	25.3141	13.2531	6.47694	15.0147	1.96656	1.03294	0.933613
PLP2	proteolipid protein 2 (colonic epithelium-enriched)	201136_at	5.1308e-08	5.85568e-05	2225.7	1803.62	569.732	1533.02	1.9659	1.66254	0.303366
PDLIM4	PDZ and LIM domain 4	211564_s_at	0.00601243	0.032849	21.2267	9.39659	5.44122	12.0215	1.96388	0.788208	1.17567
CADM1	cell adhesion molecule 1	209031_at	5.97591e-06	0.000424804	1081.88	704.788	277.353	688.008	1.96375	1.34547	0.618285
C4orf3	chromosome 4 open reading frame 3	224602_at	3.43375e-06	0.000320661	3896.48	1704.32	1001.15	2200.65	1.96052	0.767539	1.19298
CST6	cystatin E/M	206595_at	0.00448027	0.0266684	34.4454	16.5553	8.8509	19.9505	1.96042	0.903393	1.05702
IRS2	insulin receptor substrate 2	209185_s_at	4.69864e-07	0.000126524	1056.92	341.065	272.031	556.67	1.95802	0.326276	1.63174
MPZL2	myelin protein zero-like 2	203779_s_at	0.00199904	0.0149899	18.8158	6.04342	4.84294	9.9007	1.95799	0.319484	1.6385
CD109	CD109 molecule	229900_at	0.000231991	0.00364258	151.848	98.609	39.1162	96.5243	1.95678	1.33395	0.622832
TBC1D8B	TBC1 domain family, member 8B (with GRAM domain)	219771_at	6.76498e-05	0.00173639	33.075	14.0504	8.52367	18.5497	1.95619	0.72106	1.23513
PDGFC	platelet derived growth factor C	222719_s_at	7.31013e-06	0.00047082	1250.35	810.884	322.253	794.495	1.95606	1.3313	0.624762
C17orf85	chromosome 17 open reading frame 85	222779_s_at	5.21218e-06	0.000393978	146.152	54.7677	37.7343	79.5514	1.95352	0.537452	1.41607
SAMD9L	sterile alpha motif domain containing 9-like	226603_at	3.81637e-05	0.00126046	124.121	54.1805	32.1189	70.14	1.95025	0.754354	1.1959
SMPDL3A	sphingomyelin phosphodiesterase, acid-like 3A	213624_at	6.17708e-06	0.000431717	166.929	42.809	43.2465	84.3281	1.94858	-0.0146693	1.96325
PCDH11X	protocadherin 11 X-linked	210292_s_at	0.00953294	0.0461954	36.3409	19.1428	9.43694	21.6402	1.9452	1.02041	0.924792
LAMA4	laminin, alpha 4	202202_s_at	0.00752809	0.0388352	21.0701	16.8454	5.47408	14.4632	1.94451	1.62166	0.322848
TNS1	tensin 1	221748_s_at	0.00100522	0.00932805	18.9644	5.06689	4.92738	9.6529	1.9444	0.0402817	1.90412
VEGFC	vascular endothelial growth factor C	209946_at	0.000255672	0.00386194	58.5601	51.3222	15.2193	41.7005	1.94402	1.75368	0.190336
GAD1	glutamate decarboxylase 1 (brain, 67kDa)	205278_at	3.12193e-05	0.00111336	88.6983	33.2032	23.0531	48.3182	1.94395	0.526365	1.41758
KIAA1217	KIAA1217	231807_at	3.94792e-06	0.000346106	274.107	89.8631	71.2426	145.071	1.94393	0.334989	1.60894
SAMD9L	sterile alpha motif domain containing 9-like	230036_at	6.39663e-05	0.00168031	62.3407	16.6438	16.24	31.7415	1.94062	0.0354256	1.90519
ADAMTS5	ADAM metallopeptidase with thrombospondin type 1 motif, 5	235368_at	0.00273173	0.0186485	147.527	117.127	38.4561	101.037	1.9397	1.60679	0.332908
MT2A	metallothionein 2A	212185_x_at	8.44524e-05	0.00196739	3002.5	1531.13	782.964	1772.2	1.93915	0.96758	0.971568
EBP	emopamil binding protein (sterol isomerase)	213789_at	0.00201259	0.0150559	89.171	36.1468	23.259	49.5256	1.93879	0.636082	1.30271
NA	NA	236277_at	6.71908e-05	0.00173072	31.8308	21.8947	8.31298	20.6795	1.93699	1.39715	0.539842
FKBP7	FK506 binding protein 7	231130_at	0.000416882	0.00522683	113.825	65.2849	29.7324	69.6142	1.93671	1.13471	0.801999
TRIM34	tripartite motif-containing 34	221044_s_at	0.000849665	0.00832859	62.3578	17.7033	16.311	32.1241	1.93473	0.118178	1.81655
MIRHG2	microRNA host gene 2 (non-protein coding)	229437_at	2.85833e-05	0.00106215	18.8033	7.72682	4.92515	10.4851	1.93274	0.649707	1.28304
hCG_1643808	hypothetical LOC100130933	236098_at	0.00797456	0.0405409	37.1322	28.0629	9.74762	24.9809	1.92955	1.52554	0.404008
DENND3	DENN/MADD domain containing 3	212974_at	0.00170993	0.0134591	38.6412	15.2027	10.1579	21.334	1.92754	0.581727	1.34581
PSRC1	proline/serine-rich coiled-coil 1	201896_s_at	5.05335e-05	0.00147655	166.809	168.757	43.8933	126.486	1.92612	1.94287	-0.0167485
CDCA2	cell division cycle associated 2	236957_at	0.000338923	0.00461682	136.839	94.2302	36.0103	89.0266	1.926	1.38778	0.538223
RCN3	reticulocalbin 3, EF-hand calcium binding domain	61734_at	7.13475e-05	0.00178563	76.7256	61.42	20.2091	52.7849	1.9247	1.6037	0.321
KCNJ16	potassium inwardly-rectifying channel, subfamily J, member 16	219564_at	0.000110165	0.00234038	67.2783	60.7051	17.721	48.5681	1.92468	1.77636	0.148323
RRAD	Ras-related associated with diabetes	204802_at	0.000633089	0.00687642	157.235	69.2783	41.4765	89.33	1.92256	0.740108	1.18245
SEMA4B	sema domain, immunoglobulin domain (Ig), transmembrane domain (TM) and short cytoplasmic domain, (semaphorin) 4B	234725_s_at	1.29068e-07	7.10059e-05	2793.96	1818.15	737.013	1783.04	1.92255	1.30271	0.619842
TGFB1I1	transforming growth factor beta 1 induced transcript 1	209651_at	6.59467e-06	0.000445606	1447.93	1004.63	382.312	944.957	1.92117	1.39384	0.527332
MOXD1	monooxygenase, DBH-like 1	1554474_a_at	0.00105477	0.009613	118.445	88.8255	31.2899	79.5202	1.92045	1.50528	0.415175
TAGLN2	transgelin 2	200916_at	7.08363e-06	0.000463505	3397.18	2558.22	898.58	2284.66	1.91862	1.50942	0.409195
C5orf13	chromosome 5 open reading frame 13	201310_s_at	5.3564e-05	0.00152194	838.164	335.333	221.796	465.098	1.918	0.596361	1.32164
LOC100131897	Uncharacterized protein LOC100131897	235236_at	0.000283089	0.00410706	29.9813	29.5235	7.94331	22.4827	1.91625	1.89405	0.0222019
C5orf13	chromosome 5 open reading frame 13	201309_x_at	0.000811968	0.0080944	328.318	134.869	87.3201	183.502	1.91071	0.627168	1.28354
AIM1L	absent in melanoma 1-like	220289_s_at	0.004326	0.025992	28.0124	20.0853	7.45112	18.5163	1.91054	1.43061	0.479926
TAGLN	transgelin	205547_s_at	5.53463e-05	0.00155111	936.244	791.235	249.094	658.858	1.91019	1.66741	0.242778
KIF3C	kinesin family member 3C	203390_s_at	2.61831e-05	0.00101163	186.044	101.693	49.5197	112.419	1.90957	1.03814	0.87143
SAT1	spermidine/spermine N1-acetyltransferase 1	213988_s_at	4.00327e-06	0.000348447	1793.77	1826.58	477.972	1366.11	1.908	1.93414	-0.0261449
SLC1A1	solute carrier family 1 (neuronal/epithelial high affinity glutamate transporter, system Xag), member 1	213664_at	0.000196844	0.00330088	95.0573	34.0641	25.3665	51.496	1.90587	0.425329	1.48054
ABLIM3	actin binding LIM protein family, member 3	205730_s_at	1.90798e-05	0.000838785	94.796	66.1953	25.3274	62.1062	1.90413	1.38603	0.518098
NA	NA	1558105_a_at	0.000278048	0.00406396	121.133	38.0877	32.5048	63.9085	1.89787	0.228673	1.6692
KHDRBS1	KH domain containing, RNA binding, signal transduction associated 1	214185_at	0.000756444	0.00774816	45.963	24.474	12.3437	27.5936	1.8967	0.987479	0.909222
NA	NA	241824_at	0.0061185	0.0332544	37.868	17.1049	10.1712	21.7147	1.89649	0.749912	1.14657
IVNS1ABP	influenza virus NS1A binding protein	206245_s_at	7.0819e-10	6.39482e-06	7165.93	5185.92	1928.14	4760	1.89395	1.42739	0.466554
CD70	CD70 molecule	206508_at	3.94764e-06	0.000346106	2378.04	1393.72	640.933	1470.9	1.89153	1.1207	0.77083
PODXL	podocalyxin-like	201578_at	3.97049e-08	5.74313e-05	3221.36	1301.57	868.966	1797.3	1.8903	0.582887	1.30741
MOXD1	monooxygenase, DBH-like 1	209708_at	0.000872501	0.00848322	54.6687	34.5223	14.749	34.6467	1.8901	1.22691	0.663189
MT1F	metallothionein 1F	217165_x_at	0.000148246	0.00280962	483.194	205.18	130.431	272.935	1.88931	0.653602	1.23571
VEGFA	vascular endothelial growth factor A	211527_x_at	1.18353e-05	0.0006199	6168.32	2391.29	1667.45	3409.02	1.88723	0.520142	1.36709
ITGB2	integrin, beta 2 (complement component 3 receptor 3 and 4 subunit)	202803_s_at	0.00115264	0.0101876	151.842	83.036	41.111	91.9963	1.88498	1.01421	0.870762
PCDHA2	protocadherin alpha 2	210572_at	0.00405304	0.0248899	32.2051	12.3987	8.72107	17.775	1.88471	0.507611	1.3771
CMTM3	CKLF-like MARVEL transmembrane domain containing 3	224733_at	1.22663e-06	0.000190012	273.799	239.396	74.1708	195.789	1.8842	1.69047	0.193721
FLJ14213	protor-2	1555486_a_at	8.96256e-06	0.00053384	868.072	448.549	235.189	517.27	1.88399	0.931442	0.95255
PVT1	Pvt1 oncogene (non-protein coding)	1558290_a_at	0.000353732	0.00472784	136.686	65.2551	37.1221	79.6876	1.88051	0.813813	1.0667
BMP1	bone morphogenetic protein 1	205574_x_at	3.61192e-06	0.000331453	298.51	210.824	81.1863	196.84	1.87847	1.37673	0.50174
PSG5	pregnancy specific beta-1-glycoprotein 5	204830_x_at	0.00623608	0.033723	22.9067	15.4224	6.23506	14.8547	1.8773	1.30655	0.570748
SYTL3	synaptotagmin-like 3	238423_at	1.23355e-06	0.000190012	21.2472	14.0314	5.78551	13.688	1.87676	1.27814	0.59862
CDCA3	cell division cycle associated 3	223307_at	1.86556e-05	0.000824151	129.512	189.12	35.3126	117.981	1.87483	2.42104	-0.546213
GTSE1	G-2 and S-phase expressed 1	204318_s_at	6.60001e-06	0.000445606	70.7315	85.2119	19.3038	58.4157	1.87347	2.14217	-0.268703
PAG1	phosphoprotein associated with glycosphingolipid microdomains 1	225622_at	3.39001e-05	0.00117645	42.9885	11.3038	11.7359	22.0094	1.87302	-0.0541265	1.92715
EMP1	epithelial membrane protein 1	201324_at	8.14845e-06	0.000503075	2911.11	3119.01	795.434	2275.19	1.87176	1.97127	-0.0995184
JMJD1A	jumonji domain containing 1A	212689_s_at	2.77551e-07	0.000100476	1370.03	554.853	374.875	766.585	1.86972	0.565696	1.30403
CDCA2	cell division cycle associated 2	226661_at	3.08596e-06	0.000307104	267.922	215.194	73.3599	185.492	1.86875	1.55258	0.316175
ITGB2	integrin, beta 2 (complement component 3 receptor 3 and 4 subunit)	1555349_a_at	0.00279262	0.0189515	38.7123	23.9677	10.6084	24.4295	1.86758	1.17588	0.691699
HNMT	histamine N-methyltransferase	204112_s_at	0.000122396	0.00250371	173.471	106.877	47.538	109.295	1.86754	1.16879	0.69875
ATP8B3	ATPase, class I, type 8B, member 3	239457_at	1.89158e-05	0.000834013	550.533	330.501	150.938	343.991	1.86687	1.13069	0.736174
C6orf105	chromosome 6 open reading frame 105	215100_at	0.000804254	0.00804225	18.3536	14.3235	5.0345	12.5705	1.86614	1.50846	0.357683
C4orf47	chromosome 4 open reading frame 47	236915_at	0.000108626	0.00232104	181.125	95.6591	49.9321	108.905	1.85895	0.937935	0.921013
C8orf83	chromosome 8 open reading frame 83	225603_s_at	0.00012779	0.00256769	181.206	81.8554	49.9566	104.339	1.85888	0.712402	1.14648
PGK1	phosphoglycerate kinase 1	227068_at	2.46024e-06	0.000274265	1839.57	1321.71	507.229	1222.84	1.85866	1.3817	0.476955
PADI1	peptidyl arginine deiminase, type I	220962_s_at	0.00039465	0.00505764	88.3551	56.3675	24.3948	56.3725	1.85674	1.20829	0.648449
SP110	SP110 nuclear body protein	209761_s_at	8.01536e-06	0.000499132	401.317	216.289	110.914	242.84	1.85531	0.963524	0.891781
SNX33	sorting nexin 33	227151_at	2.07052e-05	0.000879296	360.297	102.995	99.7635	187.685	1.8526	0.0459948	1.80661
SAT1	spermidine/spermine N1-acetyltransferase 1	210592_s_at	7.98174e-07	0.000162328	4606.77	4768.24	1275.94	3550.32	1.85219	1.90189	-0.0497001
LAMC2	laminin, gamma 2	207517_at	7.30673e-05	0.00181558	42.7778	82.2463	11.8647	45.6296	1.85019	2.79327	-0.943088
SH2D3A	SH2 domain containing 3A	219513_s_at	0.00152648	0.012456	27.9259	21.6657	7.7479	19.1131	1.84973	1.48353	0.366192
TTYH3	tweety homolog 3 (Drosophila)	224674_at	0.00320832	0.0209597	82.8056	28.1177	22.979	44.6341	1.84942	0.291167	1.55825
TAGLN2	transgelin 2	210978_s_at	8.83446e-05	0.00201929	1720.89	1300.1	477.604	1166.2	1.84926	1.44474	0.404525
C14orf37	chromosome 14 open reading frame 37	1557176_a_at	0.000247737	0.00379155	133.364	62.5811	37.0142	77.653	1.84922	0.757647	1.09157
CDH18	cadherin 18, type 2	206280_at	7.00035e-05	0.00176965	81.3863	56.0241	22.6273	53.3459	1.84672	1.30798	0.538739
MARCKS	myristoylated alanine-rich protein kinase C substrate	201669_s_at	4.58092e-05	0.0014003	2959.18	1772.98	823.118	1851.76	1.84603	1.10701	0.739018
ADAMTSL3	ADAMTS-like 3	213974_at	1.84641e-05	0.0008197	242.813	181.972	67.5462	164.11	1.8459	1.42977	0.416134
PDK1	pyruvate dehydrogenase kinase, isozyme 1	206686_at	0.00213305	0.0156823	182.16	124.697	50.8002	119.219	1.8423	1.29552	0.546779
KIF20A	kinesin family member 20A	218755_at	0.000333804	0.00457804	212.694	242.884	59.3628	171.647	1.84115	2.03264	-0.191493
KCTD12	potassium channel tetramerisation domain containing 12	212192_at	1.96064e-05	0.000853896	549.38	281.522	153.757	328.22	1.83715	0.872593	0.964559
GTSE1	G-2 and S-phase expressed 1	204315_s_at	7.77951e-05	0.00188874	23.3379	34.9189	6.53326	21.5967	1.8368	2.41813	-0.581335
CD44	CD44 molecule (Indian blood group)	212014_x_at	9.25355e-06	0.000546129	1104.31	1055.18	309.307	822.931	1.83603	1.77038	0.0656522
NA	NA	236423_at	0.000642555	0.00693373	54.0799	46.1282	15.1603	38.4561	1.8348	1.60536	0.229443
PRSS23	protease, serine, 23	202458_at	3.4666e-05	0.00118841	613.709	385.94	172.149	390.599	1.8339	1.16472	0.669178
C4orf3	chromosome 4 open reading frame 3	224605_at	0.000374319	0.00489576	958.889	389.862	269.03	539.26	1.8336	0.535195	1.2984
IFI27	interferon, alpha-inducible protein 27	202411_at	1.65078e-05	0.000766334	5362.61	2795.47	1506.01	3221.37	1.8322	0.89236	0.939842
SOX9	SRY (sex determining region Y)-box 9	202936_s_at	0.000737197	0.00762028	21.6757	14.7735	6.09016	14.1798	1.83153	1.27846	0.553067
RAPGEF4	Rap guanine nucleotide exchange factor (GEF) 4	205651_x_at	0.00015338	0.00286526	19.1155	6.77317	5.37366	10.4208	1.83077	0.333926	1.49684
CD44	CD44 molecule (Indian blood group)	204490_s_at	6.54722e-06	0.000445526	1852.81	1655.61	521.658	1343.36	1.82853	1.66618	0.162351
ECE1	endothelin converting enzyme 1	201749_at	0.000161895	0.00294852	451.459	295.844	127.119	291.474	1.82842	1.21866	0.60976
COL5A2	collagen, type V, alpha 2	221729_at	0.000551186	0.0062874	21.1106	13.7404	5.95594	13.6023	1.82557	1.20603	0.619542
DCHS1	dachsous 1 (Drosophila)	222101_s_at	0.000173786	0.00306909	206.596	135.402	58.3086	133.436	1.82503	1.21547	0.609556
CLCC1	chloride channel CLIC-like 1	230002_at	2.68447e-05	0.001028	44.9923	35.1369	12.7197	30.9496	1.82261	1.46593	0.356688
KCTD12	potassium channel tetramerisation domain containing 12	212188_at	8.81706e-05	0.00201662	341.212	163.005	96.5221	200.246	1.82174	0.755983	1.06575
GLIPR1	GLI pathogenesis-related 1	204222_s_at	0.000330907	0.00455295	45.9994	47.3132	13.021	35.4445	1.82077	1.8614	-0.040627
TGM2	transglutaminase 2 (C polypeptide, protein-glutamine-gamma-glutamyltransferase)	201042_at	0.000973404	0.00912351	317.482	173.193	89.8935	193.523	1.82039	0.94609	0.874297
DDR1	discoidin domain receptor tyrosine kinase 1	1007_s_at	2.14574e-05	0.000897848	635.842	374.054	180.242	396.713	1.81874	1.05332	0.765421
BHLHE40	basic helix-loop-helix family, member e40	201169_s_at	0.000271397	0.00400304	1401.58	861.777	397.372	886.909	1.81849	1.11683	0.701664
BCL11A	B-cell CLL/lymphoma 11A (zinc finger protein)	210347_s_at	0.00110811	0.00993841	19.029	5.58962	5.40024	10.0063	1.81711	0.0497272	1.76738
CYP2J2	cytochrome P450, family 2, subfamily J, polypeptide 2	205073_at	0.000470769	0.00565285	70.6842	45.7289	20.0681	45.4937	1.81648	1.1882	0.628282
BUB1	budding uninhibited by benzimidazoles 1 homolog (yeast)	215509_s_at	0.00107692	0.00975365	26.3433	41.5054	7.48324	25.1107	1.8157	2.47156	-0.655862
PDGFB	platelet-derived growth factor beta polypeptide (simian sarcoma viral (v-sis) oncogene homolog)	216061_x_at	0.00276487	0.0188197	66.5569	32.958	18.9083	39.4744	1.81557	0.801606	1.01396
EFNA5	ephrin-A5	227955_s_at	8.86852e-06	0.000530337	326.855	116.88	92.8601	178.865	1.81552	0.331899	1.48362
NOL3	nucleolar protein 3 (apoptosis repressor with CARD domain)	221566_s_at	2.30306e-06	0.000263913	268.675	136.931	76.4208	160.676	1.81383	0.841413	0.972415
SP110	SP110 nuclear body protein	208392_x_at	5.45501e-05	0.00153834	83.6856	46.1906	23.8403	51.2388	1.81158	0.954199	0.857379
JUP	junction plakoglobin	201015_s_at	1.56224e-05	0.000740121	1531.52	959.008	437.408	975.98	1.80792	1.13256	0.675353
AGR2	anterior gradient homolog 2 (Xenopus laevis)	209173_at	0.000165121	0.00298533	28.7176	30.3036	8.2123	22.4112	1.80608	1.88363	-0.0775515
KRT7	keratin 7	1558393_at	0.00222097	0.0161317	16.9882	7.06396	4.85936	9.63719	1.8057	0.539709	1.26599
KRT7	keratin 7	209016_s_at	3.6765e-05	0.00122865	2316.04	2085.09	662.906	1688.01	1.80478	1.65323	0.151553
FBLN1	fibulin 1	202995_s_at	0.00123938	0.0107188	138.834	72.4781	39.769	83.6936	1.80364	0.865901	0.937742
NPNT	nephronectin	225911_at	6.67063e-06	0.000448173	861.522	598.523	247.02	569.022	1.80226	1.27678	0.52548
DDR1	discoidin domain receptor tyrosine kinase 1	207169_x_at	4.12579e-05	0.0013155	560.387	327.854	160.691	349.644	1.80214	1.02876	0.773371
JUNB	jun B proto-oncogene	201473_at	2.6629e-05	0.00102234	1551.75	1530.63	445.038	1175.81	1.8019	1.78213	0.0197701
KCNK15	potassium channel, subfamily K, member 15	220540_at	7.33159e-05	0.00181876	23.8002	16.8818	6.82617	15.836	1.80182	1.30632	0.495508
FANK1	fibronectin type III and ankyrin repeat domains 1	232968_at	0.00485346	0.028215	107.999	64.2149	31.018	67.744	1.79984	1.0498	0.750039
TUBA1A	tubulin, alpha 1a	209118_s_at	0.000215014	0.00347323	8517.46	5575.6	2449.44	5514.17	1.79797	1.18668	0.611295
C14orf182	chromosome 14 open reading frame 182	237460_x_at	6.52064e-05	0.00170369	20.5801	8.11842	5.92042	11.5396	1.79748	0.455501	1.34198
IGFBP5	insulin-like growth factor binding protein 5	211958_at	0.00681054	0.0360522	41.6633	17.2957	11.9927	23.6506	1.79662	0.528249	1.26837
CD24	CD24 molecule	209772_s_at	0.00129079	0.0110417	3213.57	1801.5	926.866	1980.64	1.79374	0.958768	0.834975
S100A10	S100 calcium binding protein A10	200872_at	6.57987e-06	0.000445606	12527.1	10029.5	3616.94	8724.52	1.79222	1.4714	0.320814
LOC286434	hypothetical protein LOC286434	222196_at	0.00256285	0.0178134	80.2518	26.265	23.1972	43.238	1.79058	0.179194	1.61139
LTBP2	latent transforming growth factor beta binding protein 2	204682_at	0.00162542	0.0129832	49.6535	39.3911	14.3548	34.4665	1.79036	1.45633	0.334028
MKI67	antigen identified by monoclonal antibody Ki-67	212022_s_at	7.36197e-05	0.00182029	238.209	296.511	68.897	201.206	1.78971	2.10557	-0.315861
HN1L	hematological and neurological expressed 1-like	212109_at	9.45433e-05	0.00210896	422.892	177.454	122.502	240.949	1.78749	0.53464	1.25285
CD24	CD24 molecule	208650_s_at	0.000449513	0.00549258	7932.81	4467.48	2301.07	4900.45	1.78553	0.957158	0.828369
CRABP2	cellular retinoic acid binding protein 2	202575_at	0.000780271	0.00789204	107.122	63.1935	31.0964	67.1373	1.78443	1.02303	0.761406
MATN2	matrilin 2	202350_s_at	2.26254e-05	0.000930339	258.12	171.584	74.9463	168.217	1.78411	1.19499	0.589127
CD44	CD44 molecule (Indian blood group)	209835_x_at	1.11516e-05	0.000594832	1845.77	1726.5	536.05	1369.44	1.78378	1.68741	0.0963726
ASPM	asp (abnormal spindle) homolog, microcephaly associated (Drosophila)	219918_s_at	4.71742e-06	0.000375806	305.906	381.562	88.9342	258.801	1.78228	2.10111	-0.31883
AK3L1	adenylate kinase 3-like 1	225342_at	3.19416e-07	0.000104145	2520.36	860.968	732.839	1371.39	1.78206	0.232462	1.5496
APOBEC3G	apolipoprotein B mRNA editing enzyme, catalytic polypeptide-like 3G	204205_at	0.000130577	0.00260284	87.2872	26.1372	25.4191	46.2812	1.77986	0.0401877	1.73967
C11orf80	chromosome 11 open reading frame 80	238593_at	0.00325058	0.0211745	96.1687	49.4222	28.0123	57.8677	1.77951	0.819101	0.960408
ITGB8	integrin, beta 8	226189_at	0.000250212	0.00381745	2111.86	967.603	615.454	1231.64	1.77879	0.652765	1.12603
NA	NA	230991_at	0.000298781	0.00425718	29.1079	15.6921	8.50873	17.7696	1.7744	0.883026	0.891371
PAG1	phosphoprotein associated with glycosphingolipid microdomains 1	227354_at	0.00105273	0.00960388	25.8896	7.07502	7.56952	13.5114	1.7741	-0.0974667	1.87156
FLNB	filamin B, beta (actin binding protein 278)	208614_s_at	0.000223682	0.0035535	814.047	365.698	238.075	472.607	1.7737	0.619238	1.15446
ZEB1	zinc finger E-box binding homeobox 1	208078_s_at	6.20787e-06	0.000433198	662.077	313.969	193.953	390	1.77129	0.694913	1.07638
ETS1	v-ets erythroblastosis virus E26 oncogene homolog 1 (avian)	224833_at	1.03109e-08	2.91645e-05	1419.67	1380.05	415.918	1071.88	1.77118	1.73035	0.0408299
COL4A4	collagen, type IV, alpha 4	214602_at	0.00019759	0.00330662	38.6249	13.8401	11.3184	21.2611	1.77086	0.290189	1.48068
GPR110	G protein-coupled receptor 110	238689_at	0.0041666	0.0253597	20.9629	11.6613	6.15067	12.9249	1.76902	0.922916	0.846105
DPYSL3	dihydropyrimidinase-like 3	201430_s_at	0.000269886	0.00398465	86.4879	78.6443	25.4021	63.5114	1.76755	1.63039	0.137157
TCP11L1	t-complex 11 (mouse)-like 1	205796_at	0.00020194	0.00335321	126.062	101.535	37.0814	88.2259	1.76536	1.4532	0.31216
ELFN2	extracellular leucine-rich repeat and fibronectin type III domain containing 2	1559072_a_at	0.000235192	0.00367174	341.566	221.654	100.502	221.241	1.76493	1.14108	0.623855
NOL3	nucleolar protein 3 (apoptosis repressor with CARD domain)	59625_at	6.10633e-08	5.85568e-05	427.604	118.31	125.866	223.927	1.76439	-0.0893187	1.85371
MXRA5	matrix-remodelling associated 5	209596_at	2.9661e-05	0.0010766	436.625	183.072	128.697	249.465	1.76242	0.508433	1.25398
CHRNA3	cholinergic receptor, nicotinic, alpha 3	210221_at	0.00198817	0.0149432	18.2142	10.9949	5.37699	11.5287	1.76019	1.03197	0.728225
THSD4	thrombospondin, type I, domain containing 4	226506_at	0.0057765	0.0319455	61.9833	33.2341	18.3114	37.8429	1.75914	0.859922	0.899217
RPL31	ribosomal protein L31	200962_at	4.90074e-05	0.00145091	399.419	198.757	118.022	238.733	1.75885	0.751952	1.0069
TGM2	transglutaminase 2 (C polypeptide, protein-glutamine-gamma-glutamyltransferase)	211003_x_at	0.00185819	0.0142497	171.344	131.886	50.6563	117.962	1.75808	1.38048	0.377607
VEGFA	vascular endothelial growth factor A	212171_x_at	3.253e-05	0.00113853	4658.04	2127.75	1379.27	2721.68	1.75582	0.625426	1.1304
ANPEP	alanyl (membrane) aminopeptidase	202888_s_at	9.42934e-06	0.000550035	1534.42	1277.29	454.639	1088.78	1.7549	1.4903	0.264603
PGAP1	post-GPI attachment to proteins 1	213469_at	0.00145802	0.0120344	101.882	38.9984	30.2349	57.0383	1.75261	0.3672	1.38541
EMP1	epithelial membrane protein 1	201325_s_at	3.29862e-06	0.000315134	868.15	893.902	257.953	673.335	1.75083	1.79301	-0.0421728
IL1RAP	interleukin 1 receptor accessory protein	205227_at	1.34832e-05	0.000664576	194.315	154.182	57.8357	135.444	1.74837	1.4146	0.333767
GLIPR1	GLI pathogenesis-related 1	226142_at	0.00107318	0.00973149	33.3931	25.272	9.94634	22.8705	1.74731	1.3453	0.402011
LOC730057	hypothetical LOC730057	1559296_at	0.00130059	0.0110981	16.67	9.87885	4.97905	10.5093	1.74331	0.988471	0.754842
SYNJ2	synaptojanin 2	210612_s_at	1.29011e-05	0.00065008	1390.83	608.856	415.757	805.147	1.74213	0.550362	1.19177
NA	NA	243907_at	0.00343549	0.0220716	38.8384	37.776	11.6161	29.4102	1.74136	1.70135	0.0400129
VCAN	versican	211571_s_at	2.32013e-06	0.000264105	4297.06	3535.84	1285.74	3039.55	1.74075	1.45945	0.281299
IRF7	interferon regulatory factor 7	208436_s_at	0.000125984	0.00255039	339.239	187.385	101.603	209.409	1.73936	0.883059	0.856298
SYNPO	synaptopodin	202796_at	0.00264773	0.0182368	122.811	70.8161	36.8174	76.8148	1.73798	0.943689	0.794292
NA	NA	228919_at	0.00129622	0.0110726	85.7594	24.7154	25.7277	45.4008	1.73698	-0.0579098	1.79489
PIK3CD	phosphoinositide-3-kinase, catalytic, delta polypeptide	203879_at	0.00353969	0.0225438	50.3002	36.5017	15.0942	33.9653	1.73657	1.27397	0.462602
C1orf38	chromosome 1 open reading frame 38	210785_s_at	4.71212e-05	0.00142113	17.1054	5.53841	5.13309	9.25896	1.73655	0.109643	1.62691
FXYD5	FXYD domain containing ion transport regulator 5	218084_x_at	3.04498e-06	0.000306182	898.162	684.644	269.545	617.45	1.73645	1.34483	0.391622
SH3GL3	SH3-domain GRB2-like 3	205637_s_at	1.14857e-06	0.000184999	246.039	248.76	73.8494	189.549	1.73623	1.75209	-0.0158636
CRABP1	cellular retinoic acid binding protein 1	205350_at	0.00156821	0.0126842	97.3302	71.4792	29.2257	66.0117	1.73565	1.29029	0.445363
IFIT3	interferon-induced protein with tetratricopeptide repeats 3	229450_at	0.00160938	0.0128952	1279.3	575.833	384.203	746.445	1.73541	0.583781	1.15163
DSCAML1	Down syndrome cell adhesion molecule like 1	232059_at	0.000299609	0.00426166	44.1684	8.94655	13.2785	22.1311	1.73393	-0.569686	2.30361
DDR1	discoidin domain receptor tyrosine kinase 1	208779_x_at	2.32332e-06	0.000264105	563.2	377.72	169.345	370.088	1.73368	1.15735	0.576329
ICAM2	intercellular adhesion molecule 2	204683_at	0.00040825	0.00515438	20.0762	6.20889	6.03867	10.7746	1.73318	0.0401052	1.69308
GLIPR2	GLI pathogenesis-related 2	225602_at	0.00151885	0.0124124	80.1043	46.0797	24.1157	50.0999	1.73191	0.934156	0.79775
EDN2	endothelin 2	206758_at	0.000424228	0.00529248	16.1384	4.85892	4.85892	8.61873	1.73178	0	1.73178
SLC16A3	solute carrier family 16, member 3 (monocarboxylic acid transporter 4)	213522_s_at	0.00208513	0.0154255	146.293	43.756	44.0507	78.0332	1.73162	-0.00968154	1.74131
NA	NA	1555845_at	4.5413e-05	0.0013948	324.116	97.7853	97.664	173.188	1.73061	0.00179055	1.72882
SH3BP2	SH3-domain binding protein 2	217257_at	0.000655133	0.00702665	168.105	22.9279	50.7649	80.5993	1.72746	-1.14673	2.87419
NA	NA	226550_at	0.000867752	0.0084545	136.827	58.1628	41.3568	78.7823	1.72616	0.491972	1.23419
GSTA4	glutathione S-transferase alpha 4	202967_at	0.000130763	0.00260424	81.53	52.778	24.6606	52.9895	1.72512	1.09773	0.627395
SYNJ2	synaptojanin 2	212828_at	7.19915e-06	0.000465666	1408.14	742.407	426.125	858.891	1.72444	0.800933	0.923509
MKI67	antigen identified by monoclonal antibody Ki-67	212021_s_at	0.000150926	0.00284	155.731	218.032	47.1594	140.307	1.72344	2.20892	-0.485487
NA	NA	214078_at	0.00246097	0.0173096	20.0712	11.5457	6.08453	12.5671	1.72191	0.924142	0.797766
IRS1	insulin receptor substrate 1	242979_at	0.000821998	0.00814761	51.0832	38.5432	15.5104	35.0456	1.71961	1.31324	0.406373
C4orf3	chromosome 4 open reading frame 3	224604_at	4.48261e-06	0.000365972	3014.3	1179.53	915.251	1703.03	1.71958	0.365977	1.35361
FXYD5	FXYD domain containing ion transport regulator 5	224252_s_at	1.66176e-05	0.0007686	457.198	368.712	138.932	321.614	1.71844	1.40812	0.310325
VCAN	versican	221731_x_at	1.44592e-06	0.000211832	8217.16	6574.17	2500.21	5763.85	1.71659	1.39476	0.321831
NA	NA	1557286_at	0.000741212	0.00765439	67.1852	27.5719	20.5094	38.4222	1.71186	0.426914	1.28494
CTSF	cathepsin F	203657_s_at	9.41096e-05	0.00210448	220.621	172.967	67.4011	153.663	1.71072	1.35965	0.351072
EBP	emopamil binding protein (sterol isomerase)	213787_s_at	0.00120976	0.0105566	282.276	99.3152	86.3572	155.983	1.70872	0.201698	1.50702
NA	NA	236616_at	0.00719644	0.0375694	31.3716	13.5726	9.59916	18.1811	1.70848	0.499717	1.20876
BMP1	bone morphogenetic protein 1	202701_at	0.000496012	0.00585936	149.104	98.3764	45.7826	97.7544	1.70345	1.10351	0.599937
WDR66	WD repeat domain 66	1555007_s_at	7.00662e-05	0.00177018	43.0839	25.782	13.2335	27.3665	1.70296	0.96217	0.740788
FSCN1	fascin homolog 1, actin-bundling protein (Strongylocentrotus purpuratus)	201564_s_at	0.000174879	0.00307565	482.019	298.477	148.241	309.579	1.70114	1.00967	0.691468
CD24	CD24 molecule	266_s_at	0.00130967	0.0111496	5016.74	2388.72	1543.34	2982.93	1.7007	0.630184	1.07051
SLC45A3	solute carrier family 45, member 3	228696_at	0.00703643	0.0369276	90.3621	59.4776	27.8014	59.2137	1.70056	1.09719	0.603372
FXYD2	FXYD domain containing ion transport regulator 2	207434_s_at	0.00686122	0.0362609	25.5002	13.3021	7.85363	15.552	1.69908	0.760227	0.93885
DDX60L	DEAD (Asp-Glu-Ala-Asp) box polypeptide 60-like	228152_s_at	1.05155e-06	0.000175838	244.921	100.527	75.4638	140.304	1.69846	0.413723	1.28474
CD44	CD44 molecule (Indian blood group)	1557905_s_at	0.000334029	0.00457854	774.134	741.199	238.53	584.621	1.69842	1.63569	0.0627231
ZNF350	zinc finger protein 350	219266_at	3.75146e-05	0.0012454	598.302	201.512	184.595	328.136	1.69651	0.126505	1.57001
NOS1	nitric oxide synthase 1 (neuronal)	239132_at	0.00072858	0.00754811	36.6735	18.94	11.3154	22.3096	1.69645	0.743152	0.9533
APOL4	apolipoprotein L, 4	1555600_s_at	0.00325214	0.0211816	16.5296	5.41495	5.10065	9.01508	1.6963	0.0862668	1.61003
SORL1	sortilin-related receptor, L(DLR class) A repeats-containing	212560_at	1.18057e-05	0.000619784	1314.54	588.603	405.988	769.709	1.69505	0.535859	1.15919
NA	NA	235094_at	0.000208436	0.00341029	505.802	299.721	156.361	320.628	1.69369	0.93874	0.754953
ARSE	arylsulfatase E (chondrodysplasia punctata 1)	205894_at	0.00538386	0.0304607	18.6088	11.1882	5.75506	11.8507	1.69308	0.95908	0.734003
LTBP1	latent transforming growth factor beta binding protein 1	202728_s_at	0.000276011	0.00404467	121.11	81.7202	37.4843	80.1049	1.69196	1.1244	0.567554
EHD2	EH-domain containing 2	221870_at	8.39103e-05	0.00196701	791.427	467.867	245.315	501.536	1.68982	0.93146	0.758359
CFH	complement factor H	213800_at	1.0614e-05	0.000585095	15.6185	13.2106	4.84294	11.224	1.6893	1.44774	0.241562
SP100	SP100 nuclear antigen	210985_s_at	0.00382085	0.0238145	23.4111	9.29389	7.26245	13.3225	1.68866	0.355826	1.33284
MGC5566	hypothetical protein MGC5566	241759_at	0.00310219	0.0204604	17.6102	8.60349	5.46777	10.5605	1.68739	0.653971	1.03342
FGD6	FYVE, RhoGEF and PH domain containing 6	219901_at	3.72182e-05	0.00124012	111.72	159.638	34.7177	102.025	1.68615	2.20106	-0.51491
C1orf38	chromosome 1 open reading frame 38	207571_x_at	0.000820262	0.0081361	21.5076	8.49796	6.68401	12.2299	1.68606	0.346402	1.33966
IL1RAP	interleukin 1 receptor accessory protein	210233_at	0.00110642	0.00992938	72.2023	76.4891	22.4771	57.0561	1.68359	1.7668	-0.0832097
RHBDF2	rhomboid 5 homolog 2 (Drosophila)	219202_at	0.00910821	0.0446258	198.326	85.0345	61.7477	115.036	1.68341	0.461663	1.22175
PCSK5	proprotein convertase subtilisin/kexin type 5	205559_s_at	0.000405029	0.00513526	419.298	262.897	130.623	270.94	1.68256	1.00908	0.673481
BMP1	bone morphogenetic protein 1	207595_s_at	0.000444499	0.00545197	157.799	122.633	49.1784	109.87	1.68199	1.31824	0.363743
ZNF608	zinc finger protein 608	229817_at	0.000446283	0.00546743	81.0183	44.5503	25.2514	50.2733	1.68188	0.819069	0.862814
UCP2	uncoupling protein 2 (mitochondrial, proton carrier)	208998_at	9.12061e-06	0.000542538	1310.78	869.269	408.567	862.872	1.68178	1.08923	0.59255
IGFBP5	insulin-like growth factor binding protein 5	1555997_s_at	1.94851e-05	0.000850806	16.0027	5.33339	4.99508	8.77707	1.67974	0.0945453	1.58519
ARL4C	ADP-ribosylation factor-like 4C	202207_at	5.72614e-05	0.00158166	2693.52	2470.79	841.748	2002.02	1.67803	1.55351	0.124521
STBD1	starch binding domain 1	203986_at	0.000610661	0.00671801	67.8727	18.1244	21.2158	35.7376	1.67769	-0.227207	1.9049
VCAN	versican	204619_s_at	0.000114116	0.00238971	2111.92	1613.29	660.711	1461.97	1.67646	1.28792	0.388545
SEMA3C	sema domain, immunoglobulin domain (Ig), short basic domain, secreted, (semaphorin) 3C	203789_s_at	1.37298e-05	0.000674524	1052.38	1278.11	330.603	887.03	1.67049	1.95084	-0.280351
PTPLAD2	protein tyrosine phosphatase-like A domain containing 2	244050_at	2.73595e-06	0.000286981	77.4263	64.0351	24.345	55.2688	1.6692	1.39524	0.273961
MPZL2	myelin protein zero-like 2	230518_at	0.000183959	0.00317733	21.8894	9.58561	6.88602	12.787	1.66849	0.477199	1.19129
CMTM3	CKLF-like MARVEL transmembrane domain containing 3	1555705_a_at	2.8235e-05	0.00105441	148.017	134.378	46.5878	109.661	1.66774	1.52828	0.139463
DDR1	discoidin domain receptor tyrosine kinase 1	210749_x_at	6.3401e-06	0.000440383	821.887	485.655	258.797	522.113	1.66712	0.908112	0.759008
WNT7B	wingless-type MMTV integration site family, member 7B	217681_at	0.00153965	0.0125233	95.5715	71.8245	30.1879	65.8613	1.66261	1.25051	0.412105
CCNG2	cyclin G2	228081_at	0.00591851	0.0325028	16.9252	7.87405	5.34944	10.0496	1.66171	0.557718	1.10399
SYNJ2	synaptojanin 2	1555009_a_at	0.00160293	0.0128659	199.973	93.2384	63.2892	118.834	1.65977	0.558966	1.10081
MTP18	mitochondrial protein 18 kDa	223172_s_at	2.94849e-05	0.00107612	335.594	130.383	106.243	190.74	1.65935	0.29539	1.36396
COL4A4	collagen, type IV, alpha 4	229779_at	6.36981e-05	0.00168031	151.798	112.361	48.0912	104.083	1.65831	1.2243	0.434011
KIAA1539	KIAA1539	211433_x_at	4.99613e-05	0.00146569	91.7178	59.4945	29.14	60.1174	1.6542	1.02976	0.624445
TSPAN15	tetraspanin 15	218693_at	0.000624341	0.00680714	147.504	119.464	46.9524	104.64	1.65148	1.3473	0.304177
TMEM49	transmembrane protein 49	231697_s_at	0.0088839	0.0438904	800.924	616.169	255.143	557.412	1.65036	1.27202	0.378338
CD24	CD24 molecule	208651_x_at	0.00019942	0.00332477	4348.32	2082.17	1385.36	2605.29	1.65019	0.587824	1.06237
ND6	NADH dehydrogenase, subunit 6 (complex I)	1553575_at	0.00444369	0.0264983	2740.79	1405.51	873.828	1673.37	1.64917	0.685667	0.963502
SORL1	sortilin-related receptor, L(DLR class) A repeats-containing	203509_at	1.55491e-05	0.000738889	1016.97	476.115	324.281	605.789	1.64896	0.554065	1.0949
LOC554202	hypothetical LOC554202	1554097_a_at	0.000818919	0.00813317	194.063	153.501	61.8969	136.487	1.64858	1.31031	0.338271
PLEKHG3	pleckstrin homology domain containing, family G (with RhoGef domain) member 3	212823_s_at	0.0034647	0.0222135	136.047	45.4	43.4084	74.9518	1.64806	0.0647209	1.58334
THSD4	thrombospondin, type I, domain containing 4	222835_at	2.80524e-05	0.00105282	133.2	84.1159	42.5071	86.6078	1.64782	0.984673	0.663147
ECE1	endothelin converting enzyme 1	201750_s_at	8.30824e-06	0.000508967	392.657	297.11	125.522	271.763	1.64532	1.24305	0.402271
SOX9	SRY (sex determining region Y)-box 9	202935_s_at	0.00295607	0.0197577	18.4967	10.6693	5.92116	11.6957	1.64332	0.849512	0.793805
VCAN	versican	215646_s_at	1.43688e-05	0.000699068	4884.29	3823.01	1564.16	3423.82	1.64276	1.28932	0.353439
SEMA3A	sema domain, immunoglobulin domain (Ig), short basic domain, secreted, (semaphorin) 3A	206805_at	9.27339e-07	0.000169508	309.049	272.927	99.0926	227.023	1.64099	1.46166	0.179321
DDX58	DEAD (Asp-Glu-Ala-Asp) box polypeptide 58	218943_s_at	0.00435218	0.0260711	200.923	130.284	64.4493	131.886	1.64041	1.01542	0.624986
LIF	leukemia inhibitory factor (cholinergic differentiation factor)	205266_at	3.34834e-05	0.00116557	397.969	509.73	127.675	345.125	1.64018	1.99726	-0.357077
SP100	SP100 nuclear antigen	210218_s_at	0.000699982	0.00733607	272.622	138.203	87.5095	166.112	1.63939	0.659275	0.980116
AGPAT5	1-acylglycerol-3-phosphate O-acyltransferase 5 (lysophosphatidic acid acyltransferase, epsilon)	232007_at	0.000992147	0.00924761	175.004	98.0568	56.2069	109.756	1.63857	0.802872	0.835701
NA	NA	240557_at	0.000502192	0.00591378	25.885	15.887	8.31462	16.6956	1.63839	0.934127	0.704268
MAST4	microtubule associated serine/threonine kinase family member 4	225613_at	0.000278532	0.00406972	36.2557	27.2942	11.648	25.066	1.63813	1.22851	0.409615
SAT1	spermidine/spermine N1-acetyltransferase 1	203455_s_at	2.14565e-05	0.000897848	3410.67	3262.04	1099.46	2590.73	1.63326	1.56898	0.0642791
DSC2	desmocollin 2	204750_s_at	0.00448829	0.0266976	29.3227	22.2466	9.45349	20.3409	1.6331	1.23466	0.398433
GPRC5B	G protein-coupled receptor, family C, group 5, member B	203632_s_at	5.36548e-05	0.00152309	54.446	31.9435	17.5853	34.6583	1.63046	0.861156	0.769305
SP100	SP100 nuclear antigen	202864_s_at	1.95584e-05	0.000853181	700.629	415.601	226.485	447.572	1.62923	0.875783	0.753451
DDX60	DEAD (Asp-Glu-Ala-Asp) box polypeptide 60	218986_s_at	0.000772879	0.00784503	497.975	216.556	161.043	291.858	1.62862	0.427293	1.20133
MST1R	macrophage stimulating 1 receptor (c-met-related tyrosine kinase)	205455_at	0.000158987	0.00291675	178.508	130.589	57.734	122.277	1.6285	1.17754	0.450955
GPR39	G protein-coupled receptor 39	229105_at	6.59554e-05	0.00171041	425.943	229.389	138.029	264.454	1.62569	0.732821	0.892868
HSPG2	heparan sulfate proteoglycan 2	201655_s_at	0.000569598	0.00642438	496.511	374.567	160.961	344.013	1.62511	1.21851	0.406603
UCP2	uncoupling protein 2 (mitochondrial, proton carrier)	208997_s_at	6.55008e-05	0.00170449	445.009	289.566	144.281	292.952	1.62495	1.00501	0.619942
MUC1	mucin 1, cell surface associated	207847_s_at	0.0082457	0.0415543	582.626	415.444	188.901	395.657	1.62494	1.13702	0.487918
PTRF	polymerase I and transcript release factor	1557938_s_at	2.28897e-05	0.000934399	932.999	700.012	302.542	645.184	1.62474	1.21025	0.414496
NA	NA	227140_at	0.00644558	0.0345455	31.627	50.8128	10.2571	30.899	1.62453	2.30857	-0.684033
PTPRF	protein tyrosine phosphatase, receptor type, F	200637_s_at	0.00107986	0.00976354	321.307	206.689	104.281	210.759	1.62347	0.986984	0.63649
NA	NA	242787_at	0.00561446	0.0313141	24.5395	23.1225	7.96841	18.5435	1.62274	1.53693	0.0858115
PRIMA1	proline rich membrane anchor 1	230087_at	4.02216e-05	0.00129752	201.639	27.4233	65.4928	98.1851	1.62237	-1.25594	2.8783
GTSE1	G-2 and S-phase expressed 1	215942_s_at	0.00533417	0.0302489	41.3867	37.3049	13.4615	30.7177	1.62033	1.47053	0.1498
PFKP	phosphofructokinase, platelet	201037_at	5.52163e-06	0.000408013	5754.64	3414.91	1875.86	3681.8	1.61718	0.864298	0.75288
BHLHE40	basic helix-loop-helix family, member e40	201170_s_at	3.06124e-07	0.000103831	5998.11	3696.32	1955.98	3883.47	1.61662	0.9182	0.698417
AK3L1	adenylate kinase 3-like 1	204348_s_at	2.21799e-05	0.000918815	1612.39	631.066	526.189	923.216	1.61555	0.262209	1.35334
GPR153	G protein-coupled receptor 153	221902_at	0.000191495	0.00324786	83.8757	68.0621	27.3856	59.7745	1.61484	1.31344	0.301401
CENPE	centromere protein E, 312kDa	205046_at	0.00136136	0.0114644	49.2915	92.1879	16.0947	52.5247	1.61475	2.51799	-0.903239
EPHB2	EPH receptor B2	209589_s_at	0.000359457	0.00477187	62.3996	74.6854	20.3791	52.488	1.61445	1.87374	-0.259291
CD9	CD9 molecule	201005_at	1.02568e-07	6.86575e-05	1113.12	726.854	364.118	734.697	1.61213	0.99726	0.614872
NA	NA	1555846_a_at	0.000116038	0.00241763	182.704	56.6834	59.7894	99.7255	1.61154	-0.0769625	1.68851
KIF14	kinesin family member 14	236641_at	0.00168923	0.0133264	32.2832	47.7209	10.5669	30.1903	1.61123	2.17507	-0.563839
MAPT	microtubule-associated protein tau	225379_at	0.00993336	0.0476196	54.9283	31.7854	17.9824	34.8987	1.61096	0.821775	0.789186
TSPAN13	tetraspanin 13	217979_at	0.000121112	0.00248776	665.827	535.584	218.004	473.139	1.61079	1.29676	0.314034
LPCAT1	lysophosphatidylcholine acyltransferase 1	201818_at	0.000348937	0.00468455	725.254	247.08	238.035	403.456	1.60731	0.0538	1.55351
PTRF	polymerase I and transcript release factor	208789_at	1.11591e-05	0.000594832	1512.91	1099.97	497.622	1036.83	1.60421	1.14435	0.45986
LOC283267	hypothetical LOC283267	226793_at	0.000671395	0.00713915	143.97	72.2943	47.3649	87.8765	1.60388	0.610064	0.993817
PGK1	phosphoglycerate kinase 1	217383_at	7.64228e-08	6.38965e-05	127.125	93.5556	41.8833	87.5213	1.6018	1.15945	0.442352
TTK	TTK protein kinase	204822_at	0.0019761	0.0148748	174.503	192.253	57.534	141.43	1.60077	1.74052	-0.139754
PDGFC	platelet derived growth factor C	218718_at	1.19815e-06	0.000189808	6092.39	4033.92	2010.69	4045.67	1.59932	1.00449	0.594824
ST8SIA4	ST8 alpha-N-acetyl-neuraminide alpha-2,8-sialyltransferase 4	206925_at	0.00206856	0.0153507	20.3706	7.93981	6.72718	11.6792	1.59841	0.239102	1.35931
GAS2L3	growth arrest-specific 2 like 3	235709_at	0.000473233	0.0056749	1458.97	847.522	481.881	929.457	1.5982	0.814573	0.783625
FAM20C	family with sequence similarity 20, member C	226722_at	8.02609e-06	0.000499132	405.847	239.083	134.098	259.676	1.59765	0.834228	0.763425
GAD1	glutamate decarboxylase 1 (brain, 67kDa)	206670_s_at	0.00101468	0.00936273	84.3584	59.7458	27.8744	57.3262	1.59759	1.0999	0.497695
PGK1	phosphoglycerate kinase 1	217356_s_at	6.35762e-06	0.00044045	9134.99	7413.98	3018.96	6522.64	1.59735	1.2962	0.301154
CCDC99	coiled-coil domain containing 99	221685_s_at	4.91012e-05	0.00145273	1295.46	1634.55	428.32	1119.44	1.5967	1.93214	-0.335437
CKAP2L	cytoskeleton associated protein 2-like	229610_at	0.000132214	0.00262487	66.4554	114.345	21.9963	67.599	1.59512	2.37806	-0.782936
TRNP1	TMF1-regulated nuclear protein 1	227862_at	1.13068e-05	0.000599873	1514.28	1328.8	501.397	1114.83	1.59461	1.4061	0.188503
EFNA5	ephrin-A5	214036_at	0.00012351	0.00252096	80.8894	32.2878	26.788	46.655	1.59437	0.269404	1.32496
CD24	CD24 molecule	216379_x_at	2.42058e-05	0.000968855	12416.8	6765.32	4113.2	7765.12	1.59396	0.717896	0.876068
SEMA6A	sema domain, transmembrane domain (TM), and cytoplasmic domain, (semaphorin) 6A	225660_at	0.000696905	0.00731914	23.9933	30.3074	7.94944	20.75	1.5937	1.93074	-0.337039
FAM83D	family with sequence similarity 83, member D	225687_at	0.000331504	0.00455594	183.034	383.829	60.6787	209.18	1.59285	2.6612	-1.06835
GLT8D4	glycosyltransferase 8 domain containing 4	235371_at	0.000550477	0.00628499	221.746	94.0636	73.5141	129.775	1.59281	0.355615	1.2372
PTRF	polymerase I and transcript release factor	208790_s_at	2.30582e-05	0.000936342	393.143	265.598	130.525	263.089	1.59072	1.02491	0.565812
IFIT3	interferon-induced protein with tetratricopeptide repeats 3	204747_at	5.88507e-05	0.00160741	221.253	114.25	73.4591	136.321	1.59069	0.637179	0.953506
LGALS3BP	lectin, galactoside-binding, soluble, 3 binding protein	200923_at	7.48274e-07	0.000159368	3136.84	1853.13	1041.52	2010.5	1.59062	0.831274	0.759347
EPSTI1	epithelial stromal interaction 1 (breast)	235276_at	0.000334043	0.00457854	25.8265	9.9414	8.57983	14.7826	1.58983	0.212499	1.37733
FGD6	FYVE, RhoGEF and PH domain containing 6	1555137_a_at	0.000138124	0.00268452	92.5871	143.502	30.7626	88.9505	1.58963	2.22182	-0.632185
FLNB	filamin B, beta (actin binding protein 278)	208613_s_at	0.000165172	0.00298533	805.543	472.866	267.666	515.358	1.58953	0.820998	0.768529
TNFRSF19	tumor necrosis factor receptor superfamily, member 19	227812_at	0.0011977	0.0104756	20.6755	17.5696	6.8718	15.039	1.58916	1.35432	0.234838
RPS6KA5	ribosomal protein S6 kinase, 90kDa, polypeptide 5	204635_at	0.0084551	0.0423214	31.3809	24.9066	10.4382	22.2419	1.58801	1.25465	0.333358
EHD2	EH-domain containing 2	45297_at	0.00013801	0.00268452	495.416	322.651	164.833	327.633	1.58764	0.968972	0.618664
PDGFRL	platelet-derived growth factor receptor-like	205226_at	9.87534e-07	0.000173466	716.865	484.426	238.574	479.955	1.58727	1.02184	0.565427
C13orf15	chromosome 13 open reading frame 15	218723_s_at	0.00310898	0.0204826	16.2232	5.69434	5.40164	9.1064	1.58659	0.0761294	1.51046
LOC730102	hypothetical protein LOC730102	241607_at	0.000234771	0.00366672	20.2813	12.9699	6.76512	13.3388	1.58397	0.938983	0.644983
PLAT	plasminogen activator, tissue	201860_s_at	0.00771885	0.0396156	66.5412	29.5849	22.2011	39.4424	1.58362	0.414232	1.16939
EPSTI1	epithelial stromal interaction 1 (breast)	227609_at	2.07658e-05	0.000879328	257.684	125.983	86.0423	156.57	1.58248	0.550116	1.03237
CD44	CD44 molecule (Indian blood group)	210916_s_at	0.000710971	0.00741503	663.094	698.71	221.413	527.739	1.58247	1.65795	-0.0754799
SLC29A1	solute carrier family 29 (nucleoside transporters), member 1	201802_at	0.000858218	0.00838331	40.0906	16.9579	13.3887	23.4791	1.58224	0.340936	1.24131
SEPW1	selenoprotein W, 1	1555851_s_at	4.01091e-06	0.000348447	872.982	679.928	291.546	614.819	1.58223	1.22166	0.360569
TBC1D19	TBC1 domain family, member 19	220260_at	5.68138e-06	0.000413723	79.9086	73.8795	26.6924	60.1601	1.58192	1.46875	0.113176
CALB1	calbindin 1, 28kDa	205626_s_at	1.82303e-07	8.39879e-05	11693.1	8824.87	3906.52	8141.48	1.5817	1.17569	0.406004
ARL4C	ADP-ribosylation factor-like 4C	202206_at	0.00012073	0.00248333	906.845	827.387	303.103	679.112	1.58105	1.44876	0.132293
SP100	SP100 nuclear antigen	202863_at	0.000149052	0.0028168	543.074	380.027	181.789	368.296	1.57889	1.06384	0.515047
ANKZF1	ankyrin repeat and zinc finger domain containing 1	218274_s_at	8.49421e-05	0.00197427	228.688	75.2815	76.5616	126.844	1.57869	-0.024326	1.60301
TGM2	transglutaminase 2 (C polypeptide, protein-glutamine-gamma-glutamyltransferase)	211573_x_at	0.00115281	0.0101876	82.938	63.3499	27.7831	58.0236	1.57783	1.18914	0.38869
PRSS23	protease, serine, 23	229441_at	0.000418174	0.00523866	19.3004	13.9034	6.49207	13.232	1.57188	1.09869	0.473187
ANKRD28	ankyrin repeat domain 28	213035_at	0.00290575	0.0194936	63.7949	39.4865	21.4602	41.5805	1.57178	0.879698	0.692082
NA	NA	238717_at	0.00313024	0.0205717	70.6025	42.8201	23.7757	45.7328	1.57023	0.848801	0.72143
ERO1L	ERO1-like (S. cerevisiae)	218498_s_at	2.19584e-06	0.00025979	466.864	262.423	157.242	295.51	1.57002	0.738911	0.831108
NA	NA	222288_at	0.000267923	0.00397257	109.226	31.8128	36.7913	59.2766	1.56988	-0.209757	1.77964
MKI67	antigen identified by monoclonal antibody Ki-67	212023_s_at	0.000363867	0.00481061	37.7838	64.2996	12.7344	38.2726	1.56903	2.33607	-0.767041
PHLDB2	pleckstrin homology-like domain, family B, member 2	225688_s_at	2.30368e-06	0.000263913	536.522	758.169	180.916	491.869	1.56832	2.0672	-0.498884
ITGB6	integrin, beta 6	226535_at	0.000772262	0.00784406	557.968	396.454	188.424	380.948	1.5662	1.07317	0.493031
FAS	Fas (TNF receptor superfamily, member 6)	204781_s_at	0.000728148	0.00754537	34.3827	19.8981	11.6151	21.9653	1.56568	0.776626	0.789052
OSBPL3	oxysterol binding protein-like 3	209627_s_at	0.000539111	0.0062073	49.0136	37.385	16.5591	34.3192	1.56556	1.17483	0.390723
ATG16L2	ATG16 autophagy related 16-like 2 (S. cerevisiae)	225883_at	0.00277411	0.0188598	37.952	25.7971	12.8356	25.5283	1.56403	1.00706	0.556968
SEC16B	SEC16 homolog B (S. cerevisiae)	228150_at	0.00715173	0.0373936	28.97	12.14	9.7992	16.9697	1.56382	0.309028	1.2548
MFAP5	microfibrillar associated protein 5	213765_at	0.00312686	0.0205636	606.467	429.788	205.238	413.831	1.56313	1.06633	0.496806
TM4SF1	transmembrane 4 L six family member 1	215034_s_at	0.000164519	0.00297973	1324.8	749.047	448.766	840.871	1.56174	0.739092	0.822646
RAD54B	RAD54 homolog B (S. cerevisiae)	219494_at	1.00585e-05	0.000571953	245.072	87.9076	83.0858	138.689	1.56053	0.0813858	1.47915
PRR16	proline rich 16	220014_at	0.000576271	0.00646572	17.507	15.5793	5.93995	13.0088	1.55941	1.39111	0.1683
NA	NA	228914_at	0.00168333	0.0133021	189.472	74.7879	64.394	109.551	1.55698	0.215877	1.34111
PRIC285	peroxisomal proliferator-activated receptor A interacting complex 285	228230_at	0.000403754	0.00512948	43.7593	29.3209	14.9038	29.328	1.55392	0.976253	0.577662
GM2A	GM2 ganglioside activator	35820_at	0.000297391	0.00424768	183.475	99.9086	62.5771	115.32	1.55187	0.674972	0.876902
CA12	carbonic anhydrase XII	204508_s_at	0.000298167	0.00425614	1971.74	811.41	672.787	1151.98	1.55125	0.27028	1.28097
PAK3	p21 protein (Cdc42/Rac)-activated kinase 3	214607_at	0.000772694	0.00784492	35.3761	20.6838	12.075	22.7116	1.55076	0.776484	0.774273
ZNF581	zinc finger protein 581	223389_s_at	0.000438759	0.00540653	326.705	162.214	111.546	200.155	1.55035	0.540264	1.01009
CD24	CD24 molecule	209771_x_at	2.07338e-05	0.000879296	12462.8	6775.69	4257.51	7832.01	1.54955	0.670357	0.879192
MAST4	microtubule associated serine/threonine kinase family member 4	225611_at	0.000184969	0.00318626	21.7841	27.8529	7.4495	19.0288	1.54806	1.90261	-0.354553
CD44	CD44 molecule (Indian blood group)	204489_s_at	5.37059e-05	0.00152309	1635.82	1527.44	559.869	1241.04	1.54685	1.44795	0.0988997
SYNE2	spectrin repeat containing, nuclear envelope 2	202761_s_at	4.04891e-05	0.00129925	745.759	296.68	255.398	432.612	1.54596	0.21616	1.3298
RRAS	related RAS viral (r-ras) oncogene homolog	212647_at	2.83026e-05	0.00105507	573.756	478.298	196.664	416.24	1.54471	1.28218	0.262527
GAS2L3	growth arrest-specific 2 like 3	238756_at	4.54584e-07	0.000125753	2236.38	1587.01	767.674	1530.35	1.5426	1.04775	0.494852
KISS1R	KISS1 receptor	242517_at	0.00108039	0.00976354	14.3494	7.42603	4.92624	8.90056	1.54243	0.592104	0.950329
SEMA3B	sema domain, immunoglobulin domain (Ig), short basic domain, secreted, (semaphorin) 3B	203071_at	0.00128864	0.0110358	150.372	119.715	51.6678	107.252	1.54119	1.21227	0.328922
SORBS2	sorbin and SH3 domain containing 2	204288_s_at	0.000348785	0.00468391	91.6915	27.4318	31.5073	50.2102	1.5411	-0.199839	1.74094
IGSF8	immunoglobulin superfamily, member 8	225025_at	3.8055e-06	0.000339555	34.3888	19.7975	11.8175	22.0012	1.54101	0.744391	0.796621
ITGB5	integrin, beta 5	201124_at	2.94326e-05	0.00107612	88.9764	53.1169	30.6107	57.568	1.53939	0.795135	0.74425
HMMR	hyaluronan-mediated motility receptor (RHAMM)	207165_at	0.000465419	0.00561624	336.242	330.009	115.7	260.65	1.53911	1.51212	0.0269908
VCAN	versican	204620_s_at	1.25002e-05	0.000637709	6064.29	5041.83	2088.74	4398.29	1.5377	1.27131	0.266392
TRIM21	tripartite motif-containing 21	204804_at	0.00014813	0.00280962	62.1545	26.9046	21.4137	36.8243	1.53732	0.329316	1.20801
SLC44A3	solute carrier family 44, member 3	228221_at	0.00222337	0.0161413	103.522	71.7156	35.6829	70.3069	1.53663	1.00705	0.52958
PCSK6	proprotein convertase subtilisin/kexin type 6	207414_s_at	5.01312e-05	0.00146782	129.863	102.903	44.784	92.5168	1.53593	1.20023	0.3357
LRRFIP1	leucine rich repeat (in FLII) interacting protein 1	223492_s_at	3.12973e-05	0.00111439	684.467	558.981	236.081	493.177	1.5357	1.24352	0.292183
RTKN	rhotekin	225150_s_at	0.00128557	0.0110158	54.9226	38.4119	18.9493	37.4279	1.53525	1.01941	0.515847
NA	NA	233713_at	0.00164546	0.0130955	16.2616	6.30596	5.61187	9.39316	1.53492	0.168233	1.36669
MKI67	antigen identified by monoclonal antibody Ki-67	212020_s_at	0.00185505	0.0142414	56.3507	84.8609	19.4584	53.5567	1.53404	2.12471	-0.590667
GLIPR1	GLI pathogenesis-related 1	226136_at	0.00900047	0.0442693	17.6333	12.109	6.09117	11.9445	1.53351	0.991285	0.542227
HJURP	Holliday junction recognition protein	218726_at	0.000252273	0.00383368	182.735	237.062	63.2371	161.011	1.53091	1.90642	-0.375508
PTPRE	protein tyrosine phosphatase, receptor type, E	221840_at	0.000592941	0.00659131	70.9933	61.6414	24.5819	52.4055	1.53009	1.32631	0.203782
KIFC1	kinesin family member C1	209680_s_at	0.000658559	0.00704747	99.181	138.789	34.3561	90.7755	1.5295	2.01426	-0.484762
TNFAIP8	tumor necrosis factor, alpha-induced protein 8	208296_x_at	5.82481e-06	0.000418099	274.458	157.317	95.1227	175.633	1.52873	0.725812	0.802913
ANKRD36	ankyrin repeat domain 36	214723_x_at	0.000620011	0.00677957	32.3685	12.5828	11.2265	18.7259	1.52769	0.164548	1.36314
MSLN	mesothelin	204885_s_at	0.00410616	0.0251204	182.763	104.534	63.4141	116.904	1.52709	0.7211	0.805995
PITPNC1	phosphatidylinositol transfer protein, cytoplasmic 1	219155_at	0.00064658	0.00696385	83.9829	111.273	29.1536	74.8032	1.52642	1.93236	-0.405939
CSRP2	cysteine and glycine-rich protein 2	211126_s_at	0.0026647	0.018309	189.031	111.535	65.6337	122.067	1.52611	0.764988	0.761126
HAS3	hyaluronan synthase 3	223541_at	0.00306161	0.0202771	94.7151	96.9225	32.898	74.8452	1.5256	1.55883	-0.0332373
CDC2	cell division cycle 2, G1 to S and G2 to M	203213_at	0.000230238	0.00362701	711.237	766.799	247.044	575.027	1.52556	1.63408	-0.108517
TMEM173	transmembrane protein 173	224916_at	1.23101e-06	0.000190012	376.103	219.884	130.674	242.22	1.52515	0.750764	0.774388
SPRY1	sprouty homolog 1, antagonist of FGF signaling (Drosophila)	212558_at	0.000128158	0.00256936	198.14	127.433	68.8505	131.475	1.52498	0.888205	0.636773
SMURF2	SMAD specific E3 ubiquitin protein ligase 2	232020_at	0.000342184	0.00463107	143.617	100.841	50.0062	98.1547	1.52205	1.0119	0.510148
SLCO1B3	solute carrier organic anion transporter family, member 1B3	206354_at	3.17142e-06	0.000309258	635.032	428.239	221.256	428.176	1.52111	0.952697	0.568412
NA	NA	242509_at	0.00265242	0.0182608	14.2681	5.21251	4.97636	8.15231	1.51963	0.0668878	1.45274
HS3ST1	heparan sulfate (glucosamine) 3-O-sulfotransferase 1	205466_s_at	0.002192	0.0159797	84.6301	59.6921	29.5179	57.9467	1.51958	1.01595	0.503632
NRM	nurim (nuclear envelope membrane protein)	225592_at	2.36429e-07	9.20218e-05	301.101	173.648	105.103	193.284	1.51845	0.72436	0.794088
DSC2	desmocollin 2	226817_at	2.89599e-05	0.00106795	345.721	274.336	120.774	246.944	1.51729	1.18363	0.333662
CSRP2	cysteine and glycine-rich protein 2	207030_s_at	0.000767131	0.00782186	312.931	176.428	109.362	199.574	1.51674	0.689968	0.826769
CDK6	cyclin-dependent kinase 6	224851_at	0.000771558	0.00784044	196.156	116.698	68.5802	127.145	1.51614	0.76692	0.749218
CEP152	centrosomal protein 152kDa	239413_at	0.00023643	0.00368216	65.4323	45.1084	22.8949	44.4785	1.51497	0.978367	0.536607
RPL5	ribosomal protein L5	213689_x_at	7.45687e-05	0.00183772	81.0512	48.6597	28.4016	52.7042	1.51286	0.776755	0.736107
PNMA2	paraneoplastic antigen MA2	209598_at	2.74084e-05	0.00104105	395.227	168.615	138.584	234.142	1.51191	0.282968	1.22895
PTTG1	pituitary tumor-transforming 1	203554_x_at	9.01491e-05	0.00204738	817.811	826.1	286.854	643.588	1.51145	1.526	-0.014549
VSIG1	V-set and immunoglobulin domain containing 1	243764_at	0.00178312	0.0138493	20.0801	12.7344	7.05047	13.2883	1.50998	0.852934	0.657041
SNAI2	snail homolog 2 (Drosophila)	213139_at	2.18834e-05	0.000909771	421.052	529.054	147.882	365.996	1.50955	1.83897	-0.329419
VEGFA	vascular endothelial growth factor A	210513_s_at	0.000174954	0.00307565	2096.84	1006.98	736.987	1280.27	1.50851	0.45033	1.05818
TGFB1	transforming growth factor, beta 1	203085_s_at	1.60709e-05	0.000753465	487.68	412.196	171.506	357.127	1.50767	1.26507	0.242604
GM2A	GM2 ganglioside activator	212737_at	2.67353e-05	0.00102468	339.556	185.945	119.47	214.99	1.50701	0.638229	0.868777
CTSB	cathepsin B	213274_s_at	2.76557e-06	0.000288367	699.815	385.949	246.336	444.033	1.50635	0.64778	0.858566
ARTN	artemin	210237_at	4.56113e-05	0.00139614	53.7075	30.6942	18.9166	34.4394	1.50547	0.698312	0.807158
FKBP7	FK506 binding protein 7	224002_s_at	0.000345036	0.00465385	243.221	159.41	85.7161	162.782	1.50463	0.895101	0.609532
BNIP3L	BCL2/adenovirus E1B 19kDa interacting protein 3-like	221478_at	5.31541e-06	0.000397985	5698.74	2321.87	2008.36	3342.99	1.50463	0.209271	1.29536
LEPREL1	leprecan-like 1	218717_s_at	2.04887e-05	0.000876147	572.55	485.088	201.953	419.864	1.50338	1.26423	0.239155
DKK3	dickkopf homolog 3 (Xenopus laevis)	230508_at	2.10223e-05	0.000886214	69.2079	56.3105	24.4455	49.988	1.50137	1.20384	0.297534
KIF14	kinesin family member 14	206364_at	0.000997424	0.00928327	133.574	208.488	47.2482	129.77	1.49931	2.14164	-0.642329
ARL6IP6	ADP-ribosylation-like factor 6 interacting protein 6	225707_at	1.06823e-05	0.000585095	1480.53	886.351	524.635	963.837	1.49672	0.756564	0.74016
NA	NA	244042_x_at	0.000896158	0.00862332	21.7209	6.5843	7.69706	12.0008	1.49671	-0.225277	1.72199
FBLN1	fibulin 1	202994_s_at	0.000553677	0.00630525	210.06	157.85	74.4682	147.459	1.4961	1.08386	0.412244
SLC27A1	solute carrier family 27 (fatty acid transporter), member 1	226728_at	4.38018e-05	0.00136759	97.8628	63.6771	34.6988	65.4129	1.49588	0.875891	0.619985
NA	NA	211106_at	0.00158381	0.01276	29.7706	16.0077	10.5721	18.7835	1.49362	0.598501	0.895122
MFAP5	microfibrillar associated protein 5	213764_s_at	0.0011187	0.0100016	910.76	596.069	323.456	610.095	1.4935	0.881911	0.611592
C22:CTA-250D10.9	transmembrane protein 46-like	244467_at	0.00931837	0.0453588	16.7544	8.40918	5.95049	10.3714	1.49346	0.498957	0.994507
FAM174B	family with sequence similarity 174, member B	51158_at	0.000243343	0.00375212	68.3509	45.334	24.2781	45.9877	1.4933	0.900937	0.592367
AHNAK	AHNAK nucleoprotein	211986_at	0.000124564	0.00253419	1658.91	1079.73	589.348	1109.33	1.49304	0.87348	0.619563
LPCAT2	lysophosphatidylcholine acyltransferase 2	227889_at	0.00307403	0.0203236	82.3775	40.5628	29.2681	50.7361	1.49292	0.47083	1.02209
ARHGAP18	Rho GTPase activating protein 18	225171_at	8.15561e-05	0.00194309	485.096	237.759	172.442	298.432	1.49216	0.46339	1.02877
NA	NA	226826_at	4.12084e-05	0.00131495	189.157	113.051	67.2511	123.153	1.49195	0.749339	0.742612
RORA	RAR-related orphan receptor A	210426_x_at	0.0105244	0.0497033	18.3526	7.98726	6.52617	10.9553	1.49167	0.291464	1.20021
NA	NA	221127_s_at	0.0011696	0.0102876	130.429	87.2082	46.3924	88.01	1.49131	0.910575	0.580735
PLXNA3	plexin A3	203623_at	0.000224194	0.00355809	68.5383	41.1904	24.3797	44.7028	1.49123	0.756626	0.734604
NA	NA	230175_s_at	0.000668973	0.00712346	571.015	550.72	203.21	441.648	1.49056	1.43835	0.0522089
FRMD3	FERM domain containing 3	230645_at	0.00218976	0.0159718	131.133	69.8436	46.7008	82.559	1.48951	0.580679	0.908827
CTSB	cathepsin B	227961_at	5.39284e-06	0.000400463	1534.42	827.365	547.374	969.721	1.4871	0.595997	0.891101
C16orf73	chromosome 16 open reading frame 73	237265_at	0.00157182	0.012698	37.09	26.3019	13.2475	25.5464	1.48531	0.989449	0.495866
AXL	AXL receptor tyrosine kinase	202685_s_at	0.00185815	0.0142497	106.783	63.296	38.1482	69.4091	1.485	0.730499	0.754498
CD151	CD151 molecule (Raph blood group)	204306_s_at	4.08142e-05	0.00130782	1686.8	1340.94	602.686	1210.14	1.48481	1.15377	0.331048
NA	NA	229319_at	0.00128175	0.0109935	49.4334	23.703	17.6798	30.2721	1.48339	0.422968	1.06042
TMTC2	transmembrane and tetratricopeptide repeat containing 2	235775_at	4.16639e-06	0.000353587	136.573	56.4477	48.8605	80.627	1.48293	0.208246	1.27468
GPM6B	glycoprotein M6B	209167_at	5.54513e-05	0.00155212	24.7818	21.2633	8.87065	18.3053	1.48217	1.26125	0.220918
ARHGEF6	Rac/Cdc42 guanine nucleotide exchange factor (GEF) 6	209539_at	0.00100172	0.0093027	174.998	120.491	62.6747	119.388	1.48138	0.942966	0.538418
EMP2	epithelial membrane protein 2	225078_at	0.0017174	0.0134968	54.8633	30.8727	19.6546	35.1302	1.48098	0.651466	0.829509
ACTA2	actin, alpha 2, smooth muscle, aorta	200974_at	0.000759511	0.00775908	41.1763	27.6256	14.7524	27.8515	1.48086	0.905053	0.575808
SEPW1	selenoprotein W, 1	201194_at	5.26992e-05	0.00151068	806.445	633.919	288.971	576.445	1.48065	1.13337	0.347278
LTBP1	latent transforming growth factor beta binding protein 1	202729_s_at	0.000160216	0.00293009	521.423	374.658	187.037	361.039	1.47913	1.00225	0.476879
UNC13D	unc-13 homolog D (C. elegans)	228352_at	0.00409873	0.0250954	14.1951	9.9107	5.09227	9.73268	1.47901	0.960678	0.518332
FXYD2	FXYD domain containing ion transport regulator 2	205674_x_at	0.00026914	0.00398276	40.87	38.2778	14.6838	31.2772	1.47682	1.38228	0.094536
ITGB3	integrin, beta 3 (platelet glycoprotein IIIa, antigen CD61)	204628_s_at	0.00471205	0.0276291	99.1202	72.7251	35.6148	69.1534	1.4767	1.02998	0.446726
ARSK	arylsulfatase family, member K	239147_at	0.000111732	0.00236059	146.001	61.5968	52.4825	86.6933	1.47607	0.231019	1.24505
VWA1	von Willebrand factor A domain containing 1	218731_s_at	0.000805784	0.00804697	37.6741	26.6179	13.5452	25.9457	1.4758	0.974619	0.501178
RIPK4	receptor-interacting serine-threonine kinase 4	221215_s_at	5.83027e-05	0.00159825	1147.04	439.68	412.499	666.407	1.47546	0.0920627	1.3834
COL18A1	collagen, type XVIII, alpha 1	209081_s_at	0.000224497	0.00355892	2944.29	2003.58	1060.25	2002.71	1.47352	0.918177	0.55534
ECSCR	endothelial cell-specific chemotaxis regulator	227780_s_at	0.00559721	0.0312603	13.4701	11.1601	4.85128	9.82715	1.47332	1.20192	0.271405
FAM115A	family with sequence similarity 115, member A	212979_s_at	0.000883002	0.00854041	68.0831	31.6422	24.5325	41.4193	1.4726	0.367156	1.10545
LOC283070	hypothetical protein LOC283070	226959_at	0.00129224	0.0110499	97.9593	41.2028	35.3031	58.1551	1.47239	0.222945	1.24944
MREG	melanoregulin	219648_at	8.92251e-07	0.000168782	824.273	1194.07	297.202	771.847	1.47168	2.00637	-0.534689
TNFAIP8	tumor necrosis factor, alpha-induced protein 8	210260_s_at	1.33106e-05	0.000662698	377.713	227.826	136.207	247.249	1.47149	0.742135	0.729359
ITGA3	integrin, alpha 3 (antigen CD49C, alpha 3 subunit of VLA-3 receptor)	201474_s_at	2.70407e-05	0.00103375	2782.43	2278.81	1003.98	2021.74	1.47062	1.18255	0.288066
FAM114A1	family with sequence similarity 114, member A1	213455_at	2.67042e-07	9.96419e-05	830.481	445.059	299.93	525.157	1.46932	0.569372	0.899951
RAB20	RAB20, member RAS oncogene family	219622_at	0.00020631	0.00339085	159.659	65.7114	57.6614	94.344	1.46932	0.188537	1.28078
PTPRF	protein tyrosine phosphatase, receptor type, F	200636_s_at	0.000174873	0.00307565	1982.99	1280.82	716.241	1326.68	1.46916	0.83855	0.630608
COL13A1	collagen, type XIII, alpha 1	211343_s_at	0.00194005	0.0146842	16.3579	8.20071	5.93638	10.165	1.46233	0.466164	0.996168
ESPL1	extra spindle pole bodies homolog 1 (S. cerevisiae)	38158_at	0.000109603	0.00233419	75.8656	75.5349	27.5537	59.6514	1.4612	1.4549	0.00630272
NA	NA	214101_s_at	0.00208077	0.0154044	500.892	235.298	181.985	306.058	1.46068	0.370675	1.09001
PLLP	plasma membrane proteolipid (plasmolipin)	204519_s_at	1.59781e-05	0.00075058	55.6243	41.3863	20.2172	39.0759	1.46013	1.03357	0.426564
NA	NA	229041_s_at	0.00834311	0.0419422	49.6216	21.8717	18.0605	29.8513	1.45814	0.276233	1.1819
GPR161	G protein-coupled receptor 161	235961_at	0.0066709	0.0354836	17.9407	9.98899	6.5437	11.4911	1.45506	0.610232	0.844825
FAM26F	family with sequence similarity 26, member F	229390_at	0.00328327	0.0213045	20.3571	9.65593	7.42842	12.4805	1.45441	0.37836	1.07605
MT1G	metallothionein 1G	204745_x_at	0.00187986	0.0143563	537.859	305.578	196.815	346.751	1.45039	0.6347	0.81569
DLGAP5	discs, large (Drosophila) homolog-associated protein 5	203764_at	9.58755e-05	0.00213131	335.827	504.088	122.909	320.941	1.45012	2.03608	-0.585958
ADORA2B	adenosine A2b receptor	205891_at	0.00253279	0.0176853	106.582	66.0053	39.0088	70.532	1.45009	0.75878	0.691307
NUF2	NUF2, NDC80 kinetochore complex component, homolog (S. cerevisiae)	223381_at	0.000489044	0.00580302	117.691	145.655	43.0885	102.145	1.44963	1.75718	-0.307545
PLAC2	placenta-specific 2 (non-protein coding)	229385_s_at	0.00202336	0.0151196	16.7909	6.57353	6.14947	9.83798	1.44915	0.096208	1.35294
CCDC80	coiled-coil domain containing 80	225242_s_at	0.00409213	0.0250822	25.6125	16.6531	9.38809	17.2179	1.44795	0.826891	0.621055
STC2	stanniocalcin 2	203438_at	0.0086753	0.0431509	1524.75	744.451	558.928	942.708	1.44784	0.413515	1.03432
CD44	CD44 molecule (Indian blood group)	217523_at	0.00514171	0.0294336	32.1888	22.5289	11.8035	22.1737	1.44734	0.932559	0.514782
IGFBP6	insulin-like growth factor binding protein 6	203851_at	4.42232e-07	0.000124789	3489.98	2968.18	1280.18	2579.44	1.44688	1.21324	0.233643
COL6A1	collagen, type VI, alpha 1	212938_at	0.00810517	0.0410431	57.0051	33.8011	20.9203	37.2422	1.44619	0.692166	0.754022
HOOK2	hook homolog 2 (Drosophila)	218780_at	3.19366e-05	0.00112825	295.056	215.382	108.293	206.243	1.44605	0.991961	0.454092
NA	NA	239842_x_at	0.000487465	0.0057963	24.0877	8.87644	8.8524	13.9389	1.44416	0.00391276	1.44025
MET	met proto-oncogene (hepatocyte growth factor receptor)	203510_at	7.92017e-06	0.000495933	2785.69	1917.2	1023.89	1908.92	1.44398	0.904945	0.539032
NDRG4	NDRG family member 4	209159_s_at	0.00176849	0.013758	26.3336	10.7586	9.68274	15.5916	1.44342	0.152001	1.29142
NA	NA	238824_at	0.00263125	0.0181455	86.1647	40.5103	31.6867	52.7872	1.44322	0.354415	1.08881
CAMK1D	calcium/calmodulin-dependent protein kinase ID	235626_at	1.81981e-05	0.000812688	132.978	74.7205	48.9318	85.5434	1.44234	0.610732	0.83161
CD59	CD59 molecule, complement regulatory protein	200983_x_at	0.000152398	0.00285621	3973.55	3395.08	1462.49	2943.71	1.442	1.21502	0.22698
OSBPL3	oxysterol binding protein-like 3	209626_s_at	0.000964138	0.00906872	83.858	81.1718	30.8724	65.3007	1.44163	1.39466	0.0469696
SEMA3A	sema domain, immunoglobulin domain (Ig), short basic domain, secreted, (semaphorin) 3A	244163_at	0.000438307	0.00540391	121.449	101.911	44.7803	89.3801	1.43941	1.18638	0.253035
PGM2L1	phosphoglucomutase 2-like 1	238417_at	0.000634413	0.0068793	116.322	86.3772	42.903	81.8672	1.43897	1.00957	0.429396
GPI	glucose phosphate isomerase	208308_s_at	1.68869e-05	0.000775073	3622.1	2716.37	1337.22	2558.56	1.43759	1.02245	0.415145
PRAME	preferentially expressed antigen in melanoma	204086_at	7.911e-07	0.000162328	653.122	329.889	241.143	408.052	1.43746	0.45209	0.985372
IGF1R	insulin-like growth factor 1 receptor	203628_at	0.00358666	0.0227659	275.544	110.636	101.75	162.643	1.43726	0.120796	1.31646
AGPAT4	1-acylglycerol-3-phosphate O-acyltransferase 4 (lysophosphatidic acid acyltransferase, delta)	228667_at	8.43539e-05	0.00196739	125.217	111.343	46.2854	94.2818	1.4358	1.26639	0.16941
FAM176A	family with sequence similarity 176, member A	227828_s_at	0.000685877	0.00723979	185.739	181.928	68.7438	145.47	1.43397	1.40407	0.0299077
C14orf28	chromosome 14 open reading frame 28	235369_at	0.00434249	0.0260422	68.2226	48.2092	25.2638	47.2319	1.43318	0.932236	0.500941
RBMS2	RNA binding motif, single stranded interacting protein 2	225776_at	0.000361972	0.00479258	161.579	70.6841	59.8574	97.3735	1.43264	0.239856	1.19278
MLLT3	myeloid/lymphoid or mixed-lineage leukemia (trithorax homolog, Drosophila); translocated to, 3	204917_s_at	0.00223168	0.0161782	25.3182	16.3666	9.38351	17.0228	1.43197	0.802556	0.629418
NA	NA	241435_at	0.000667738	0.00711198	23.8533	20.6181	8.85458	17.7753	1.4297	1.21941	0.210283
PCSK5	proprotein convertase subtilisin/kexin type 5	213652_at	1.20343e-05	0.000623225	433.802	295.737	161.04	296.86	1.42962	0.876899	0.552721
D4S234E	DNA segment on chromosome 4 (unique) 234 expressed sequence	209570_s_at	0.00674837	0.0358028	80.8547	66.251	30.0203	59.042	1.42939	1.142	0.28739
NA	NA	241936_x_at	0.00222217	0.0161378	17.5029	5.97873	6.50013	9.99392	1.42905	-0.120629	1.54968
FZD8	frizzled homolog 8 (Drosophila)	216587_s_at	0.000266985	0.00396555	25.783	12.7882	9.57878	16.05	1.42851	0.416896	1.01161
SYDE1	synapse defective 1, Rho GTPase, homolog 1 (C. elegans)	212962_at	0.00265604	0.0182773	42.0354	23.3198	15.6299	26.995	1.42729	0.577241	0.85005
ENO1	enolase 1, (alpha)	240258_at	0.000263673	0.0039341	111.544	39.8623	41.4872	64.2978	1.42687	-0.0576438	1.48451
NEK2	NIMA (never in mitosis gene a)-related kinase 2	204641_at	0.000215496	0.00347728	136.022	163.858	50.6	116.826	1.42662	1.69523	-0.268609
DIXDC1	DIX domain containing 1	214724_at	0.00541448	0.0305948	179.877	77.1367	66.9489	107.988	1.42588	0.204357	1.22152
PPP1R3B	protein phosphatase 1, regulatory (inhibitor) subunit 3B	222662_at	0.000131909	0.00262129	1847.69	1063.71	688.217	1199.87	1.42479	0.628168	0.796621
DEPDC7	DEP domain containing 7	228293_at	0.00150193	0.0123048	138.581	123.947	51.6667	104.732	1.42343	1.26242	0.161007
KDELC1	KDEL (Lys-Asp-Glu-Leu) containing 1	219479_at	0.000276206	0.00404621	335.916	243.018	125.25	234.728	1.42329	0.956251	0.467042
ZNF532	zinc finger protein 532	220617_s_at	8.15569e-05	0.00194309	165.101	76.3347	61.5596	100.998	1.42329	0.310356	1.11293
CTHRC1	collagen triple helix repeat containing 1	225681_at	3.63157e-05	0.00122086	2229.1	1253.82	831.41	1438.11	1.42283	0.592705	0.830127
DKK3	dickkopf homolog 3 (Xenopus laevis)	214247_s_at	2.28315e-06	0.000263913	3104.68	2125.15	1157.99	2129.27	1.42282	0.875939	0.546884
FRMD3	FERM domain containing 3	242600_at	0.000202976	0.00336053	26.7192	12.7113	9.97229	16.4676	1.42188	0.350111	1.07177
PRKCDBP	protein kinase C, delta binding protein	213010_at	0.000149172	0.0028168	739.097	606.596	275.855	540.516	1.42186	1.13683	0.285028
CD47	CD47 molecule	242974_at	0.00675062	0.035804	39.3889	24.042	14.7125	26.0478	1.42075	0.708515	0.712235
PTPRF	protein tyrosine phosphatase, receptor type, F	200635_s_at	0.00565521	0.0314714	463.678	260.483	173.28	299.147	1.42002	0.588083	0.831935
GNG2	guanine nucleotide binding protein (G protein), gamma 2	224964_s_at	0.00129211	0.0110499	13.5023	6.14585	5.04753	8.2319	1.41956	0.284035	1.13552
SEZ6L2	seizure related 6 homolog (mouse)-like 2	218720_x_at	0.00491012	0.0284615	54.4112	31.6252	20.3595	35.4653	1.4182	0.63537	0.78283
BNIP3L	BCL2/adenovirus E1B 19kDa interacting protein 3-like	221479_s_at	2.15873e-05	0.000900779	4368.99	2161.65	1635.71	2722.12	1.41738	0.402214	1.01517
WSB1	WD repeat and SOCS box-containing 1	201296_s_at	0.000141719	0.00272614	1527.6	704.519	572.059	934.726	1.41703	0.300476	1.11655
ANO4	anoctamin 4	236420_s_at	0.00153685	0.0125118	117.935	68.3969	44.1788	76.8369	1.41657	0.630577	0.785989
NA	NA	232958_at	0.000613673	0.00673553	13.3354	5.03713	4.99692	7.7898	1.41614	0.011562	1.40458
TK1	thymidine kinase 1, soluble	1554408_a_at	0.0021237	0.0156339	186.549	149.239	69.971	135.253	1.41473	1.09279	0.321934
CD47	CD47 molecule	226016_at	7.43748e-06	0.000474393	1083.55	759.317	406.597	749.822	1.4141	0.901104	0.512995
GPSM2	G-protein signaling modulator 2 (AGS3-like, C. elegans)	205240_at	0.000339934	0.00461949	195.221	238.057	73.2848	168.854	1.41352	1.69972	-0.286202
IRF9	interferon regulatory factor 9	203882_at	0.000552804	0.00629789	653.474	466.337	245.438	455.083	1.41277	0.926012	0.486758
TNFRSF25	tumor necrosis factor receptor superfamily, member 25	210847_x_at	2.43967e-05	0.00097065	14.5569	8.67465	5.47825	9.56995	1.40992	0.663091	0.746829
HMMR	hyaluronan-mediated motility receptor (RHAMM)	209709_s_at	0.00145089	0.0119931	126.053	146.43	47.5036	106.662	1.40792	1.6241	-0.216178
FRMD6	FERM domain containing 6	225481_at	7.32107e-06	0.000470853	474.141	825.387	178.876	492.801	1.40636	2.20611	-0.799754
LOC283070	hypothetical protein LOC283070	226382_at	0.000748106	0.00770007	73.4532	36.7412	27.7395	45.978	1.40488	0.405458	0.999425
CMPK2	cytidine monophosphate (UMP-CMP) kinase 2, mitochondrial	226702_at	0.00110966	0.00994637	87.2887	36.061	33.0054	52.1184	1.40309	0.127735	1.27536
NA	NA	235123_at	8.38495e-05	0.00196697	79.9855	38.7647	30.2696	49.6733	1.40187	0.356874	1.045
CDC2	cell division cycle 2, G1 to S and G2 to M	210559_s_at	0.000657542	0.00704652	436.062	512.891	165.076	371.343	1.4014	1.63552	-0.234119
C16orf74	chromosome 16 open reading frame 74	227806_at	0.000527534	0.00610866	103.458	71.5732	39.1853	71.4054	1.40065	0.869106	0.531547
ARTN	artemin	216052_x_at	5.64026e-05	0.00156805	20.5533	7.78691	7.78691	12.0424	1.40024	0	1.40024
LIG1	ligase I, DNA, ATP-dependent	202726_at	0.00735815	0.0381986	99.3657	63.7624	37.6465	66.9248	1.40023	0.760191	0.640042
CENPF	centromere protein F, 350/400ka (mitosin)	207828_s_at	4.36656e-05	0.00136622	239.642	308.981	90.8014	213.142	1.4001	1.76673	-0.366637
DOCK4	dedicator of cytokinesis 4	205003_at	0.00886547	0.0438313	21.4465	23.7532	8.13678	17.7788	1.39821	1.54559	-0.147379
YPEL2	yippee-like 2 (Drosophila)	227020_at	0.000999537	0.00929135	39.344	18.069	14.946	24.1196	1.39639	0.273759	1.12263
CHML	choroideremia-like (Rab escort protein 2)	226350_at	1.74076e-05	0.000788301	1003.37	718.839	381.421	701.209	1.39539	0.914286	0.481107
SEMA3C	sema domain, immunoglobulin domain (Ig), short basic domain, secreted, (semaphorin) 3C	203788_s_at	0.0013365	0.0113169	130.085	187.927	49.4701	122.494	1.39482	1.92554	-0.530722
NCRNA00153	non-protein coding RNA 153	219961_s_at	2.75853e-05	0.00104484	816.368	375.94	310.495	500.934	1.39465	0.275932	1.11872
GBE1	glucan (1,4-alpha-), branching enzyme 1	203282_at	1.29873e-06	0.000196766	3172.36	1545.47	1207.13	1974.99	1.39397	0.356462	1.03751
MAPT	microtubule-associated protein tau	203928_x_at	0.00190011	0.014462	165.921	94.3051	63.1404	107.789	1.39386	0.578772	0.815085
NA	NA	226885_at	0.001601	0.0128596	368.475	202.313	140.25	237.013	1.39356	0.528583	0.86498
NCAPG	non-SMC condensin I complex, subunit G	218662_s_at	0.000689973	0.00726977	387.217	390.226	147.386	308.276	1.39354	1.40471	-0.0111682
AK3L1	adenylate kinase 3-like 1	204347_at	0.000150811	0.00284	322.267	146.37	122.694	197.11	1.39319	0.254557	1.13863
CLK1	CDC-like kinase 1	214683_s_at	6.84096e-07	0.00015379	1084.43	509.033	413.084	668.85	1.39243	0.301324	1.09111
UGT8	UDP glycosyltransferase 8	228956_at	0.00190922	0.0145	36.2737	21.3699	13.8188	23.8208	1.39229	0.628943	0.763347
NA	NA	228273_at	2.8767e-05	0.00106372	1010.56	927.676	385.636	774.623	1.38984	1.26638	0.123458
SEZ6L2	seizure related 6 homolog (mouse)-like 2	233337_s_at	0.00375501	0.0235204	63.6103	43.2144	24.2816	43.7021	1.3894	0.83165	0.557749
NEK6	NIMA (never in mitosis gene a)-related kinase 6	223159_s_at	0.00204726	0.0152514	89.8307	33.2237	34.3294	52.4613	1.38776	-0.0472341	1.435
PROCR	protein C receptor, endothelial (EPCR)	203650_at	0.00291182	0.0195202	126.157	70.3883	48.2407	81.5954	1.3869	0.545085	0.841814
NA	NA	227501_at	0.00188525	0.0143876	44.7436	13.0207	17.1304	24.9649	1.38512	-0.395755	1.78088
C1QL1	complement component 1, q subcomponent-like 1	214346_at	0.00285012	0.0192146	12.6492	5.59881	4.84294	7.69697	1.38509	0.209238	1.17585
CHST11	carbohydrate (chondroitin 4) sulfotransferase 11	226372_at	0.000160086	0.00292976	276.601	150.625	105.902	177.709	1.38507	0.508226	0.876845
RAB6A	RAB6A, member RAS oncogene family	221792_at	0.000251162	0.00382581	23.0938	13.8069	8.84279	15.2479	1.38493	0.642818	0.742116
TNFRSF10A	tumor necrosis factor receptor superfamily, member 10a	1552648_a_at	0.000626481	0.0068236	51.8151	59.0537	19.8453	43.5713	1.38458	1.57323	-0.188655
PROS1	protein S (alpha)	207808_s_at	7.55365e-05	0.00185348	744.378	527.282	285.231	518.964	1.3839	0.886441	0.497461
2006-09-01	septin 6	214298_x_at	0.000104005	0.00225973	75.7356	60.3306	29.0211	55.0291	1.38387	1.05579	0.328082
HMGA2	high mobility group AT-hook 2	1567224_at	0.00666338	0.0354603	26.067	35.1735	9.99712	23.7458	1.38264	1.8149	-0.432265
TMEM49	transmembrane protein 49	224917_at	8.35773e-05	0.00196596	4024.88	4096.96	1544.5	3222.12	1.38181	1.40741	-0.0256076
FGD4	FYVE, RhoGEF and PH domain containing 4	227948_at	6.86026e-05	0.00175189	471.294	267.535	180.858	306.562	1.38177	0.564871	0.816898
NPAL1	NIPA-like domain containing 1	232158_x_at	0.000162049	0.00295014	46.5112	31.7639	17.8492	32.0414	1.38172	0.83153	0.550192
BCL11A	B-cell CLL/lymphoma 11A (zinc finger protein)	219498_s_at	0.0031403	0.0206185	13.8809	5.99982	5.32722	8.40265	1.38165	0.171536	1.21011
PRC1	protein regulator of cytokinesis 1	218009_s_at	7.43354e-05	0.00183397	923.247	1067.67	354.409	781.775	1.3813	1.59098	-0.209675
ISG20	interferon stimulated exonuclease gene 20kDa	204698_at	2.77974e-05	0.00105011	215.021	133.554	82.5726	143.716	1.38075	0.693688	0.687057
CDH6	cadherin 6, type 2, K-cadherin (fetal kidney)	210602_s_at	0.00416632	0.0253597	87.8538	111.908	33.78	77.8472	1.37893	1.72807	-0.349132
CCL28	chemokine (C-C motif) ligand 28	224027_at	1.33226e-05	0.000662698	33.127	13.6541	12.7783	19.8531	1.37431	0.0956395	1.27867
P4HA2	prolyl 4-hydroxylase, alpha polypeptide II	202733_at	2.28501e-06	0.000263913	1030.2	578.329	397.482	668.67	1.37396	0.541	0.832957
GADD45B	growth arrest and DNA-damage-inducible, beta	207574_s_at	0.000410158	0.00516547	614.354	790.97	237.294	547.539	1.3724	1.73695	-0.364553
D4S234E	DNA segment on chromosome 4 (unique) 234 expressed sequence	209569_x_at	0.00887817	0.0438748	133.285	124.987	51.521	103.264	1.37128	1.27855	0.092728
OBSL1	obscurin-like 1	212775_at	0.00042145	0.0052651	419.882	275.552	162.438	285.958	1.37009	0.76243	0.607662
RHOBTB3	Rho-related BTB domain containing 3	202975_s_at	0.00206522	0.0153352	523.675	376.776	202.62	367.69	1.36989	0.894929	0.474964
ZNF292	zinc finger protein 292	212368_at	0.000127764	0.00256769	1304.81	480.427	505.114	763.451	1.36916	-0.0722893	1.44145
M6PRBP1	mannose-6-phosphate receptor binding protein 1	202122_s_at	0.000172776	0.00306042	745.212	581.935	288.511	538.553	1.36902	1.01223	0.356793
NLGN4X	neuroligin 4, X-linked	1554689_a_at	0.00284193	0.0191794	96.3498	45.813	37.3135	59.8254	1.36858	0.29606	1.07252
KLF10	Kruppel-like factor 10	202393_s_at	1.3441e-06	0.000201611	2419.82	3367.44	937.404	2241.56	1.36816	1.84491	-0.476753
LHFP	lipoma HMGIC fusion partner	218656_s_at	0.0022166	0.0161181	51.7137	42.7221	20.061	38.1656	1.36615	1.09059	0.275564
PLSCR4	phospholipid scramblase 4	218901_at	0.000861908	0.00841208	400.977	285.338	155.622	280.646	1.36547	0.874625	0.490844
BCL11A	B-cell CLL/lymphoma 11A (zinc finger protein)	222891_s_at	0.000288382	0.00415714	106.292	56.7538	41.2622	68.1025	1.36514	0.459897	0.905239
FOSL1	FOS-like antigen 1	204420_at	0.000131222	0.00261108	208.948	409.101	81.1133	233.054	1.36513	2.33445	-0.969313
PGK1	phosphoglycerate kinase 1	200738_s_at	3.14326e-06	0.000308794	15367.7	12311.7	5966.42	11215.3	1.36496	1.04509	0.31987
NA	NA	230003_at	0.0102861	0.0488642	120.172	87.9144	46.7123	84.9329	1.36323	0.912298	0.450929
CDH6	cadherin 6, type 2, K-cadherin (fetal kidney)	205532_s_at	0.00224269	0.0162398	196.66	270.887	76.4517	181.333	1.36309	1.82507	-0.461988
GM2A	GM2 ganglioside activator	1559776_at	0.000678938	0.00719321	137.305	72.602	53.3992	87.7687	1.36249	0.44319	0.919301
NCAPG2	non-SMC condensin II complex, subunit G2	219588_s_at	0.00778799	0.0398933	111.831	77.81	43.4967	77.7126	1.36235	0.839051	0.523294
P2RY2	purinergic receptor P2Y, G-protein coupled, 2	206277_at	0.000505407	0.00593925	85.9093	100.328	33.4382	73.2251	1.36132	1.58515	-0.223835
KIF18B	kinesin family member 18B	222039_at	0.00237295	0.0168413	151.836	197.492	59.1148	136.147	1.36092	1.7402	-0.379277
CALB1	calbindin 1, 28kDa	205625_s_at	1.44875e-05	0.000702573	13415.3	10270.3	5224.54	9636.71	1.3605	0.975103	0.385399
GRB14	growth factor receptor-bound protein 14	206204_at	8.99647e-05	0.00204625	189.794	152.68	73.9546	138.81	1.35973	1.0458	0.313925
INHBA	inhibin, beta A	210511_s_at	0.00668244	0.0355365	16.9853	30.1482	6.62217	17.9186	1.35891	2.1867	-0.827788
JUN	jun oncogene	213281_at	4.94029e-05	0.001458	169.065	166.309	65.935	133.77	1.35846	1.33475	0.0237111
FGFR2	fibroblast growth factor receptor 2	203638_s_at	0.000920606	0.00878555	47.7893	25.9922	18.6382	30.8066	1.35843	0.47982	0.878609
FAM46A	family with sequence similarity 46, member A	221766_s_at	1.27901e-06	0.000195087	714.813	347.553	278.98	447.116	1.3574	0.317072	1.04033
SH3BP2	SH3-domain binding protein 2	209370_s_at	0.00225807	0.0163093	161.13	51.275	62.9073	91.7706	1.35692	-0.294974	1.6519
AXL	AXL receptor tyrosine kinase	202686_s_at	0.000211763	0.00344412	2082.67	1797.68	813.138	1564.5	1.35686	1.14456	0.212303
OAS2	2'-5'-oligoadenylate synthetase 2, 69/71kDa	228607_at	0.00606893	0.0330686	39.5549	28.4415	15.4449	27.8138	1.35672	0.880867	0.475858
AURKB	aurora kinase B	209464_at	0.00568173	0.03158	62.4018	88.0474	24.3833	58.2775	1.3557	1.85239	-0.496692
PDZK1IP1	PDZK1 interacting protein 1	219630_at	0.000184238	0.00317851	191.313	154.063	74.8326	140.07	1.3542	1.04178	0.31242
MYL12A	myosin, light chain 12A, regulatory, non-sarcomeric	1555976_s_at	0.00978775	0.0471016	118.377	111.609	46.3124	92.0997	1.35392	1.26899	0.0849321
FAM13AOS	FAM13A opposite strand (non-protein coding)	1558711_at	0.00146273	0.0120578	15.7046	7.1986	6.14627	9.68315	1.3534	0.228006	1.1254
TYMS	thymidylate synthetase	202589_at	0.00180879	0.0139827	1906	1312.66	746.785	1321.81	1.35178	0.813727	0.538052
TRPC1	transient receptor potential cation channel, subfamily C, member 1	205803_s_at	0.000611204	0.00672071	170.414	95.0834	66.8409	110.779	1.35024	0.508462	0.841778
GADD45B	growth arrest and DNA-damage-inducible, beta	209304_x_at	0.000810547	0.0080838	221.884	289.58	87.0304	199.498	1.35022	1.73437	-0.384158
NA	NA	227167_s_at	1.02807e-06	0.000173801	1161.17	958.533	455.632	858.444	1.34964	1.07296	0.276676
PGAM1	phosphoglycerate mutase 1 (brain)	200886_s_at	3.87959e-06	0.000342108	5020.52	2289.35	1971.39	3093.75	1.34862	0.215729	1.1329
CD44	CD44 molecule (Indian blood group)	212063_at	3.3283e-06	0.000317024	5240.27	4630.36	2059.35	3976.66	1.34745	1.16894	0.178517
CCNG2	cyclin G2	211559_s_at	0.000334777	0.00458442	536.98	204.126	211.05	317.385	1.34728	-0.0481255	1.39541
SSPN	sarcospan (Kras oncogene-associated gene)	226932_at	0.00464282	0.0273368	17.223	11.0728	6.77045	11.6888	1.34701	0.709702	0.63731
MFSD4	major facilitator superfamily domain containing 4	229254_at	0.000452693	0.00551352	13.3148	5.08742	5.23554	7.87924	1.34662	-0.0414019	1.38802
GRAMD3	GRAM domain containing 3	238049_at	0.000831451	0.00821164	28.478	20.1737	11.1985	19.9501	1.34655	0.849174	0.497371
MLLT11	myeloid/lymphoid or mixed-lineage leukemia (trithorax homolog, Drosophila); translocated to, 11	211071_s_at	0.00110305	0.00991032	537.141	329.517	211.233	359.297	1.34647	0.641517	0.704951
SULT1C2	sulfotransferase family, cytosolic, 1C, member 2	205342_s_at	9.00301e-05	0.00204671	352.292	226.615	138.587	239.165	1.34598	0.709452	0.63653
BZW2	basic leucine zipper and W2 domains 2	217809_at	2.29825e-06	0.000263913	477.947	355.989	188.122	340.686	1.34518	0.920161	0.425019
RECK	reversion-inducing-cysteine-rich protein with kazal motifs	205407_at	0.000147582	0.00280318	132.579	88.0195	52.1964	90.9318	1.34483	0.753872	0.590961
PKP3	plakophilin 3	209873_s_at	0.000149847	0.00282482	526.574	421.095	207.337	385.002	1.34466	1.02217	0.322489
FEZ1	fasciculation and elongation protein zeta 1 (zygin I)	203562_at	0.000647761	0.00696832	29.7338	31.879	11.7078	24.4402	1.34464	1.44514	-0.1005
NUSAP1	nucleolar and spindle associated protein 1	218039_at	0.00129288	0.0110532	1035.11	1211.69	407.579	884.792	1.34463	1.57187	-0.22724
FSTL1	follistatin-like 1	208782_at	2.10501e-06	0.000257912	4903.32	3846.61	1931.66	3560.53	1.34392	0.993744	0.350171
SFXN3	sideroflexin 3	220974_x_at	0.000164515	0.00297973	276.936	172.16	109.152	186.083	1.34321	0.657411	0.685802
SLC43A3	solute carrier family 43, member 3	210692_s_at	0.00389267	0.0241319	52.9869	22.3729	20.8867	32.0822	1.34305	0.0991689	1.24388
TM4SF1	transmembrane 4 L six family member 1	209386_at	0.000271781	0.00400639	2560.15	1559.86	1009.82	1709.94	1.34213	0.627319	0.714816
CD40	CD40 molecule, TNF receptor superfamily member 5	215346_at	0.00135595	0.0114322	106.919	105.646	42.1742	84.9132	1.34209	1.32481	0.0172818
ZNF667	zinc finger protein 667	236635_at	6.80837e-06	0.000454049	530.56	257.979	209.291	332.61	1.342	0.301741	1.04026
DLG1	discs, large homolog 1 (Drosophila)	230229_at	0.00252265	0.0176308	156.156	86.5596	61.6008	101.439	1.34197	0.490744	0.851224
MGC33894	transcript expressed during hematopoiesis 2	226657_at	0.000178824	0.00312088	45.5632	31.584	17.9757	31.7076	1.34183	0.81315	0.528676
SORBS2	sorbin and SH3 domain containing 2	225728_at	4.72458e-05	0.00142113	129.729	48.4501	51.2048	76.4612	1.34115	-0.0797803	1.42093
DPP4	dipeptidyl-peptidase 4	211478_s_at	2.95988e-05	0.00107612	225.918	180.311	89.1733	165.134	1.34112	1.0158	0.325317
GGH	gamma-glutamyl hydrolase (conjugase, folylpolygammaglutamyl hydrolase)	203560_at	0.000176036	0.00308295	1243.96	956.784	491.058	897.267	1.34098	0.962301	0.378675
SLC15A4	solute carrier family 15, member 4	225043_at	0.000129438	0.00258583	456.146	250.749	180.201	295.699	1.33988	0.476634	0.86325
MFSD10	major facilitator superfamily domain containing 10	209215_at	7.89801e-05	0.00190892	720.99	495.769	284.872	500.544	1.33967	0.799356	0.540309
CREB5	cAMP responsive element binding protein 5	229228_at	9.41958e-05	0.00210537	61.5144	101	24.3089	62.2745	1.33944	2.0548	-0.715362
LPCAT4	lysophosphatidylcholine acyltransferase 4	213078_x_at	0.00261682	0.0180846	18.9329	11.2195	7.48329	12.5452	1.33915	0.584263	0.754889
GPR126	G protein-coupled receptor 126	213094_at	0.00148856	0.0122217	14.9089	20.0756	5.9084	13.631	1.33534	1.7646	-0.429265
FAM85A	family with sequence similarity 85, member A	238716_at	0.00136022	0.0114601	209.954	137.571	83.2152	143.58	1.33515	0.725254	0.609901
CCDC76	coiled-coil domain containing 76	232489_at	0.00334783	0.0216394	15.2354	7.80931	6.03863	9.69445	1.33513	0.370973	0.964161
DKK3	dickkopf homolog 3 (Xenopus laevis)	202196_s_at	0.000220402	0.0035212	419.358	288.818	166.215	291.464	1.33513	0.797106	0.538021
MT1E	metallothionein 1E	216336_x_at	0.0080952	0.0410248	162.936	112.38	64.6373	113.318	1.33387	0.797944	0.535922
AMN1	antagonist of mitotic exit network 1 homolog (S. cerevisiae)	226258_at	1.53892e-05	0.000733693	785.516	500.403	311.917	532.612	1.33248	0.681929	0.65055
DUSP1	dual specificity phosphatase 1	201041_s_at	6.53978e-05	0.00170378	4149.43	6435.39	1648.48	4077.77	1.33178	1.96489	-0.633113
PDZD2	PDZ domain containing 2	209493_at	0.00134622	0.0113753	73.6544	36.5553	29.2857	46.4985	1.33057	0.319883	1.01069
FOLR1	folate receptor 1 (adult)	204437_s_at	8.78138e-05	0.00201459	766.846	474.456	304.936	515.413	1.33043	0.637769	0.692663
NA	NA	239017_at	0.00212875	0.0156609	13.5275	5.39688	5.38811	8.10417	1.32805	0.00234745	1.3257
LOC100128500	hypothetical protein LOC100128500	243837_x_at	0.00329399	0.0213525	12.1672	5.85695	4.84816	7.62412	1.32749	0.27271	1.05478
PCSK5	proprotein convertase subtilisin/kexin type 5	205560_at	0.000143488	0.00274856	150.707	104.883	60.0782	105.223	1.32683	0.803865	0.522967
SDC4	syndecan 4	202071_at	0.000103494	0.00225297	2721.49	2225.53	1085.65	2010.89	1.32583	1.03559	0.290245
LOC151438	hypothetical protein LOC151438	1560679_at	0.00188851	0.0144003	286.415	140.197	114.261	180.291	1.32578	0.295127	1.03065
NA	NA	228700_at	0.00878018	0.0434981	192.163	112.666	76.6832	127.171	1.32535	0.555072	0.770277
GPR39	G protein-coupled receptor 39	229104_s_at	0.000294226	0.00421848	83.8727	47.5024	33.5186	54.9646	1.32324	0.503036	0.820202
ARL6IP6	ADP-ribosylation-like factor 6 interacting protein 6	225711_at	0.000959583	0.00903513	91.4585	63.517	36.5571	63.8442	1.32296	0.796989	0.525975
DENND3	DENN/MADD domain containing 3	212975_at	0.00195062	0.0147321	41.6934	22.395	16.6682	26.9189	1.32272	0.426075	0.896643
MT1F	metallothionein 1F	213629_x_at	0.0023469	0.0167024	108.388	63.0633	43.3406	71.5972	1.32241	0.541082	0.781327
AKAP2	A kinase (PRKA) anchor protein 2	226694_at	0.000489408	0.00580564	139.514	150.091	55.7991	115.135	1.3221	1.42752	-0.105421
MREG	melanoregulin	232682_at	9.72179e-05	0.00215267	192.223	374.636	76.8836	214.581	1.32203	2.28474	-0.962708
ASPM	asp (abnormal spindle) homolog, microcephaly associated (Drosophila)	232238_at	0.000780843	0.00789204	23.7966	28.7736	9.51958	20.6966	1.32179	1.59578	-0.27399
NA	NA	1556211_a_at	0.00367783	0.0231871	199.329	104.106	79.7775	127.737	1.3211	0.383997	0.937102
CHML	choroideremia-like (Rab escort protein 2)	1565951_s_at	0.00140943	0.0117385	93.1508	60.5524	37.3202	63.6745	1.31961	0.698225	0.621385
ARHGEF10	Rho guanine nucleotide exchange factor (GEF) 10	1554703_at	0.00548575	0.0308435	215.437	101.698	86.336	134.49	1.31923	0.236263	1.08297
TRNAU1AP	tRNA selenocysteine 1 associated protein 1	218977_s_at	1.06174e-05	0.000585095	266.501	198.578	106.848	190.642	1.31858	0.894145	0.424433
BUB1	budding uninhibited by benzimidazoles 1 homolog (yeast)	209642_at	0.00145082	0.0119931	39.4979	63.1899	15.839	39.5089	1.31829	1.99621	-0.677919
C12orf75	chromosome 12 open reading frame 75	225105_at	0.000273978	0.00402795	2629.7	2181.62	1054.78	1955.37	1.31795	1.04845	0.269499
C12orf24	chromosome 12 open reading frame 24	204521_at	0.000279997	0.00408056	241.204	143.644	96.7775	160.542	1.31751	0.569756	0.747752
CASC5	cancer susceptibility candidate 5	228323_at	0.000442302	0.00543535	136.187	161.45	54.7288	117.455	1.31522	1.56071	-0.245495
PML	promyelocytic leukemia	235508_at	0.00251859	0.0176107	74.9183	59.5329	30.1183	54.8565	1.31468	0.983046	0.331632
TTC9	tetratricopeptide repeat domain 9	213174_at	0.00099991	0.0092928	121.344	89.0526	48.8143	86.4035	1.31372	0.867354	0.446369
CD59	CD59 molecule, complement regulatory protein	200985_s_at	2.23443e-05	0.00092214	3714.58	3342.6	1494.61	2850.6	1.31343	1.1612	0.152228
MID1	midline 1 (Opitz/BBB syndrome)	203637_s_at	0.00689483	0.0363705	99.2351	62.9861	39.9321	67.3844	1.3133	0.657484	0.655818
PHF19	PHD finger protein 19	227212_s_at	0.00140354	0.0117026	75.3269	113.007	30.3264	72.8869	1.31259	1.89777	-0.58518
ELFN2	extracellular leucine-rich repeat and fibronectin type III domain containing 2	1560713_a_at	0.00172456	0.0135295	93.2279	49.9688	37.558	60.2516	1.31164	0.411908	0.899734
GLT25D1	glycosyltransferase 25 domain containing 1	218473_s_at	0.00042998	0.00533128	267.918	216.889	107.958	197.588	1.31132	1.00649	0.304832
FAM85A	family with sequence similarity 85, member A	227917_at	1.05302e-05	0.000585095	401.395	325.8	161.851	296.349	1.31036	1.00932	0.301037
EHBP1L1	EH domain binding protein 1-like 1	221755_at	0.000612157	0.00672627	256.805	253.741	103.551	204.699	1.31033	1.29302	0.0173132
NA	NA	230733_at	0.00315325	0.0206747	496.499	301.485	200.254	332.746	1.30996	0.590256	0.719707
STC2	stanniocalcin 2	203439_s_at	0.00512419	0.0293781	303.924	206.208	122.642	210.925	1.30926	0.749648	0.559608
NA	NA	230820_at	0.00169946	0.0133919	359.585	266.644	145.222	257.15	1.30807	0.876654	0.431419
MBOAT2	membrane bound O-acyltransferase domain containing 2	213288_at	1.68231e-05	0.000775049	368.833	221.417	149.023	246.424	1.30743	0.571226	0.736207
MYO1E	myosin IE	203072_at	0.000112112	0.00236279	157.67	95.7405	63.799	105.737	1.30531	0.585596	0.719709
ALDOA	aldolase A, fructose-bisphosphate	238996_x_at	0.000211223	0.00343906	2025.22	1265.66	819.621	1370.17	1.30505	0.626857	0.678191
TMTC3	transmembrane and tetratricopeptide repeat containing 3	226604_at	0.000335059	0.0045869	392.521	274.5	158.904	275.308	1.30462	0.788653	0.515963
TBC1D3	TBC1 domain family, member 3	209403_at	7.41872e-05	0.00183332	405.965	216.058	164.382	262.135	1.3043	0.394365	0.909934
C8orf48	chromosome 8 open reading frame 48	236634_at	0.0080276	0.0407738	29.7192	14.7429	12.0451	18.8357	1.30294	0.291569	1.01137
SERPINI1	serpin peptidase inhibitor, clade I (neuroserpin), member 1	205352_at	0.00751897	0.0388008	27.6794	20.3341	11.2189	19.7441	1.30288	0.857972	0.444909
GADD45B	growth arrest and DNA-damage-inducible, beta	209305_s_at	0.000351747	0.00471247	279.191	379.044	113.173	257.136	1.30272	1.74383	-0.441111
BIRC3	baculoviral IAP repeat-containing 3	210538_s_at	0.00774653	0.039717	117.719	60.3092	47.74	75.2562	1.30208	0.33718	0.9649
NA	NA	234954_at	5.93036e-05	0.00161537	552.783	468.674	224.285	415.247	1.30138	1.06325	0.238128
TSPO	translocator protein (18kDa)	202096_s_at	3.47321e-05	0.00118887	1195.18	931.995	485.043	870.738	1.30104	0.942211	0.358828
F2RL1	coagulation factor II (thrombin) receptor-like 1	213506_at	8.62956e-08	6.5746e-05	841.666	1093.54	341.614	758.939	1.30088	1.67857	-0.377685
KIF15	kinesin family member 15	219306_at	0.000220612	0.00352236	22.4638	27.606	9.12662	19.7321	1.29945	1.59683	-0.297381
C1QTNF1	C1q and tumor necrosis factor related protein 1	220975_s_at	0.00449276	0.0267075	20.4223	9.21355	8.29937	12.6451	1.29907	0.150756	1.14831
C18orf54	chromosome 18 open reading frame 54	244324_at	0.00372629	0.0233859	40.2391	39.8104	16.3596	32.1364	1.29846	1.28301	0.0154527
MND1	meiotic nuclear divisions 1 homolog (S. cerevisiae)	223700_at	0.00464982	0.0273709	87.0247	77.1375	35.3919	66.518	1.29801	1.12401	0.173993
SEC62	SEC62 homolog (S. cerevisiae)	1552790_a_at	0.000208005	0.00340632	413.887	298.225	168.413	293.508	1.29724	0.8244	0.472836
PRELID2	PRELI domain containing 2	235828_at	0.000140458	0.00271122	158.198	89.858	64.399	104.152	1.29662	0.48061	0.816014
TMEM63A	transmembrane protein 63A	228549_at	0.00233701	0.0166556	80.8451	46.1142	32.9198	53.293	1.2962	0.486254	0.80995
C5orf13	chromosome 5 open reading frame 13	230424_at	0.00828176	0.0416849	16.8896	6.91817	6.87742	10.2284	1.29619	0.00852231	1.28767
MBOAT2	membrane bound O-acyltransferase domain containing 2	226726_at	0.000887514	0.00856937	1025.29	837.148	417.507	759.983	1.29617	1.00368	0.292484
FAM89B	family with sequence similarity 89, member B	32209_at	1.67935e-05	0.000774926	838.364	593.178	341.593	591.045	1.2953	0.796185	0.499111
KDELC2	KDEL (Lys-Asp-Glu-Leu) containing 2	225128_at	0.000317519	0.004433	127.388	50.5257	51.9078	76.6072	1.29521	-0.0389359	1.33414
SMS	spermine synthase	202043_s_at	1.49574e-07	7.76219e-05	4141.82	2765.83	1687.77	2865.14	1.29514	0.712589	0.582554
GAS6	growth arrest-specific 6	1598_g_at	0.000457809	0.00555485	180.435	86.2195	73.5303	113.395	1.29507	0.229675	1.0654
SLC35F3	solute carrier family 35, member F3	229065_at	1.64971e-05	0.000766334	113.282	72.517	46.2081	77.3358	1.2937	0.650171	0.643531
MXI1	MAX interactor 1	202364_at	3.84468e-07	0.000117286	3302.06	1549.06	1346.96	2066.03	1.29366	0.201692	1.09197
SYDE1	synapse defective 1, Rho GTPase, homolog 1 (C. elegans)	44702_at	4.86059e-07	0.000127662	186.36	101.146	76.0627	121.19	1.29283	0.411183	0.881648
NOTCH2NL	Notch homolog 2 (Drosophila) N-terminal like	214722_at	5.6314e-05	0.00156656	532.52	351.154	217.389	367.021	1.29255	0.691823	0.600731
NA	NA	1561749_at	0.00760015	0.0391265	15.9151	11.5875	6.49745	11.3334	1.29246	0.834625	0.45783
FAM114A1	family with sequence similarity 114, member A1	226697_at	0.000467614	0.00563204	210.599	120.073	86.0542	138.909	1.29118	0.480594	0.81059
2006-09-01	septin 6	212414_s_at	6.77743e-05	0.00173762	370.991	256.116	151.678	259.595	1.29038	0.75579	0.534585
MET	met proto-oncogene (hepatocyte growth factor receptor)	211599_x_at	0.000331347	0.00455541	550.914	507.126	225.42	427.82	1.28921	1.16973	0.119484
CDC2	cell division cycle 2, G1 to S and G2 to M	203214_x_at	0.00141164	0.0117499	290.313	379.937	118.829	263.027	1.28872	1.67687	-0.388149
TPM1	tropomyosin 1 (alpha)	210987_x_at	9.16965e-07	0.000169379	1505.7	1214.3	616.323	1112.11	1.28868	0.978363	0.310314
NA	NA	235046_at	1.94028e-07	8.58839e-05	225.691	212.717	92.4847	176.964	1.28706	1.20165	0.0854145
NA	NA	236773_at	0.000371048	0.0048699	440.699	98.1101	180.636	239.815	1.28671	-0.880611	2.16732
UNC84B	unc-84 homolog B (C. elegans)	212144_at	0.00216494	0.0158522	190.968	158.454	78.3164	142.579	1.28595	1.01667	0.269274
DCBLD2	discoidin, CUB and LCCL domain containing 2	224911_s_at	7.99528e-05	0.00192215	884.917	863.441	363.017	703.792	1.2855	1.25006	0.0354437
GCUD2	gastric cancer up-regulated-2	225834_at	0.00425484	0.0257268	191.415	255.664	78.5755	175.218	1.28455	1.7021	-0.417545
SYT17	synaptotagmin XVII	229053_at	0.000115194	0.00240338	199.554	111.65	81.9175	131.04	1.28453	0.446736	0.837797
AGXT2L2	alanine-glyoxylate aminotransferase 2-like 2	226783_at	0.0042658	0.0257628	54.7234	22.3397	22.4699	33.1777	1.28416	-0.00838156	1.29255
FSCN1	fascin homolog 1, actin-bundling protein (Strongylocentrotus purpuratus)	210933_s_at	0.000316333	0.00442445	1061.17	657.841	436.393	718.468	1.28195	0.592109	0.689843
IFIH1	interferon induced with helicase C domain 1	219209_at	0.00389145	0.0241306	334.386	146.926	137.513	206.275	1.28195	0.0955259	1.18642
AKAP2	A kinase (PRKA) anchor protein 2	202759_s_at	0.00341339	0.0219594	115.151	114.916	47.3815	92.4828	1.28113	1.27819	0.00294607
KRT80	keratin 80	231849_at	0.000161581	0.00294756	827.544	535.216	340.867	567.875	1.27963	0.650913	0.628716
TRPC1	transient receptor potential cation channel, subfamily C, member 1	205802_at	7.65063e-05	0.00187219	223.011	123.199	91.8655	146.025	1.27952	0.423398	0.856123
GPSM2	G-protein signaling modulator 2 (AGS3-like, C. elegans)	221922_at	8.09245e-05	0.00193623	429.093	373.391	176.762	326.415	1.27948	1.07888	0.200603
BNC2	basonuclin 2	238478_at	0.00423531	0.0256292	38.5778	14.5857	15.8988	23.0208	1.27886	-0.124365	1.40322
PDZK1IP1	PDZK1 interacting protein 1	1553589_a_at	0.000539743	0.0062073	162.643	121.948	67.0452	117.212	1.2785	0.863059	0.415445
CCNG2	cyclin G2	202769_at	4.91674e-05	0.00145279	1856.69	780.512	765.381	1134.19	1.27848	0.0282427	1.25024
EIF4B	eukaryotic translation initiation factor 4B	219599_at	0.000792094	0.00796487	615.267	354.68	253.735	407.894	1.27789	0.483193	0.794697
LOC652968	hypothetical protein LOC652968	233528_s_at	0.00266301	0.0183058	71.5525	49.0031	29.5298	50.0285	1.27683	0.730702	0.546129
S100A3	S100 calcium binding protein A3	206027_at	0.000268616	0.00398023	130.025	127.616	53.6809	103.774	1.27631	1.24933	0.0269743
SGOL2	shugoshin-like 2 (S. pombe)	235425_at	0.00015645	0.00289727	134.918	136.451	55.7481	109.039	1.27509	1.29139	-0.0163038
ALG10B	asparagine-linked glycosylation 10, alpha-1,2-glucosyltransferase homolog B (yeast)	242900_at	0.00141681	0.0117869	51.0971	25.3849	21.1511	32.5444	1.27251	0.263238	1.00927
TPM1	tropomyosin 1 (alpha)	206116_s_at	0.000325657	0.00451015	1231.9	1000.06	510.233	914.066	1.27166	0.970862	0.300801
RALGDS	ral guanine nucleotide dissociation stimulator	209050_s_at	3.80261e-06	0.000339555	481.333	253.522	199.616	311.49	1.26981	0.344887	0.924923
NPTX1	neuronal pentraxin I	204684_at	0.0054235	0.0306312	26.3021	13.0897	10.9154	16.7691	1.26881	0.262061	1.00675
PHLDB2	pleckstrin homology-like domain, family B, member 2	238419_at	0.00458234	0.0270867	39.5353	85.9256	16.4293	47.2968	1.26687	2.38682	-1.11995
SEMA6A	sema domain, transmembrane domain (TM), and cytoplasmic domain, (semaphorin) 6A	223449_at	0.00103004	0.00945426	12.2082	14.1548	5.07526	10.4794	1.2663	1.47973	-0.213432
NA	NA	1558922_at	0.00307799	0.0203438	19.4616	10.7584	8.09194	12.7707	1.26607	0.410907	0.855166
PKP3	plakophilin 3	209872_s_at	0.000196763	0.00330088	127.402	110.465	52.974	96.9471	1.26603	1.06024	0.205793
JMJD2B	jumonji domain containing 2B	212496_s_at	0.00022908	0.00361508	330.09	143.057	137.351	203.499	1.26499	0.0587203	1.20627
GPR157	G protein-coupled receptor 157	227970_at	0.00222677	0.0161556	101.29	37.5698	42.1561	60.3387	1.26468	-0.16617	1.43085
PRMT2	protein arginine methyltransferase 2	228722_at	0.00141963	0.0118039	79.0322	57.9156	32.8932	56.6136	1.26465	0.816165	0.448487
LY6E	lymphocyte antigen 6 complex, locus E	202145_at	0.00196572	0.0148313	199.956	104.798	83.3532	129.369	1.26238	0.330297	0.932078
MAPK8IP3	mitogen-activated protein kinase 8 interacting protein 3	213178_s_at	4.01395e-05	0.00129752	120.88	63.7195	50.4091	78.3363	1.26182	0.33805	0.923773
ZNF148	zinc finger protein 148	230821_at	0.00924801	0.0451442	52.0311	30.164	21.7088	34.6346	1.26109	0.474546	0.786547
NCRNA00153	non-protein coding RNA 153	228291_s_at	8.9064e-05	0.00202986	2017.47	949.053	842.039	1269.52	1.26059	0.172602	1.08799
H3F3B	H3 histone, family 3B (H3.3B)	211998_at	0.00164945	0.0131148	493.235	292.385	205.989	330.536	1.2597	0.505298	0.754406
KIF11	kinesin family member 11	204444_at	0.00198968	0.014947	94.4773	109.49	39.5154	81.1608	1.25755	1.47031	-0.212758
EFHC1	EF-hand domain (C-terminal) containing 1	225656_at	0.000143144	0.0027443	201.055	108.518	84.1028	131.225	1.25736	0.367704	0.889657
JMJD2B	jumonji domain containing 2B	212492_s_at	0.00022005	0.0035212	426.266	177.313	178.39	260.656	1.25672	-0.00873479	1.26545
ARHGAP18	Rho GTPase activating protein 18	225173_at	3.993e-05	0.00129459	255.736	126.76	107.034	163.177	1.25658	0.244021	1.01256
PRMT2	protein arginine methyltransferase 2	221564_at	0.00158333	0.0127585	187.363	129.031	78.4183	131.604	1.25658	0.718454	0.538122
SLC25A37	solute carrier family 25, member 37	242335_at	0.000501399	0.00590753	69.8768	44.4958	29.2534	47.8753	1.25621	0.605063	0.651145
NA	NA	230809_at	0.00961313	0.0464693	46.2796	23.2572	19.3773	29.638	1.25601	0.263309	0.992702
CDCP1	CUB domain containing protein 1	218451_at	0.001279	0.0109729	203.969	175.632	85.4063	155.002	1.25593	1.04014	0.215795
PMM1	phosphomannomutase 1	203467_at	2.90766e-05	0.00106817	132.45	98.2021	55.4644	95.3723	1.25582	0.824192	0.431626
POU5F1P4	POU class 5 homeobox 1 pseudogene 4	210905_x_at	0.00914632	0.044774	11.8388	5.7867	4.9591	7.52821	1.25538	0.222663	1.03271
FAS	Fas (TNF receptor superfamily, member 6)	204780_s_at	0.000138284	0.00268585	235.347	174.666	98.5905	169.535	1.25527	0.825076	0.430195
CACNB3	calcium channel, voltage-dependent, beta 3 subunit	34726_at	3.3953e-06	0.000318715	121.795	85.9869	51.0246	86.269	1.2552	0.752926	0.502271
ARL4C	ADP-ribosylation factor-like 4C	202208_s_at	0.000634358	0.0068793	496.706	461.939	208.168	388.937	1.25465	1.14996	0.104689
NA	NA	213429_at	0.000119611	0.00246703	921.339	902.598	386.159	736.699	1.25454	1.22489	0.0296476
NPEPPS	aminopeptidase puromycin sensitive	201454_s_at	1.51121e-05	0.000724308	970.381	416.283	406.74	597.801	1.25444	0.0334555	1.22099
PSD3	pleckstrin and Sec7 domain containing 3	218613_at	0.00176471	0.0137394	75.0818	30.6672	31.4892	45.7461	1.25361	-0.0381606	1.29177
ATG16L2	ATG16 autophagy related 16-like 2 (S. cerevisiae)	229389_at	0.00842937	0.0422488	12.6793	5.76112	5.32075	7.9204	1.25277	0.11472	1.13805
SOX4	SRY (sex determining region Y)-box 4	213665_at	0.00891255	0.0439953	45.1317	27.8227	18.9398	30.6314	1.25272	0.554843	0.697878
NA	NA	222877_at	0.000182372	0.00315838	93.4084	99.5342	39.2081	77.3836	1.2524	1.34404	-0.0916405
DKK1	dickkopf homolog 1 (Xenopus laevis)	204602_at	1.85242e-05	0.000821278	156.05	319.931	65.5145	180.499	1.25212	2.28787	-1.03575
MAPK13	mitogen-activated protein kinase 13	210058_at	0.00121482	0.0105783	20.5509	16.5501	8.62872	15.2432	1.25198	0.939622	0.312362
EFNA1	ephrin-A1	202023_at	0.000485924	0.00578975	1102.14	543.694	463.134	702.989	1.2508	0.231365	1.01944
WSB1	WD repeat and SOCS box-containing 1	201294_s_at	0.0012702	0.0109193	617.033	317.539	259.301	397.958	1.25072	0.292306	0.958417
CA12	carbonic anhydrase XII	210735_s_at	6.32741e-05	0.00167593	3053.42	1302.92	1283.69	1880.01	1.25013	0.0214522	1.22868
CHST2	carbohydrate (N-acetylglucosamine-6-O) sulfotransferase 2	203921_at	2.30617e-05	0.000936342	4180.41	3458.36	1757.52	3132.1	1.2501	0.976544	0.273559
HS3ST3A1	heparan sulfate (glucosamine) 3-O-sulfotransferase 3A1	219985_at	0.000219702	0.00351887	34.5952	46.331	14.5474	31.8245	1.24981	1.67122	-0.421407
WEE1	WEE1 homolog (S. pombe)	212533_at	4.52479e-05	0.00139327	627.168	701.601	263.739	530.836	1.24974	1.41154	-0.161799
TSC22D1	TSC22 domain family, member 1	215111_s_at	9.86134e-07	0.000173466	2030.85	2199.55	854.037	1694.81	1.24971	1.36484	-0.115127
C8orf83	chromosome 8 open reading frame 83	225599_s_at	5.98751e-05	0.00162263	90.4702	52.8299	38.0597	60.4533	1.24918	0.47309	0.776088
GCA	grancalcin, EF-hand calcium binding protein	203765_at	6.23436e-05	0.0016612	220.797	129.58	92.894	147.757	1.24907	0.480181	0.768885
hCG_2014417	hypothetical LOC100130776	1555907_at	0.00076331	0.00779346	162.954	107.694	68.5688	113.072	1.24884	0.651308	0.597536
DGKA	diacylglycerol kinase, alpha 80kDa	211272_s_at	0.000349419	0.00468963	62.3729	73.0506	26.2457	53.8898	1.24884	1.47682	-0.227977
TRIM14	tripartite motif-containing 14	203148_s_at	0.00118582	0.0103918	341.407	193.271	143.713	226.13	1.2483	0.427429	0.820872
NA	NA	232797_at	0.00052286	0.00607322	89.1339	77.3293	37.5497	68.0043	1.24717	1.04221	0.204958
FOSL2	FOS-like antigen 2	228188_at	7.07632e-06	0.000463505	911.949	439.359	384.264	578.524	1.24685	0.1933	1.05355
GAS6	growth arrest-specific 6	202177_at	0.00457678	0.027068	121.521	75.7889	51.2157	82.8418	1.24655	0.565401	0.681147
SPTBN2	spectrin, beta, non-erythrocytic 2	205155_s_at	0.00323994	0.0211204	104.106	114.015	43.9102	87.3438	1.24542	1.3766	-0.131183
EMP2	epithelial membrane protein 2	204975_at	0.000679176	0.00719321	53.4913	34.9475	22.5619	37.0002	1.24541	0.631299	0.614114
NA	NA	240445_at	0.00167186	0.0132448	14.6274	7.91324	6.17531	9.57197	1.24409	0.357756	0.88633
MEIS1	Meis homeobox 1	1559477_s_at	1.33485e-05	0.000662698	95.3132	43.4043	40.2521	59.6565	1.24361	0.108776	1.13484
RHOBTB3	Rho-related BTB domain containing 3	216048_s_at	0.00175414	0.0136902	98.6487	102.075	41.6813	80.8017	1.2429	1.29216	-0.0492567
SALL2	sal-like 2 (Drosophila)	213283_s_at	0.00238871	0.0169253	56.8276	17.6208	24.0149	32.8211	1.24266	-0.446649	1.68931
IGFBP3	insulin-like growth factor binding protein 3	212143_s_at	5.73383e-06	0.000414935	9397.7	7389.47	3973.17	6920.11	1.24202	0.895182	0.346837
TPI1	triosephosphate isomerase 1	200822_x_at	2.55063e-06	0.000279057	4057.6	2929.81	1715.69	2901.03	1.24184	0.772017	0.46982
UBASH3B	ubiquitin associated and SH3 domain containing, B	238462_at	0.000388715	0.00500288	36.2852	25.0379	15.3451	25.5561	1.2416	0.706334	0.535268
TUBB	tubulin, beta	212320_at	1.80164e-05	0.000808569	7604.29	4331.97	3217.23	5051.16	1.241	0.429207	0.811789
MEST	mesoderm specific transcript homolog (mouse)	202016_at	0.000974053	0.00912351	97.3712	68.8753	41.2018	69.1495	1.24079	0.74128	0.499508
NCKIPSD	NCK interacting protein with SH3 domain	218697_at	0.000576682	0.00646808	110.472	61.8118	46.7885	73.024	1.23945	0.401727	0.837724
MRC2	mannose receptor, C type 2	37408_at	1.27919e-07	7.10059e-05	848.074	684.3	359.305	630.56	1.23898	0.929421	0.30956
CSGALNACT1	chondroitin sulfate N-acetylgalactosaminyltransferase 1	219049_at	0.0103356	0.0490378	21.7572	19.8317	9.21841	16.9358	1.2389	1.10522	0.133684
CTSB	cathepsin B	213275_x_at	0.000870189	0.00847275	1867.91	895.88	791.952	1185.25	1.23794	0.177893	1.06004
TMEM37	transmembrane protein 37	227190_at	0.00885665	0.0438061	78.3301	17.8288	33.2245	43.1278	1.23732	-0.898042	2.13536
SERPING1	serpin peptidase inhibitor, clade G (C1 inhibitor), member 1	200986_at	0.00307244	0.020322	11.7133	6.42056	4.97155	7.7018	1.23638	0.369004	0.867376
CCNY	cyclin Y	224651_at	5.14797e-05	0.00148651	1344	555.686	570.528	823.404	1.23616	-0.0380291	1.27419
PTK7	PTK7 protein tyrosine kinase 7	207011_s_at	0.00302438	0.0201072	517.103	326.475	219.568	354.382	1.23578	0.572303	0.663479
POU2F1	POU class 2 homeobox 1	227254_at	0.00434227	0.0260422	71.1388	63.7667	30.21	55.0385	1.23561	1.07778	0.157833
CPNE2	copine II	225129_at	4.35326e-05	0.00136301	835.888	646.45	355.128	612.489	1.23497	0.864199	0.370769
SOX4	SRY (sex determining region Y)-box 4	201418_s_at	0.00087814	0.00851528	1185.99	802.515	503.926	830.811	1.23481	0.671317	0.563493
LOC100128718	hypothetical protein LOC100128718	1556643_at	0.00327082	0.0212559	122.507	26.2883	52.0582	66.9511	1.23467	-0.985703	2.22037
MAPT	microtubule-associated protein tau	206401_s_at	0.00457422	0.0270564	137.19	103.743	58.3043	99.7459	1.2345	0.831343	0.40316
NA	NA	235028_at	0.0092426	0.0451275	30.0543	14.7156	12.7751	19.1817	1.23424	0.204013	1.03022
RHOB	ras homolog gene family, member B	212099_at	0.00829598	0.0417425	1313.72	980.923	559.094	951.244	1.23249	0.811049	0.421441
TM2D1	TM2 domain containing 1	213882_at	0.000327919	0.00453174	52.9085	27.4814	22.531	34.307	1.23159	0.286547	0.945043
TM4SF1	transmembrane 4 L six family member 1	209387_s_at	0.0015423	0.0125353	545.688	414.053	232.485	397.408	1.23094	0.832677	0.398261
ERAP2	endoplasmic reticulum aminopeptidase 2	219759_at	7.54281e-05	0.00185182	504.918	262.541	215.171	327.543	1.23057	0.287059	0.943508
RALA	v-ral simian leukemia viral oncogene homolog A (ras related)	224880_at	3.07555e-06	0.000307104	1622.63	1388.65	692.041	1234.44	1.2294	1.00475	0.224649
KLHL28	kelch-like 28 (Drosophila)	235727_at	0.000111698	0.00236059	139.609	81.2382	59.5949	93.4808	1.22814	0.446969	0.781167
HPCAL1	hippocalcin-like 1	212552_at	5.94859e-05	0.00161537	986.596	600.634	421.186	669.472	1.228	0.512029	0.715974
F12	coagulation factor XII (Hageman factor)	205774_at	0.00369475	0.0232623	22.4038	21.7373	9.56676	17.9026	1.22764	1.18407	0.0435714
RALGDS	ral guanine nucleotide dissociation stimulator	209051_s_at	0.00088978	0.00858757	137.004	87.4942	58.5571	94.3517	1.2263	0.579344	0.646958
SPTLC2	serine palmitoyltransferase, long chain base subunit 2	225095_at	0.000669849	0.00712774	172.787	73.178	73.8792	106.615	1.22575	-0.013757	1.23951
TRPC1	transient receptor potential cation channel, subfamily C, member 1	211602_s_at	0.00570436	0.0316785	109.812	94.4777	46.9697	83.7531	1.22523	1.00824	0.216987
SLC25A37	solute carrier family 25, member 37	218136_s_at	0.000211043	0.00343736	341.036	214.145	145.88	233.687	1.22514	0.553803	0.671336
ZNF532	zinc finger protein 532	225021_at	1.05284e-05	0.000585095	71.476	37.8646	30.5749	46.6385	1.22511	0.308504	0.916607
ITGA2	integrin, alpha 2 (CD49B, alpha 2 subunit of VLA-2 receptor)	205032_at	0.00630983	0.0339965	54.407	33.7139	23.2783	37.133	1.22481	0.534358	0.69045
FRMD6	FERM domain containing 6	225464_at	8.12372e-06	0.000503075	644.401	1189.35	275.711	703.155	1.2248	2.10895	-0.884146
PCDH9	protocadherin 9	219738_s_at	0.00161773	0.0129433	25.3633	13.1012	10.856	16.4402	1.22425	0.271207	0.953041
SRGN	serglycin	201858_s_at	0.00354806	0.0225781	22.667	14.2692	9.70267	15.5463	1.22414	0.556446	0.667693
WFDC2	WAP four-disulfide core domain 2	203892_at	0.00210007	0.015508	46.1036	29.3874	19.7374	31.7428	1.22394	0.574264	0.649679
DSC2	desmocollin 2	204751_x_at	0.000467935	0.00563382	78.2575	89.7234	33.5195	67.1668	1.22323	1.42048	-0.197255
KIF3C	kinesin family member 3C	203389_at	0.00678518	0.0359728	41.6887	26.1911	17.8609	28.5802	1.22285	0.552272	0.670581
NR1D1	nuclear receptor subfamily 1, group D, member 1	204760_s_at	0.00174105	0.0136257	57.9782	49.6644	24.8423	44.1617	1.22271	0.999413	0.223298
TIMP1	TIMP metallopeptidase inhibitor 1	201666_at	8.15634e-06	0.000503075	2150.68	2036.2	922.341	1703.07	1.22142	1.1425	0.0789147
VEGFA	vascular endothelial growth factor A	210512_s_at	1.81902e-05	0.000812688	11901.8	6524.38	5107.09	7844.41	1.2206	0.353338	0.867263
GSDMB	gasdermin B	219233_s_at	0.0033962	0.02188	71.5846	34.4671	30.72	45.5905	1.22047	0.166042	1.05443
PLSCR3	phospholipid scramblase 3	218828_at	0.00566035	0.0314883	82.7534	61.8158	35.5289	60.0327	1.21983	0.798985	0.420842
AGRN	agrin	217419_x_at	0.00296042	0.0197809	449.088	279.281	192.957	307.109	1.21872	0.533443	0.685278
NA	NA	239798_at	0.000143662	0.00274956	11.6229	5.02855	4.99444	7.2153	1.21858	0.00982071	1.20876
FTSJ1	FtsJ homolog 1 (E. coli)	213937_s_at	0.000138958	0.00269336	917.166	716.625	394.305	676.032	1.21787	0.861907	0.355963
TMEM170B	transmembrane protein 170B	235798_at	0.00478464	0.0279459	121.075	49.7321	52.0921	74.2996	1.21676	-0.0668865	1.28365
JMJD2B	jumonji domain containing 2B	212495_at	0.00371619	0.023342	94.0162	47.6539	40.4605	60.7102	1.2164	0.236081	0.980315
FAM46A	family with sequence similarity 46, member A	224973_at	0.00146371	0.0120637	257.303	130.573	110.777	166.218	1.21581	0.237194	0.978617
HPCAL1	hippocalcin-like 1	205462_s_at	8.84724e-06	0.000530121	483.319	242.811	208.135	311.422	1.21546	0.222315	0.993143
MLL	myeloid/lymphoid or mixed-lineage leukemia (trithorax homolog, Drosophila)	212076_at	0.00307404	0.0203236	162.407	111.251	69.9431	114.534	1.21536	0.669563	0.545795
PDLIM1	PDZ and LIM domain 1	208690_s_at	0.000203781	0.00337236	333.791	254.192	143.762	243.915	1.21526	0.822234	0.393031
IGF1R	insulin-like growth factor 1 receptor	225330_at	1.38203e-06	0.000205254	383.277	177.794	165.127	242.066	1.21481	0.10663	1.10818
MARCKSL1	MARCKS-like 1	200644_at	0.00148419	0.012188	420.221	348.431	181.095	316.582	1.2144	0.944126	0.270275
FAS	Fas (TNF receptor superfamily, member 6)	215719_x_at	0.00209451	0.0154773	96.837	81.9435	41.7397	73.5067	1.21414	0.973208	0.240929
TCF7L1	transcription factor 7-like 1 (T-cell specific, HMG-box)	221016_s_at	0.00162901	0.0130013	113.718	104.31	49.0339	89.0204	1.2136	1.08902	0.124581
WDR54	WD repeat domain 54	225898_at	6.50191e-05	0.00170078	1266.98	980.226	546.468	931.225	1.21318	0.842976	0.370208
FAM168A	family with sequence similarity 168, member A	36612_at	0.000173328	0.00306445	226.171	108.516	97.6182	144.101	1.21219	0.152682	1.05951
NA	NA	234987_at	0.000418436	0.00524049	139.2	45.5183	60.0808	81.5996	1.21218	-0.400456	1.61264
MET	met proto-oncogene (hepatocyte growth factor receptor)	213807_x_at	0.000973482	0.00912351	217.312	198.8	93.7961	169.97	1.21217	1.08372	0.128452
PCTK3	PCTAIRE protein kinase 3	214797_s_at	0.00820084	0.0413837	17.346	9.56784	7.49212	11.4687	1.21116	0.352818	0.858342
NA	NA	228740_at	0.00416916	0.0253615	94.4246	37.9217	40.7979	57.7147	1.21067	-0.105471	1.31614
NA	NA	230655_at	0.00123183	0.0106789	378.812	196.714	163.742	246.423	1.21005	0.264668	0.945385
ELK3	ELK3, ETS-domain protein (SRF accessory protein 2)	221773_at	0.000160714	0.00293641	1457.44	1345.69	630.468	1144.53	1.20894	1.09385	0.115083
C4orf46	chromosome 4 open reading frame 46	238015_at	0.00186055	0.0142618	117.41	90.8518	50.7923	86.3515	1.20888	0.838906	0.369974
PITPNM3	PITPNM family member 3	230076_at	0.00270774	0.0185202	83.8712	50.5574	36.3148	56.9145	1.20762	0.477362	0.730254
PLK4	polo-like kinase 4 (Drosophila)	204887_s_at	0.000882278	0.0085389	130.375	151.293	56.47	112.713	1.20712	1.42178	-0.214668
C10orf90	chromosome 10 open reading frame 90	1556200_a_at	0.00106088	0.00963976	14.011	7.61643	6.07017	9.23253	1.20675	0.327378	0.879372
NA	NA	213848_at	0.00054288	0.00623359	105.356	130.398	45.6614	93.8052	1.20623	1.51388	-0.307649
PDE9A	phosphodiesterase 9A	205593_s_at	0.000899847	0.00864961	102.192	59.9055	44.291	68.7963	1.2062	0.435674	0.770523
RELT	RELT tumor necrosis factor receptor	227060_at	0.00459701	0.0271485	45.9417	42.2468	19.9208	36.0364	1.20553	1.08457	0.120963
KIAA1618	KIAA1618	231956_at	0.00434484	0.0260422	86.7834	34.4857	37.6449	52.9714	1.20496	-0.126457	1.33142
POLH	polymerase (DNA directed), eta	222879_s_at	0.0020005	0.0149937	27.4625	15.5742	11.9172	18.318	1.20442	0.386113	0.818303
MACROD2	MACRO domain containing 2	235278_at	3.21967e-05	0.00113036	710.292	376.226	308.259	464.926	1.20427	0.287458	0.916811
DGKA	diacylglycerol kinase, alpha 80kDa	203385_at	3.11271e-05	0.00111133	152.322	156.273	66.121	124.906	1.20395	1.24089	-0.0369441
XIST	X (inactive)-specific transcript (non-protein coding)	224590_at	0.000513225	0.00598903	370.314	264.083	160.812	265.069	1.20337	0.715617	0.487758
NA	NA	235299_at	0.000103855	0.00225789	521.342	314.511	226.613	354.155	1.202	0.47288	0.729119
TNFAIP8L1	tumor necrosis factor, alpha-induced protein 8-like 1	227420_at	0.00216863	0.0158741	17.4089	20.2183	7.56761	15.0649	1.20192	1.41775	-0.215838
CD59	CD59 molecule, complement regulatory protein	200984_s_at	0.000385501	0.00498282	2687.67	2550.7	1169.41	2135.93	1.20058	1.12511	0.0754669
FTSJ1	FtsJ homolog 1 (E. coli)	205324_s_at	0.000217948	0.00350191	4225.83	2964.89	1839.04	3009.92	1.20028	0.689022	0.511257
SLC15A4	solute carrier family 15, member 4	225057_at	1.42234e-05	0.000692741	773.958	477.038	337.01	529.335	1.19947	0.501315	0.69815
HERC3	hect domain and RLD 3	206183_s_at	0.000412634	0.00518942	16.4951	7.44077	7.18458	10.3735	1.19906	0.0505473	1.14851
TMEM173	transmembrane protein 173	224929_at	1.72422e-05	0.000782597	199.538	124.86	86.9152	137.104	1.19898	0.522628	0.676351
CAV1	caveolin 1, caveolae protein, 22kDa	203065_s_at	8.3703e-05	0.00196624	4369.55	3703.81	1903.48	3325.62	1.19884	0.96037	0.238473
RUNX2	runt-related transcription factor 2	232231_at	2.35445e-05	0.000949966	261.399	308.185	113.887	227.824	1.19865	1.43619	-0.237541
GPR39	G protein-coupled receptor 39	208600_s_at	0.00116781	0.0102767	74.7717	49.8506	32.5858	52.4027	1.19825	0.613367	0.584881
MYC	v-myc myelocytomatosis viral oncogene homolog (avian)	202431_s_at	2.22812e-05	0.000920379	2726.88	3166.8	1189.93	2361.21	1.19637	1.41215	-0.215774
XIST	X (inactive)-specific transcript (non-protein coding)	231592_at	0.00925178	0.0451459	13.9946	9.22203	6.1133	9.77665	1.19485	0.593132	0.601717
KIAA1609	KIAA1609	236078_at	0.000243061	0.00374921	19.0568	11.3637	8.32525	12.9153	1.19474	0.448872	0.745866
ETS1	v-ets erythroblastosis virus E26 oncogene homolog 1 (avian)	1555355_a_at	0.00738773	0.0383109	104.834	144.105	45.8038	98.2478	1.19457	1.65358	-0.459014
JPH1	junctophilin 1	229139_at	0.000892792	0.00860376	22.2346	28.6044	9.71646	20.1852	1.1943	1.55774	-0.363433
KRT14	keratin 14	209351_at	3.77256e-05	0.00125057	153.116	137.669	66.9123	119.232	1.19428	1.04086	0.153422
CRIM1	cysteine rich transmembrane BMP regulator 1 (chordin-like)	228496_s_at	0.00020523	0.00338543	1080.83	794.462	472.643	782.646	1.19332	0.749228	0.444097
UACA	uveal autoantigen with coiled-coil domains and ankyrin repeats	223279_s_at	0.000433783	0.00536131	237.664	232.779	103.988	191.477	1.1925	1.16254	0.0299584
EFNA5	ephrin-A5	233814_at	0.00601266	0.032849	456.699	243.746	199.862	300.102	1.19224	0.286378	0.905864
NA	NA	229735_s_at	0.00269868	0.0184947	43.2148	14.5051	18.9149	25.5449	1.192	-0.382965	1.57497
KATNAL1	katanin p60 subunit A-like 1	227713_at	1.2862e-07	7.10059e-05	262.854	126.384	115.055	168.098	1.19193	0.135482	1.05645
NA	NA	230744_at	0.0052853	0.0300499	12.2835	6.89169	5.37671	8.18396	1.19193	0.358133	0.833792
LOC375295	hypothetical gene supported by BC013438	228564_at	0.000640312	0.00692257	547.767	367.719	239.882	385.123	1.19124	0.616277	0.574959
2006-09-01	septin 6	213666_at	0.00564149	0.0314182	25.5882	19.9786	11.2103	18.9257	1.19065	0.833629	0.357018
TUBA1B	tubulin, alpha 1b	211072_x_at	6.53569e-05	0.00170369	8640.15	8059.28	3785.71	6828.38	1.19049	1.09009	0.100405
CAMTA1	calmodulin binding transcription activator 1	1555370_a_at	0.00206106	0.0153202	78.2678	90.4651	34.2987	67.6772	1.19027	1.39921	-0.208942
SGOL2	shugoshin-like 2 (S. pombe)	230165_at	0.000527325	0.0061078	82.2361	123.807	36.0383	80.694	1.19024	1.78049	-0.590253
NA	NA	235434_at	0.000716412	0.00745455	91.8639	56.0579	40.2816	62.7345	1.18938	0.476796	0.712579
NUSAP1	nucleolar and spindle associated protein 1	219978_s_at	0.0021797	0.0159208	398.56	462.422	174.813	345.265	1.18899	1.4034	-0.214412
NR1D1	nuclear receptor subfamily 1, group D, member 1	31637_s_at	0.00198995	0.014947	174.949	161.219	76.7943	137.654	1.18786	1.06995	0.117912
MPI	mannose phosphate isomerase	202472_at	1.98889e-05	0.000860755	172.898	68.012	75.9278	105.613	1.18722	-0.158839	1.34606
KCNMA1	potassium large conductance calcium-activated channel, subfamily M, alpha member 1	221584_s_at	0.00046065	0.00557734	250.911	127.364	110.275	162.85	1.18607	0.207862	0.978212
SMAD9	SMAD family member 9	227719_at	0.000104413	0.00226423	522.471	377.592	229.836	376.633	1.18475	0.716223	0.468523
NA	NA	228692_at	0.00338788	0.0218358	284.058	79.9493	125.062	163.023	1.18354	-0.645484	1.82903
DEPDC1	DEP domain containing 1	220295_x_at	0.000237606	0.00369411	94.951	118.139	41.8055	84.9652	1.18349	1.49872	-0.31523
TPI1	triosephosphate isomerase 1	213011_s_at	4.1948e-06	0.000354932	5657.83	4161.72	2492.23	4103.93	1.18281	0.739741	0.443069
HERC5	hect domain and RLD 5	219863_at	9.87925e-06	0.000566758	1700.99	1175.33	749.309	1208.54	1.18274	0.649433	0.533306
SMURF2	SMAD specific E3 ubiquitin protein ligase 2	227489_at	3.27365e-06	0.000314472	567.15	550.984	250.044	456.059	1.18155	1.13983	0.0417209
NA	NA	227452_at	0.000190243	0.00324124	408.249	331.205	180.106	306.52	1.1806	0.878875	0.301725
VAMP1	vesicle-associated membrane protein 1 (synaptobrevin 1)	213326_at	0.00356861	0.0226609	46.564	16.9623	20.5519	28.026	1.17995	-0.276941	1.45689
TIAM1	T-cell lymphoma invasion and metastasis 1	213135_at	2.86939e-05	0.00106276	32.7068	64.2278	14.4395	37.1247	1.17957	2.15318	-0.97361
CRIM1	cysteine rich transmembrane BMP regulator 1 (chordin-like)	202551_s_at	1.63272e-05	0.000760738	2032.78	1481.68	897.88	1470.78	1.17886	0.722644	0.456213
TPX2	TPX2, microtubule-associated, homolog (Xenopus laevis)	210052_s_at	0.000183358	0.00316868	556.453	886.952	245.856	563.087	1.17845	1.85104	-0.672597
EFNA3	ephrin-A3	210132_at	0.000160934	0.00293814	79.698	39.6214	35.2141	51.5112	1.17839	0.170126	1.00826
ZNF85	zinc finger protein 85	1554445_at	0.00215412	0.0157961	110.584	101.268	48.8846	86.912	1.17769	1.05072	0.126963
WDR1	WD repeat domain 1	240282_at	0.00195099	0.0147325	62.0652	44.9121	27.4367	44.8047	1.17768	0.710996	0.466681
RAI14	retinoic acid induced 14	202052_s_at	2.01434e-05	0.000866228	2557.72	2888.69	1131.02	2192.47	1.17724	1.35279	-0.175555
NA	NA	238151_at	0.00486721	0.0282818	35.8999	27.6083	15.8808	26.463	1.1767	0.797814	0.378882
FNTB	farnesyltransferase, CAAX box, beta	1568865_at	0.000201336	0.00334811	14.0897	6.02091	6.23396	8.78153	1.17642	-0.0501681	1.22659
TP53I3	tumor protein p53 inducible protein 3	210609_s_at	0.00262696	0.0181279	129.831	85.927	57.444	91.0674	1.17641	0.580954	0.595452
PLXNA3	plexin A3	1553139_s_at	0.00904261	0.0444152	20.0353	13.4691	8.86686	14.1237	1.17605	0.603158	0.57289
NA	NA	240152_at	0.000573913	0.00645254	13.5257	6.59794	5.98625	8.7033	1.17598	0.140362	1.03562
NA	NA	213700_s_at	0.00356415	0.0226466	149.988	57.0942	66.3984	91.1602	1.17562	-0.217804	1.39343
NCAPG	non-SMC condensin I complex, subunit G	218663_at	0.00131537	0.0111841	345.103	392.474	152.863	296.813	1.17479	1.36036	-0.185567
NRP2	neuropilin 2	229225_at	0.000388915	0.00500403	236.634	194.987	104.9	178.84	1.17364	0.894361	0.279281
CDCP1	CUB domain containing protein 1	234932_s_at	0.000201556	0.0033496	138.576	124.045	61.4344	108.018	1.17355	1.01374	0.159813
NPEPPS	aminopeptidase puromycin sensitive	201455_s_at	3.72504e-05	0.00124028	839.32	384.09	372.276	531.895	1.17285	0.0450705	1.12778
SH3PXD2A	SH3 and PX domains 2A	224817_at	0.000581193	0.00650156	58.696	52.1639	26.0368	45.6322	1.17271	1.0025	0.170211
EGFR	epidermal growth factor receptor (erythroblastic leukemia viral (v-erb-b) oncogene homolog, avian)	201983_s_at	0.00167303	0.0132472	1600.83	710.772	710.274	1007.29	1.17237	0.00101216	1.17136
NCRNA00153	non-protein coding RNA 153	228290_at	0.00632564	0.0340563	54.2456	21.5116	24.0805	33.2792	1.17164	-0.162753	1.33439
NA	NA	236587_at	9.91441e-05	0.00217929	11.1222	5.28765	4.93739	7.11574	1.17162	0.0988783	1.07274
RGS3	regulator of G-protein signaling 3	220300_at	4.78431e-05	0.00143051	10.9449	5.48351	4.85871	7.0957	1.17161	0.174525	0.997085
RHOBTB1	Rho-related BTB domain containing 1	212651_at	1.50879e-05	0.000723914	124.229	46.4969	55.1765	75.3009	1.17088	-0.24692	1.4178
PCDHB7	protocadherin beta 7	231738_at	0.00107659	0.00975285	21.5193	8.65303	9.55815	13.2435	1.17083	-0.143525	1.31435
WNT10A	wingless-type MMTV integration site family, member 10A	223709_s_at	0.00673569	0.035744	29.0922	30.1401	12.9226	24.0516	1.17074	1.22179	-0.0510519
NA	NA	237212_at	0.00384898	0.023933	13.3291	10.4777	5.92388	9.91024	1.16997	0.822715	0.347251
CCNG2	cyclin G2	202770_s_at	4.10215e-05	0.0013126	630.429	251.802	280.298	387.51	1.16937	-0.154675	1.32405
CDON	Cdon homolog (mouse)	227526_at	0.000704196	0.00737161	52.6942	24.1527	23.4457	33.4309	1.16832	0.0428655	1.12546
RNF5	ring finger protein 5	209111_at	0.000121061	0.00248776	570.73	372.575	253.962	399.089	1.16819	0.552919	0.615275
STK17A	serine/threonine kinase 17a	202695_s_at	6.53462e-06	0.000445526	129.148	328.671	57.4998	171.773	1.16739	2.51501	-1.34762
ITPR3	inositol 1,4,5-triphosphate receptor, type 3	201188_s_at	0.0062044	0.033608	1241.33	793.426	552.785	862.512	1.16709	0.521377	0.645714
PLEKHA2	pleckstrin homology domain containing, family A (phosphoinositide binding specific) member 2	225136_at	7.61e-06	0.000481885	1284.05	650.059	571.932	835.349	1.16679	0.184727	0.982064
CA12	carbonic anhydrase XII	203963_at	3.21842e-05	0.00113036	6756.88	3434.97	3009.64	4400.5	1.16676	0.190704	0.976061
KIAA0922	KIAA0922	209760_at	0.0056076	0.031299	111.304	87.4936	49.5909	82.7962	1.16636	0.819103	0.347259
KCNS3	potassium voltage-gated channel, delayed-rectifier, subfamily S, member 3	205968_at	0.00672352	0.0356906	41.6866	30.5225	18.6087	30.2726	1.1636	0.713893	0.44971
STAT6	signal transducer and activator of transcription 6, interleukin-4 induced	201331_s_at	0.000153791	0.00286922	874.227	600.072	390.322	621.54	1.16334	0.62047	0.542874
UGP2	UDP-glucose pyrophosphorylase 2	231698_at	0.00246257	0.0173155	27.019	19.1102	12.0672	19.3988	1.16288	0.663248	0.499631
C5orf54	chromosome 5 open reading frame 54	220770_s_at	3.34745e-05	0.00116557	85.0867	23.8852	38.0206	48.9975	1.16215	-0.670666	1.83282
PDE10A	phosphodiesterase 10A	205501_at	0.000285097	0.00412691	367.613	454.664	164.307	328.862	1.16179	1.46841	-0.306615
TGIF2	TGFB-induced factor homeobox 2	216262_s_at	0.00182492	0.0140795	87.8204	70.976	39.2761	66.0242	1.1609	0.853679	0.307225
FAM89B	family with sequence similarity 89, member B	212484_at	2.73948e-06	0.000286981	580.141	373.573	259.475	404.396	1.16081	0.525794	0.635016
ISYNA1	inositol-3-phosphate synthase 1	222240_s_at	3.89576e-06	0.000342865	159.736	146.873	71.4643	126.025	1.1604	1.03928	0.121119
UCN2	urocortin 2	232674_at	0.00417566	0.0253799	20.4429	15.8719	9.14932	15.1547	1.15986	0.794741	0.365118
NLN	neurolysin (metallopeptidase M3 family)	225942_at	0.0098543	0.0473008	40.3929	23.4115	18.0854	27.2966	1.15928	0.372397	0.786882
PSD3	pleckstrin and Sec7 domain containing 3	203355_s_at	0.000342127	0.00463107	166.315	82.8662	74.5258	107.902	1.1581	0.153044	1.00506
ATL1	atlastin GTPase 1	223340_at	0.00220474	0.0160525	26.4125	14.447	11.8403	17.5666	1.15751	0.287066	0.870446
FOSL2	FOS-like antigen 2	218880_at	0.000848829	0.00832401	185.206	161.734	83.0339	143.325	1.15736	0.961849	0.195513
SFXN3	sideroflexin 3	217226_s_at	0.00139171	0.0116295	336.632	213.434	150.987	233.685	1.15675	0.499369	0.657381
ERAP2	endoplasmic reticulum aminopeptidase 2	227462_at	0.00058257	0.00651374	671.317	356.897	301.126	443.113	1.15663	0.245143	0.911487
MYH9	myosin, heavy chain 9, non-muscle	211926_s_at	8.03174e-05	0.00192681	662.9	549.993	297.362	503.418	1.15657	0.88719	0.269378
2006-09-01	septin 6	212413_at	0.000345207	0.00465385	87.9436	54.7433	39.4691	60.7187	1.15586	0.471958	0.683897
JUN	jun oncogene	201466_s_at	0.0020647	0.0153352	710.556	796.161	318.935	608.551	1.15569	1.3198	-0.164114
FBXO32	F-box protein 32	225803_at	0.00961569	0.0464767	44.7836	28.3705	20.1022	31.0855	1.15561	0.497036	0.658579
LOC399959	hypothetical gene supported by BX647608	225381_at	8.06074e-05	0.00193069	244.233	372.836	109.713	242.26	1.15453	1.76481	-0.610283
MLKL	mixed lineage kinase domain-like	238025_at	0.00121183	0.0105623	165.963	77.1526	74.6059	105.907	1.1535	0.0484236	1.10508
RBMS2	RNA binding motif, single stranded interacting protein 2	205228_at	0.00120333	0.0105106	45.6878	42.9172	20.5446	36.3832	1.15305	1.0628	0.0902548
MAML2	mastermind-like 2 (Drosophila)	235457_at	5.30152e-05	0.00151567	494.334	397.565	222.298	371.399	1.15299	0.838694	0.314295
CCBE1	collagen and calcium binding EGF domains 1	242324_x_at	0.000113825	0.00238807	22.1951	20.9013	9.98433	17.6936	1.15251	1.06585	0.0866539
NA	NA	226374_at	0.000288375	0.00415714	319.842	168.404	143.991	210.745	1.15138	0.225952	0.925432
NA	NA	226964_at	0.00735417	0.0381911	70.9175	65.5198	31.9371	56.1248	1.15091	1.0367	0.11421
IRAK2	interleukin-1 receptor-associated kinase 2	231779_at	6.36926e-05	0.00168031	56.1072	133.644	25.2687	71.6733	1.15083	2.40297	-1.25214
ELL2	elongation factor, RNA polymerase II, 2	226982_at	0.000250226	0.00381745	201.029	233.622	90.5393	175.063	1.15078	1.36756	-0.216774
PCDHG@	protocadherin gamma cluster	1552735_at	2.05443e-06	0.000254548	269.587	159.376	121.445	183.47	1.15045	0.39213	0.758316
ARSJ	arylsulfatase family, member J	219973_at	0.000326564	0.0045144	84.552	74.3705	38.112	65.6781	1.14959	0.964487	0.185107
NA	NA	242108_at	0.000968016	0.00908868	26.3962	12.5439	11.9023	16.9475	1.14909	0.0757448	1.07334
PPP1R3B	protein phosphatase 1, regulatory (inhibitor) subunit 3B	1552670_a_at	0.00185126	0.0142244	541.854	364.699	244.338	383.63	1.14902	0.577825	0.571199
WDR6	WD repeat domain 6	217734_s_at	0.00328617	0.0213177	264.974	163.385	119.558	182.639	1.14814	0.450573	0.697572
KLC3	kinesin light chain 3	239853_at	0.00137461	0.0115357	73.2401	90.449	33.053	65.5807	1.14785	1.45232	-0.304471
ADAMTS1	ADAM metallopeptidase with thrombospondin type 1 motif, 1	222486_s_at	0.000314565	0.00440929	112.408	128.704	50.7316	97.2812	1.14779	1.3431	-0.195308
RAB8B	RAB8B, member RAS oncogene family	226633_at	4.81754e-05	0.00143881	754.224	547.944	340.525	547.564	1.14723	0.686267	0.460966
NA	NA	230466_s_at	0.000596032	0.00661186	1062.25	1037.81	479.653	859.906	1.14706	1.11349	0.0335767
PHLDA1	pleckstrin homology-like domain, family A, member 1	225842_at	4.41823e-05	0.00137202	1600.09	1319.61	722.618	1214.1	1.14685	0.868804	0.278042
ZNF292	zinc finger protein 292	212366_at	3.57606e-05	0.0012094	250.445	105.532	113.123	156.367	1.14659	-0.100218	1.24681
CDC2L6	cell division cycle 2-like 6 (CDK8-like)	212897_at	0.00096654	0.00908185	471.75	264.613	213.107	316.49	1.14644	0.312307	0.834136
SLC22A3	solute carrier family 22 (extraneuronal monoamine transporter), member 3	205421_at	0.0078847	0.0402518	100.787	89.5142	45.5314	78.6107	1.14637	0.975256	0.171115
COL18A1	collagen, type XVIII, alpha 1	209082_s_at	0.00268061	0.0184071	1414.27	934.562	639.008	995.948	1.14616	0.548456	0.5977
KIAA1609	KIAA1609	65438_at	0.00116033	0.010236	53.1839	25.5553	24.057	34.2654	1.14454	0.0871691	1.05737
FAM168A	family with sequence similarity 168, member A	212357_at	7.83186e-05	0.00189843	228.694	112.454	103.606	148.252	1.14232	0.118234	1.02408
NA	NA	229201_at	0.000520613	0.00605215	14.7973	7.15449	6.70542	9.55239	1.14193	0.0935222	1.04841
PCCA	propionyl Coenzyme A carboxylase, alpha polypeptide	203860_at	0.000191069	0.00324543	931.07	482.591	421.954	611.872	1.1418	0.193715	0.948087
C15orf52	chromosome 15 open reading frame 52	227272_at	0.00989545	0.0474647	106.792	66.7146	48.4157	73.9741	1.14125	0.462527	0.678727
TPM1	tropomyosin 1 (alpha)	210986_s_at	1.16619e-05	0.000612951	2895.31	2229.32	1313.58	2146.07	1.14022	0.763101	0.377116
MGC4294	hypothetical protein MGC4294	220698_at	0.00431709	0.0259599	10.6691	5.0383	4.84448	6.85064	1.13903	0.0565946	1.08243
PXDN	peroxidasin homolog (Drosophila)	212013_at	0.00304088	0.0201842	252.528	173.622	114.745	180.298	1.13801	0.597511	0.540497
CCNA2	cyclin A2	203418_at	0.000876821	0.00850615	142.691	181.963	64.8436	129.832	1.13786	1.48861	-0.350752
NA	NA	1570155_at	0.000119388	0.00246468	379.959	211.416	172.829	254.735	1.1365	0.290738	0.845757
STAT1	signal transducer and activator of transcription 1, 91kDa	200887_s_at	7.22105e-05	0.00180223	2912.03	2102.29	1324.6	2112.97	1.13647	0.666411	0.470064
FAM105A	family with sequence similarity 105, member A	219694_at	0.00522713	0.0298243	26.0869	19.7874	11.8713	19.2485	1.13585	0.737108	0.398744
SMARCA1	SWI/SNF related, matrix associated, actin dependent regulator of chromatin, subfamily a, member 1	215294_s_at	9.31811e-06	0.000547717	707.974	602.538	322.186	544.233	1.1358	0.903158	0.232644
RASSF7	Ras association (RalGDS/AF-6) domain family (N-terminal) member 7	40359_at	0.000190498	0.00324335	198.061	106.883	90.1501	131.698	1.13554	0.245627	0.889916
CACNB3	calcium channel, voltage-dependent, beta 3 subunit	209530_at	1.59928e-05	0.00075058	73.8405	57.0274	33.6416	54.8365	1.13417	0.761411	0.372755
NA	NA	232795_at	0.00648982	0.0347496	14.1099	5.95337	6.43058	8.83128	1.13369	-0.11124	1.24493
NLGN4X	neuroligin 4, X-linked	221933_at	4.09344e-05	0.00131074	447.817	231.848	204.103	294.589	1.13361	0.183885	0.949727
RBPJ	recombination signal binding protein for immunoglobulin kappa J region	207785_s_at	0.000301907	0.00428642	933.117	522.804	425.415	627.112	1.13319	0.297399	0.835787
C11orf80	chromosome 11 open reading frame 80	204922_at	0.00311505	0.0205077	128.908	146.594	58.7849	111.429	1.13282	1.31831	-0.185486
GPR160	G protein-coupled receptor 160	223423_at	4.99073e-05	0.00146506	705.485	508.172	321.843	511.834	1.13226	0.658959	0.473297
TYMS	thymidylate synthetase	1554696_s_at	0.00907929	0.0445324	225.028	195.358	102.707	174.364	1.13157	0.927589	0.203984
JARID1B	jumonji, AT rich interactive domain 1B	201549_x_at	4.54165e-06	0.000368135	970.873	762.879	444.017	725.923	1.12867	0.780839	0.347828
MAP3K5	mitogen-activated protein kinase kinase kinase 5	203836_s_at	0.000206013	0.00339011	88.97	105.678	40.7026	78.4501	1.1282	1.37648	-0.24828
TMTC4	transmembrane and tetratricopeptide repeat containing 4	225666_at	0.000282841	0.00410623	264.609	170.966	121.084	185.553	1.12785	0.497696	0.630152
DPY19L2P2	dpy-19-like 2 pseudogene 2 (C. elegans)	215143_at	0.000943673	0.00893393	12.863	7.45048	5.88789	8.73379	1.1274	0.339582	0.787822
CHRNA5	cholinergic receptor, nicotinic, alpha 5	206533_at	0.00337458	0.0217624	34.2529	38.5869	15.7066	29.5155	1.12485	1.29674	-0.171883
PLSCR3	phospholipid scramblase 3	56197_at	0.000716874	0.00745592	114.421	96.457	52.4927	87.7902	1.12416	0.877769	0.246394
SYNGR3	synaptogyrin 3	205691_at	0.000339731	0.00461949	78.4566	93.1339	35.9959	69.1954	1.12406	1.37148	-0.247411
NA	NA	226040_at	0.00646615	0.0346476	54.8531	25.8319	25.1727	35.2859	1.12371	0.0372916	1.08642
EMILIN3	elastin microfibril interfacer 3	228307_at	0.000509267	0.00596524	110.286	58.2944	50.6207	73.0669	1.12344	0.203629	0.919816
ADAM19	ADAM metallopeptidase domain 19 (meltrin beta)	209765_at	0.00573726	0.0318076	45.1623	54.2801	20.731	40.0578	1.12333	1.38863	-0.265304
TMED4	transmembrane emp24 protein transport domain containing 4	224680_at	0.00127261	0.0109338	295.779	183.019	135.774	204.857	1.12331	0.430786	0.692526
LNPEP	leucyl/cystinyl aminopeptidase	231866_at	0.00239993	0.0169914	433.599	207.151	199.058	279.936	1.12317	0.0574896	1.06568
RABGAP1L	RAB GTPase activating protein 1-like	203020_at	2.69203e-05	0.00103002	212.716	168.408	97.7154	159.613	1.12227	0.785302	0.33697
RASSF7	Ras association (RalGDS/AF-6) domain family (N-terminal) member 7	204927_at	0.000296027	0.00423623	201.758	109.337	92.7097	134.601	1.12183	0.237987	0.883844
BCKDK	branched chain ketoacid dehydrogenase kinase	202030_at	4.55854e-05	0.00139614	334.03	274.996	153.51	254.179	1.12165	0.841076	0.28057
ATP8B1	ATPase, class I, type 8B, member 1	226302_at	0.000404468	0.00513392	574.565	561.174	264.214	466.651	1.12076	1.08674	0.034022
NA	NA	226107_at	0.00621019	0.03363	30.9559	25.6118	14.2386	23.6021	1.12041	0.847005	0.273404
NA	NA	226834_at	6.14398e-06	0.000430737	2575.28	2564.94	1185.54	2108.59	1.11919	1.11339	0.00580792
NLE1	notchless homolog 1 (Drosophila)	203867_s_at	0.000670286	0.00713071	95.3182	81.6322	43.8917	73.614	1.1188	0.895191	0.223612
CAV2	caveolin 2	213426_s_at	5.00279e-06	0.000388763	76.2699	75.3972	35.147	62.2713	1.11771	1.10111	0.0166024
PLAGL1	pleiomorphic adenoma gene-like 1	207002_s_at	0.000107732	0.00230849	468.349	209.883	216.04	298.091	1.11628	-0.0417174	1.158
LY75	lymphocyte antigen 75	205668_at	0.00115033	0.0101819	746.21	454.145	344.589	514.981	1.11471	0.398276	0.71643
HTRA2	HtrA serine peptidase 2	203089_s_at	8.58188e-05	0.00198699	200.495	171.301	92.615	154.803	1.11424	0.887214	0.22703
CCNY	cyclin Y	224649_x_at	5.78275e-05	0.00159004	365.775	138.112	169.02	224.302	1.11376	-0.291358	1.40512
NA	NA	232544_at	0.000155324	0.00288233	10.7838	4.9919	4.98539	6.92037	1.11309	0.00188377	1.1112
KIAA1715	KIAA1715	229173_at	9.8145e-06	0.000564477	134.527	59.0537	62.1962	85.2588	1.11299	-0.0748008	1.18779
XRCC4	X-ray repair complementing defective repair in Chinese hamster cells 4	205072_s_at	0.000107723	0.00230849	67.594	79.0568	31.2607	59.3038	1.11255	1.33854	-0.225993
PHF11	PHD finger protein 11	221816_s_at	9.26066e-05	0.00208222	878.474	563.783	406.359	616.205	1.11224	0.472383	0.63986
PLAGL1	pleiomorphic adenoma gene-like 1	209318_x_at	0.000130209	0.0025978	739.218	375.511	341.954	485.561	1.1122	0.135053	0.977145
SMARCA1	SWI/SNF related, matrix associated, actin dependent regulator of chromatin, subfamily a, member 1	203874_s_at	4.9186e-06	0.000385538	722.235	641.92	334.126	566.093	1.11208	0.942002	0.170075
JUN	jun oncogene	201464_x_at	0.000197089	0.00330303	2472.16	2558.83	1143.92	2058.3	1.11178	1.1615	-0.0497164
C21orf30	chromosome 21 open reading frame 30	232536_at	0.00143571	0.0119002	12.6103	6.78323	5.84006	8.41118	1.11054	0.215988	0.894553
TRIO	triple functional domain (PTPRF interacting)	209012_at	0.00844945	0.0423072	236.899	184.105	109.734	176.913	1.11026	0.746512	0.363745
NA	NA	229810_at	0.00260404	0.0180267	126.578	69.7445	58.6574	84.9931	1.10964	0.249766	0.859871
BBS9	Bardet-Biedl syndrome 9	209958_s_at	0.00433289	0.0260141	32.2603	35.2681	14.9629	27.4971	1.10837	1.23697	-0.128602
MEIS1	Meis homeobox 1	204069_at	8.73752e-05	0.00200758	284.658	120.504	132.06	179.074	1.10804	-0.132109	1.24015
RACGAP1	Rac GTPase activating protein 1	222077_s_at	7.11445e-06	0.000464007	997.734	977.092	462.914	812.58	1.10791	1.07775	0.0301615
NCF2	neutrophil cytosolic factor 2	209949_at	0.00654417	0.0349577	25.8549	23.6313	11.9967	20.4943	1.1078	0.978058	0.12974
SPC25	SPC25, NDC80 kinetochore complex component, homolog (S. cerevisiae)	209891_at	0.00608427	0.0331122	80.811	85.9502	37.5048	68.0887	1.10748	1.19643	-0.0889496
CCNF	cyclin F	204826_at	0.00116752	0.0102767	42.9184	51.4879	19.9206	38.109	1.10733	1.36997	-0.262638
WNT7B	wingless-type MMTV integration site family, member 7B	238105_x_at	0.00149957	0.0122898	49.8281	54.628	23.13	42.5287	1.1072	1.23988	-0.132682
ZC3HAV1L	zinc finger CCCH-type, antiviral 1-like	228280_at	0.000223571	0.00355298	579.014	325.399	268.986	391.133	1.10607	0.274676	0.831391
SPINT1	serine peptidase inhibitor, Kunitz type 1	202826_at	0.000158429	0.00290887	203.764	184.913	94.6875	161.121	1.10565	0.965602	0.14005
NA	NA	225328_at	0.0101178	0.0482833	12.3675	7.2541	5.74954	8.45704	1.10503	0.33535	0.769681
SERPINE2	serpin peptidase inhibitor, clade E (nexin, plasminogen activator inhibitor type 1), member 2	227487_s_at	0.000768141	0.00782739	33.3625	35.3006	15.5104	28.0578	1.10499	1.18645	-0.0814665
CD276	CD276 molecule	224859_at	2.48789e-05	0.000981869	228.27	139.206	106.204	157.893	1.1039	0.390381	0.713521
PLAU	plasminogen activator, urokinase	205479_s_at	1.51663e-05	0.000725363	2013.81	3893.31	937.679	2281.6	1.10276	2.05383	-0.951072
CHST3	carbohydrate (chondroitin 6) sulfotransferase 3	32094_at	0.00075837	0.00775505	67.2043	64.3588	31.3212	54.2948	1.10141	1.039	0.0624171
NA	NA	1555742_at	0.00174921	0.0136659	38.5181	18.2264	17.9567	24.9004	1.10102	0.0215077	1.07951
CABC1	chaperone, ABC1 activity of bc1 complex homolog (S. pombe)	218168_s_at	0.00993643	0.0476256	104.855	58.2345	48.8836	70.6576	1.10097	0.252525	0.848445
RNF213	ring finger protein 213	230000_at	0.00269485	0.0184768	101.3	34.4089	47.2411	60.9833	1.10052	-0.457262	1.55778
ANO6	anoctamin 6	224906_at	2.19406e-05	0.000911311	1646.65	956.999	768.032	1123.89	1.10029	0.317352	0.782941
CYR61	cysteine-rich, angiogenic inducer, 61	210764_s_at	0.000564357	0.00638921	854.142	1396.67	398.403	883.072	1.10025	1.80969	-0.709445
SBF2	SET binding factor 2	226169_at	8.36043e-05	0.00196596	754.807	528.591	352.168	545.189	1.09984	0.585886	0.513957
SFN	stratifin	33323_r_at	0.000574841	0.00645609	1434.44	1343.98	669.374	1149.26	1.09961	1.00562	0.0939837
AP1G2	adaptor-related protein complex 1, gamma 2 subunit	201613_s_at	0.000402797	0.00512567	218.64	145.32	102.031	155.33	1.09955	0.510223	0.589323
SH2B3	SH2B adaptor protein 3	203320_at	8.04968e-06	0.000499911	275.452	474.684	128.587	292.908	1.09906	1.88423	-0.785163
NIPSNAP3B	nipsnap homolog 3B (C. elegans)	223764_x_at	0.00874178	0.0433812	14.0529	9.22568	6.56713	9.94857	1.09753	0.490392	0.607142
NA	NA	231331_at	5.83759e-05	0.00159928	104.413	178.563	48.8216	110.599	1.09671	1.87084	-0.774131
CALM3	calmodulin 3 (phosphorylase kinase, delta)	200623_s_at	0.0043122	0.0259538	379.271	307.078	177.504	287.951	1.09538	0.790756	0.304623
IKIP	IKK interacting protein	236249_at	0.00329528	0.0213578	482.829	270.189	226.039	326.353	1.09494	0.257397	0.837541
IL17RD	interleukin 17 receptor D	227997_at	0.0023335	0.0166411	101.536	54.7051	47.5441	67.9283	1.09465	0.20241	0.892238
EFEMP2	EGF-containing fibulin-like extracellular matrix protein 2	209356_x_at	0.00484871	0.0281938	28.8126	14.972	13.4992	19.0946	1.09382	0.149391	0.944432
TNFRSF10D	tumor necrosis factor receptor superfamily, member 10d, decoy with truncated death domain	227345_at	0.00993673	0.0476256	187.305	81.3617	87.864	118.844	1.09205	-0.110923	1.20297
EPS8L1	EPS8-like 1	91826_at	0.00293102	0.0196227	19.9245	21.6793	9.34895	16.9842	1.09167	1.21344	-0.121773
SULT1C2	sulfotransferase family, cytosolic, 1C, member 2	211470_s_at	9.21391e-05	0.00207481	696.723	488.024	326.927	503.891	1.09162	0.577984	0.513634
SOX4	SRY (sex determining region Y)-box 4	213668_s_at	0.00092879	0.00883936	675.45	534.228	317.101	508.927	1.09091	0.752511	0.338395
GM2A	GM2 ganglioside activator	235678_at	0.00422864	0.0256095	16.8657	11.1747	7.92021	11.9869	1.09048	0.49663	0.593854
LXN	latexin	218729_at	0.000637023	0.00689876	366.153	234.183	171.968	257.435	1.0903	0.445491	0.644813
NA	NA	232064_at	0.000192488	0.00325749	115.537	121.969	54.2709	97.2589	1.09011	1.16826	-0.0781528
KIAA1715	KIAA1715	225717_at	0.00418746	0.0254181	241.997	119.308	113.683	158.33	1.08997	0.0696717	1.0203
RBMS3	RNA binding motif, single stranded interacting protein	238447_at	0.000342088	0.00463107	139.746	81.4567	65.7171	95.6398	1.08846	0.309765	0.7787
WEE1	WEE1 homolog (S. pombe)	215711_s_at	0.000859106	0.00839017	123.497	148.93	58.0844	110.17	1.08825	1.35842	-0.270164
KIAA1715	KIAA1715	225718_at	0.000785009	0.00791832	171.193	83.5802	80.5305	111.768	1.08802	0.053625	1.03439
NA	NA	227579_at	3.01737e-06	0.000304195	209.897	215.432	98.7518	174.693	1.0878	1.12535	-0.0375535
MMAA	methylmalonic aciduria (cobalamin deficiency) cblA type	242750_at	0.000818705	0.00813283	49.2838	37.7575	23.2035	36.7483	1.08677	0.702422	0.384349
LIMS3	LIM and senescent cell antigen-like domains 3	229096_at	0.00175028	0.0136686	10.6039	5.66003	4.99743	7.08713	1.08534	0.179623	0.905714
FAS	Fas (TNF receptor superfamily, member 6)	216252_x_at	0.00837556	0.0420492	81.1231	57.8606	38.2333	59.0723	1.08528	0.597753	0.487531
RBMS2	RNA binding motif, single stranded interacting protein 2	235558_at	0.00179754	0.0139233	28.4574	24.2138	13.4136	22.0283	1.08511	0.852131	0.232975
CDK2	cyclin-dependent kinase 2	204252_at	0.00348961	0.022328	142.192	117.008	67.0279	108.743	1.08501	0.803778	0.281233
DST	dystonin	212253_x_at	0.000528408	0.00611658	224.738	175.829	105.94	168.835	1.085	0.730922	0.354073
MAGED2	melanoma antigen family D, 2	213627_at	0.000447907	0.00548036	350.572	308.008	165.279	274.62	1.08481	0.898068	0.186741
CNN3	calponin 3, acidic	228297_at	0.00370569	0.0232923	1256.07	961.632	592.339	936.68	1.08442	0.699062	0.385359
CALCOCO1	calcium binding and coiled-coil domain 1	209002_s_at	4.95267e-05	0.00145958	253.115	158.61	119.4	177.041	1.08399	0.409682	0.67431
STAT1	signal transducer and activator of transcription 1, 91kDa	AFFX-HUMISGF3A/M97935_3_at	0.000255165	0.00385815	860.632	612.6	406.108	626.447	1.08353	0.593081	0.490451
TGIF2	TGFB-induced factor homeobox 2	218724_s_at	0.0101299	0.0483259	47.2268	40.881	22.291	36.7996	1.08314	0.874968	0.208176
CDCA8	cell division cycle associated 8	221520_s_at	0.000252983	0.00383802	141.309	236.379	66.6995	148.129	1.08311	1.82536	-0.742249
DSG2	desmoglein 2	1553105_s_at	0.00079745	0.00800073	1505.4	1238.27	710.66	1151.44	1.08291	0.801095	0.281816
RASA2	RAS p21 protein activator 2	230669_at	8.25536e-05	0.00195142	381.68	341.148	180.187	301.005	1.08286	0.9209	0.161964
FHL3	four and a half LIM domains 3	218818_at	0.00127348	0.0109392	20.3907	25.2932	9.62736	18.4371	1.0827	1.39354	-0.310842
FAM69A	family with sequence similarity 69, member A	216044_x_at	0.00455623	0.0269853	75.0702	50.4601	35.4772	53.6692	1.08135	0.508253	0.573096
KIAA1432	KIAA1432	226222_at	0.000750204	0.00770846	90.5894	57.7541	42.8363	63.7266	1.08051	0.431089	0.649419
LOC100170939	glucuronidase, beta pseudogene	214850_at	0.00204988	0.0152597	54.6126	25.2791	25.8266	35.2394	1.08038	-0.0309149	1.11129
MLXIP	MLX interacting protein	225157_at	0.00256663	0.0178278	178.326	121.831	84.3332	128.164	1.08035	0.530711	0.549635
ASAM	adipocyte-specific adhesion molecule	228082_at	0.000317848	0.00443335	552.754	634.84	261.555	483.05	1.07952	1.27928	-0.199757
RORA	RAR-related orphan receptor A	236266_at	0.00207791	0.0153948	16.8367	7.56747	7.96717	10.7905	1.07947	-0.0742564	1.15373
CAV2	caveolin 2	203323_at	2.05605e-06	0.000254548	4611.32	3906.52	2182.63	3566.82	1.07911	0.839813	0.239298
EBP	emopamil binding protein (sterol isomerase)	202735_at	0.00901885	0.0443371	339.745	149.083	160.917	216.582	1.07814	-0.110202	1.18834
TNFAIP3	tumor necrosis factor, alpha-induced protein 3	202644_s_at	0.0022256	0.0161497	175.712	200.257	83.2272	153.065	1.07808	1.26673	-0.188644
GLI3	GLI family zinc finger 3	227376_at	0.000673088	0.00714537	42.9976	51.3233	20.3916	38.2375	1.07628	1.33164	-0.255359
RIPK4	receptor-interacting serine-threonine kinase 4	234730_s_at	3.47672e-05	0.00118917	154.407	68.6574	73.2885	98.7844	1.07508	-0.094171	1.16925
EPR1	effector cell peptidase receptor 1 (non-protein coding)	1555826_at	0.00395469	0.0243921	36.3055	41.6584	17.2322	31.732	1.07508	1.2735	-0.19842
WSB1	WD repeat and SOCS box-containing 1	210561_s_at	0.00041279	0.00518994	2211.93	1100.08	1050.37	1454.12	1.07441	0.0667092	1.0077
TUBB	tubulin, beta	209026_x_at	2.22505e-05	0.000919952	6954.92	5356	3306.91	5205.94	1.07255	0.695673	0.376878
YEATS2	YEATS domain containing 2	221203_s_at	0.000492272	0.00583349	305.05	148.489	145.116	199.552	1.07184	0.0331504	1.03869
FAM102B	family with sequence similarity 102, member B	226568_at	0.00126257	0.0108783	391.341	268.787	186.412	282.18	1.06993	0.527972	0.541961
PLK4	polo-like kinase 4 (Drosophila)	204886_at	0.000536223	0.00619022	33.7333	32.0301	16.0746	27.2793	1.06939	0.994645	0.0747455
KIF4A	kinesin family member 4A	218355_at	0.00102345	0.00941476	111.042	120.18	52.914	94.712	1.06938	1.18348	-0.114102
PLAU	plasminogen activator, urokinase	211668_s_at	4.60785e-05	0.00140538	1169.84	2342.21	557.601	1356.55	1.06901	2.07057	-1.00156
RALA	v-ral simian leukemia viral oncogene homolog A (ras related)	214435_x_at	3.46324e-05	0.00118816	841.133	731.766	401.188	658.029	1.06806	0.867105	0.200952
LAMA3	laminin, alpha 3	234608_at	0.000523364	0.00607695	10.6298	6.57826	5.07327	7.42711	1.06713	0.37479	0.692335
FAM57A	family with sequence similarity 57, member A	218898_at	0.00577105	0.0319271	97.7319	62.1554	46.6813	68.8562	1.06598	0.413035	0.652949
ARL6IP1	ADP-ribosylation factor-like 6 interacting protein 1	211935_at	0.000226813	0.0035906	2092.41	2074.36	999.567	1722.11	1.06579	1.05329	0.0124972
C20orf54	chromosome 20 open reading frame 54	228236_at	0.00559891	0.0312636	14.4485	7.08888	6.90886	9.48208	1.0644	0.037111	1.02729
TMEM61	transmembrane protein 61	230822_at	0.000616339	0.00675412	18.9903	12.4342	9.08337	13.5026	1.06396	0.453019	0.610944
TK1	thymidine kinase 1, soluble	202338_at	0.00916884	0.0448469	133.718	110.955	63.9609	102.878	1.06393	0.794712	0.269217
DIAPH3	diaphanous homolog 3 (Drosophila)	229097_at	0.00404938	0.0248708	163.826	156.261	78.3791	132.822	1.06363	0.995415	0.0682107
TPM1	tropomyosin 1 (alpha)	206117_at	0.00766494	0.0393702	14.7829	11.4013	7.07333	11.0858	1.06347	0.68874	0.374725
MACROD2	MACRO domain containing 2	1563209_a_at	0.000196887	0.00330088	270.232	152.734	129.433	184.133	1.062	0.238822	0.823175
ASMTL	acetylserotonin O-methyltransferase-like	36554_at	5.2122e-05	0.00149603	211.917	222.483	101.571	178.657	1.06101	1.1312	-0.0701952
LIMCH1	LIM and calponin homology domains 1	212327_at	0.000237965	0.00369713	832.873	462.839	399.231	564.981	1.06087	0.213289	0.847585
F11R	F11 receptor	226482_s_at	4.77504e-05	0.00142868	376.293	356.291	180.394	304.326	1.06071	0.981908	0.0788013
SMURF2	SMAD specific E3 ubiquitin protein ligase 2	205596_s_at	1.35211e-05	0.000665719	1211.71	976.957	581.284	923.317	1.05973	0.749051	0.31068
TRNAU1AP	tRNA selenocysteine 1 associated protein 1	222800_at	0.000795717	0.00799143	52.0542	45.9023	24.9731	40.9766	1.05964	0.87819	0.181447
ASMTL	acetylserotonin O-methyltransferase-like	36553_at	0.000744963	0.00767731	359.556	331.547	172.529	287.877	1.05937	0.942371	0.117002
LOC100129034	hypothetical protein LOC100129034	225214_at	0.00854714	0.0426545	142.174	57.3234	68.2267	89.2412	1.05925	-0.251212	1.31046
RGL3	ral guanine nucleotide dissociation stimulator-like 3	228877_at	0.00200967	0.0150397	25.9829	17.9315	12.4713	18.7952	1.05894	0.523879	0.535066
DIAPH2	diaphanous homolog 2 (Drosophila)	205726_at	0.000331587	0.00455594	252.495	173.388	121.239	182.374	1.0584	0.516154	0.542249
FAM29A	family with sequence similarity 29, member A	222685_at	2.48384e-05	0.000981869	363.708	120.108	174.674	219.497	1.05811	-0.54033	1.59845
DEPDC1B	DEP domain containing 1B	226980_at	0.00044719	0.00547456	120.173	138.251	57.7336	105.386	1.05763	1.25981	-0.202171
NA	NA	236364_at	0.00169243	0.013347	41.4013	49.8201	19.8931	37.0382	1.05741	1.32446	-0.267053
SGCB	sarcoglycan, beta (43kDa dystrophin-associated glycoprotein)	226112_at	2.06396e-05	0.000879296	1496.15	1051.58	719.262	1089	1.05667	0.547962	0.508706
SUMF1	sulfatase modifying factor 1	226850_at	7.04562e-05	0.00177414	1230.66	731.026	591.688	851.126	1.05653	0.305085	0.751442
ATP2B4	ATPase, Ca++ transporting, plasma membrane 4	212135_s_at	0.00156901	0.0126872	495.435	180.002	238.272	304.57	1.05608	-0.404596	1.46068
SPTLC2	serine palmitoyltransferase, long chain base subunit 2	203128_at	0.000560451	0.00636055	145.881	49.2633	70.2049	88.4499	1.05515	-0.51106	1.56621
TMEM187	transmembrane protein 187	204340_at	0.0095977	0.046414	58.3404	25.0105	28.0822	37.1444	1.05484	-0.167124	1.22196
BIRC5	baculoviral IAP repeat-containing 5	202095_s_at	0.000313138	0.00439691	316.14	379.167	152.237	282.515	1.05424	1.31651	-0.262268
NTAN1	N-terminal asparagine amidase	213062_at	3.41181e-05	0.00117768	519.529	419.812	250.271	396.537	1.05371	0.74625	0.30746
RTN2	reticulon 2	204217_s_at	0.00236592	0.016812	105.34	74.3739	50.7666	76.8269	1.05311	0.550918	0.502187
AGRN	agrin	212285_s_at	0.0031933	0.0208827	933.04	620.558	449.662	667.753	1.0531	0.464725	0.588372
SKP2	S-phase kinase-associated protein 2 (p45)	203625_x_at	9.83633e-06	0.000565014	184.869	71.1205	89.1107	115.033	1.05283	-0.325334	1.37816
GSTM3	glutathione S-transferase mu 3 (brain)	202554_s_at	0.000737234	0.00762028	715.377	573.143	344.889	544.47	1.05257	0.732763	0.319808
HIC2	hypermethylated in cancer 2	212964_at	7.15567e-06	0.000464814	111.922	68.9771	53.9643	78.2876	1.05241	0.354114	0.698298
DDHD2	DDHD domain containing 2	212690_at	4.75094e-05	0.0014262	298.147	257.775	143.823	233.248	1.05173	0.841818	0.209915
NA	NA	231180_at	0.00981814	0.0471724	11.333	5.37124	5.47116	7.39181	1.05062	-0.0265927	1.07721
RNASET2	ribonuclease T2	220096_at	2.83228e-05	0.00105507	14.9834	7.36592	7.23407	9.86112	1.05048	0.0260595	1.02442
IGFBP7	insulin-like growth factor binding protein 7	201162_at	2.14009e-06	0.000258893	8691.65	7402.82	4198.01	6764.16	1.04992	0.818367	0.231556
TSPAN18	tetraspanin 18	227307_at	0.000276389	0.00404758	32.5441	26.291	15.7242	24.8531	1.04941	0.741585	0.307827
PERP	PERP, TP53 apoptosis effector	217744_s_at	0.000152033	0.00285292	1765.1	1205.58	853.033	1274.57	1.04908	0.499056	0.55002
DIDO1	death inducer-obliterator 1	222595_s_at	0.00429851	0.025885	24.667	35.2597	11.9227	23.9498	1.04887	1.56431	-0.515442
SCAPER	S phase cyclin A-associated protein in the ER	216399_s_at	0.00688152	0.0363294	58.6464	44.0833	28.3467	43.6921	1.04886	0.637051	0.411812
INO80B	INO80 complex subunit B	65133_i_at	0.00137564	0.0115422	38.9787	32.8618	18.8437	30.2281	1.0486	0.80233	0.246271
TBC1D8	TBC1 domain family, member 8 (with GRAM domain)	204526_s_at	0.000921083	0.00878653	348.05	223.107	168.382	246.513	1.04756	0.405999	0.641559
BUB1B	budding uninhibited by benzimidazoles 1 homolog beta (yeast)	203755_at	0.000465519	0.00561624	538.256	647.61	260.459	482.108	1.04724	1.31407	-0.266832
TMEM37	transmembrane protein 37	1554485_s_at	0.000339829	0.00461949	190.695	29.8397	92.3129	104.283	1.04666	-1.6293	2.67596
RAPGEF6	Rap guanine nucleotide exchange factor (GEF) 6	1555247_a_at	0.00328672	0.0213177	44.0748	29.4791	21.3445	31.6328	1.04609	0.465831	0.580261
ASMTL	acetylserotonin O-methyltransferase-like	209394_at	0.000218551	0.00350528	186.947	190.21	90.548	155.902	1.04588	1.07084	-0.0249587
RPS27L	ribosomal protein S27-like	222487_s_at	0.000479623	0.00572871	298.719	190.39	144.706	211.272	1.04566	0.395833	0.649828
CDC2L6	cell division cycle 2-like 6 (CDK8-like)	212899_at	2.40528e-06	0.000269469	850.075	578.821	411.797	613.564	1.04565	0.491182	0.554473
HERC6	hect domain and RLD 6	219352_at	0.000748613	0.00770087	332.873	187.943	161.278	227.365	1.04542	0.220745	0.824674
TUBB3	tubulin, beta 3	202154_x_at	0.000127052	0.00256034	1674.61	1660.57	811.581	1382.25	1.04502	1.03287	0.0121475
JHDM1D	jumonji C domain containing histone demethylase 1 homolog D (S. cerevisiae)	221778_at	0.00230434	0.0164867	64.7212	102.658	31.3702	66.2498	1.04484	1.71038	-0.665534
DARS	aspartyl-tRNA synthetase	201623_s_at	0.000212009	0.00344646	2161.69	1164.69	1047.96	1458.11	1.04457	0.15236	0.892209
SLC25A37	solute carrier family 25, member 37	222529_at	0.0049153	0.0284873	1322.33	618.385	641.283	860.666	1.04405	-0.052455	1.0965
CALD1	caldesmon 1	201616_s_at	0.00210675	0.0155446	211.278	145.337	102.486	153.033	1.04372	0.503975	0.539743
EFNB2	ephrin-B2	202669_s_at	0.00269756	0.0184898	168.795	207	81.8814	152.559	1.04367	1.33802	-0.294357
TM9SF3	transmembrane 9 superfamily member 3	224755_at	0.00389273	0.0241319	138.774	105.708	67.353	103.945	1.04292	0.650268	0.392651
SLC25A37	solute carrier family 25, member 37	221920_s_at	0.00141448	0.0117697	309.596	188.37	150.314	216.093	1.04241	0.325592	0.716817
PARP10	poly (ADP-ribose) polymerase family, member 10	229350_x_at	0.00120123	0.0105001	151.798	67.4395	73.7681	97.6685	1.04108	-0.129403	1.17049
FAM119B	family with sequence similarity 119, member B	213861_s_at	0.00207461	0.0153794	61.5421	37.9704	29.912	43.1415	1.04085	0.34415	0.696698
C15orf29	chromosome 15 open reading frame 29	232094_at	0.0089149	0.0439986	44.9212	30.9051	21.8345	32.5536	1.04079	0.501235	0.539555
XRCC4	X-ray repair complementing defective repair in Chinese hamster cells 4	210813_s_at	0.000114683	0.00239824	152.33	218.553	74.0773	148.32	1.0401	1.56088	-0.520783
FERMT1	fermitin family homolog 1 (Drosophila)	60474_at	0.000592658	0.00659061	86.1248	58.1179	41.8833	62.042	1.04005	0.472607	0.567446
TRAF5	TNF receptor-associated factor 5	204352_at	9.53012e-06	0.000553053	253.965	179.545	123.509	185.673	1.04001	0.539731	0.500284
DNAJB2	DnaJ (Hsp40) homolog, subfamily B, member 2	202500_at	0.00104255	0.00953556	70.5026	69.1859	34.2997	57.9961	1.03948	1.01229	0.0271976
CAPRIN2	caprin family member 2	218456_at	1.79969e-07	8.37672e-05	1799.65	2377.47	875.729	1684.28	1.03916	1.44087	-0.401715
WASF1	WAS protein family, member 1	204165_at	0.000308845	0.00435747	422.518	318.005	205.662	315.395	1.03874	0.628775	0.409963
DPP4	dipeptidyl-peptidase 4	203716_s_at	0.000538714	0.0062073	250.336	233.397	121.914	201.882	1.038	0.936928	0.101076
NA	NA	242239_at	5.92721e-05	0.00161537	36.5913	10.8983	17.8208	21.7701	1.03794	-0.70946	1.7474
IFNGR2	interferon gamma receptor 2 (interferon gamma transducer 1)	201642_at	0.000213038	0.00345615	556.039	431.649	270.897	419.528	1.03744	0.672117	0.365327
XIST	X (inactive)-specific transcript (non-protein coding)	221728_x_at	8.47341e-06	0.000516283	923.155	671.05	449.806	681.337	1.03727	0.577118	0.460151
MTR	5-methyltetrahydrofolate-homocysteine methyltransferase	226969_at	2.92348e-05	0.00107311	176.18	86.6196	85.8605	116.22	1.03698	0.0126986	1.02428
C14orf28	chromosome 14 open reading frame 28	238647_at	0.000423368	0.0052832	37.1471	24.6919	18.1145	26.6512	1.0361	0.446896	0.589209
PRDX2	peroxiredoxin 2	39729_at	4.30692e-08	5.74313e-05	8663.06	6591.62	4224.84	6493.17	1.03598	0.641735	0.394243
PXN	paxillin	201087_at	0.00112825	0.0100551	135.019	137.815	65.8575	112.897	1.03574	1.06531	-0.0295732
C6orf124	chromosome 6 open reading frame 124	210409_at	6.26523e-07	0.000145061	10.0477	4.8844	4.90161	6.61125	1.03554	-0.00507568	1.04062
CYR61	cysteine-rich, angiogenic inducer, 61	201289_at	0.000686152	0.00723979	1286.69	2081.67	627.717	1332.03	1.03548	1.72956	-0.694076
DUSP23	dual specificity phosphatase 23	223402_at	0.000163003	0.00296035	254.704	217.517	124.276	198.832	1.03528	0.80758	0.227697
NA	NA	213930_at	0.00114578	0.0101532	458.983	621.89	224.094	434.989	1.03434	1.47255	-0.438219
LOC151760	hypothetical LOC151760	1564837_at	0.000659518	0.00705272	29.585	72.3615	14.4462	38.7976	1.03417	2.32453	-1.29036
EHBP1	EH domain binding protein 1	212653_s_at	0.000133886	0.00264819	676.664	951.554	330.517	652.911	1.03372	1.52556	-0.491846
CA12	carbonic anhydrase XII	215867_x_at	0.00106071	0.00963976	3880.85	2120.55	1897.71	2633.04	1.03212	0.160182	0.871934
N4BP1	NEDD4 binding protein 1	221867_at	1.4932e-05	0.000718727	22.5193	15.2879	11.0142	16.2738	1.03179	0.473024	0.55877
MUC1	mucin 1, cell surface associated	213693_s_at	0.00466823	0.027447	1531.37	1409.78	749.053	1230.07	1.03168	0.912336	0.119347
GALNT11	UDP-N-acetyl-alpha-D-galactosamine:polypeptide N-acetylgalactosaminyltransferase 11 (GalNAc-T11)	219013_at	0.000148332	0.00280962	354.509	220.999	173.46	249.656	1.03122	0.349436	0.681784
MAFK	v-maf musculoaponeurotic fibrosarcoma oncogene homolog K (avian)	226206_at	0.000444787	0.00545253	130.847	129.238	64.0928	108.059	1.02965	1.01179	0.017855
MIF	macrophage migration inhibitory factor (glycosylation-inhibiting factor)	217871_s_at	4.65766e-05	0.00141323	10417.3	8641.46	5103.53	8054.1	1.02942	0.759781	0.269636
C14orf43	chromosome 14 open reading frame 43	225980_at	0.00179758	0.0139233	313.829	123.206	153.796	196.943	1.02896	-0.319942	1.3489
APOBEC3F	apolipoprotein B mRNA editing enzyme, catalytic polypeptide-like 3F	214995_s_at	0.00693647	0.0365331	38.3521	18.525	18.8087	25.2286	1.0279	-0.0219284	1.04983
CHST11	carbohydrate (chondroitin 4) sulfotransferase 11	226368_at	0.00088464	0.00855077	113.669	64.5917	55.78	78.0134	1.02701	0.2116	0.815414
POLR2H	polymerase (RNA) II (DNA directed) polypeptide H	209302_at	0.000300486	0.00426892	643.063	518.03	315.689	492.261	1.02645	0.714531	0.311924
MED15	mediator complex subunit 15	222175_s_at	0.00108598	0.00979443	244.158	194.12	119.873	186.05	1.02631	0.695444	0.330866
CAPN12	calpain 12	228705_at	0.0048921	0.0283972	26.2689	13.4926	12.9067	17.5561	1.02523	0.0640436	0.961191
PDIA5	protein disulfide isomerase family A, member 5	203857_s_at	8.65848e-05	0.00199532	494.334	395.46	242.885	377.56	1.02521	0.703255	0.321955
LOC440434	hypothetical protein FLJ11822	215090_x_at	0.000176612	0.00309064	495.986	289.493	243.705	343.061	1.02516	0.248394	0.776771
NA	NA	229011_at	0.00810706	0.0410459	14.7734	12.9095	7.26015	11.6477	1.02493	0.830361	0.194572
TUBB	tubulin, beta	211714_x_at	0.000190839	0.00324469	10107.2	7808.95	4967.28	7627.82	1.02486	0.652674	0.372185
CARHSP1	calcium regulated heat stable protein 1, 24kDa	224910_at	4.37685e-05	0.00136755	179.299	81.8103	88.1238	116.411	1.02476	-0.10725	1.13201
SERTAD2	SERTA domain containing 2	202657_s_at	2.05118e-05	0.000876147	940.451	647.658	462.28	683.463	1.02459	0.486466	0.53812
STK17A	serine/threonine kinase 17a	202693_s_at	8.96285e-07	0.000168782	896.983	1798.88	440.997	1045.62	1.02431	2.02826	-1.00395
CALD1	caldesmon 1	212077_at	6.89028e-06	0.000457925	1038.29	622.316	510.732	723.778	1.02357	0.285082	0.738483
DUSP1	dual specificity phosphatase 1	201044_x_at	0.000128284	0.00256962	423.049	901.879	208.109	511.012	1.02349	2.1156	-1.09211
PLOD3	procollagen-lysine, 2-oxoglutarate 5-dioxygenase 3	202185_at	6.16552e-05	0.00165284	204.088	180.799	100.411	161.766	1.02328	0.848469	0.174811
SMAD7	SMAD family member 7	204790_at	1.76001e-05	0.000793042	154.625	147.492	76.1081	126.075	1.02265	0.954514	0.0681397
LOXL1	lysyl oxidase-like 1	203570_at	0.00107606	0.00975175	376.227	292.005	185.258	284.497	1.02207	0.656454	0.365612
TM2D3	TM2 domain containing 3	221702_s_at	9.7781e-07	0.000173466	1124.61	575.068	553.898	751.191	1.02173	0.0541126	0.967615
XRCC4	X-ray repair complementing defective repair in Chinese hamster cells 4	205071_x_at	0.000261197	0.00391267	178.426	255.117	87.8972	173.814	1.02144	1.53727	-0.515831
FLJ39632	hypothetical LOC642477	228116_at	0.000175286	0.0030771	125.823	67.1889	62.0034	85.005	1.02097	0.115875	0.905098
UBA6	ubiquitin-like modifier activating enzyme 6	222601_at	3.43751e-06	0.000320661	778.884	593.935	384.127	585.649	1.01982	0.62872	0.391104
CCDC102B	coiled-coil domain containing 102B	220301_at	0.0022067	0.0160616	10.3678	7.4826	5.11361	7.65467	1.0197	0.549196	0.470502
PPL	periplakin	203407_at	0.000566373	0.00640275	289.24	268.444	142.674	233.453	1.01955	0.911903	0.107644
HDAC9	histone deacetylase 9	205659_at	0.00836031	0.0419939	33.2406	38.954	16.3976	29.5308	1.01946	1.24829	-0.228824
FRYL	FRY-like	212548_s_at	6.16087e-05	0.00165275	288.855	235.139	142.502	222.165	1.01936	0.722533	0.296827
FAM29A	family with sequence similarity 29, member A	233655_s_at	4.94431e-05	0.00145807	127.725	51.6894	63.0283	80.8141	1.01896	-0.286132	1.3051
MAD2L1	MAD2 mitotic arrest deficient-like 1 (yeast)	203362_s_at	0.00563469	0.0313881	762.546	605.332	376.299	581.392	1.01894	0.685846	0.333096
CCDC50	coiled-coil domain containing 50	226713_at	0.000610653	0.00671801	144.318	132.067	71.2587	115.881	1.01812	0.890129	0.127988
NAV2	neuron navigator 2	218330_s_at	0.000440466	0.00541774	23.8927	25.757	11.8036	20.4844	1.01734	1.12574	-0.108398
XIST	X (inactive)-specific transcript (non-protein coding)	214218_s_at	0.00394573	0.0243628	976.998	720.162	482.745	726.635	1.0171	0.577061	0.440034
EIF2A	eukaryotic translation initiation factor 2A, 65kDa	223015_at	4.02152e-05	0.00129752	2599.5	1747.65	1284.87	1877.34	1.01661	0.443795	0.572814
TMEM14A	transmembrane protein 14A	218477_at	0.000554798	0.00631323	852.367	465.195	421.673	579.745	1.01535	0.14171	0.873639
TMED4	transmembrane emp24 protein transport domain containing 4	224676_at	0.000508822	0.0059628	394.444	194.222	195.25	261.305	1.0145	-0.00761733	1.02211
PLEC1	plectin 1, intermediate filament binding protein 500kDa	201373_at	0.00809841	0.0410332	123.4	140.22	61.0911	108.237	1.01431	1.19866	-0.184352
ISG20	interferon stimulated exonuclease gene 20kDa	33304_at	0.000181685	0.00315344	162.015	115.702	80.2094	119.309	1.01429	0.528569	0.485716
NA	NA	226542_at	0.00253018	0.0176725	105.378	38.5259	52.1756	65.3598	1.01412	-0.437546	1.45167
MEF2A	myocyte enhancer factor 2A	212535_at	4.78217e-07	0.000127662	1541.28	830.779	763.177	1045.08	1.01404	0.122449	0.891588
C15orf17	chromosome 15 open reading frame 17	224798_s_at	0.000410624	0.0051699	190.717	161.121	94.4522	148.763	1.01378	0.770488	0.243288
NA	NA	234998_at	0.00533437	0.0302489	160.689	132.352	79.5813	124.207	1.01377	0.733876	0.27989
APOL2	apolipoprotein L, 2	221013_s_at	0.0002581	0.00388464	31.7354	17.0089	15.7178	21.4874	1.01369	0.11389	0.899803
LOC100130894	hypothetical LOC100130894	1564158_a_at	3.09491e-06	0.000307104	9.83418	4.86415	4.87317	6.52383	1.01294	-0.00267506	1.01562
MINK1	misshapen-like kinase 1 (zebrafish)	214246_x_at	3.87096e-05	0.00126645	165.294	114.313	81.9136	120.507	1.01286	0.48082	0.532037
PML	promyelocytic leukemia	211012_s_at	0.000286297	0.00413633	123.415	109.2	61.1972	97.9375	1.01198	0.835441	0.176537
C1orf21	chromosome 1 open reading frame 21	223125_s_at	1.86261e-05	0.000823655	133.792	82.9423	66.3479	94.3607	1.01187	0.322057	0.689809
ZMYM3	zinc finger, MYM-type 3	207559_s_at	0.000567481	0.0064069	314.824	122.046	156.146	197.672	1.01165	-0.355473	1.36712
ALG10B	asparagine-linked glycosylation 10, alpha-1,2-glucosyltransferase homolog B (yeast)	228941_at	0.0007715	0.00784044	58.0768	25.8281	28.8185	37.5745	1.01097	-0.158055	1.16902
STMN3	stathmin-like 3	222557_at	0.00344621	0.0221233	39.2892	42.5463	19.5011	33.7789	1.01058	1.12548	-0.114902
CCDC50	coiled-coil domain containing 50	235051_at	0.000314016	0.00440475	150.245	152.454	74.6471	125.782	1.00916	1.03021	-0.0210552
GNAI2	guanine nucleotide binding protein (G protein), alpha inhibiting activity polypeptide 2	201040_at	2.94989e-05	0.00107612	194.336	164.523	96.5763	151.812	1.00881	0.76855	0.24026
HCG4	HLA complex group 4	206685_at	0.00123756	0.0107101	98.5059	28.9559	48.9559	58.8059	1.00873	-0.757623	1.76635
RAC2	ras-related C3 botulinum toxin substrate 2 (rho family, small GTP binding protein Rac2)	207419_s_at	0.0028739	0.0193397	17.9048	10.2186	8.90289	12.3421	1.008	0.198857	0.809143
PBXIP1	pre-B-cell leukemia homeobox interacting protein 1	214177_s_at	0.00252681	0.0176545	127.625	113.218	63.5006	101.448	1.00706	0.834255	0.172809
GPR161	G protein-coupled receptor 161	214104_at	0.000159851	0.00292784	500.985	311.041	249.394	353.807	1.00634	0.318678	0.68766
LOC100132134	similar to LOC653391 protein	213089_at	0.00607292	0.0330821	40.1472	20.9523	19.9899	27.0298	1.00603	0.0678413	0.938189
ZNF667	zinc finger protein 667	207120_at	0.00172305	0.0135253	215.844	106.199	107.484	143.176	1.00587	-0.0173483	1.02322
STAT1	signal transducer and activator of transcription 1, 91kDa	AFFX-HUMISGF3A/M97935_MB_at	0.000137369	0.00268025	484.869	351.48	241.633	359.327	1.00478	0.540628	0.464152
TOP2A	topoisomerase (DNA) II alpha 170kDa	201291_s_at	0.000233711	0.00365848	2394.44	2219.61	1194.12	1936.06	1.00374	0.894365	0.109379
PHLPP	PH domain and leucine rich repeat protein phosphatase	212719_at	0.00518808	0.0296615	68.1876	63.0508	34.0063	55.0816	1.00371	0.890714	0.112996
PARP9	poly (ADP-ribose) polymerase family, member 9	223220_s_at	0.00039892	0.00509356	618.44	321.02	308.472	415.977	1.00349	0.0575249	0.945969
IGFBP3	insulin-like growth factor binding protein 3	210095_s_at	8.62495e-05	0.00199206	16477.8	13867.4	8220.9	12855.4	1.00316	0.754329	0.248828
CD55	CD55 molecule, decay accelerating factor for complement (Cromer blood group)	1555950_a_at	0.000232263	0.00364281	1708.79	1765.57	852.71	1442.36	1.00285	1.05001	-0.0471606
FLJ13197	hypothetical FLJ13197	219871_at	0.00347544	0.0222612	12.3703	6.63487	6.17782	8.39431	1.00171	0.102971	0.898735
GAD1	glutamate decarboxylase 1 (brain, 67kDa)	206669_at	0.00577649	0.0319455	94.8847	94.707	47.3899	78.9939	1.0016	0.998892	0.00270414
IER5	immediate early response 5	218611_at	2.04844e-05	0.000876147	826.995	1087.7	413.064	775.918	1.00151	1.39684	-0.395325
PLEKHA1	pleckstrin homology domain containing, family A (phosphoinositide binding specific) member 1	219024_at	6.67259e-05	0.00172337	868.98	456.524	434.411	586.639	1.00026	0.0716315	0.928632
C6orf173	chromosome 6 open reading frame 173	226936_at	0.0100691	0.0481171	260.776	311.938	130.504	234.406	0.998713	1.25717	-0.258453
C7orf44	chromosome 7 open reading frame 44	209446_s_at	0.00238255	0.0168922	108.498	49.582	54.306	70.7954	0.99849	-0.131296	1.12979
CEP170	centrosomal protein 170kDa	212746_s_at	9.1241e-05	0.00206189	415.126	426.895	208.312	350.111	0.994803	1.03513	-0.0403303
KIAA1524	KIAA1524	231855_at	0.00686806	0.0362794	36.4934	53.3181	18.328	36.0465	0.99359	1.54058	-0.54699
UPK3B	uroplakin 3B	206658_at	0.000821659	0.00814604	80.8609	38.7204	40.6179	53.3997	0.993326	-0.0690236	1.06235
RNF213	ring finger protein 213	225929_s_at	0.000548692	0.00627248	187.779	80.454	94.3494	120.861	0.992953	-0.22985	1.2228
NA	NA	233364_s_at	0.0050835	0.0292301	16.2943	30.5221	8.19532	18.3373	0.991495	1.89698	-0.905489
HAPLN4	hyaluronan and proteoglycan link protein 4	235420_at	0.00278722	0.0189233	159.818	233.564	80.3967	157.926	0.991217	1.53861	-0.547394
CCDC68	coiled-coil domain containing 68	220180_at	0.00438081	0.0262111	65.1858	71.8092	32.8282	56.6077	0.989622	1.12923	-0.139611
INSIG1	insulin induced gene 1	201627_s_at	1.28303e-05	0.000648205	216.436	43.5634	109.206	123.069	0.986883	-1.32587	2.31275
LPHN3	latrophilin 3	209866_s_at	0.00887632	0.0438705	42.8404	20.8564	21.6203	28.439	0.986587	-0.0518955	1.03848
HIST1H2BD	histone cluster 1, H2bd	209911_x_at	0.00143345	0.0118881	114.695	47.97	58.0141	73.5596	0.98332	-0.274272	1.25759
NA	NA	1557882_at	6.59548e-05	0.00171041	9.75025	4.873	4.93368	6.51898	0.982776	-0.0178542	1.00063
TOP2A	topoisomerase (DNA) II alpha 170kDa	201292_at	0.000130129	0.00259734	922.199	998.295	468.831	796.442	0.976009	1.0904	-0.114388
NBPF1	neuroblastoma breakpoint family, member 1	230712_at	3.11376e-05	0.00111133	171.594	74.5791	87.3052	111.159	0.974859	-0.227298	1.20216
FOXE1	forkhead box E1 (thyroid transcription factor 2)	206912_at	9.93654e-05	0.00217991	144.236	280.835	73.4255	166.165	0.974074	1.93537	-0.961294
HRH1	histamine receptor H1	205580_s_at	0.00043448	0.00536845	89.482	96.0605	45.6811	77.0745	0.970001	1.07235	-0.102346
CEP55	centrosomal protein 55kDa	218542_at	0.000397811	0.00508371	144.716	197.314	73.9859	138.672	0.967897	1.41517	-0.447271
ZMYND8	zinc finger, MYND-type containing 8	209049_s_at	2.37842e-05	0.000956218	621.411	267.184	318.911	402.502	0.962395	-0.255322	1.21772
C3orf58	chromosome 3 open reading frame 58	226464_at	5.47492e-05	0.0015426	702.173	345.457	361.055	469.562	0.959609	-0.0637111	1.02332
HES1	hairy and enhancer of split 1, (Drosophila)	203394_s_at	0.00729791	0.0379645	1193.53	1690.39	614.193	1166.04	0.958475	1.46059	-0.502115
ZNF137	zinc finger protein 137	207394_at	0.000780302	0.00789204	25.3866	11.0533	13.0764	16.5054	0.957109	-0.242479	1.19959
DTX4	deltex homolog 4 (Drosophila)	212611_at	0.00229205	0.0164442	88.0773	32.5145	45.4291	55.3403	0.955154	-0.482533	1.43769
NDC80	NDC80 homolog, kinetochore complex component (S. cerevisiae)	204162_at	0.000448715	0.00548579	301.333	423.99	155.593	293.639	0.953579	1.44625	-0.49267
EIF2AK2	eukaryotic translation initiation factor 2-alpha kinase 2	213294_at	4.23692e-05	0.00134054	888.407	440.988	459.145	596.18	0.952271	-0.0582119	1.01048
PLEC1	plectin 1, intermediate filament binding protein 500kDa	216971_s_at	0.00199548	0.0149733	302.987	359.721	156.75	273.153	0.950788	1.19841	-0.247623
ESPL1	extra spindle pole bodies homolog 1 (S. cerevisiae)	204817_at	2.58282e-05	0.00100509	62.6773	65.1083	32.4315	53.4057	0.950547	1.00544	-0.0548975
SPATA5	spermatogenesis associated 5	229075_at	0.0104688	0.0494875	70.0163	77.6278	36.2556	61.2999	0.949485	1.09837	-0.148882
EGR1	early growth response 1	201693_s_at	0.00748315	0.0386739	463.023	589.706	240.295	431.008	0.946281	1.29519	-0.348912
C10orf54	chromosome 10 open reading frame 54	225373_at	0.00217571	0.0158976	118.804	141.451	61.7902	107.349	0.943139	1.19485	-0.251716
CDC25C	cell division cycle 25 homolog C (S. pombe)	217010_s_at	0.000155169	0.00288183	19.0943	21.8697	9.93916	16.9677	0.941949	1.13774	-0.195788
PDE10A	phosphodiesterase 10A	211171_s_at	0.00589612	0.0324323	15.4181	25.7638	8.02559	16.4025	0.941946	1.68266	-0.740719
CDC20	cell division cycle 20 homolog (S. cerevisiae)	202870_s_at	0.000341672	0.00463068	502.051	819.798	262.388	528.079	0.936133	1.64357	-0.707436
DBP	D site of albumin promoter (albumin D-box) binding protein	209782_s_at	9.85219e-05	0.00217089	256.58	115.598	134.118	168.765	0.935908	-0.214387	1.1503
MAFB	v-maf musculoaponeurotic fibrosarcoma oncogene homolog B (avian)	218559_s_at	0.00526864	0.0299771	105.176	161.396	55.0497	107.207	0.934005	1.5518	-0.617793
ZBTB1	zinc finger and BTB domain containing 1	205092_x_at	0.00156517	0.0126664	25.3048	8.71378	13.2586	15.7591	0.932483	-0.605556	1.53804
TCEAL8	transcription elongation factor A (SII)-like 8	224819_at	0.000165351	0.00298638	320.16	151.233	167.964	213.119	0.930642	-0.151381	1.08202
ALDH6A1	aldehyde dehydrogenase 6 family, member A1	221588_x_at	0.00176451	0.0137394	142.887	67.0678	75.022	94.9923	0.929488	-0.161694	1.09118
F2RL1	coagulation factor II (thrombin) receptor-like 1	206429_at	0.000106943	0.00229485	138.866	256.372	72.9729	156.07	0.928263	1.8128	-0.884541
IMP3	IMP3, U3 small nucleolar ribonucleoprotein, homolog (yeast)	221688_s_at	4.94317e-07	0.000127662	912.444	378.291	479.854	590.196	0.927141	-0.343098	1.27024
FAM50B	family with sequence similarity 50, member B	205775_at	0.00151485	0.0123835	178.788	83.818	94.1383	118.915	0.925398	-0.167522	1.09292
DEPDC1	DEP domain containing 1	232278_s_at	0.00504768	0.0290797	100.786	138.586	53.1478	97.5068	0.923219	1.3827	-0.459483
WIPF1	WAS/WASL interacting protein family, member 1	202664_at	9.43488e-05	0.00210774	370.509	395.357	195.456	320.441	0.922663	1.01631	-0.0936471
ZCCHC2	zinc finger, CCHC domain containing 2	224503_s_at	0.00634744	0.0341249	47.0186	92.165	24.8119	54.6652	0.922202	1.89319	-0.970987
NA	NA	235560_at	0.00309823	0.0204421	11.8183	5.63808	6.23755	7.89798	0.921972	-0.145775	1.06775
CCNA2	cyclin A2	213226_at	0.00633935	0.0341024	251.864	269.978	133.222	218.355	0.918815	1.01901	-0.100193
INSIG1	insulin induced gene 1	201626_at	3.83099e-05	0.00126322	420.167	56.8513	222.412	233.143	0.917728	-1.96797	2.8857
ATP2B4	ATPase, Ca++ transporting, plasma membrane 4	212136_at	0.000237274	0.00369021	592.016	222.44	313.879	376.112	0.915427	-0.496791	1.41222
HES4	hairy and enhancer of split 4 (Drosophila)	227347_x_at	0.00164643	0.013101	89.332	113.576	47.3678	83.4254	0.91527	1.26168	-0.346415
HIVEP1	human immunodeficiency virus type I enhancer binding protein 1	204512_at	0.000446365	0.00546743	405.72	469.072	215.275	363.355	0.914304	1.12363	-0.209324
ZMYND8	zinc finger, MYND-type containing 8	209048_s_at	7.95735e-05	0.00191848	359.586	150.017	191.927	233.843	0.905782	-0.35543	1.26121
ECT2	epithelial cell transforming sequence 2 oncogene	219787_s_at	0.000944901	0.00893993	740.376	933.143	396.397	689.972	0.901311	1.23515	-0.33384
NA	NA	242468_at	0.000749647	0.00770719	179.119	54.6465	95.9814	109.916	0.900092	-0.812626	1.71272
PHF19	PHD finger protein 19	225533_at	0.00486412	0.0282675	31.0344	40.5322	16.6686	29.4117	0.896738	1.28194	-0.385202
SAMD4A	sterile alpha motif domain containing 4A	212845_at	0.000126235	0.00255039	365.754	407.568	196.5	323.274	0.896345	1.05251	-0.156166
INSR	insulin receptor	213792_s_at	0.00428201	0.0258185	99.8035	47.0015	53.74	66.8483	0.893095	-0.193287	1.08638
MAP1B	microtubule-associated protein 1B	212233_at	5.03883e-06	0.000390566	1198.99	1361.48	645.985	1068.82	0.892252	1.0756	-0.183348
TUBB2C	tubulin, beta 2C	213726_x_at	0.000195909	0.00328937	2877.99	3241.82	1552.05	2557.28	0.890888	1.06263	-0.171744
ANKRD10	ankyrin repeat domain 10	223251_s_at	2.15363e-05	0.000899486	299.405	392.264	161.468	284.379	0.890849	1.28058	-0.389728
WDR60	WD repeat domain 60	219251_s_at	0.000774818	0.00785765	46.7828	19.9463	25.2768	30.6686	0.888167	-0.34169	1.22986
EHBP1	EH domain binding protein 1	212650_at	0.00185448	0.0142414	130.462	176.133	70.6002	125.732	0.885882	1.31892	-0.433034
CCL28	chemokine (C-C motif) ligand 28	224240_s_at	0.00413224	0.025214	84.4597	36.1411	45.7998	55.4669	0.882922	-0.341698	1.22462
N4BP2L2	NEDD4 binding protein 2-like 2	202259_s_at	0.000228531	0.00360768	61.633	90.2232	33.4686	61.7749	0.880892	1.43069	-0.549797
LRRFIP2	leucine rich repeat (in FLII) interacting protein 2	220610_s_at	0.00959481	0.0464106	9.73163	11.6752	5.29345	8.90009	0.878473	1.14116	-0.262691
ACAP3	ArfGAP with coiled-coil, ankyrin repeat and PH domains 3	225529_at	5.97682e-05	0.0016207	35.2631	41.4637	19.1857	31.9708	0.878126	1.11181	-0.233689
IRS1	insulin receptor substrate 1	204686_at	8.49634e-05	0.00197427	347.221	498.808	188.963	344.997	0.877746	1.40038	-0.522631
PXN	paxillin	211823_s_at	0.0070639	0.0370287	40.0103	57.7809	21.7774	39.8562	0.877541	1.40776	-0.530222
GLIPR1	GLI pathogenesis-related 1	214085_x_at	0.000487229	0.0057963	67.9399	111.262	37.1593	72.1205	0.870538	1.58217	-0.711634
GPR155	G protein-coupled receptor 155	239533_at	2.32093e-05	0.000939801	16.6977	5.4023	9.14741	10.4158	0.868211	-0.75979	1.628
PPA2	pyrophosphatase (inorganic) 2	1559496_at	0.00595515	0.0326416	176.452	205.316	96.6969	159.488	0.867731	1.08631	-0.218576
NA	NA	228959_at	9.65525e-07	0.000173157	260.527	109.398	143.092	171.006	0.864488	-0.387359	1.25185
GRINL1A	glutamate receptor, ionotropic, N-methyl D-aspartate-like 1A	228568_at	1.3401e-05	0.000662698	86.6046	169.253	47.6012	101.153	0.863447	1.83012	-0.966669
SLC16A3	solute carrier family 16, member 3 (monocarboxylic acid transporter 4)	202856_s_at	1.69267e-05	0.000775862	5572.46	2233.69	3065.89	3624.01	0.862007	-0.456874	1.31888
C11orf45	chromosome 11 open reading frame 45	1553787_at	0.0087568	0.0434202	22.6603	9.97587	12.4859	15.0407	0.859871	-0.323785	1.18366
GPR161	G protein-coupled receptor 161	230369_at	0.000126192	0.00255039	368.705	180.84	203.949	251.165	0.85426	-0.173494	1.02775
SLC5A3	solute carrier family 5 (sodium/myo-inositol cotransporter), member 3	213164_at	0.000688205	0.00725298	1926.63	607.068	1066.23	1199.98	0.853562	-0.81259	1.66615
WDR33	WD repeat domain 33	222763_s_at	2.53887e-05	0.00099676	383.517	620.989	212.59	405.699	0.851213	1.54649	-0.695277
FAM110C	family with sequence similarity 110, member C	226863_at	6.21621e-05	0.00165952	445.944	502.969	247.215	398.709	0.851093	1.0247	-0.173608
PDLIM7	PDZ and LIM domain 7 (enigma)	203370_s_at	8.52492e-07	0.000167344	270.012	353.765	149.799	257.859	0.849995	1.23976	-0.38977
NEK2	NIMA (never in mitosis gene a)-related kinase 2	211080_s_at	0.00347539	0.0222612	78.6935	134.931	43.8234	85.8161	0.844545	1.62245	-0.777908
PLD3	phospholipase D family, member 3	201050_at	0.00163586	0.0130421	264.328	211.345	147.248	207.64	0.844075	0.521348	0.322727
HMGB2	high-mobility group box 2	208808_s_at	0.000364454	0.00481414	2422.86	2839.51	1350.09	2204.15	0.84366	1.07259	-0.228933
BIRC5	baculoviral IAP repeat-containing 5	210334_x_at	0.00395614	0.0243977	61.6649	96.6655	34.3657	64.232	0.843478	1.49203	-0.648553
AHNAK2	AHNAK nucleoprotein 2	212992_at	0.000347529	0.00467601	3845.11	1607.25	2144.24	2532.2	0.842561	-0.415875	1.25844
CDKN2D	cyclin-dependent kinase inhibitor 2D (p19, inhibits CDK4)	210240_s_at	0.00462014	0.0272416	29.9644	39.4426	16.7407	28.7159	0.839887	1.23639	-0.396507
EPHA2	EPH receptor A2	203499_at	7.8224e-07	0.000162006	344.058	842.551	192.383	459.664	0.838669	2.13078	-1.29211
IL8	interleukin 8	211506_s_at	0.000132949	0.002635	843.813	4315.15	472.586	1877.18	0.836348	3.19076	-2.35442
RHOBTB3	Rho-related BTB domain containing 3	225202_at	5.38881e-06	0.000400463	1259.41	1528.75	706.432	1164.86	0.834123	1.11373	-0.279611
SLC16A3	solute carrier family 16, member 3 (monocarboxylic acid transporter 4)	202855_s_at	0.000179974	0.0031361	1368.99	572.065	768.504	903.186	0.832985	-0.425873	1.25886
DENND2C	DENN/MADD domain containing 2C	230769_at	0.00317898	0.0208071	29.5241	42.9642	16.5802	29.6895	0.832433	1.37367	-0.541241
NRP2	neuropilin 2	225566_at	3.52704e-05	0.00119816	178.344	202.371	100.166	160.293	0.832274	1.01461	-0.18234
LOC100129652	hypothetical protein LOC100129652	208622_s_at	0.000832708	0.00821948	2331.99	2940.6	1311.61	2194.73	0.830219	1.16477	-0.334548
NA	NA	225239_at	0.00228216	0.0163944	2399.1	969.269	1350.98	1573.12	0.828484	-0.47904	1.30752
ANKRD50	ankyrin repeat domain 50	225735_at	0.0003789	0.00493203	88.1756	120.373	49.7321	86.0934	0.826201	1.27526	-0.449056
THBS1	thrombospondin 1	201107_s_at	0.00229181	0.0164442	14.8433	46.8303	8.37705	23.3502	0.825296	2.48293	-1.65763
OBFC2A	oligonucleotide/oligosaccharide-binding fold containing 2A	222872_x_at	0.000749739	0.00770719	426.681	500.233	240.829	389.248	0.825149	1.05459	-0.229442
FAM29A	family with sequence similarity 29, member A	218602_s_at	0.00113229	0.0100825	114.719	38.2229	64.8106	72.5841	0.823799	-0.761792	1.58559
RUSC2	RUN and SH3 domain containing 2	213066_at	0.000743885	0.00766971	173.162	269.836	97.9298	180.309	0.822303	1.46226	-0.639959
NOTCH2NL	Notch homolog 2 (Drosophila) N-terminal like	227067_x_at	0.0048341	0.0281329	80.0445	98.3061	45.2843	74.545	0.821793	1.11827	-0.296477
TUBB2C	tubulin, beta 2C	208977_x_at	0.00055253	0.00629635	2696.71	3066.3	1532.34	2431.78	0.815461	1.00076	-0.185298
RNF213	ring finger protein 213	225931_s_at	0.00237878	0.0168708	237.791	102.258	135.211	158.42	0.81448	-0.402998	1.21748
RASAL2	RAS protein activator like 2	222810_s_at	5.12101e-05	0.00148283	310.484	386.483	176.593	291.187	0.814093	1.12998	-0.315889
EHBP1L1	EH domain binding protein 1-like 1	91703_at	0.00521272	0.0297609	154.427	183.28	87.9253	141.877	0.812575	1.0597	-0.247125
STS	steroid sulfatase (microsomal), isozyme S	203769_s_at	0.00376694	0.0235722	120.864	53.5368	68.8984	81.0999	0.810848	-0.363939	1.17479
SERPINA5	serpin peptidase inhibitor, clade A (alpha-1 antiproteinase, antitrypsin), member 5	209443_at	0.00859031	0.0428226	10.6704	4.84694	6.08336	7.20023	0.810675	-0.327794	1.13847
SMC4	structural maintenance of chromosomes 4	201663_s_at	4.72093e-05	0.00142113	414.034	473.11	236.4	374.515	0.80852	1.00095	-0.192429
PLK1	polo-like kinase 1 (Drosophila)	202240_at	0.000488397	0.00580231	94.6791	161.789	54.0919	103.52	0.807633	1.58063	-0.772995
TAF1A	TATA box binding protein (TBP)-associated factor, RNA polymerase I, A, 48kDa	206613_s_at	0.00188176	0.0143658	67.4471	89.3678	38.5468	65.1206	0.807144	1.21314	-0.406
NPAL3	NIPA-like domain containing 3	225876_at	0.000204407	0.00337926	456.426	194.881	260.867	304.058	0.807068	-0.420723	1.22779
FHL2	four and a half LIM domains 2	202949_s_at	8.42917e-06	0.000514978	3671.1	7476.15	2100.8	4416.02	0.805272	1.83135	-1.02608
LETM2	leucine zipper-EF-hand containing transmembrane protein 2	1552546_a_at	0.00218865	0.0159714	77.8353	144.77	44.604	89.0696	0.803253	1.69851	-0.895262
NCRNA00084	non-protein coding RNA 84	234989_at	0.00501784	0.0289632	4967.23	2392.41	2848.54	3402.73	0.802219	-0.251759	1.05398
SH3RF2	SH3 domain containing ring finger 2	228892_at	0.00562708	0.0313496	48.0132	63.7131	27.5498	46.4254	0.801391	1.20955	-0.408157
LOC401397	hypothetical LOC401397	224723_x_at	7.48475e-05	0.00184057	194.895	87.5339	111.924	131.451	0.800172	-0.354607	1.15478
MLF1	myeloid leukemia factor 1	204783_at	0.00362557	0.0229419	28.1401	33.5166	16.185	25.9472	0.797966	1.05021	-0.252248
PDE10A	phosphodiesterase 10A	211170_s_at	0.00921294	0.0450168	30.7247	38.3793	17.6896	28.9312	0.796495	1.11743	-0.320931
IGFBP1	insulin-like growth factor binding protein 1	205302_at	2.75748e-06	0.000288189	106.065	18.0385	61.1228	61.7421	0.795165	-1.76063	2.5558
SPAG5	sperm associated antigen 5	203145_at	0.00187234	0.0143278	110.548	141.723	63.7147	105.329	0.794982	1.15338	-0.358396
ALDH1B1	aldehyde dehydrogenase 1 family, member B1	209645_s_at	0.00231425	0.0165378	71.9086	86.5346	41.4564	66.6332	0.794569	1.06168	-0.267113
IER2	immediate early response 2	202081_at	0.000424838	0.00529569	4718.84	6445.05	2725.51	4629.8	0.791907	1.24167	-0.44976
FAM83H	family with sequence similarity 83, member H	226129_at	0.00016616	0.00299001	365.322	478.114	211.172	351.536	0.790749	1.17894	-0.388187
MAP3K5	mitogen-activated protein kinase kinase kinase 5	203837_at	0.00019837	0.00331343	190.944	263.828	110.393	188.389	0.790496	1.25695	-0.466449
CEP170L	centrosomal protein 170kDa-like	1552717_s_at	0.00361764	0.0229065	105.443	124.31	61.0807	96.9444	0.787668	1.02515	-0.237485
ERRFI1	ERBB receptor feedback inhibitor 1	224657_at	1.41813e-06	0.000208558	2138.85	3487.41	1241.93	2289.4	0.784257	1.48958	-0.705319
INPP4B	inositol polyphosphate-4-phosphatase, type II, 105kDa	205376_at	0.00204775	0.0152514	223.826	212.796	129.99	188.871	0.78398	0.711076	0.0729038
DLC1	deleted in liver cancer 1	224822_at	0.000230839	0.00363293	573.204	891.724	333.009	599.313	0.783485	1.42103	-0.637549
NA	NA	214316_x_at	0.00528675	0.0300543	391.487	193.136	228.038	270.887	0.779688	-0.239655	1.01934
ELF3	E74-like factor 3 (ets domain transcription factor, epithelial-specific )	210827_s_at	0.000171706	0.00304851	527.731	157.557	307.854	331.047	0.777555	-0.966375	1.74393
NA	NA	206874_s_at	6.04755e-05	0.00163595	383.893	465.918	224.027	357.946	0.777033	1.0564	-0.279369
SCG2	secretogranin II (chromogranin C)	204035_at	0.000361786	0.00479229	10.2818	22.0944	6.0074	12.7945	0.77528	1.87887	-1.10359
NA	NA	228441_s_at	0.00708803	0.0371207	30.3359	13.5758	17.7502	20.554	0.773189	-0.386798	1.15999
ELL2	elongation factor, RNA polymerase II, 2	226099_at	0.00173867	0.0136101	1142.23	1466	668.585	1092.27	0.772668	1.13271	-0.360038
DSE	dermatan sulfate epimerase	218854_at	1.57568e-05	0.000743369	901.406	1123.85	528.285	851.181	0.770861	1.08906	-0.318202
SLC1A1	solute carrier family 1 (neuronal/epithelial high affinity glutamate transporter, system Xag), member 1	206396_at	0.00573315	0.0318011	16.666	7.72174	9.78459	11.3908	0.768322	-0.341586	1.10991
RLIM	ring finger protein, LIM domain interacting	242121_at	0.00621467	0.0336475	114.967	55.071	67.5488	79.1957	0.767219	-0.294638	1.06186
NA	NA	232202_at	0.00957307	0.0463451	117.07	237.475	68.846	141.13	0.765924	1.78633	-1.02041
KIAA0895	KIAA0895	213424_at	0.00266124	0.0183008	361.951	175.932	212.925	250.269	0.76545	-0.275324	1.04077
CCNB1	cyclin B1	228729_at	0.00504713	0.0290797	166.417	243.859	98.2768	169.518	0.759883	1.31113	-0.551243
TFEB	transcription factor EB	50221_at	0.00151284	0.0123692	117.6	153.734	69.4734	113.602	0.759356	1.1459	-0.386543
CCND1	cyclin D1	208712_at	0.00852436	0.042569	889.96	1057.96	525.989	824.635	0.758707	1.00817	-0.249465
ADAMTS17	ADAM metallopeptidase with thrombospondin type 1 motif, 17	1552726_at	0.00090272	0.00866588	18.3239	32.0018	10.8626	20.3961	0.754357	1.55878	-0.804424
TACC3	transforming, acidic coiled-coil containing protein 3	218308_at	0.000371468	0.00487274	147.259	206.269	87.3472	146.958	0.753518	1.2397	-0.486177
CNPY3	canopy 3 homolog (zebrafish)	1556389_at	0.00296351	0.0197899	43.0039	16.7527	25.5598	28.4388	0.750589	-0.609486	1.36007
ADAMTS1	ADAM metallopeptidase with thrombospondin type 1 motif, 1	222162_s_at	0.00197045	0.0148546	375.206	512.19	223.036	370.144	0.75041	1.1994	-0.448994
IL8	interleukin 8	202859_x_at	5.59545e-06	0.000409447	1205.33	4458.59	716.646	2126.85	0.750096	2.63725	-1.88716
CDKN3	cyclin-dependent kinase inhibitor 3	209714_s_at	0.000195536	0.00328432	329.368	495.723	196.07	340.387	0.748332	1.33817	-0.589834
BTN3A2	butyrophilin, subfamily 3, member A2	209846_s_at	0.000365649	0.00482428	243.96	73.4658	145.592	154.339	0.744715	-0.986784	1.7315
PTHLH	parathyroid hormone-like hormone	211756_at	0.00413842	0.0252323	8.99664	11.7248	5.37154	8.69765	0.744051	1.12615	-0.382103
WDR27	WD repeat domain 27	235298_at	0.00522598	0.0298232	23.9425	11.6417	14.3235	16.6359	0.741183	-0.299085	1.04027
SERPINA3	serpin peptidase inhibitor, clade A (alpha-1 antiproteinase, antitrypsin), member 3	202376_at	0.00167372	0.0132481	63.7783	79.2867	38.1653	60.4101	0.740806	1.05482	-0.314014
HES1	hairy and enhancer of split 1, (Drosophila)	203395_s_at	0.00355689	0.0226227	427.414	597.595	256.194	427.068	0.738399	1.22193	-0.483535
CENPF	centromere protein F, 350/400ka (mitosin)	209172_s_at	0.00327315	0.0212602	16.0661	24.3811	9.63067	16.6926	0.738312	1.34006	-0.601745
RAPH1	Ras association (RalGDS/AF-6) and pleckstrin homology domains 1	231075_x_at	0.00423823	0.0256371	71.7218	103.524	43.1213	72.7892	0.734012	1.2635	-0.529489
NA	NA	241371_at	0.010545	0.0497676	45.387	77.7824	27.3193	50.1629	0.732358	1.50952	-0.777164
ENC1	ectodermal-neural cortex (with BTB-like domain)	201341_at	1.65152e-05	0.000766334	118.716	174.513	71.4648	121.565	0.732211	1.28803	-0.555819
CAPRIN2	caprin family member 2	1555608_at	0.000241729	0.00373249	145.132	193.633	87.388	142.051	0.731859	1.14782	-0.415958
KIF2C	kinesin family member 2C	209408_at	0.00069651	0.0073183	174.749	286.494	105.27	188.837	0.731191	1.44441	-0.713218
CCNB2	cyclin B2	202705_at	0.00100739	0.00933746	636.544	806.409	383.641	608.865	0.730503	1.07175	-0.341251
CEP72	centrosomal protein 72kDa	219531_at	0.0075665	0.0389923	15.8002	21.7276	9.54016	15.6893	0.727862	1.18745	-0.459584
GPC6	glypican 6	227059_at	0.00179458	0.0139124	184.854	87.2031	111.694	127.917	0.726834	-0.357097	1.08393
NA	NA	235529_x_at	0.000240588	0.00372128	266.981	126.347	162.445	185.258	0.716784	-0.362558	1.07934
NA	NA	238604_at	0.000271801	0.00400639	87.888	35.0724	53.5026	58.821	0.716057	-0.609274	1.32533
ZFPM2	zinc finger protein, multitype 2	219778_at	0.000389483	0.00500991	8.0041	15.4091	4.88864	9.43394	0.711304	1.65627	-0.944969
NA	NA	228174_at	0.00680057	0.036029	26.6494	12.9408	16.2937	18.6279	0.709789	-0.332382	1.04217
NA	NA	226756_at	0.00709683	0.037154	65.6029	127.502	40.1959	77.7669	0.706711	1.6654	-0.958687
BCL2L1	BCL2-like 1	212312_at	9.87211e-05	0.0021737	255.762	427.974	156.733	280.157	0.706495	1.44922	-0.742721
DLC1	deleted in liver cancer 1	210762_s_at	0.000157648	0.00290389	983.143	1318.34	602.852	968.11	0.705596	1.12884	-0.423245
MAPT	microtubule-associated protein tau	203930_s_at	0.00841483	0.0421964	11.9906	5.52709	7.35636	8.29135	0.70484	-0.412473	1.11731
C7orf47	chromosome 7 open reading frame 47	226434_at	0.00012454	0.00253419	136.881	188.553	84.1578	136.531	0.701749	1.1638	-0.462055
C15orf23	chromosome 15 open reading frame 23	225300_at	0.0018982	0.0144525	450.339	629.241	278.977	452.852	0.690863	1.17347	-0.482603
NA	NA	242819_at	0.00145474	0.0120139	34.1502	9.3727	21.1709	21.5646	0.689812	-1.17555	1.86536
BTN3A3	butyrophilin, subfamily 3, member A3	204820_s_at	2.66601e-05	0.00102267	785.597	245.038	487.362	505.999	0.688796	-0.991987	1.68078
NME7	non-metastatic cells 7, protein expressed in (nucleoside-diphosphate kinase)	227556_at	0.000629199	0.00684358	2674.14	1225.01	1661.04	1853.4	0.686988	-0.439292	1.12628
ATP7A	ATPase, Cu++ transporting, alpha polypeptide	205197_s_at	0.00926099	0.0451782	43.9732	19.3678	27.3886	30.2432	0.683051	-0.499911	1.18296
STAT2	signal transducer and activator of transcription 2, 113kDa	225636_at	0.000134493	0.00265394	773.206	370.742	482.501	542.15	0.680322	-0.380117	1.06044
BNC2	basonuclin 2	229942_at	0.00224798	0.0162677	39.6898	16.0491	24.8159	26.8516	0.677505	-0.628774	1.30628
AURKA	aurora kinase A	208079_s_at	0.00121142	0.0105618	287.652	430.302	179.991	299.315	0.676403	1.25743	-0.581023
GPR161	G protein-coupled receptor 161	232350_x_at	0.00456285	0.0270139	158.326	75.9564	99.1076	111.13	0.67583	-0.383825	1.05966
NA	NA	1558605_at	4.68289e-06	0.000375651	48.425	8.19792	30.3793	29.0007	0.672661	-1.88976	2.56242
RNF24	ring finger protein 24	210706_s_at	0.00761496	0.0391848	66.1208	30.4374	41.5578	46.0387	0.669985	-0.449274	1.11926
CDC25C	cell division cycle 25 homolog C (S. pombe)	205167_s_at	0.00100942	0.00934473	74.3811	127.313	46.9016	82.8651	0.665298	1.44067	-0.775369
RNF24	ring finger protein 24	204669_s_at	0.000664548	0.00709322	119.978	55.5866	75.7091	83.7578	0.66423	-0.44573	1.10996
NUP62CL	nucleoporin 62kDa C-terminal like	220520_s_at	0.00281105	0.0190336	50.8981	90.3561	32.1732	57.8092	0.661753	1.48976	-0.82801
CEP78	centrosomal protein 78kDa	228774_at	0.000188196	0.00321486	324.355	426.791	205.034	318.727	0.66171	1.05766	-0.395955
NLRC5	NLR family, CARD domain containing 5	226474_at	0.000615634	0.0067497	224.287	89.3556	142.605	152.082	0.653321	-0.674393	1.32771
PDLIM7	PDZ and LIM domain 7 (enigma)	214266_s_at	0.00474252	0.027761	136.482	222.178	86.8103	148.49	0.652776	1.35578	-0.703001
DMRT3	doublesex and mab-3 related transcription factor 3	231800_s_at	0.00240663	0.0170228	60.6235	83.5787	38.5737	60.9253	0.652258	1.11552	-0.46326
NA	NA	225918_at	0.0036704	0.0231542	292.857	119.045	186.345	199.415	0.65222	-0.646469	1.29869
NA	NA	226252_at	0.00252682	0.0176545	150.042	59.3756	95.5245	101.648	0.651428	-0.686002	1.33743
PRKAB2	protein kinase, AMP-activated, beta 2 non-catalytic subunit	1558027_s_at	0.0017984	0.0139249	119.01	40.5287	76.173	78.5705	0.643727	-0.910338	1.55407
PCYOX1	prenylcysteine oxidase 1	203803_at	0.00136671	0.011492	664.502	320.016	426.334	470.284	0.640288	-0.41384	1.05413
GMCL1L	germ cell-less homolog 1 (Drosophila)-like	234488_s_at	0.00412898	0.025202	180.052	81.6525	115.584	125.763	0.63947	-0.501371	1.14084
THSD1	thrombospondin, type I, domain containing 1	219477_s_at	2.63276e-05	0.00101335	89.4947	206.954	57.5675	118.005	0.636549	1.84598	-1.20944
NA	NA	231207_at	7.83666e-05	0.00189843	112.093	53.2817	72.2241	79.1995	0.634141	-0.438841	1.07298
SLC5A3	solute carrier family 5 (sodium/myo-inositol cotransporter), member 3	212944_at	0.000308938	0.00435747	1221.01	441.714	786.869	816.53	0.633877	-0.833012	1.46689
DEPDC1	DEP domain containing 1	235545_at	0.00029071	0.00418002	41.1994	65.3157	26.6437	44.3863	0.628831	1.29364	-0.664808
LOC283378	hypothetical protein LOC283378	229528_at	0.00359647	0.0228154	141.082	52.6875	91.4087	95.0594	0.626131	-0.794869	1.421
STK17A	serine/threonine kinase 17a	202694_at	0.000275599	0.00404237	19.4723	40.0314	12.6393	24.0477	0.6235	1.66321	-1.03971
SLC26A2	solute carrier family 26 (sulfate transporter), member 2	224963_at	0.00123434	0.0106945	465.587	609.764	302.473	459.275	0.622246	1.01144	-0.389199
KIF2C	kinesin family member 2C	211519_s_at	0.0017646	0.0137394	91.6543	153.299	59.6275	101.527	0.620225	1.3623	-0.742078
PTPN21	protein tyrosine phosphatase, non-receptor type 21	205438_at	0.000371616	0.00487274	47.0449	69.2843	30.6359	48.9884	0.618814	1.1773	-0.55849
ELL2	elongation factor, RNA polymerase II, 2	214446_at	0.00112351	0.0100308	149.816	237.282	98.0055	161.701	0.612259	1.27567	-0.663411
LOC149832	hypothetical protein LOC149832	228456_s_at	0.000205156	0.00338543	216.959	65.3819	142.112	141.484	0.610391	-1.12007	1.73046
HOXA5	homeobox A5	213844_at	0.0091885	0.0449265	29.7023	14.7711	19.4583	21.3106	0.610189	-0.397607	1.0078
[truncated: 3,285 more rows]
