# Supplementary material for: Global Gene Expression Profiling in Three Tumor Cell Lines Subjected to Experimental Cycling and Chronic Hypoxia
Source: PLoS One. 2014 Aug 14;9(8):e105104. doi: 10.1371/journal.pone.0105104 (PMC4133353; doi:10.1371/journal.pone.0105104)
Supplement: Table S12 — Hypoxia-responsive genes selected for PC-3. (XLS) [file pone.0105104.s013.xls]

## Sheet: Genes_FDR<0.05
Table S12. Genes regulated by hypoxia in PC-3 cell line selected using random variance F-test for difference between three analyzed groups; FDR adjusted p<0.05, FC>=2 in any of the comparisons.
Gene Symbol	Gene Name	Affy.ID	p.value	FDR	Chronic	Cyclic	Control	Average expression	Chronic vs. control (log2 ratio)	Cyclic vs. control (log2 ratio)	Chronic vs. cyclic (log2 ratio)
ANGPTL4	angiopoietin-like 4	223333_s_at	2.99417e-06	0.00011518	953.033	67.2139	10.1727	343.473	6.54976	2.72406	3.82569
SLAMF9	SLAM family member 9	1553770_a_at	6.88465e-07	5.56499e-05	800.479	494.662	9.42237	434.855	6.40863	5.71421	0.694421
CDCP1	CUB domain containing protein 1	1554110_at	1.2862e-06	7.40494e-05	858.666	239.916	11.1211	369.901	6.27072	4.43115	1.83957
ANGPTL4	angiopoietin-like 4	221009_s_at	5.31605e-08	1.87266e-05	1916.13	145.843	27.3115	696.428	6.13254	2.41684	3.71571
SCNN1G	sodium channel, nonvoltage-gated 1, gamma	241436_at	5.57311e-07	4.89535e-05	495.371	105.03	8.41744	202.939	5.87898	3.64127	2.23771
TCP11L2	t-complex 11 (mouse)-like 2	1553861_at	8.14081e-07	6.02565e-05	261.447	57.9247	6.20853	108.527	5.39612	3.22185	2.17427
CXCR7	chemokine (C-X-C motif) receptor 7	212977_at	2.14514e-06	9.6661e-05	902.12	123.399	23.6439	349.721	5.25378	2.38379	2.86999
NA	NA	240991_at	1.38622e-07	2.60389e-05	2166.84	217.068	58.7407	814.217	5.20509	1.88572	3.31937
C10orf10	chromosome 10 open reading frame 10	209183_s_at	3.98042e-09	7.73585e-06	2347.23	250.628	77.4273	891.76	4.92197	1.69463	3.22733
FBN2	fibrillin 2	215717_s_at	3.16812e-07	3.61263e-05	760.064	574.977	25.2963	453.446	4.90912	4.50651	0.402617
IGFBP3	insulin-like growth factor binding protein 3	212143_s_at	1.70685e-08	1.34699e-05	5843.25	3491.38	195.615	3176.75	4.90068	4.15771	0.742974
SLAMF9	SLAM family member 9	1553769_at	3.29153e-06	0.000120996	186.304	98.5356	6.32758	97.0558	4.87986	3.96092	0.918943
IGFBP3	insulin-like growth factor binding protein 3	210095_s_at	8.78459e-08	2.27459e-05	11329.4	7764.62	434.641	6509.55	4.7041	4.15902	0.545085
CXCR4	chemokine (C-X-C motif) receptor 4	217028_at	1.08595e-06	6.89517e-05	124.186	6.31386	4.84808	45.1161	4.67895	0.381108	4.29784
NA	NA	240655_at	2.61157e-05	0.000411771	202.575	57.2885	8.85299	89.5722	4.51615	2.69401	1.82214
C10orf10	chromosome 10 open reading frame 10	209182_s_at	2.05968e-07	2.99894e-05	930.36	85.593	42.5439	352.832	4.45077	1.00854	3.44223
PTGS2	prostaglandin-endoperoxide synthase 2 (prostaglandin G/H synthase and cyclooxygenase)	1554997_a_at	2.84929e-08	1.51043e-05	146.399	118.591	6.71969	90.5699	4.44536	4.14146	0.303902
KISS1R	KISS1 receptor	242517_at	5.5388e-09	9.90338e-06	107.785	89.9613	5.10226	67.6161	4.40087	4.1401	0.260776
PTGS2	prostaglandin-endoperoxide synthase 2 (prostaglandin G/H synthase and cyclooxygenase)	204748_at	3.19536e-06	0.000119022	525.983	476.186	24.9585	342.376	4.39741	4.25392	0.143491
ADM	adrenomedullin	202912_at	9.07773e-08	2.28591e-05	3750.41	684.466	186.235	1540.37	4.33185	1.87786	2.454
TCP11L2	t-complex 11 (mouse)-like 2	1565525_a_at	1.63925e-06	8.39342e-05	170.787	38.4601	8.91642	72.7211	4.25959	2.10883	2.15076
SLC1A6	solute carrier family 1 (high affinity aspartate/glutamate transporter), member 6	1554593_s_at	2.22986e-05	0.000371832	178.226	145.482	9.3107	111.006	4.25867	3.96581	0.292862
NA	NA	239370_at	2.43753e-07	3.24279e-05	1004.78	541.746	53.3392	533.287	4.23553	3.34435	0.891186
NA	NA	232331_at	3.53001e-06	0.00012573	3064.4	696.874	167.264	1309.51	4.19541	2.05877	2.13664
FGF1	fibroblast growth factor 1 (acidic)	1552721_a_at	7.11482e-07	5.64216e-05	98.7162	69.6908	5.94271	58.1166	4.05409	3.55177	0.50232
SLC1A6	solute carrier family 1 (high affinity aspartate/glutamate transporter), member 6	1554592_a_at	8.17426e-07	6.0395e-05	78.8685	50.5387	4.84905	44.7521	4.02368	3.38162	0.64206
KLF7	Kruppel-like factor 7 (ubiquitous)	1555420_a_at	3.47901e-07	3.78374e-05	254.629	45.4946	15.9139	105.346	4.00004	1.51541	2.48463
DDIT4	DNA-damage-inducible transcript 4	202887_s_at	1.57684e-06	8.15796e-05	5191.6	1559.75	336.162	2362.5	3.94895	2.21408	1.73487
ADRB1	adrenergic, beta-1-, receptor	229309_at	3.59401e-07	3.8708e-05	179.016	55.0365	11.8765	81.9762	3.9139	2.21228	1.70163
CASP14	caspase 14, apoptosis-related cysteine peptidase	231722_at	3.21635e-05	0.000467395	72.5913	23.1107	4.84294	33.515	3.90584	2.25461	1.65124
NA	NA	232958_at	2.13204e-05	0.000361977	324.144	56.2235	22.1536	134.174	3.87102	1.34363	2.52739
SEC24A	SEC24 family, member A (S. cerevisiae)	244841_at	5.80309e-07	5.03229e-05	141.269	41.119	9.8039	64.0641	3.84895	2.06838	1.78057
SCNN1B	sodium channel, nonvoltage-gated 1, beta	205464_at	3.82968e-06	0.000131278	72.4817	54.8606	5.03463	44.1257	3.84766	3.44581	0.401846
KLF7	Kruppel-like factor 7 (ubiquitous)	204334_at	1.95104e-06	9.24904e-05	213.248	48.9676	15.4585	92.558	3.78606	1.66343	2.12263
NA	NA	241780_at	2.76082e-05	0.00042643	333.739	150.301	24.7245	169.588	3.7547	2.60384	1.15086
WSB1	WD repeat and SOCS box-containing 1	201294_s_at	1.38428e-06	7.66755e-05	357.334	209.743	26.9216	198	3.73044	2.96179	0.768646
DUSP1	dual specificity phosphatase 1	201041_s_at	2.92582e-07	3.4969e-05	3122.77	1414.19	242.046	1593	3.68948	2.54662	1.14285
KRT16	keratin 16	209800_at	1.51703e-05	0.000293429	63.9017	12.0136	4.9993	26.9716	3.67606	1.26488	2.41118
VEGFA	vascular endothelial growth factor A	211527_x_at	1.04848e-07	2.39877e-05	1109.15	271.374	87.4472	489.323	3.66489	1.6338	2.03109
ARG2	arginase, type II	203946_s_at	2.30153e-07	3.15102e-05	916.927	237.868	74.0384	409.611	3.63046	1.68382	1.94665
PTHLH	parathyroid hormone-like hormone	210355_at	5.40433e-08	1.87266e-05	131.744	120.662	10.6512	87.6859	3.62865	3.50189	0.126764
NA	NA	239817_at	5.15328e-05	0.000645242	59.9776	7.37442	4.92618	24.0927	3.60588	0.582059	3.02382
IL1RL1	interleukin 1 receptor-like 1	207526_s_at	5.40987e-06	0.000160892	957.66	331.048	79.956	456.221	3.58224	2.04976	1.53248
HIPK2	homeodomain interacting protein kinase 2	224065_at	1.77071e-07	2.83694e-05	252.912	159.798	21.8993	144.87	3.52968	2.86729	0.662387
FAM83A	family with sequence similarity 83, member A	238460_at	4.5054e-06	0.000143441	89.5158	21.2144	7.7618	39.4974	3.52768	1.45058	2.0771
VEGFA	vascular endothelial growth factor A	210513_s_at	1.69482e-06	8.50572e-05	497.597	133.071	43.7459	224.805	3.50776	1.60498	1.90278
OSBP2	oxysterol binding protein 2	223432_at	8.85251e-05	0.00094299	187.292	132.993	16.4738	112.253	3.50704	3.0131	0.493946
SH3D20	SH3 domain containing 20	1554594_at	0.00012919	0.0012257	126.347	58.2934	11.2142	65.2848	3.49399	2.378	1.11598
NA	NA	1562416_at	2.25508e-06	9.88723e-05	139.478	54.6722	12.4166	68.8557	3.48969	2.13853	1.35116
SQLE	squalene epoxidase	1557352_at	3.11288e-05	0.000457565	93.5822	30.9773	8.37637	44.312	3.48184	1.88681	1.59502
ANKRD37	ankyrin repeat domain 37	227337_at	3.44013e-07	3.77994e-05	1491.97	224.775	135.362	617.37	3.46233	0.731663	2.73067
ADAM8	ADAM metallopeptidase domain 8	205180_s_at	4.48829e-06	0.000143308	801.828	413.272	72.7673	429.289	3.46193	2.50573	0.956202
HIG2	hypoxia-inducible protein 2	218507_at	2.12762e-07	3.06087e-05	1548.11	251.449	140.931	646.829	3.45745	0.835278	2.62217
SDCBP2	syndecan binding protein (syntenin) 2	233565_s_at	1.77455e-08	1.34699e-05	314.98	175.624	28.7012	173.102	3.45607	2.61331	0.842768
HIG2	hypoxia-inducible protein 2	1554452_a_at	1.66581e-08	1.34699e-05	4505.3	805.68	411.921	1907.63	3.45118	0.96784	2.48334
NA	NA	237923_at	4.49724e-06	0.000143308	171.093	60.8035	15.7917	82.5628	3.43754	1.94499	1.49256
NA	NA	232628_at	0.00042407	0.00291495	86.0836	8.02886	8.02668	34.0464	3.42286	0.000392299	3.42247
ITGB4	integrin, beta 4	211905_s_at	2.4583e-05	0.000395842	534.483	320.275	49.8724	301.543	3.42183	2.683	0.73883
ITGA5	integrin, alpha 5 (fibronectin receptor, alpha polypeptide)	201389_at	5.21008e-08	1.87266e-05	1409.14	397.417	135.354	647.303	3.38001	1.55392	1.82609
PTHLH	parathyroid hormone-like hormone	206300_s_at	0.000192376	0.00162771	181.677	147.616	17.5747	115.622	3.36981	3.07028	0.299531
DUSP1	dual specificity phosphatase 1	201044_x_at	4.52552e-08	1.85588e-05	360.358	136.338	35.3652	177.354	3.34903	1.94678	1.40224
PIM1	pim-1 oncogene	209193_at	1.42296e-08	1.32513e-05	645.057	257.822	63.4003	322.093	3.34686	2.02382	1.32305
ALCAM	activated leukocyte cell adhesion molecule	1569362_at	2.17998e-06	9.74566e-05	174.811	56.0509	17.2532	82.7052	3.34086	1.69987	1.64099
LPCAT4	lysophosphatidylcholine acyltransferase 4	239609_s_at	2.78135e-06	0.000110357	200.382	107.724	20.0408	109.382	3.32174	2.42632	0.895418
STC2	stanniocalcin 2	203439_s_at	7.44994e-07	5.77144e-05	429.598	94.8018	43.2314	189.21	3.31283	1.13283	2.18
CSF2	colony stimulating factor 2 (granulocyte-macrophage)	210229_s_at	1.99567e-05	0.000347513	256.948	199.983	26.0553	160.996	3.30183	2.94023	0.361599
ERN1	endoplasmic reticulum to nucleus signaling 1	235745_at	2.09732e-06	9.52213e-05	147.491	53.7974	15.0675	72.1187	3.29112	1.8361	1.45502
GRB10	growth factor receptor-bound protein 10	215248_at	1.13994e-05	0.000248563	247.996	79.3834	25.3825	117.587	3.28841	1.645	1.64341
MXD1	MAX dimerization protein 1	226275_at	3.27483e-05	0.000472819	383.84	128.181	39.3527	183.791	3.28597	1.70365	1.58232
NA	NA	1558365_at	6.46333e-08	1.99249e-05	1536	914.768	159.349	870.038	3.26891	2.52121	0.747697
CBLB	Cas-Br-M (murine) ecotropic retroviral transforming sequence b	208348_s_at	6.03714e-08	1.99123e-05	47.1875	5.08472	4.90266	19.0583	3.26677	0.0526037	3.21416
ADAM8	ADAM metallopeptidase domain 8	205179_s_at	7.62297e-06	0.000195607	193.24	119.784	20.1781	111.067	3.25954	2.56957	0.689966
C15orf48	chromosome 15 open reading frame 48	223484_at	1.58563e-06	8.19394e-05	817.362	809.419	85.8427	570.875	3.25121	3.23712	0.0140888
C10orf47	chromosome 10 open reading frame 47	230051_at	1.44335e-06	7.82747e-05	424.456	277.321	45.0243	248.934	3.23684	2.62278	0.614061
NA	NA	1556773_at	0.000320102	0.00236906	63.7199	37.7871	6.77259	36.0932	3.23396	2.48011	0.753852
IRF6	interferon regulatory factor 6	1552478_a_at	4.7766e-05	0.000610563	114.138	61.0706	12.2026	62.4705	3.22553	2.32329	0.902235
NA	NA	1560622_at	6.76614e-06	0.000182858	886.852	266.739	96.0002	416.53	3.20759	1.47432	1.73327
C3	complement component 3	217767_at	9.83696e-05	0.00101456	161.005	121.284	17.4636	99.9178	3.20469	2.79597	0.408714
IL8	interleukin 8	211506_s_at	4.04298e-07	4.14931e-05	6189.67	4388.33	671.631	3749.88	3.20412	2.70793	0.496192
MXD1	MAX dimerization protein 1	228846_at	1.06496e-07	2.39877e-05	631.83	205.517	68.6224	301.99	3.20278	1.5825	1.62028
NA	NA	230429_at	0.0126328	0.0425279	53.0432	16.8642	5.83025	25.2459	3.18554	1.53234	1.6532
ITPR1	inositol 1,4,5-triphosphate receptor, type 1	211323_s_at	6.37466e-06	0.000177096	721.496	537.709	80.3392	446.515	3.16682	2.74265	0.424167
DHRS9	dehydrogenase/reductase (SDR family) member 9	223952_x_at	4.31754e-07	4.26417e-05	48.1089	84.0208	5.38395	45.8379	3.15957	3.96401	-0.804441
TRIM9	tripartite motif-containing 9	230280_at	5.42583e-06	0.000161092	81.0844	20.1575	9.08652	36.7761	3.15763	1.14951	2.00811
TAF9B	TAF9B RNA polymerase II, TATA box binding protein (TBP)-associated factor, 31kDa	228483_s_at	2.73241e-07	3.43086e-05	2639.35	1409.02	300.589	1449.65	3.13432	2.22883	0.905487
SIM2	single-minded homolog 2 (Drosophila)	1557900_at	0.000148468	0.00135083	146.173	54.3146	16.7295	72.4056	3.12721	1.69895	1.42826
FOSL2	FOS-like antigen 2	218880_at	8.49254e-07	6.17731e-05	161.528	52.5051	18.6452	77.5594	3.1149	1.49365	1.62125
HIPK2	homeodomain interacting protein kinase 2	224066_s_at	3.25685e-06	0.000120361	85.4337	51.8341	9.90611	49.058	3.10842	2.38751	0.720904
ATF3	activating transcription factor 3	1554980_a_at	1.90018e-05	0.000338753	102.065	47.8569	11.9874	53.9697	3.08989	1.9972	1.09269
TNFAIP3	tumor necrosis factor, alpha-induced protein 3	202643_s_at	1.48577e-05	0.000289778	176.932	110.272	20.8015	102.668	3.08843	2.4063	0.682128
ITGB4	integrin, beta 4	204989_s_at	5.9022e-06	0.000167617	1692.87	1028.85	199.125	973.614	3.08772	2.36929	0.718435
FBN1	fibrillin 1	202765_s_at	2.731e-08	1.50711e-05	664.372	412.576	78.4144	385.121	3.0828	2.39547	0.687333
FSIP1	fibrous sheath interacting protein 1	1553622_a_at	9.65311e-07	6.4984e-05	56.4003	39.2875	6.67057	34.1194	3.07982	2.55819	0.521633
NA	NA	1560739_a_at	0.000203452	0.00169417	95.2525	81.4159	11.3733	62.6805	3.06611	2.83966	0.226447
NA	NA	242310_at	9.06626e-05	0.00095784	117.206	39.744	14.167	57.0389	3.04844	1.4882	1.56023
NDRG1	N-myc downstream regulated 1	200632_s_at	1.31584e-07	2.552e-05	17205.5	10880.5	2090.27	10058.8	3.04111	2.37999	0.661123
RGNEF	Rho-guanine nucleotide exchange factor	1554003_at	1.42919e-06	7.79874e-05	175.48	62.9466	21.5827	86.6699	3.02336	1.54425	1.47911
BIK	BCL2-interacting killer (apoptosis-inducing)	205780_at	4.46095e-05	0.000582455	423.248	148.405	52.9886	208.214	2.99775	1.48578	1.51197
ENO1	enolase 1, (alpha)	240258_at	1.12994e-06	6.93168e-05	230.436	37.2806	28.95	98.8889	2.99273	0.36486	2.62787
NA	NA	239045_at	0.000449819	0.00304696	50.0682	26.2507	6.29683	27.5386	2.9912	2.05966	0.931539
WSB1	WD repeat and SOCS box-containing 1	201295_s_at	1.31882e-07	2.552e-05	319.2	206.99	40.2177	188.803	2.98856	2.36366	0.624897
VLDLR	very low density lipoprotein receptor	209822_s_at	4.70947e-05	0.00060475	98.268	31.1179	12.3922	47.2594	2.98729	1.32831	1.65898
OSMR	oncostatin M receptor	1554008_at	6.92548e-07	5.57098e-05	702.769	462.932	88.7156	418.139	2.98579	2.38354	0.602249
ASPH	aspartate beta-hydroxylase	207284_s_at	0.000545946	0.00351639	49.9399	20.8397	6.33149	25.7037	2.97958	1.71872	1.26086
ITPR1	inositol 1,4,5-triphosphate receptor, type 1	216944_s_at	2.47159e-06	0.000104114	803.329	654.038	101.956	519.774	2.97805	2.68143	0.296617
SEMA6D	sema domain, transmembrane domain (TM), and cytoplasmic domain, (semaphorin) 6D	233801_s_at	7.90661e-05	0.000870679	39.5953	12.1613	5.02763	18.9281	2.97738	1.27434	1.70304
NA	NA	239872_at	0.000278295	0.00213742	55.7985	23.9087	7.16909	28.9588	2.96036	1.73767	1.22269
KRT37	keratin 37	207649_at	4.1695e-05	0.00055718	41.1985	54.6535	5.30565	33.7192	2.95699	3.36471	-0.407723
NA	NA	238934_at	0.000164324	0.00144849	52.5909	20.0706	6.81342	26.4916	2.94836	1.55863	1.38973
NA	NA	1557527_at	2.35685e-05	0.000386185	49.286	14.1385	6.3878	23.2708	2.94779	1.14624	1.80155
LAMB3	laminin, beta 3	209270_at	1.68165e-08	1.34699e-05	1943.63	1188.4	253.205	1128.41	2.94038	2.23065	0.709732
SLC5A3	solute carrier family 5 (sodium/myo-inositol cotransporter), member 3	1553313_s_at	6.20324e-07	5.24013e-05	1274.85	596.444	167.381	679.559	2.92913	1.83325	1.09587
C10orf47	chromosome 10 open reading frame 47	229801_at	7.34633e-09	1.10188e-05	697.813	355.188	92.3366	381.779	2.91787	1.94361	0.974256
NA	NA	240432_x_at	3.25206e-06	0.000120337	80.1128	38.378	10.7136	43.0681	2.90259	1.84083	1.06175
DDIT3	DNA-damage-inducible transcript 3	209383_at	4.11602e-07	4.17047e-05	2026.42	821.436	271.091	1039.65	2.90209	1.59937	1.30271
DHRS9	dehydrogenase/reductase (SDR family) member 9	224009_x_at	5.48261e-07	4.89535e-05	37.8154	88.914	5.0898	43.9397	2.89329	4.12673	-1.23344
NA	NA	239903_at	7.9087e-05	0.000870679	52.4341	17.9109	7.05751	25.8008	2.89327	1.34361	1.54967
ATF3	activating transcription factor 3	202672_s_at	0.000252264	0.00198559	642.083	368.651	86.4389	365.724	2.89301	2.0925	0.800503
IL1RL1	interleukin 1 receptor-like 1	242809_at	7.8323e-07	5.89637e-05	83.7548	40.2499	11.3543	45.1197	2.88294	1.82575	1.05719
HIPK2	homeodomain interacting protein kinase 2	240294_at	7.63368e-05	0.000848609	59.4145	35.3058	8.08053	34.2669	2.87829	2.12738	0.750909
FGF1	fibroblast growth factor 1 (acidic)	205117_at	0.000115276	0.001131	60.2242	41.2638	8.26555	36.5845	2.86516	2.31969	0.545467
ADAMTS1	ADAM metallopeptidase with thrombospondin type 1 motif, 1	222486_s_at	1.05875e-06	6.848e-05	906.974	735.664	125.262	589.3	2.85611	2.5541	0.302015
NA	NA	239451_at	2.51638e-05	0.000401595	339.019	134.99	46.9508	173.653	2.85214	1.52363	1.32851
IL1RL1	interleukin 1 receptor-like 1	234066_at	0.000234897	0.00188388	74.3986	29.0973	10.3578	37.9512	2.84456	1.49017	1.35439
ARRDC3	arrestin domain containing 3	224797_at	4.20914e-07	4.22806e-05	667.651	192.295	94.0866	318.011	2.82703	1.03126	1.79577
ENO2	enolase 2 (gamma, neuronal)	201313_at	1.42097e-07	2.60389e-05	2049.88	1367.96	288.93	1235.59	2.82675	2.24324	0.583511
C4orf47	chromosome 4 open reading frame 47	236915_at	1.12754e-05	0.000246701	63.0603	41.5651	8.97093	37.8654	2.8134	2.21204	0.601358
PTHLH	parathyroid hormone-like hormone	211756_at	1.26072e-06	7.34736e-05	321.174	246.824	45.9053	204.634	2.80662	2.42675	0.379877
NA	NA	242612_at	1.50244e-06	8.01423e-05	61.3817	23.3324	8.81257	31.1755	2.80017	1.4047	1.39548
CLIC3	chloride intracellular channel 3	219529_at	2.24013e-06	9.85961e-05	462.49	262.807	66.455	263.917	2.79897	1.98355	0.81542
SESN2	sestrin 2	223196_s_at	7.97607e-07	5.96205e-05	69.1177	41.6596	9.95486	40.244	2.79558	2.06517	0.730406
GOSR2	golgi SNAP receptor complex member 2	239159_at	1.06655e-06	6.85112e-05	250.787	102.048	36.285	129.707	2.78902	1.4918	1.29721
C11orf80	chromosome 11 open reading frame 80	238593_at	1.25062e-05	0.000263022	310.244	152.787	44.9407	169.324	2.78731	1.76542	1.02188
ITGB4	integrin, beta 4	204990_s_at	2.02913e-08	1.43904e-05	3218.6	2155.95	467.457	1947.34	2.78353	2.20542	0.578115
HIST1H2BJ	histone cluster 1, H2bj	214502_at	0.000143451	0.00131914	33.7442	9.05384	4.90539	15.9012	2.7822	0.884164	1.89804
UFM1	ubiquitin-fold modifier 1	242669_at	3.89085e-05	0.000531706	489.526	235.267	71.3594	265.384	2.77821	1.72112	1.05709
FBN1	fibrillin 1	202766_s_at	9.81946e-09	1.12546e-05	2170.61	1512.69	316.663	1333.32	2.77708	2.2561	0.52098
NA	NA	235419_at	1.57184e-06	8.15796e-05	1875.75	1083.95	273.852	1077.85	2.77599	1.98482	0.791169
CEACAM5	carcinoembryonic antigen-related cell adhesion molecule 5	201884_at	0.0030254	0.0132597	264.77	375.784	38.7033	226.419	2.77421	3.27938	-0.505165
APLN	apelin	222856_at	1.09452e-06	6.89929e-05	95.0064	29.6181	13.9689	46.1978	2.76581	1.08426	1.68155
S100P	S100 calcium binding protein P	204351_at	4.48015e-08	1.85428e-05	4268.25	2300.95	630.972	2400.06	2.758	1.86658	0.891415
EGFR	epidermal growth factor receptor (erythroblastic leukemia viral (v-erb-b) oncogene homolog, avian)	201984_s_at	2.59554e-06	0.000106325	1430.74	716.411	212.749	786.635	2.74954	1.75164	0.997906
NA	NA	229879_at	3.1606e-06	0.000118523	674.704	426.743	100.379	400.609	2.74879	2.08791	0.660886
NA	NA	243514_at	4.61852e-06	0.000146106	85.1286	40.6396	12.7242	46.1641	2.74207	1.67531	1.06676
CREB3L2	cAMP responsive element binding protein 3-like 2	228759_at	0.000116702	0.00114098	78.8796	25.6059	11.7924	38.7593	2.7418	1.11862	1.62317
LOC728987	hypothetical LOC728987	1566465_at	0.000624361	0.00389565	39.2527	10.0342	5.89167	18.3929	2.73605	0.768185	1.96786
NFIL3	nuclear factor, interleukin 3 regulated	203574_at	1.50816e-07	2.67407e-05	698.364	225.43	105.302	343.032	2.72944	1.09814	1.6313
GBX2	gastrulation brain homeobox 2	210560_at	8.91569e-07	6.27151e-05	542.054	325.288	81.8504	316.398	2.72737	1.99066	0.736718
LOC439938	hypothetical gene supported by NM_178534	244424_at	1.37067e-05	0.00027711	32.415	21.8283	4.95373	19.7324	2.71008	2.13961	0.570463
PFKFB3	6-phosphofructo-2-kinase/fructose-2,6-biphosphatase 3	202464_s_at	6.99618e-06	0.000186942	1263.81	230.224	193.503	562.511	2.70735	0.250683	2.45667
VEGFA	vascular endothelial growth factor A	212171_x_at	3.44854e-07	3.77994e-05	775.21	247.145	118.914	380.423	2.70467	1.05544	1.64923
IRF6	interferon regulatory factor 6	1552477_a_at	4.44334e-05	0.000580752	501.836	237.548	76.9946	272.126	2.70439	1.62539	1.079
GPT2	glutamic pyruvate transaminase (alanine aminotransferase) 2	224839_s_at	6.17138e-08	1.99123e-05	386.348	268.279	59.3552	237.994	2.70245	2.17629	0.526165
AXIN2	axin 2	222696_at	0.0002233	0.00181846	70.2279	19.8899	10.8114	33.6431	2.69949	0.879482	1.82001
CLDN14	claudin 14	210689_at	0.000358625	0.00257547	112.034	59.0459	17.3709	62.817	2.68919	1.76516	0.924028
LPCAT4	lysophosphatidylcholine acyltransferase 4	213078_x_at	5.48174e-07	4.89535e-05	371.04	210.844	57.5335	213.139	2.6891	1.8737	0.815399
SERPINE1	serpin peptidase inhibitor, clade E (nexin, plasminogen activator inhibitor type 1), member 1	202627_s_at	9.39474e-07	6.42118e-05	1063.12	768.688	165.391	665.733	2.68435	2.21651	0.467833
C13orf15	chromosome 13 open reading frame 15	218723_s_at	0.000547037	0.0035216	298.407	94.8209	46.4662	146.565	2.68303	1.02903	1.654
IRF6	interferon regulatory factor 6	202597_at	1.84214e-06	8.9699e-05	267.801	143.044	41.9791	150.941	2.67342	1.76872	0.9047
SESN2	sestrin 2	223195_s_at	2.0844e-05	0.000357668	445.893	256.829	70.0256	257.583	2.67074	1.87485	0.79589
TGM2	transglutaminase 2 (C polypeptide, protein-glutamine-gamma-glutamyltransferase)	211573_x_at	1.77375e-06	8.77064e-05	334.287	209.585	52.5183	198.797	2.67019	1.99665	0.673548
NA	NA	230345_at	2.14843e-05	0.000363916	423.989	257.698	67.3924	249.693	2.65337	1.93502	0.718348
NA	NA	235118_at	0.00015884	0.0014172	39.2921	13.1868	6.26797	19.5823	2.64817	1.07302	1.57514
NA	NA	232541_at	4.98819e-05	0.000630456	281.708	108.188	44.9912	144.962	2.64649	1.26582	1.38067
ATF3	activating transcription factor 3	1554420_at	0.00136427	0.00707542	31.8597	14.7809	5.10292	17.2479	2.64234	1.53434	1.108
KLF4	Kruppel-like factor 4 (gut)	220266_s_at	1.99843e-08	1.43904e-05	343.026	113.95	55.0795	170.685	2.63873	1.04881	1.58992
EFEMP2	EGF-containing fibulin-like extracellular matrix protein 2	209356_x_at	6.97847e-06	0.000186688	120.472	77.4675	19.353	72.4307	2.63806	2.00103	0.637031
HNRNPD	heterogeneous nuclear ribonucleoprotein D (AU-rich element RNA binding protein 1, 37kDa)	213359_at	1.81383e-06	8.89014e-05	601.317	290.934	96.7411	329.664	2.63592	1.58849	1.04744
JMY	junction mediating and regulatory protein, p53 cofactor	241985_at	2.66788e-06	0.00010779	134.139	56.056	21.6567	70.6171	2.63084	1.37205	1.25879
BHLHE40	basic helix-loop-helix family, member e40	201169_s_at	1.15547e-06	6.9891e-05	2051.05	640.567	331.501	1007.7	2.62927	0.950335	1.67894
NUPR1	nuclear protein 1	209230_s_at	8.11654e-08	2.2012e-05	2530.7	1025.59	409.972	1322.09	2.62594	1.32285	1.30309
FGL2	fibrinogen-like 2	227265_at	0.000102726	0.00104417	33.3116	43.394	5.42029	27.3753	2.61958	3.00105	-0.381473
CTH	cystathionase (cystathionine gamma-lyase)	206085_s_at	2.49029e-07	3.30315e-05	863.751	720.974	140.683	575.136	2.61817	2.3575	0.260668
TNFAIP3	tumor necrosis factor, alpha-induced protein 3	202644_s_at	7.5318e-07	5.8147e-05	317.766	254.855	51.9791	208.2	2.61196	2.29367	0.318286
NA	NA	1560738_at	0.00037323	0.0026527	34.8664	28.9835	5.70743	23.1858	2.61092	2.34432	0.266608
NA	NA	235805_at	0.000289813	0.00219831	38.5404	13.2042	6.33307	19.3592	2.60539	1.06002	1.54537
FA2H	fatty acid 2-hydroxylase	219429_at	1.51963e-06	8.05244e-05	194.603	118.965	32.2069	115.258	2.5951	1.88509	0.710005
TJP2	tight junction protein 2 (zona occludens 2)	232017_at	1.59236e-06	8.20972e-05	122.637	48.6561	20.5833	63.9588	2.57485	1.24114	1.3337
SPINK1	serine peptidase inhibitor, Kazal type 1	206239_s_at	2.98029e-05	0.000444804	32.5508	21.6842	5.46772	19.9009	2.57368	1.98763	0.586049
IL8	interleukin 8	202859_x_at	9.06239e-07	6.28907e-05	5635.9	4773.21	949.006	3786.04	2.57016	2.33047	0.239686
ITPR1	inositol 1,4,5-triphosphate receptor, type 1	203710_at	2.21141e-06	9.80655e-05	1401.19	1493.71	236.387	1043.76	2.56743	2.65967	-0.0922467
CXCL3	chemokine (C-X-C motif) ligand 3	207850_at	7.45844e-06	0.000193383	355.229	325.799	59.945	246.991	2.56704	2.44227	0.124767
NA	NA	227755_at	5.58628e-07	4.89535e-05	977.095	523.455	165.027	555.192	2.56579	1.66536	0.900433
IGF2	insulin-like growth factor 2 (somatomedin A)	202409_at	2.8206e-06	0.000111281	82.4565	45.4961	14.0206	47.3244	2.55608	1.69819	0.85789
OSBP2	oxysterol binding protein 2	1569617_at	0.000283262	0.00216368	29.2442	10.0589	4.97417	14.7591	2.55562	1.01595	1.53967
P4HA2	prolyl 4-hydroxylase, alpha polypeptide II	202733_at	1.04178e-08	1.1358e-05	2226.91	1646.62	378.849	1417.46	2.55535	2.11981	0.435538
LOXL2	lysyl oxidase-like 2	202997_s_at	3.03223e-06	0.000115918	250.967	178.283	42.745	157.332	2.55367	2.06034	0.49333
MGEA5	meningioma expressed antigen 5 (hyaluronidase)	235868_at	0.00057022	0.00363451	31.6301	13.5533	5.39609	16.8598	2.55131	1.32866	1.22265
GRB10	growth factor receptor-bound protein 10	209410_s_at	5.98353e-08	1.99123e-05	944.56	439.608	163.563	515.91	2.5298	1.42637	1.10342
KLF7	Kruppel-like factor 7 (ubiquitous)	238482_at	0.000745798	0.00444872	31.6333	6.09967	5.48575	14.4062	2.52768	0.153044	2.37464
MXD1	MAX dimerization protein 1	206877_at	0.000607543	0.00381426	28.0486	8.28809	4.86714	13.7346	2.52678	0.767966	1.75882
IL32	interleukin 32	203828_s_at	0.000104846	0.00105718	189.995	147.722	32.9884	123.568	2.52593	2.16285	0.363083
C15orf29	chromosome 15 open reading frame 29	232094_at	2.92849e-05	0.000440975	54.091	49.0912	9.54507	37.5757	2.50256	2.36264	0.139925
GRB10	growth factor receptor-bound protein 10	210999_s_at	9.72128e-07	6.52464e-05	3130.7	1823.8	552.732	1835.75	2.50183	1.7223	0.779534
C8orf58	chromosome 8 open reading frame 58	227263_at	7.30125e-07	5.71894e-05	119.776	35.9197	21.2269	58.9743	2.49638	0.758886	1.73749
NA	NA	242448_at	0.000908714	0.00517644	119.174	40.2446	21.2546	60.2244	2.48723	0.921022	1.5662
ADCY7	adenylate cyclase 7	203741_s_at	1.78955e-06	8.82924e-05	190.844	154.57	34.0845	126.5	2.48521	2.18107	0.304135
ANKRD57	ankyrin repeat domain 57	219496_at	1.91745e-07	2.91531e-05	775.488	376.61	138.764	430.287	2.48248	1.44044	1.04203
LAMC2	laminin, gamma 2	207517_at	8.56993e-06	0.000210658	245.322	217.119	43.9614	168.801	2.48037	2.30418	0.176192
FGFR1OP2	FGFR1 oncogene partner 2	236808_at	0.000224913	0.00182737	46.1788	15.8274	8.27812	23.4281	2.47985	0.935045	1.54481
YOD1	YOD1 OTU deubiquinating enzyme 1 homolog (S. cerevisiae)	215150_at	1.9519e-06	9.24904e-05	419.659	200.333	75.3585	231.784	2.47737	1.41056	1.06681
GADD45B	growth arrest and DNA-damage-inducible, beta	209305_s_at	5.19476e-08	1.87266e-05	603.694	409.898	108.446	374.013	2.47684	1.91829	0.558554
NA	NA	214967_at	2.42371e-06	0.000103083	28.4569	4.86023	5.13074	12.816	2.47154	-0.078142	2.54968
JHDM1D	jumonji C domain containing histone demethylase 1 homolog D (S. cerevisiae)	221778_at	0.000210695	0.00173994	129.924	57.8965	23.4598	70.4266	2.4694	1.30329	1.16611
PPFIBP1	PTPRF interacting protein, binding protein 1 (liprin beta 1)	214375_at	0.00060365	0.00379382	87.9869	43.806	15.9139	49.2356	2.467	1.46084	1.00616
FAM98A	family with sequence similarity 98, member A	239487_at	9.38977e-05	0.000982267	236.404	146.909	42.7595	142.024	2.46693	1.78061	0.686326
SLC2A1	solute carrier family 2 (facilitated glucose transporter), member 1	201250_s_at	1.7142e-05	0.000316762	839.796	250.6	151.915	414.104	2.46677	0.72212	1.74465
SAMD4A	sterile alpha motif domain containing 4A	215120_s_at	0.000193677	0.00163624	51.2565	29.9502	9.37829	30.195	2.45034	1.67517	0.775171
CPEB2	cytoplasmic polyadenylation element binding protein 2	226939_at	5.42484e-07	4.89535e-05	413.532	293.425	75.7313	260.896	2.44904	1.95403	0.49501
TRIM29	tripartite motif-containing 29	202504_at	0.00157827	0.00792239	120.379	110.262	22.0968	84.2457	2.44567	2.31902	0.126649
NA	NA	239764_at	2.55252e-05	0.00040506	46.085	10.5958	8.47879	21.7199	2.44237	0.321559	2.12081
HRH1	histamine receptor H1	205580_s_at	2.43648e-05	0.000394032	202.838	82.9937	37.3813	107.738	2.43994	1.15068	1.28925
PODXL	podocalyxin-like	201578_at	2.89995e-07	3.48516e-05	4763.45	2720.76	881.157	2788.45	2.43454	1.62654	0.807999
CTH	cystathionase (cystathionine gamma-lyase)	217127_at	1.75555e-07	2.82953e-05	2136.63	1943.79	396.759	1492.39	2.429	2.29254	0.13646
NA	NA	235094_at	3.05096e-06	0.000116165	243.041	146.888	45.1931	145.041	2.42702	1.70054	0.726482
NA	NA	235756_at	0.00143812	0.00738898	79.723	34.7668	14.8446	43.1115	2.42506	1.22777	1.19729
CD47	CD47 molecule	242974_at	0.00161688	0.00808892	95.0057	26.1992	17.6944	46.2997	2.42472	0.566228	1.85849
MACC1	metastasis associated in colon cancer 1	232151_at	0.0119169	0.0405239	51.8441	23.3567	9.66677	28.2892	2.42307	1.27273	1.15035
ELF3	E74-like factor 3 (ets domain transcription factor, epithelial-specific )	210827_s_at	6.31845e-08	1.99123e-05	1659.6	881.34	311.666	950.868	2.41276	1.4997	0.913062
ALDOC	aldolase C, fructose-bisphosphate	202022_at	1.24849e-06	7.31932e-05	1411.11	1050.1	265.007	908.739	2.41273	1.98643	0.426296
NCRNA00153	non-protein coding RNA 153	228290_at	2.4443e-05	0.000394578	105.381	53.5972	19.8036	59.594	2.41178	1.4364	0.975388
MT1X	metallothionein 1X	204326_x_at	6.4359e-06	0.000178243	3224.99	2138.16	606.457	1989.87	2.41082	1.81789	0.592926
CDKN1A	cyclin-dependent kinase inhibitor 1A (p21, Cip1)	202284_s_at	1.62621e-08	1.34699e-05	561.562	356.932	105.63	341.375	2.41043	1.75664	0.653797
PDGFA	platelet-derived growth factor alpha polypeptide	205463_s_at	0.000129605	0.0012272	300.506	70.2709	56.9862	142.588	2.39871	0.302314	2.0964
LARP2	La ribonucleoprotein domain family, member 2	226750_at	1.12546e-06	6.91997e-05	370.769	240.226	70.5898	227.195	2.39299	1.76686	0.626129
STARD4	StAR-related lipid transfer (START) domain containing 4	226390_at	2.69014e-07	3.41602e-05	953.648	475.78	181.681	537.036	2.39205	1.38889	1.00316
LTB	lymphotoxin beta (TNF superfamily, member 3)	207339_s_at	0.00036218	0.00259446	143.967	72.4401	27.5387	81.3153	2.38621	1.39533	0.990879
PFKFB4	6-phosphofructo-2-kinase/fructose-2,6-biphosphatase 4	228499_at	2.55593e-08	1.48759e-05	679.62	158.726	130.054	322.8	2.38562	0.287432	2.09819
NA	NA	235563_at	0.000221152	0.00180497	54.7912	58.3274	10.5208	41.2131	2.3807	2.47093	-0.0902285
NA	NA	225750_at	1.42443e-06	7.79874e-05	4239.03	1950.94	814.237	2334.74	2.38021	1.26065	1.11956
ERO1L	ERO1-like (S. cerevisiae)	222646_s_at	1.41514e-09	5.75061e-06	8242.98	6540.99	1583.32	5455.76	2.38021	2.04655	0.333657
FAM98A	family with sequence similarity 98, member A	241832_at	0.000486375	0.00322841	45.2935	18.6628	8.70348	24.2199	2.37964	1.1005	1.27914
EPHA6	EPH receptor A6	1561396_at	0.000302073	0.00226478	36.1423	26.8883	6.96022	23.3303	2.37648	1.94977	0.426708
RASSF2	Ras association (RalGDS/AF-6) domain family member 2	203185_at	6.41804e-06	0.000177882	152.813	119.709	29.7318	100.751	2.36169	2.00945	0.352233
NA	NA	236251_at	9.65282e-05	0.00100158	238.338	120.441	46.4289	135.069	2.35992	1.37523	0.984689
ISG20	interferon stimulated exonuclease gene 20kDa	204698_at	1.39044e-08	1.3224e-05	1094.63	899.116	213.496	735.747	2.35816	2.0743	0.283861
NA	NA	236105_at	4.37382e-05	0.000574185	49.4882	17.6722	9.65964	25.6067	2.35704	0.871442	1.4856
LPCAT4	lysophosphatidylcholine acyltransferase 4	40472_at	9.42572e-09	1.11064e-05	1524.61	946.893	297.904	923.136	2.35552	1.66836	0.687167
YME1L1	YME1-like 1 (S. cerevisiae)	232216_at	9.05727e-06	0.000217369	141.144	81.8201	27.6119	83.5253	2.3538	1.56716	0.786639
TGM2	transglutaminase 2 (C polypeptide, protein-glutamine-gamma-glutamyltransferase)	211003_x_at	3.7623e-05	0.000519539	627.694	414.214	123.262	388.39	2.34833	1.74864	0.599685
ERO1L	ERO1-like (S. cerevisiae)	218498_s_at	2.47584e-09	6.70022e-06	1802.21	1368.08	354.053	1174.78	2.34773	1.95012	0.397609
MGST1	microsomal glutathione S-transferase 1	239001_at	0.00389043	0.016195	48.9035	25.2119	9.61582	27.9104	2.34646	1.39062	0.955835
ISG20	interferon stimulated exonuclease gene 20kDa	33304_at	1.74396e-09	5.78155e-06	872.44	738.401	171.585	594.142	2.34613	2.10548	0.240652
SLC2A13	solute carrier family 2 (facilitated glucose transporter), member 13	227176_at	1.46032e-05	0.000287815	140.143	106.971	27.5634	91.5591	2.34607	1.9564	0.389676
DLG1	discs, large homolog 1 (Drosophila)	230229_at	0.000250949	0.00197838	79.2353	65.5733	15.6059	53.4715	2.34405	2.07102	0.273035
FOSL2	FOS-like antigen 2	205409_at	2.27958e-06	9.93629e-05	47.2515	17.6482	9.31923	24.7396	2.34208	0.921236	1.42084
C1orf104	chromosome 1 open reading frame 104	230256_at	1.78657e-05	0.000325714	719.546	287.4	142.74	383.229	2.3337	1.00967	1.32403
SEMA3B	sema domain, immunoglobulin domain (Ig), short basic domain, secreted, (semaphorin) 3B	203071_at	2.15526e-05	0.000364589	119.146	63.5922	23.6733	68.8037	2.33139	1.42559	0.905803
VEGFA	vascular endothelial growth factor A	210512_s_at	1.6524e-06	8.40758e-05	3489.38	1655.1	695.71	1946.73	2.32641	1.25036	1.07605
ECE1	endothelin converting enzyme 1	201750_s_at	1.07579e-05	0.000239839	278.993	176.125	55.8058	170.308	2.32174	1.65811	0.663633
NA	NA	238042_at	4.92226e-05	0.00062383	111.061	34.1383	22.2584	55.8192	2.31893	0.617045	1.70189
NA	NA	230657_at	1.45972e-06	7.85532e-05	193.79	104.677	38.8567	112.441	2.31826	1.42971	0.888546
IGFBP5	insulin-like growth factor binding protein 5	203425_s_at	6.86809e-05	0.000789073	136.523	63.7439	27.4231	75.8966	2.31567	1.21689	1.09878
CSRP2	cysteine and glycine-rich protein 2	211126_s_at	2.19495e-07	3.12692e-05	1516.23	863.913	304.661	894.933	2.31521	1.50368	0.811527
NA	NA	242819_at	0.00803766	0.0293293	60.5703	28.9209	12.2299	33.907	2.3082	1.2417	1.0665
GPRC5A	G protein-coupled receptor, family C, group 5, member A	203108_at	1.80968e-09	5.78155e-06	2350.41	1332.81	474.701	1385.98	2.30782	1.48938	0.818441
ANKRD57	ankyrin repeat domain 57	227034_at	3.0596e-08	1.59028e-05	1743.34	876.729	352.149	990.738	2.30759	1.31594	0.991648
JUB	jub, ajuba homolog (Xenopus laevis)	243446_at	0.000736431	0.00440734	24.9681	10.2966	5.04797	13.4376	2.30631	1.02839	1.27791
SFRS5	splicing factor, arginine/serine-rich 5	210077_s_at	1.36845e-05	0.000276786	231.819	107.853	47.0916	128.921	2.29946	1.19553	1.10393
NA	NA	240165_at	1.52827e-05	0.000294668	48.9773	25.7792	9.95601	28.2375	2.29847	1.37257	0.925906
FGF1	fibroblast growth factor 1 (acidic)	208240_s_at	0.00160602	0.00804267	31.4493	28.5403	6.39699	22.1288	2.29756	2.15754	0.140027
CSRP2	cysteine and glycine-rich protein 2	207030_s_at	1.97878e-08	1.43904e-05	3184.45	1822.23	649.005	1885.23	2.29475	1.48941	0.80534
INADL	InaD-like (Drosophila)	240570_at	0.000707743	0.0042722	50.8894	48.0904	10.4569	36.4789	2.28291	2.20129	0.0816169
EFEMP2	EGF-containing fibulin-like extracellular matrix protein 2	206580_s_at	1.68238e-05	0.000313082	207.794	122.374	42.7689	124.312	2.28052	1.51666	0.76386
TMEM40	transmembrane protein 40	222892_s_at	0.00101736	0.00563518	102.054	54.5394	21.0318	59.2085	2.27869	1.37472	0.903967
NUPL1	nucleoporin like 1	204435_at	2.50364e-08	1.48759e-05	565.376	212.059	116.662	298.032	2.27688	0.862136	1.41474
INHBA	inhibin, beta A	204926_at	0.00681641	0.025626	87.6484	56.2728	18.1331	54.0181	2.27311	1.63381	0.639291
CCDC46	coiled-coil domain containing 46	213644_at	4.32956e-06	0.000140955	165.347	121.15	34.296	106.931	2.26939	1.82068	0.448708
SLCO4A1	solute carrier organic anion transporter family, member 4A1	219911_s_at	2.33741e-09	6.70022e-06	12076.6	8403.06	2505.38	7661.68	2.26911	1.74589	0.523227
NA	NA	236480_at	8.98785e-05	0.000951805	71.1958	24.8635	14.7773	36.9456	2.26841	0.750645	1.51776
NA	NA	235912_at	4.10449e-05	0.000550797	102.426	38.1282	21.2708	53.9417	2.26764	0.841985	1.42565
PDLIM4	PDZ and LIM domain 4	211564_s_at	5.56406e-07	4.89535e-05	464.956	330.49	96.5587	297.335	2.26762	1.77513	0.492486
NA	NA	243543_at	0.000472406	0.00316258	58.5699	20.1229	12.1717	30.2882	2.26663	0.725307	1.54132
CCDC80	coiled-coil domain containing 80	225242_s_at	4.41175e-05	0.000577637	74.9658	57.5581	15.6552	49.393	2.25959	1.87838	0.381214
CBFA2T2	core-binding factor, runt domain, alpha subunit 2; translocated to, 2	238549_at	7.18242e-07	5.6686e-05	546.079	228.217	114.098	296.131	2.25884	1.00013	1.2587
SSBP1	single-stranded DNA binding protein 1	214060_at	2.85245e-05	0.00043287	126.863	78.6576	26.5119	77.3441	2.25856	1.56895	0.689611
MAP3K9	mitogen-activated protein kinase kinase kinase 9	214969_at	0.00518585	0.0204681	26.6462	10.4026	5.57283	14.2072	2.25745	0.900467	1.35698
RUNX1	runt-related transcription factor 1	210365_at	0.000412985	0.00285898	56.9803	37.0373	11.9446	35.3207	2.25411	1.63263	0.621485
WRNIP1	Werner helicase interacting protein 1	230847_at	3.26626e-07	3.67763e-05	156.161	64.7196	32.9745	84.6183	2.24361	0.972851	1.27076
IL1A	interleukin 1, alpha	210118_s_at	0.00119673	0.00639829	26.4872	16.2526	5.5967	16.1122	2.24265	1.53803	0.704621
SDHALP1	succinate dehydrogenase complex, subunit A, flavoprotein pseudogene 1	230077_at	0.000911953	0.00518828	104.317	54.537	22.0797	60.3111	2.24018	1.30451	0.935663
GATA6	GATA binding protein 6	210002_at	3.59388e-07	3.8708e-05	419.623	246.299	88.8981	251.607	2.23887	1.47018	0.768683
ARHGEF10	Rho guanine nucleotide exchange factor (GEF) 10	1554703_at	0.000216947	0.00178067	74.9353	46.8513	15.8846	45.8904	2.23802	1.56046	0.677556
DNAH5	dynein, axonemal, heavy chain 5	243938_x_at	3.70557e-05	0.000514088	64.0264	67.2344	13.5795	48.2801	2.23724	2.30777	-0.0705306
DUSP5	dual specificity phosphatase 5	209457_at	2.35819e-06	0.000101552	4034.52	2168.27	856.044	2352.94	2.23664	1.34078	0.895856
KLF4	Kruppel-like factor 4 (gut)	221841_s_at	3.7216e-08	1.73287e-05	3015.55	1190.27	642.147	1615.99	2.23145	0.890318	1.34113
IL1RAP	interleukin 1 receptor accessory protein	210233_at	5.97072e-06	0.000169132	147.435	146.422	31.4707	108.443	2.228	2.21806	0.00994512
OSBP2	oxysterol binding protein 2	221237_s_at	0.00285095	0.0126466	117.601	81.2848	25.175	74.6869	2.22383	1.69099	0.53284
PDGFA	platelet-derived growth factor alpha polypeptide	229830_at	4.02945e-05	0.000544426	423.186	114.392	90.8055	209.461	2.22044	0.333136	1.8873
SCARB1	scavenger receptor class B, member 1	232421_at	5.76616e-07	5.02431e-05	25.3025	6.10288	5.43534	12.2802	2.21884	0.16712	2.05172
TPCN2	two pore segment channel 2	231978_at	0.00752997	0.0277966	32.264	16.94	6.93094	18.7116	2.2188	1.28931	0.929492
LEMD1	LEM domain containing 1	229927_at	0.000458576	0.00309039	26.8418	25.2213	5.78559	19.2829	2.21394	2.12411	0.0898356
DLGAP4	discs, large (Drosophila) homolog-associated protein 4	202570_s_at	5.95157e-07	5.09646e-05	689.589	408.265	149.272	415.709	2.20779	1.45156	0.756231
GALNT12	UDP-N-acetyl-alpha-D-galactosamine:polypeptide N-acetylgalactosaminyltransferase 12 (GalNAc-T12)	222773_s_at	1.30595e-06	7.46495e-05	231.117	166.453	50.0842	149.218	2.20619	1.73269	0.473506
OTUD3	OTU domain containing 3	213216_at	1.64352e-06	8.39606e-05	131.596	57.5698	28.5591	72.5751	2.2041	1.01136	1.19273
RBM6	RNA binding motif protein 6	230742_at	1.46687e-05	0.000288343	44.8438	30.3821	9.73294	28.3196	2.20396	1.64228	0.561685
SUV420H1	suppressor of variegation 4-20 homolog 1 (Drosophila)	222759_at	3.55071e-06	0.000126166	529.777	289.583	115.135	311.499	2.20205	1.33065	0.871409
KCNMA1	potassium large conductance calcium-activated channel, subfamily M, alpha member 1	221583_s_at	5.02475e-08	1.87266e-05	2069.51	1633.07	450.497	1384.36	2.1997	1.858	0.341705
NA	NA	237154_at	0.000741427	0.00443072	27.1572	20.7242	5.96712	17.9495	2.18623	1.79621	0.390019
NA	NA	241769_at	2.73713e-05	0.000423941	149.618	66.4394	32.9626	83.0067	2.18239	1.01121	1.17118
NA	NA	244075_at	0.00187973	0.00910237	96.2573	31.7845	21.2258	49.7559	2.18108	0.582505	1.59857
NA	NA	232150_at	1.95598e-05	0.000344608	422.031	258.874	93.1484	258.018	2.17975	1.47465	0.705099
SEMA4B	sema domain, immunoglobulin domain (Ig), transmembrane domain (TM) and short cytoplasmic domain, (semaphorin) 4B	234725_s_at	2.60575e-08	1.48759e-05	1189.94	582.372	262.769	678.36	2.17902	1.14815	1.03088
CPA4	carboxypeptidase A4	205832_at	2.83949e-06	0.000111632	27.6527	14.7936	6.12482	16.1904	2.17468	1.27224	0.902442
RUFY2	RUN and FYVE domain containing 2	219957_at	5.38931e-07	4.88645e-05	133.906	58.9502	29.6837	74.18	2.17348	0.989826	1.18365
PORCN	porcupine homolog (Drosophila)	219483_s_at	8.51979e-06	0.000210022	324.302	222.807	72.0042	206.371	2.17119	1.62964	0.541543
CXCR4	chemokine (C-X-C motif) receptor 4	211919_s_at	1.03386e-06	6.74651e-05	21.7968	4.84294	4.84294	10.4942	2.17016	0	2.17016
CEACAM1	carcinoembryonic antigen-related cell adhesion molecule 1 (biliary glycoprotein)	211883_x_at	0.00611622	0.0234231	41.1575	24.7551	9.15205	25.0215	2.16899	1.43556	0.733428
NA	NA	242975_s_at	0.000581748	0.00369324	112.128	33.2776	24.9383	56.7812	2.16871	0.416189	1.75252
GNRH1	gonadotropin-releasing hormone 1 (luteinizing-releasing hormone)	235540_at	0.000160691	0.00142733	31.7749	8.21775	7.10305	15.6986	2.16138	0.210305	1.95107
CAV2	caveolin 2	213426_s_at	0.000274473	0.00211643	116.248	40.7681	26.0493	61.0216	2.15789	0.646195	1.51169
CLEC2B	C-type lectin domain family 2, member B	209732_at	1.74521e-05	0.000320769	254.661	107.046	57.1055	139.604	2.15688	0.906525	1.25035
HRH1	histamine receptor H1	205579_at	2.26596e-05	0.000375784	223.887	121.849	50.2398	131.992	2.15587	1.27819	0.877679
TMEM80	transmembrane protein 80	1559132_at	0.000531936	0.00344047	32.2781	11.2252	7.24515	16.9161	2.15547	0.631647	1.52382
LOXL2	lysyl oxidase-like 2	202998_s_at	1.87378e-07	2.91248e-05	1689.46	1363.95	382.444	1145.28	2.14324	1.83447	0.308772
LOX	lysyl oxidase	215446_s_at	8.0787e-05	0.000884226	50.6454	63.0892	11.4733	41.736	2.14215	2.45911	-0.316964
BIRC3	baculoviral IAP repeat-containing 3	210538_s_at	2.8694e-07	3.48516e-05	322.89	199.166	73.2366	198.431	2.14041	1.44334	0.697072
NA	NA	1557505_a_at	0.000280212	0.00214865	46.4482	21.1841	10.5435	26.0586	2.13927	1.00663	1.13264
PRKAB2	protein kinase, AMP-activated, beta 2 non-catalytic subunit	1558027_s_at	8.69768e-07	6.21064e-05	721.977	389.202	164.061	425.08	2.13772	1.24628	0.891435
CCNL1	cyclin L1	1555827_at	0.000175758	0.00152138	63.2048	38.1783	14.38	38.5877	2.13597	1.40869	0.727282
NCRNA00153	non-protein coding RNA 153	233241_at	0.00172916	0.00853593	28.5043	8.01781	6.49237	14.3382	2.13436	0.304462	1.8299
BNIP3	BCL2/adenovirus E1B 19kDa interacting protein 3	201848_s_at	1.11362e-06	6.91017e-05	3907.43	2498.13	891.046	2432.2	2.13265	1.48727	0.645373
AOX1	aldehyde oxidase 1	205082_s_at	4.77119e-07	4.51848e-05	733.041	456.693	167.247	452.327	2.13191	1.44924	0.68267
KDELR3	KDEL (Lys-Asp-Glu-Leu) endoplasmic reticulum protein retention receptor 3	207264_at	3.54795e-06	0.000126166	80.3742	76.788	18.3883	58.5169	2.12794	2.06209	0.0658528
GJB3	gap junction protein, beta 3, 31kDa	205490_x_at	2.78273e-06	0.000110357	818.551	531.188	187.394	512.378	2.127	1.50315	0.623848
SAMD4A	sterile alpha motif domain containing 4A	215495_s_at	1.32253e-05	0.000271803	173.551	149.872	39.7671	121.063	2.12571	1.91409	0.211621
CPZ	carboxypeptidase Z	211062_s_at	1.68706e-06	8.48276e-05	52.6111	23.4869	12.0577	29.3852	2.12542	0.961908	1.16351
TPBG	trophoblast glycoprotein	203476_at	8.98261e-08	2.28591e-05	3887.51	1752.25	890.972	2176.91	2.1254	0.975759	1.14964
GADD45B	growth arrest and DNA-damage-inducible, beta	207574_s_at	1.33505e-06	7.52813e-05	1241.29	981.672	284.779	835.915	2.12393	1.7854	0.338533
CDH11	cadherin 11, type 2, OB-cadherin (osteoblast)	239769_at	0.00437204	0.0178573	40.8542	20.7104	9.39577	23.6535	2.1204	1.14027	0.980127
ZNF836	zinc finger protein 836	1569076_a_at	0.00016315	0.00144155	63.3068	40.2736	14.5711	39.3838	2.11925	1.46673	0.652523
PIK3C2A	phosphoinositide-3-kinase, class 2, alpha polypeptide	241905_at	0.00264074	0.0118957	91.7157	48.1526	21.1347	53.6677	2.11756	1.188	0.929556
AKAP12	A kinase (PRKA) anchor protein 12	210517_s_at	7.7105e-10	4.30824e-06	7738.67	6388.7	1785.27	5304.21	2.11595	1.83938	0.276563
STC1	stanniocalcin 1	204595_s_at	1.89984e-06	9.11187e-05	140.311	59.1316	32.4173	77.2868	2.1138	0.867166	1.24663
PRKAB2	protein kinase, AMP-activated, beta 2 non-catalytic subunit	225278_at	1.21541e-07	2.43627e-05	1109.5	555.184	256.379	640.354	2.11356	1.11469	0.998871
EIF2AK4	eukaryotic translation initiation factor 2 alpha kinase 4	237145_at	1.16587e-05	0.000252738	91.5695	60.1003	21.1767	57.6155	2.11239	1.50489	0.607496
SLC12A6	solute carrier family 12 (potassium/chloride transporters), member 6	220740_s_at	3.98202e-06	0.000134744	125.942	106.541	29.1618	87.2148	2.1106	1.86925	0.241349
PDGFA	platelet-derived growth factor alpha polypeptide	216867_s_at	0.00015621	0.00140251	65.5152	23.8141	15.1781	34.8358	2.10984	0.649825	1.46002
NA	NA	228441_s_at	0.00012566	0.00120201	67.2138	28.6729	15.5796	37.1554	2.1091	0.880027	1.22907
SLC6A8	solute carrier family 6 (neurotransmitter transporter, creatine), member 8	213843_x_at	8.898e-09	1.10483e-05	490.544	303.78	113.732	302.685	2.10875	1.41739	0.691355
FBXO32	F-box protein 32	241762_at	0.00883758	0.0316713	73.8352	33.0424	17.135	41.3375	2.10736	0.947375	1.15999
MGEA5	meningioma expressed antigen 5 (hyaluronidase)	223494_at	2.86465e-05	0.000433773	156.637	68.4099	36.3567	87.1344	2.10713	0.911983	1.19515
SAT1	spermidine/spermine N1-acetyltransferase 1	213988_s_at	2.20984e-06	9.80655e-05	2649.33	1782.35	615.921	1682.54	2.10481	1.53296	0.571848
NA	NA	239798_at	2.35796e-05	0.000386225	21.2453	5.01335	4.94474	10.4011	2.10318	0.0198794	2.0833
NA	NA	239619_at	0.00334306	0.0143489	24.8836	5.8142	5.80592	12.1679	2.0996	0.00205585	2.09754
NA	NA	235705_at	0.00056997	0.00363447	61.013	23.6189	14.2436	32.9585	2.0988	0.729621	1.36918
PITPNM3	PITPNM family member 3	230076_at	0.00078877	0.00464044	69.6546	51.4682	16.2957	45.8062	2.09573	1.65919	0.436538
PDLIM2	PDZ and LIM domain 2 (mystique)	219165_at	5.07227e-05	0.000637421	195.453	124.702	45.7406	121.965	2.09527	1.44694	0.648335
NA	NA	231233_at	2.20313e-05	0.000369253	228.649	183.826	53.5134	155.329	2.09516	1.78037	0.314792
CPEB2	cytoplasmic polyadenylation element binding protein 2	235479_at	0.00519002	0.0204725	56.6307	31.1878	13.2588	33.6925	2.09463	1.23403	0.860602
NA	NA	1568611_at	0.00073324	0.00439119	45.9877	37.5172	10.7849	31.4299	2.09224	1.79854	0.293695
CXCR4	chemokine (C-X-C motif) receptor 4	209201_x_at	1.46157e-07	2.63436e-05	20.5239	4.84294	4.84294	10.0699	2.08335	0	2.08335
YOD1	YOD1 OTU deubiquinating enzyme 1 homolog (S. cerevisiae)	227309_at	4.76865e-08	1.87266e-05	2237.24	1391.47	528.73	1385.81	2.08111	1.396	0.68511
ZEB1	zinc finger E-box binding homeobox 1	208078_s_at	2.28507e-06	9.94574e-05	416.177	199.899	98.6585	238.245	2.07668	1.01875	1.05793
SPAG4	sperm associated antigen 4	219888_at	9.91419e-07	6.61439e-05	321.235	269.215	76.154	222.201	2.07664	1.82177	0.254873
CRABP2	cellular retinoic acid binding protein 2	202575_at	9.91528e-10	4.92459e-06	3118.14	2445.68	739.738	2101.19	2.0756	1.72515	0.350453
NA	NA	226348_at	1.39209e-06	7.69176e-05	2844.08	899.947	675.443	1473.16	2.07405	0.414005	1.66005
SESTD1	SEC14 and spectrin domains 1	228088_at	0.000170924	0.00149225	83.0993	46.0867	19.8215	49.6692	2.06777	1.21728	0.850487
PLXNA3	plexin A3	203623_at	9.80435e-06	0.000225642	139.199	76.4399	33.2142	82.9511	2.06728	1.20253	0.864752
PDK3	pyruvate dehydrogenase kinase, isozyme 3	206348_s_at	4.10844e-08	1.81829e-05	70.2926	110.51	16.7977	65.8668	2.06511	2.71784	-0.652732
AOX1	aldehyde oxidase 1	205083_at	9.53601e-07	6.46095e-05	1079.31	759.038	258.021	698.791	2.06455	1.55668	0.507871
NA	NA	1564424_at	0.000562574	0.00359861	28.6203	8.38223	6.85515	14.6192	2.06178	0.290147	1.77163
FSTL3	follistatin-like 3 (secreted glycoprotein)	203592_s_at	6.02266e-05	0.000721523	108.07	87.0934	25.9254	73.6961	2.05952	1.7482	0.311325
FAM138F	family with sequence similarity 138, member F	1555822_at	6.16805e-05	0.000732497	20.2608	16.3603	4.8615	13.8275	2.05922	1.75073	0.308489
NA	NA	232797_at	0.00110782	0.00602309	148.395	97.4488	35.6519	93.8318	2.05739	1.45067	0.606725
PDXDC1	pyridoxal-dependent decarboxylase domain containing 1	1560013_at	6.28442e-05	0.000742221	55.9711	33.1153	13.4494	34.1786	2.05714	1.29996	0.757183
PDK1	pyruvate dehydrogenase kinase, isozyme 1	226452_at	4.31052e-06	0.000140643	1483.73	1371.75	356.567	1070.68	2.05699	1.94377	0.113219
CAV2	caveolin 2	203323_at	9.5039e-07	6.4563e-05	2251.59	2074.68	544.224	1623.5	2.04867	1.93062	0.118053
FAM13A	family with sequence similarity 13, member A	202972_s_at	0.00023002	0.00185407	243.207	66.0254	58.8439	122.692	2.04722	0.166129	1.88109
SLC6A10P	solute carrier family 6 (neurotransmitter transporter, creatine), member 10 (pseudogene)	215812_s_at	1.12479e-08	1.1971e-05	228.898	137.339	55.4465	140.561	2.04554	1.30858	0.736963
NA	NA	242725_at	1.25243e-06	7.32769e-05	397.213	260.458	96.572	251.414	2.04024	1.43137	0.608864
NA	NA	231067_s_at	4.34468e-06	0.000141242	717.453	487.648	174.657	459.919	2.03836	1.48132	0.557043
FUT11	fucosyltransferase 11 (alpha (1,3) fucosyltransferase)	238551_at	1.34397e-05	0.000274357	2103.7	654.284	516.622	1091.53	2.02575	0.340807	1.68494
PPP1R3B	protein phosphatase 1, regulatory (inhibitor) subunit 3B	222662_at	1.18581e-05	0.000255519	58.2836	12.2775	14.3357	28.2989	2.02348	-0.223593	2.24707
MTSS1	metastasis suppressor 1	203037_s_at	9.09743e-07	6.28907e-05	254.346	141.037	62.5969	152.66	2.02263	1.17191	0.850724
NA	NA	238932_at	6.4796e-05	0.000757026	51.874	42.3229	12.7749	35.6572	2.0217	1.72813	0.293573
SLC6A8	solute carrier family 6 (neurotransmitter transporter, creatine), member 8	210854_x_at	5.52241e-06	0.000162022	492.315	301.772	121.291	305.126	2.02111	1.31499	0.706125
PDXDC1	pyridoxal-dependent decarboxylase domain containing 1	1560014_s_at	0.000385794	0.00271724	41.9285	22.9653	10.3395	25.0778	2.01977	1.15129	0.868478
STC1	stanniocalcin 1	230746_s_at	0.000193333	0.00163426	493.804	205.388	121.891	273.694	2.01835	0.752768	1.26559
GADD45B	growth arrest and DNA-damage-inducible, beta	209304_x_at	2.59864e-06	0.000106325	439.899	326.913	108.656	291.822	2.0174	1.58914	0.428266
FLNB	filamin B, beta (actin binding protein 278)	208613_s_at	1.28742e-06	7.40494e-05	2780.67	2182.91	689.006	1884.2	2.01284	1.66367	0.349177
FAM83A	family with sequence similarity 83, member A	239586_at	7.74388e-07	5.88611e-05	69.177	23.4247	17.1444	36.582	2.01256	0.450295	1.56226
MCEE	methylmalonyl CoA epimerase	226238_at	1.16334e-06	7.00277e-05	638.635	422.887	158.344	406.622	2.01193	1.41721	0.594719
PPP1R15A	protein phosphatase 1, regulatory (inhibitor) subunit 15A	202014_at	0.000160907	0.00142794	266.991	166.416	66.2492	166.552	2.01081	1.32882	0.681992
OTUD1	OTU domain containing 1	226140_s_at	9.53966e-07	6.46095e-05	169.823	81.9522	42.2567	98.0107	2.00678	0.955602	1.05118
QSOX1	quiescin Q6 sulfhydryl oxidase 1	201482_at	3.45014e-07	3.77994e-05	1503.42	1019.13	374.851	965.8	2.00386	1.44295	0.560915
NA	NA	222303_at	0.000113959	0.00112226	149.179	136.565	37.2741	107.673	2.0008	1.87335	0.12745
ZFP36L1	zinc finger protein 36, C3H type-like 1	211965_at	0.000107958	0.00108079	102.704	48.5615	25.666	58.9771	2.00056	0.919957	1.0806
TMEM39A	transmembrane protein 39A	241392_at	0.00135873	0.00705158	41.8749	30.3116	10.4731	27.5532	1.99939	1.53318	0.466216
SLC12A6	solute carrier family 12 (potassium/chloride transporters), member 6	223596_at	1.2429e-06	7.3006e-05	255.493	207.941	64	175.811	1.99714	1.70003	0.297105
KCTD11	potassium channel tetramerisation domain containing 11	235857_at	3.21796e-05	0.000467477	105.04	41.2147	26.3474	57.534	1.9952	0.645498	1.3497
NA	NA	240038_at	0.000900882	0.00514509	32.4654	13.2047	8.1524	17.9408	1.99361	0.695756	1.29785
FBN1	fibrillin 1	235318_at	0.000151574	0.00137236	27.2384	27.0845	6.84371	20.3889	1.99279	1.98461	0.0081776
CALU	calumenin	238908_at	0.000226746	0.00183581	191.804	118.635	48.3483	119.596	1.98809	1.29499	0.693108
NA	NA	1557521_a_at	0.00296986	0.0130636	77.4212	43.5896	19.5293	46.8467	1.98709	1.15834	0.828744
IGSF9	immunoglobulin superfamily, member 9	229276_at	1.14419e-05	0.000249246	91.3762	27.811	23.0591	47.4154	1.98648	0.27032	1.71616
MBD5	methyl-CpG binding domain protein 5	220195_at	9.24575e-06	0.000218883	128.18	68.8556	32.3884	76.4747	1.98462	1.0881	0.896525
NA	NA	244803_at	0.000857478	0.00494827	127.281	58.6632	32.23	72.7249	1.98155	0.864053	1.11749
LOC728730	hypothetical LOC728730	242313_at	9.49145e-06	0.000222363	201.576	221.877	51.0535	158.169	1.98124	2.11968	-0.138431
C1orf21	chromosome 1 open reading frame 21	223125_s_at	0.000146224	0.00133556	75.7746	62.3209	19.2209	52.4388	1.97904	1.69704	0.281998
FZR1	fizzy/cell division cycle 20 related 1 (Drosophila)	211865_s_at	1.87351e-05	0.000335856	151.957	103.419	38.6355	98.0039	1.97566	1.4205	0.555157
KHDRBS1	KH domain containing, RNA binding, signal transduction associated 1	214185_at	9.41564e-05	0.000984513	48.639	23.6011	12.4213	28.2205	1.9693	0.926041	1.04326
ITGBL1	integrin, beta-like 1 (with EGF-like repeat domains)	205422_s_at	0.000171055	0.0014931	300.649	148.264	76.8628	175.259	1.96772	0.947812	1.01991
PTPRF	protein tyrosine phosphatase, receptor type, F	200637_s_at	1.93736e-05	0.000342428	243.374	164.417	62.4233	156.738	1.96302	1.3972	0.565821
NA	NA	237025_at	4.37669e-06	0.00014153	64.2415	34.7356	16.4966	38.4912	1.96134	1.07425	0.887089
KLHL24	kelch-like 24 (Drosophila)	221985_at	3.41825e-07	3.77994e-05	473.076	160.717	121.551	251.781	1.96051	0.402964	1.55755
DAPP1	dual adaptor of phosphotyrosine and 3-phosphoinositides	222859_s_at	0.000552004	0.0035452	40.9386	26.2625	10.5201	25.9071	1.96031	1.31985	0.640456
RARA	retinoic acid receptor, alpha	203749_s_at	4.94647e-07	4.63537e-05	96.9238	29.7344	24.9576	50.5386	1.95737	0.252653	1.70472
LARP6	La ribonucleoprotein domain family, member 6	218651_s_at	9.01199e-07	6.28907e-05	937.734	583.232	241.967	587.644	1.95437	1.26926	0.685111
ZFP36	zinc finger protein 36, C3H type, homolog (mouse)	201531_at	1.66926e-06	8.43116e-05	299.088	255.539	77.3589	210.662	1.95093	1.72391	0.227024
SLPI	secretory leukocyte peptidase inhibitor	203021_at	9.41818e-07	6.42737e-05	3984.28	2569.85	1031.44	2528.52	1.94967	1.31703	0.632635
GJB3	gap junction protein, beta 3, 31kDa	215243_s_at	1.43215e-06	7.79874e-05	736.27	468.071	190.636	464.992	1.94941	1.2959	0.653508
ID1	inhibitor of DNA binding 1, dominant negative helix-loop-helix protein	208937_s_at	0.000240856	0.00192255	4703.11	3599.86	1218.87	3173.95	1.94807	1.5624	0.385674
CHD2	chromodomain helicase DNA binding protein 2	228999_at	3.17104e-05	0.000462605	250.308	126.566	64.9496	147.275	1.94631	0.962501	0.983808
MARS	methionyl-tRNA synthetase	213672_at	4.85247e-06	0.000150316	82.8547	71.7295	21.5074	58.6972	1.94575	1.73773	0.208017
HMOX1	heme oxygenase (decycling) 1	203665_at	5.03223e-05	0.000633876	82.1037	50.165	21.4697	51.2461	1.93515	1.22438	0.710765
FAM83A	family with sequence similarity 83, member A	238741_at	0.000274529	0.0021165	21.2693	9.22593	5.56198	12.0191	1.93511	0.730097	1.20501
NA	NA	242403_at	0.000221013	0.00180497	97.7965	59.0568	25.5904	60.8146	1.93418	1.2065	0.727679
LRP1	low density lipoprotein-related protein 1 (alpha-2-macroglobulin receptor)	200785_s_at	0.000386019	0.00271733	73.603	43.8986	19.2662	45.5893	1.93369	1.1881	0.745588
PDGFB	platelet-derived growth factor beta polypeptide (simian sarcoma viral (v-sis) oncogene homolog)	204200_s_at	4.76677e-06	0.000149212	242.496	72.0948	63.4933	126.028	1.93329	0.18329	1.75
SQLE	squalene epoxidase	213562_s_at	3.90726e-08	1.77431e-05	1184.47	662.72	310.137	719.107	1.93326	1.09549	0.837767
STC1	stanniocalcin 1	204596_s_at	2.6534e-05	0.000415871	42.0107	21.905	11.0068	24.9742	1.93236	0.992863	0.939494
HMGCS1	3-hydroxy-3-methylglutaryl-Coenzyme A synthase 1 (soluble)	205822_s_at	3.59038e-06	0.000126373	814.576	505.597	213.468	511.214	1.93203	1.24397	0.688061
SLC41A2	solute carrier family 41, member 2	223798_at	7.77759e-05	0.000860541	79.6337	66.227	20.8908	55.5838	1.93051	1.66455	0.265959
FAM83A	family with sequence similarity 83, member A	242944_at	0.000871011	0.00501271	24.8598	8.37667	6.53311	13.2565	1.92797	0.358608	1.56936
L1CAM	L1 cell adhesion molecule	204584_at	0.00046957	0.00314831	68.3331	42.0491	17.9954	42.7925	1.92496	1.22445	0.700508
GNAS	GNAS complex locus	229274_at	0.000731537	0.00438158	771.353	281.639	203.315	418.769	1.92367	0.470129	1.45354
INSIG2	insulin induced gene 2	209566_at	6.669e-06	0.000181771	1290.79	550.667	340.44	727.3	1.92279	0.693781	1.22901
NA	NA	232451_at	0.000101136	0.00103332	24.563	10.1135	6.50738	13.728	1.91634	0.636134	1.2802
GSDMB	gasdermin B	219233_s_at	3.85898e-05	0.000528319	62.5709	32.122	16.5791	37.0907	1.91612	0.954195	0.961929
QKI	quaking homolog, KH domain RNA binding (mouse)	212636_at	4.75e-05	0.000608555	449.232	343.12	119.16	303.837	1.91456	1.52581	0.388748
LOC728730	hypothetical LOC728730	242835_s_at	2.3998e-06	0.000102554	85.3178	92.0336	22.663	66.6715	1.91251	2.02182	-0.109315
FAM13A	family with sequence similarity 13, member A	217047_s_at	6.19786e-09	1.06555e-05	427.285	143.279	113.54	228.035	1.912	0.335629	1.57637
WNT7A	wingless-type MMTV integration site family, member 7A	210248_at	0.000201478	0.00168411	172.86	128.982	46.0014	115.948	1.90985	1.48742	0.42243
KLHL24	kelch-like 24 (Drosophila)	221986_s_at	1.59203e-06	8.20972e-05	411.909	117.738	109.813	213.154	1.90728	0.100537	1.80674
MBOAT2	membrane bound O-acyltransferase domain containing 2	213288_at	7.82588e-09	1.10188e-05	926.568	645.55	248.443	606.854	1.89898	1.37762	0.521368
DNAJB9	DnaJ (Hsp40) homolog, subfamily B, member 9	202843_at	2.03687e-07	2.99358e-05	328.374	273.014	88.0749	229.821	1.89854	1.63217	0.266366
CXCL2	chemokine (C-X-C motif) ligand 2	209774_x_at	5.47286e-05	0.000674303	621.851	646.639	166.812	478.434	1.89834	1.95474	-0.0563922
B4GALT4	UDP-Gal:betaGlcNAc beta 1,4- galactosyltransferase, polypeptide 4	210540_s_at	6.46875e-07	5.37459e-05	1251.49	938.962	336.561	842.336	1.8947	1.4802	0.414503
SENP6	SUMO1/sentrin specific peptidase 6	214790_at	0.000163331	0.00144287	43.8844	32.0886	11.8297	29.2676	1.89129	1.43965	0.451647
CITED2	Cbp/p300-interacting transactivator, with Glu/Asp-rich carboxy-terminal domain, 2	209357_at	1.02902e-06	6.73459e-05	754.145	374.243	203.292	443.893	1.89129	0.880423	1.01087
STC2	stanniocalcin 2	203438_at	4.24896e-07	4.24484e-05	1035.74	464.807	279.388	593.312	1.89032	0.734362	1.15596
SEMA6D	sema domain, transmembrane domain (TM), and cytoplasmic domain, (semaphorin) 6D	220574_at	0.00194562	0.00936056	24.4717	11.5353	6.6046	14.2039	1.88957	0.80451	1.08506
SLC17A5	solute carrier family 17 (anion/sugar transporter), member 5	221041_s_at	1.14134e-07	2.39877e-05	308.564	238.329	83.2863	210.06	1.88942	1.51681	0.37261
NA	NA	227501_at	0.000703579	0.00425402	35.6994	10.8751	9.65514	18.7432	1.88653	0.171659	1.71487
C17orf69	chromosome 17 open reading frame 69	1553400_a_at	8.10419e-05	0.000886582	164.913	85.4699	44.608	98.3302	1.88633	0.938115	0.948216
GALNT12	UDP-N-acetyl-alpha-D-galactosamine:polypeptide N-acetylgalactosaminyltransferase 12 (GalNAc-T12)	218885_s_at	3.37388e-07	3.76091e-05	400.009	315.86	108.272	274.714	1.88537	1.54462	0.340747
IGFBP5	insulin-like growth factor binding protein 5	1555997_s_at	8.6491e-07	6.18584e-05	19.0669	16.0543	5.16435	13.4285	1.88441	1.6363	0.248109
CEBPG	CCAAT/enhancer binding protein (C/EBP), gamma	225527_at	3.71723e-07	3.9555e-05	639.223	444.444	173.219	418.962	1.88373	1.35941	0.524319
MFAP2	microfibrillar-associated protein 2	203417_at	0.000919408	0.00522006	27.285	13.3825	7.39648	16.0214	1.8832	0.855442	1.02776
NA	NA	230710_at	0.000869812	0.00500716	153.376	73.3667	41.5808	89.4413	1.88309	0.819206	1.06388
PDK1	pyruvate dehydrogenase kinase, isozyme 1	206686_at	7.40656e-06	0.00019256	471.043	446.693	128.003	348.58	1.87968	1.80311	0.0765736
FOS	v-fos FBJ murine osteosarcoma viral oncogene homolog	209189_at	0.0065264	0.0247166	128.296	149.391	34.8662	104.184	1.87957	2.09919	-0.219619
FBXO32	F-box protein 32	225803_at	5.75651e-06	0.000165903	692.202	334.358	188.194	404.918	1.87897	0.829173	1.0498
RBM5	RNA binding motif protein 5	209936_at	0.00102669	0.00567911	131.231	65.7485	35.6877	77.5557	1.87861	0.881531	0.997075
BPTF	bromodomain PHD finger transcription factor	231953_at	0.00083237	0.00483961	31.271	20.5431	8.50442	20.1062	1.87854	1.27237	0.606171
BAIAP2L1	BAI1-associated protein 2-like 1	227371_at	1.40901e-07	2.60389e-05	293.653	192.018	79.8797	188.517	1.87821	1.26534	0.612868
CCDC80	coiled-coil domain containing 80	225241_at	0.00340688	0.0145722	84.8265	37.3656	23.0753	48.4225	1.87816	0.695359	1.1828
ROR1	receptor tyrosine kinase-like orphan receptor 1	211057_at	0.00193484	0.00931876	71.3617	39.4696	19.4128	43.4147	1.87814	1.02373	0.854407
LOC654342	similar to lymphocyte-specific protein 1	214110_s_at	4.56861e-07	4.42547e-05	1567.75	1056.36	426.775	1016.96	1.87715	1.30755	0.569599
BCL2A1	BCL2-related protein A1	205681_at	5.38694e-08	1.87266e-05	385.854	388.571	105.078	293.168	1.87659	1.88671	-0.0101204
PPFIA4	protein tyrosine phosphatase, receptor type, f polypeptide (PTPRF), interacting protein (liprin), alpha 4	214978_s_at	0.00324746	0.0140158	23.1081	10.8929	6.30136	13.4341	1.87467	0.78965	1.08502
PDLIM4	PDZ and LIM domain 4	214175_x_at	7.45861e-08	2.12357e-05	396.659	284.335	108.28	263.091	1.87313	1.39282	0.480305
PEAR1	platelet endothelial aggregation receptor 1	228618_at	9.79834e-07	6.56404e-05	303.803	204.033	82.9631	196.933	1.8726	1.29826	0.574338
NA	NA	1556416_s_at	0.0021148	0.00999596	53.6039	34.1146	14.64	34.1195	1.87242	1.22047	0.651951
KCNK1	potassium channel, subfamily K, member 1	204678_s_at	5.72749e-06	0.000165417	3251.53	1632.35	888.358	1924.08	1.8719	0.877733	0.99417
NA	NA	239251_at	1.94539e-06	9.24904e-05	90.8332	38.9249	24.8199	51.526	1.87172	0.649196	1.22253
ERRFI1	ERBB receptor feedback inhibitor 1	224657_at	5.83585e-06	0.000166579	16163.7	13242.8	4419.09	11275.2	1.87094	1.58339	0.287552
CITED2	Cbp/p300-interacting transactivator, with Glu/Asp-rich carboxy-terminal domain, 2	207980_s_at	8.29307e-07	6.08032e-05	649.624	377.756	177.792	401.724	1.86942	1.08727	0.78215
ULK1	unc-51-like kinase 1 (C. elegans)	209333_at	6.20016e-06	0.000173651	293.947	181.763	80.4812	185.397	1.86883	1.17533	0.6935
USP34	ubiquitin specific peptidase 34	233595_at	0.000485436	0.00322278	161.436	89.2947	44.2407	98.3239	1.86752	1.0132	0.854317
JMJD1A	jumonji domain containing 1A	212689_s_at	3.92428e-09	7.73585e-06	1904.98	643.895	522.712	1023.86	1.86569	0.300809	1.56488
LOX	lysyl oxidase	204298_s_at	0.000114678	0.00112702	41.7683	41.5488	11.4999	31.6057	1.86079	1.85319	0.00760067
ALS2CL	ALS2 C-terminal like	229887_at	0.00203933	0.00972662	49.939	44.8325	13.7894	36.187	1.85661	1.70099	0.15562
MPHOSPH8	M-phase phosphoprotein 8	243631_at	0.00159971	0.00801736	38.4321	20.9882	10.6151	23.3452	1.85619	0.983456	0.872733
TRIB3	tribbles homolog 3 (Drosophila)	1555788_a_at	0.000203099	0.00169217	467.539	351.349	129.233	316.04	1.85511	1.44293	0.412182
TUBGCP2	tubulin, gamma complex associated protein 2	202477_s_at	2.22028e-07	3.1308e-05	964.573	756.464	266.937	662.658	1.85339	1.50277	0.350619
NA	NA	241435_at	0.000523876	0.0034012	151.829	129.09	42.0896	107.669	1.85091	1.61684	0.234075
TMF1	TATA element modulatory factor 1	215855_s_at	0.00599814	0.023046	43.3657	17.2344	12.0445	24.2149	1.84818	0.516919	1.33126
LOC692247	hypothetical locus LOC692247	1569453_a_at	1.28218e-06	7.40482e-05	135.089	69.1111	37.5249	80.5749	1.84798	0.881067	0.966918
PLOD2	procollagen-lysine, 2-oxoglutarate 5-dioxygenase 2	202619_s_at	1.29913e-07	2.53585e-05	1231.74	659.954	342.302	744.667	1.84736	0.947096	0.900267
SLC44A4	solute carrier family 44, member 4	205597_at	0.000934008	0.00528343	58.2204	59.3647	16.1843	44.5898	1.84693	1.87501	-0.0280804
ZNF638	zinc finger protein 638	239243_at	0.00763431	0.028096	136.207	79.8317	37.9176	84.6521	1.84486	1.07409	0.770769
NA	NA	244633_at	0.00131262	0.00688016	39.681	12.8953	11.0484	21.2083	1.84461	0.223011	1.6216
JHDM1D	jumonji C domain containing histone demethylase 1 homolog D (S. cerevisiae)	225142_at	0.0061863	0.0236533	29.7374	12.234	8.29084	16.7541	1.84269	0.5613	1.28139
IFFO2	intermediate filament family orphan 2	225615_at	5.54526e-07	4.89535e-05	336.922	235.471	94.0481	222.147	1.84095	1.32408	0.51687
PRKAB2	protein kinase, AMP-activated, beta 2 non-catalytic subunit	214474_at	7.99205e-05	0.00087732	292.141	170.656	81.6868	181.495	1.83849	1.06291	0.775574
PTK2	PTK2 protein tyrosine kinase 2	241453_at	2.0066e-05	0.000348601	238.071	201.82	66.6104	168.834	1.83757	1.59925	0.23832
NA	NA	233020_at	0.000581664	0.00369324	32.1994	35.0563	9.01188	25.4225	1.83713	1.95977	-0.12264
PPP1R15A	protein phosphatase 1, regulatory (inhibitor) subunit 15A	37028_at	1.31719e-05	0.000271203	494.502	312.933	138.404	315.28	1.83709	1.17697	0.660121
NA	NA	1555742_at	0.000364723	0.00261038	3081.17	1772.49	862.713	1905.46	1.83652	1.03883	0.797698
RAPH1	Ras association (RalGDS/AF-6) and pleckstrin homology domains 1	225186_at	3.04035e-05	0.000451058	127.573	101.369	35.7325	88.2246	1.83601	1.5043	0.331707
TRIO	triple functional domain (PTPRF interacting)	209010_s_at	0.000141096	0.00130558	27.5772	21.0929	7.72433	18.7981	1.836	1.44927	0.386721
HIST1H1C	histone cluster 1, H1c	209398_at	1.80417e-06	8.86226e-05	5174.66	3278.41	1454.94	3302.67	1.8305	1.17204	0.658466
NA	NA	228818_at	0.0120749	0.0409521	21.9327	6.37408	6.17599	11.4943	1.82834	0.045545	1.7828
CDA	cytidine deaminase	205627_at	4.73877e-07	4.49731e-05	1506.63	1047.65	424.475	992.919	1.82758	1.30341	0.524167
POFUT2	protein O-fucosyltransferase 2	209578_s_at	9.23364e-06	0.000218883	569.625	347.436	160.618	359.226	1.82638	1.11312	0.713264
VIM	vimentin	1555938_x_at	0.00769918	0.0282881	63.6867	41.6371	17.961	41.0949	1.82613	1.213	0.613123
ALDOA	aldolase A, fructose-bisphosphate	238996_x_at	4.90445e-06	0.000151258	1601.67	1274.62	452.933	1109.74	1.82221	1.4927	0.329507
SEC24D	SEC24 family, member D (S. cerevisiae)	215209_at	0.000264449	0.00205544	52.8334	46.2218	14.9443	37.9998	1.82185	1.62898	0.192876
TMEM47	transmembrane protein 47	209656_s_at	9.71567e-06	0.000225291	132.513	86.225	37.4835	85.4071	1.8218	1.20185	0.619954
NA	NA	242225_at	0.00374759	0.0157175	30.1808	15.6977	8.55485	18.1444	1.81882	0.875735	0.94308
SEC24A	SEC24 family, member A (S. cerevisiae)	212902_at	8.25089e-07	6.08032e-05	784.626	580.217	222.551	529.131	1.81787	1.38246	0.435414
TARS	threonyl-tRNA synthetase	240206_at	0.000120317	0.00116765	23.7525	8.04703	6.74157	12.847	1.81692	0.255373	1.56155
RPL37	ribosomal protein L37	224767_at	0.000101794	0.00103738	265.69	127.096	75.4798	156.089	1.81558	0.75176	1.06382
SAT1	spermidine/spermine N1-acetyltransferase 1	210592_s_at	1.93133e-07	2.92124e-05	5872	4202.04	1668.78	3914.27	1.81506	1.33229	0.482763
GIT2	G protein-coupled receptor kinase interacting ArfGAP 2	204982_at	9.37254e-05	0.000982016	102.563	57.5969	29.169	63.1095	1.814	0.981555	0.832442
NA	NA	244026_at	0.00814885	0.0296599	22.1754	13.2391	6.3113	13.9086	1.81295	1.0688	0.744154
NDST1	N-deacetylase/N-sulfotransferase (heparan glucosaminyl) 1	1554010_at	4.31767e-06	0.000140773	103.943	88.1476	29.5839	73.8914	1.8129	1.57511	0.237796
IL23A	interleukin 23, alpha subunit p19	220054_at	1.76091e-05	0.000322337	71.0677	51.8526	20.2527	47.7243	1.81108	1.3563	0.454777
PKP2	plakophilin 2	214154_s_at	0.000737226	0.00440915	19.7715	7.52047	5.63701	10.9763	1.81042	0.415893	1.39453
ADARB1	adenosine deaminase, RNA-specific, B1 (RED1 homolog rat)	203865_s_at	0.000128823	0.00122311	519.84	363.823	148.33	343.998	1.80926	1.29443	0.514832
MUC1	mucin 1, cell surface associated	207847_s_at	0.000954816	0.00537197	62.445	75.4641	17.823	51.9107	1.80885	2.08205	-0.273205
MRPL39	mitochondrial ribosomal protein L39	236910_at	0.00691292	0.0259082	21.2577	8.68862	6.06878	12.005	1.80851	0.517721	1.29079
C17orf51	chromosome 17 open reading frame 51	238166_s_at	2.76997e-05	0.000427547	21.2947	13.4468	6.08084	13.6074	1.80815	1.14492	0.66323
ANKZF1	ankyrin repeat and zinc finger domain containing 1	218274_s_at	2.23533e-05	0.000372044	392.094	176.789	112.277	227.053	1.80414	0.654965	1.14917
TMF1	TATA element modulatory factor 1	242243_at	5.87153e-05	0.000709169	21.2824	10.3011	6.09653	12.56	1.8036	0.756742	1.04686
FGD6	FYVE, RhoGEF and PH domain containing 6	1555136_at	0.00198435	0.00950295	30.0901	17.4357	8.62418	18.7166	1.80283	1.01558	0.787245
MORF4L2	mortality factor 4 like 2	243683_at	0.000209635	0.00173338	163.81	105.962	46.9896	105.587	1.80161	1.17313	0.628474
GNA13	guanine nucleotide binding protein (G protein), alpha 13	227539_at	1.10947e-07	2.39877e-05	1203.75	705.679	345.334	751.586	1.80147	1.03102	0.770447
PGM5P1	phosphoglucomutase 5 pseudogene 1	1560431_at	0.0100191	0.0351285	34.4581	18.5956	9.88897	20.9809	1.80095	0.91107	0.889881
NA	NA	243031_at	0.000252497	0.00198673	73.6585	33.1041	21.1461	42.6362	1.80046	0.646623	1.15384
TMEM158	transmembrane protein 158	213338_at	8.75553e-08	2.27459e-05	3218.6	2786.89	924.794	2310.09	1.79923	1.59145	0.207776
TPCN1	two pore segment channel 1	1557186_s_at	0.000146648	0.00133888	169.412	118.029	48.6786	112.04	1.79918	1.27779	0.52139
ZNF395	zinc finger protein 395	232693_s_at	0.000416505	0.00287486	156.289	59.5051	44.9218	86.9053	1.79873	0.405597	1.39313
CBFA2T2	core-binding factor, runt domain, alpha subunit 2; translocated to, 2	1554637_a_at	7.17722e-05	0.000812824	78.9021	34.0304	22.6814	45.2046	1.79856	0.585318	1.21324
HIVEP1	human immunodeficiency virus type I enhancer binding protein 1	204512_at	1.65801e-06	8.40758e-05	208.322	172.19	59.9276	146.813	1.79752	1.52271	0.274812
RELL1	RELT-like 1	226430_at	1.20578e-06	7.1728e-05	202.287	127.578	58.2064	129.357	1.79715	1.13213	0.66502
MKNK2	MAP kinase interacting serine/threonine kinase 2	223199_at	3.15345e-06	0.000118354	266.606	182.763	76.7515	175.374	1.79644	1.25171	0.544736
TRERF1	transcriptional regulating factor 1	229016_s_at	0.00353599	0.0149932	48.8199	18.1634	14.0569	27.0134	1.79619	0.369751	1.42644
NA	NA	236576_at	0.00490408	0.0195551	36.3243	34.7397	10.4693	27.1778	1.79477	1.73042	0.0643506
PTPRH	protein tyrosine phosphatase, receptor type, H	208300_at	0.000203513	0.00169437	105.541	89.9352	30.4367	75.3042	1.79392	1.56308	0.230844
SFRS18	splicing factor, arginine/serine-rich 18	230375_at	0.00163322	0.00815607	28.2275	11.972	8.1429	16.1141	1.79349	0.556054	1.23743
C7orf58	chromosome 7 open reading frame 58	220032_at	0.00337178	0.0144466	27.8279	20.8037	8.02907	18.8869	1.79323	1.37353	0.419693
MKRN1	makorin ring finger protein 1	209845_at	3.07786e-07	3.60995e-05	753.381	487.969	217.475	486.275	1.79253	1.16594	0.626589
TMEM159	transmembrane protein 159	213272_s_at	0.00235901	0.0108866	120.142	71.2376	34.6917	75.3572	1.79208	1.03805	0.754036
NGLY1	N-glycanase 1	207492_at	0.00930355	0.0330579	40.3043	16.0501	11.6411	22.6652	1.79171	0.463358	1.32835
SNHG12	small nucleolar RNA host gene 12 (non-protein coding)	223774_at	1.2552e-07	2.50479e-05	145.634	103.289	42.0846	97.0023	1.79098	1.29532	0.495663
LRP1	low density lipoprotein-related protein 1 (alpha-2-macroglobulin receptor)	200784_s_at	0.000671043	0.0041135	90.6685	51.4685	26.2482	56.1284	1.78839	0.971472	0.816913
FAM13A	family with sequence similarity 13, member A	202973_x_at	5.00693e-08	1.87266e-05	1257.03	400.533	363.91	673.823	1.78836	0.138338	1.65002
LRCH3	leucine-rich repeats and calponin homology (CH) domain containing 3	1559490_at	0.00183717	0.00893984	31.2633	11.6786	9.05097	17.331	1.78833	0.367724	1.4206
EIF3B	eukaryotic translation initiation factor 3, subunit B	236274_at	0.000178851	0.00154277	60.1187	33.2818	17.4138	36.9381	1.78759	0.934506	0.853081
THBD	thrombomodulin	203887_s_at	0.000218163	0.00178727	17.7316	9.58247	5.1365	10.8169	1.78746	0.899611	0.887852
LOC154761	hypothetical LOC154761	227868_at	5.67176e-06	0.00016495	65.9412	15.8922	19.1092	33.6476	1.78691	-0.265948	2.05286
MACC1	metastasis associated in colon cancer 1	1559361_at	0.0129905	0.0435486	26.5617	19.6814	7.7231	17.9887	1.78209	1.34958	0.432515
NA	NA	236462_at	0.000332588	0.00243553	46.0952	17.9721	13.4033	25.8236	1.78203	0.423173	1.35886
ARNT	aryl hydrocarbon receptor nuclear translocator	230619_at	0.00117106	0.00628859	69.0895	56.2038	20.139	48.4774	1.77848	1.48068	0.2978
THAP2	THAP domain containing, apoptosis associated protein 2	223588_at	0.00119959	0.0064082	34.0546	25.6315	9.92702	23.2044	1.77842	1.36849	0.409931
NA	NA	231489_x_at	0.00104765	0.00576793	62.2061	55.7583	18.1632	45.3759	1.77604	1.61817	0.15787
HK2	hexokinase 2	202934_at	1.37069e-06	7.61115e-05	1762.93	691.194	514.911	989.679	1.77558	0.424766	1.35082
HERC4	hect domain and RLD 4	233509_at	0.000798267	0.00468397	18.3174	12.828	5.35045	12.1653	1.77549	1.26157	0.513919
SQSTM1	sequestosome 1	244804_at	1.63903e-05	0.000307964	562.791	225.187	164.525	317.501	1.77429	0.452818	1.32148
STC1	stanniocalcin 1	204597_x_at	0.00022732	0.0018389	93.7435	39.218	27.4128	53.4581	1.77387	0.516665	1.2572
NA	NA	226885_at	0.000353306	0.00254805	140.174	80.9602	40.9921	87.3756	1.77381	0.981868	0.79194
NA	NA	235926_at	3.9928e-05	0.000541336	330.766	223.148	96.7935	216.902	1.77283	1.20502	0.567813
GPR146	G protein-coupled receptor 146	228770_at	0.000218191	0.00178727	18.282	7.76268	5.34999	10.4649	1.77282	0.537018	1.2358
2002-09-01	septin 2	1559038_at	0.000602052	0.00378612	124.436	47.9371	36.4737	69.6155	1.77047	0.394288	1.37618
RPL37	ribosomal protein L37	224763_at	4.7122e-06	0.000147886	220.204	128.118	64.6071	137.643	1.76908	0.987705	0.781371
ZNF395	zinc finger protein 395	223216_x_at	5.32818e-05	0.000661513	195.927	71.4307	57.5259	108.294	1.76803	0.312333	1.4557
IKIP	IKK interacting protein	227295_at	3.58569e-06	0.000126373	888.299	755.064	260.983	634.782	1.76709	1.53265	0.234447
HMGCS1	3-hydroxy-3-methylglutaryl-Coenzyme A synthase 1 (soluble)	221750_at	2.53421e-08	1.48759e-05	495.763	317.514	145.71	319.662	1.76655	1.12372	0.64283
BAMBI	BMP and activin membrane-bound inhibitor homolog (Xenopus laevis)	203304_at	0.000114914	0.00112819	379.955	159.535	111.902	217.131	1.76359	0.511641	1.25195
CAV2	caveolin 2	203324_s_at	3.0606e-10	2.73618e-06	6469.24	5628.58	1907.17	4668.33	1.76217	1.56134	0.200825
TMED9	transmembrane emp24 protein transport domain containing 9	239627_at	0.0076836	0.0282448	32.7594	13.3462	9.66934	18.5917	1.76042	0.464943	1.29548
DST	dystonin	204455_at	2.3608e-05	0.000386298	20.4268	25.7468	6.03175	17.4018	1.75981	2.09374	-0.333932
PLXNA3	plexin A3	1553139_s_at	0.000182303	0.00156453	27.3205	20.4605	8.06811	18.6164	1.75968	1.34254	0.417142
CTTNBP2NL	CTTNBP2 N-terminal like	214731_at	0.0027129	0.0121668	31.7797	15.082	9.38572	18.7491	1.75956	0.684291	1.07527
GOLGA4	golgi autoantigen, golgin subfamily a, 4	215203_at	0.000869573	0.00500643	194.737	128.402	57.6421	126.927	1.75633	1.15547	0.600863
NA	NA	1562848_at	0.00315298	0.0137006	32.1844	25.1735	9.52922	22.2957	1.75593	1.40147	0.354455
SLC6A8	solute carrier family 6 (neurotransmitter transporter, creatine), member 8	202219_at	3.3861e-06	0.000123156	730.503	460.756	216.552	469.27	1.75418	1.08929	0.664885
AKAP12	A kinase (PRKA) anchor protein 12	227529_s_at	6.60611e-06	0.000180843	924.671	684.642	274.33	627.881	1.75303	1.31944	0.433591
KLF3	Kruppel-like factor 3 (basic)	219657_s_at	0.00011621	0.00113767	167.373	110.424	49.6686	109.155	1.75267	1.15265	0.600018
OTUD1	OTU domain containing 1	231035_s_at	0.000971049	0.00544002	26.9528	10.2757	7.99946	15.076	1.75246	0.361255	1.3912
MAFF	v-maf musculoaponeurotic fibrosarcoma oncogene homolog F (avian)	205193_at	1.35011e-05	0.000274567	336.718	199.559	99.9599	212.079	1.75212	0.997394	0.754725
BHLHE40	basic helix-loop-helix family, member e40	201170_s_at	3.49107e-06	0.000125232	5854.65	2956.44	1738.07	3516.39	1.75209	0.766372	0.98572
CDKN1C	cyclin-dependent kinase inhibitor 1C (p57, Kip2)	213183_s_at	1.25097e-05	0.000263022	43.0254	20.4862	12.774	25.4285	1.75198	0.681437	1.07054
PGK1	phosphoglycerate kinase 1	200737_at	7.09991e-06	0.000187902	12340.7	11332	3667.45	9113.39	1.75057	1.62756	0.123013
ARHGEF7	Rho guanine nucleotide exchange factor (GEF) 7	235412_at	0.0024394	0.0111755	63.1013	33.7372	18.7678	38.5354	1.74941	0.846086	0.903327
PLCD4	phospholipase C, delta 4	224505_s_at	2.6625e-05	0.000416293	118.636	83.4726	35.2897	79.1329	1.74922	1.24205	0.507169
KCNK6	potassium channel, subfamily K, member 6	223658_at	3.61171e-05	0.000505211	48.1088	39.9036	14.317	34.1098	1.74858	1.47879	0.269783
NA	NA	230764_at	0.0017286	0.00853513	19.6026	13.4387	5.844	12.9618	1.74602	1.20137	0.544649
FGFR1OP2	FGFR1 oncogene partner 2	1556282_at	0.000431844	0.00295295	21.12	6.15865	6.29721	11.192	1.74583	-0.0320997	1.77793
AHNAK	AHNAK nucleoprotein	220016_at	0.000106495	0.00106926	87.7024	95.3245	26.1524	69.7265	1.74567	1.8659	-0.12023
RAPH1	Ras association (RalGDS/AF-6) and pleckstrin homology domains 1	225189_s_at	4.0063e-06	0.00013536	562.939	421.508	168.032	384.16	1.74424	1.32682	0.417419
GSDMB	gasdermin B	215659_at	0.00941706	0.0333764	16.2007	5.38699	4.84294	8.81022	1.7421	0.153597	1.58851
NA	NA	239718_at	0.000743515	0.00444023	34.7233	21.4435	10.3892	22.1853	1.74082	1.04545	0.695367
ANXA11	annexin A11	228727_at	5.63302e-06	0.000164143	225.387	149.618	67.4709	147.492	1.74007	1.14895	0.59112
SERPINE1	serpin peptidase inhibitor, clade E (nexin, plasminogen activator inhibitor type 1), member 1	1568765_at	0.000251064	0.00197894	18.841	17.6387	5.64497	14.0415	1.73884	1.6437	0.0951356
MBOAT2	membrane bound O-acyltransferase domain containing 2	226726_at	6.77718e-07	5.53821e-05	1504.34	1193.56	451.296	1049.73	1.73699	1.40313	0.333857
BAIAP2L1	BAI1-associated protein 2-like 1	227372_s_at	6.17317e-06	0.000173221	1748.54	1258.14	525.007	1177.23	1.73574	1.26088	0.474857
EFHD2	EF-hand domain family, member D2	222483_at	2.11369e-05	0.000360351	144.511	110.395	43.3925	99.4327	1.73566	1.34716	0.388502
PPARD	peroxisome proliferator-activated receptor delta	37152_at	9.75827e-06	0.000225642	587.203	500.176	176.339	421.239	1.73551	1.50408	0.231425
TRIM9	tripartite motif-containing 9	209859_at	0.0153738	0.0499351	121.103	64.5264	36.3906	74.0066	1.73459	0.826322	0.90827
BCL10	B-cell CLL/lymphoma 10	1557257_at	0.00522371	0.0205817	97.2379	54.5169	29.2201	60.325	1.73456	0.899742	0.834817
NA	NA	1557504_at	0.00869822	0.0312785	17.8867	7.96946	5.38109	10.4124	1.73292	0.566583	1.16633
ZNF395	zinc finger protein 395	218149_s_at	8.94412e-06	0.000216087	448.676	195.804	135.266	259.915	1.72988	0.533612	1.19627
NA	NA	236599_at	4.41655e-06	0.000142182	35.979	20.1955	10.8697	22.3481	1.72685	0.893728	0.833119
ASNS	asparagine synthetase	205047_s_at	5.2566e-05	0.000654877	1854.92	1452.14	560.681	1289.24	1.7261	1.37293	0.353177
AURKC	aurora kinase C	211107_s_at	0.0133403	0.044491	16.0461	12.2747	4.86272	11.0612	1.72239	1.33586	0.386533
C2orf82	chromosome 2 open reading frame 82	230244_at	0.00193457	0.00931847	123.336	88.2943	37.3825	83.0042	1.72216	1.23996	0.4822
WSB1	WD repeat and SOCS box-containing 1	201296_s_at	1.75975e-07	2.82953e-05	748.516	461.372	227.317	479.068	1.71933	1.02122	0.698102
LOC284454	hypothetical protein LOC284454	1555847_a_at	4.1739e-06	0.000137998	713.146	515.017	216.667	481.61	1.71872	1.24914	0.469579
GLS	glutaminase	223079_s_at	9.24179e-07	6.34568e-05	857.783	644.074	260.813	587.557	1.7176	1.30421	0.413386
IGFBP6	insulin-like growth factor binding protein 6	203851_at	1.09593e-06	6.89929e-05	5011.22	3899.98	1524.95	3478.71	1.7164	1.35471	0.361695
MAFF	v-maf musculoaponeurotic fibrosarcoma oncogene homolog F (avian)	36711_at	2.19654e-07	3.12692e-05	3105.08	1810.23	946.036	1953.78	1.71466	0.936203	0.77846
SMAD4	SMAD family member 4	235725_at	0.000158428	0.00141635	203.977	163.731	62.2466	143.318	1.71234	1.39526	0.317084
HERPUD1	homocysteine-inducible, endoplasmic reticulum stress-inducible, ubiquitin-like domain member 1	217168_s_at	2.40674e-07	3.21138e-05	6727.58	6287.14	2056.55	5023.76	1.70986	1.61218	0.0976836
ICAM1	intercellular adhesion molecule 1	202637_s_at	3.29881e-05	0.000474744	262.797	157.837	80.3345	166.989	1.70986	0.974344	0.735512
RRBP1	ribosome binding protein 1 homolog 180kDa (dog)	213973_at	2.53106e-05	0.00040312	73.6856	48.4986	22.5278	48.2374	1.70968	1.10624	0.603439
TMCO3	transmembrane and coiled-coil domains 3	220241_at	0.000309869	0.00231277	318.353	350.714	97.4737	255.513	1.70754	1.84721	-0.139668
ZAK	sterile alpha motif and leucine zipper containing kinase AZK	1555259_at	0.00682033	0.0256365	21.2001	9.27722	6.50295	12.3267	1.7049	0.512598	1.1923
CDKN2D	cyclin-dependent kinase inhibitor 2D (p19, inhibits CDK4)	210240_s_at	1.40568e-05	0.000280981	134.779	75.9115	41.3568	84.0158	1.7044	0.876195	0.828206
LATS2	LATS, large tumor suppressor, homolog 2 (Drosophila)	230348_at	0.0011724	0.00629276	28.1983	12.398	8.6608	16.419	1.70304	0.517531	1.18551
SFRS17A	splicing factor, arginine/serine-rich 17A	210269_s_at	3.68709e-05	0.000512797	230.394	138.78	70.7746	146.65	1.7028	0.971499	0.731302
PTK6	PTK6 protein tyrosine kinase 6	206482_at	0.000399175	0.00278973	91.5121	65.5122	28.1521	61.7254	1.70072	1.21852	0.482199
SESTD1	SEC14 and spectrin domains 1	227041_at	0.0011083	0.00602395	49.3689	30.3362	15.1891	31.6314	1.70057	0.998002	0.702564
TMEFF1	transmembrane protein with EGF-like and two follistatin-like domains 1	205122_at	7.65449e-05	0.000850077	212.268	151.423	65.3237	143.005	1.70021	1.21291	0.4873
DAPP1	dual adaptor of phosphotyrosine and 3-phosphoinositides	222858_s_at	0.00310802	0.0135448	31.3378	18.4618	9.65161	19.8171	1.69906	0.935705	0.763358
CHAC1	ChaC, cation transport regulator homolog 1 (E. coli)	219270_at	2.9962e-05	0.00044584	236.314	233.913	72.8354	181.021	1.698	1.68326	0.0147337
NR4A2	nuclear receptor subfamily 4, group A, member 2	204621_s_at	0.00321686	0.0139066	63.3705	36.48	19.545	39.7985	1.69701	0.90031	0.796704
ZNF165	zinc finger protein 165	206683_at	0.000317476	0.00235419	124.572	85.4266	38.4688	82.8224	1.69522	1.151	0.54422
RAPH1	Ras association (RalGDS/AF-6) and pleckstrin homology domains 1	225188_at	2.68382e-06	0.000108078	1309.9	1046.04	404.575	920.173	1.69498	1.37046	0.324514
RIN2	Ras and Rab interactor 2	233811_at	0.00196829	0.00944122	16.5864	5.03428	5.12367	8.9148	1.69475	-0.0253922	1.72015
INSIG1	insulin induced gene 1	201625_s_at	3.56092e-05	0.000500553	604.637	422.304	186.797	404.579	1.6946	1.17681	0.517787
S100A10	S100 calcium binding protein A10	238909_at	5.83954e-05	0.000706694	307.311	287.311	95.0369	229.886	1.69314	1.59606	0.0970817
CADM2	cell adhesion molecule 2	1552754_a_at	0.00870881	0.0313105	80.4489	53.4723	24.8957	52.939	1.69218	1.1029	0.589281
C4orf3	chromosome 4 open reading frame 3	224602_at	5.0296e-07	4.68221e-05	4373.4	3271.51	1353.58	2999.5	1.69197	1.27318	0.418798
DUSP10	dual specificity phosphatase 10	215501_s_at	9.74941e-05	0.00100862	155.833	92.5687	48.2424	98.8814	1.69163	0.940223	0.751404
DPP9	dipeptidyl-peptidase 9	231957_s_at	0.000747705	0.00445573	47.2863	36.0853	14.6668	32.6795	1.68886	1.29885	0.390011
TNFRSF6B	tumor necrosis factor receptor superfamily, member 6b, decoy	206467_x_at	3.4388e-06	0.000123902	392.801	315.626	121.875	276.767	1.6884	1.37281	0.315584
PLEKHM1P	pleckstrin homology domain containing, family M (with RUN domain) member 1 pseudogene	228779_at	0.00019839	0.00166505	38.2861	21.7373	11.8822	23.9686	1.68802	0.871377	0.816647
ZBTB43	zinc finger and BTB domain containing 43	204180_s_at	0.000510841	0.00333985	72.412	49.9567	22.4733	48.2807	1.68802	1.15247	0.535549
GNG10	guanine nucleotide binding protein (G protein), gamma 10	226859_at	1.47637e-05	0.000289248	151.433	105.573	47.0556	101.354	1.68624	1.1658	0.520437
TH	tyrosine hydroxylase	208291_s_at	0.0010621	0.00583242	154.02	119.439	47.886	107.115	1.68544	1.3186	0.366838
NA	NA	235739_at	0.0109538	0.0377893	44.9047	21.954	13.9639	26.9409	1.68516	0.652778	1.03238
MMP28	matrix metallopeptidase 28	239272_at	0.000103412	0.00104843	34.3284	40.6982	10.6769	28.5679	1.68491	1.93047	-0.245563
NA	NA	224346_at	0.0011553	0.00622644	102.338	33.2667	31.8308	55.8118	1.68484	0.0636522	1.62119
MTMR11	myotubularin related protein 11	205076_s_at	0.000712025	0.00429	103.031	60.0572	32.0877	65.0588	1.68299	0.904316	0.778676
NA	NA	227368_at	0.000638029	0.0039611	28.1843	11.8896	8.78755	16.2872	1.68136	0.436161	1.2452
ZNF395	zinc finger protein 395	221123_x_at	8.8157e-06	0.000214514	174.393	64.339	54.3877	97.7066	1.68099	0.242414	1.43858
CUL4A	cullin 4A	227757_at	0.000136688	0.0012777	23.0842	22.3901	7.20191	17.5587	1.68045	1.63641	0.044045
NA	NA	229866_at	0.0044062	0.0179751	31.1415	17.3778	9.72361	19.4143	1.67928	0.837678	0.841598
CKAP2	cytoskeleton associated protein 2	1554264_at	0.00281715	0.0125296	23.2096	11.4104	7.24803	13.956	1.67906	0.654691	1.02437
TNXB	tenascin XB	216333_x_at	0.000646422	0.00400264	70.1458	61.9312	21.9369	51.338	1.677	1.49731	0.17969
PDGFB	platelet-derived growth factor beta polypeptide (simian sarcoma viral (v-sis) oncogene homolog)	216061_x_at	3.20592e-06	0.000119024	198.511	76.6295	62.0983	112.413	1.67659	0.303345	1.37325
UGCG	UDP-glucose ceramide glucosyltransferase	221765_at	2.92517e-05	0.000440697	309.391	204.459	96.8218	203.558	1.67603	1.07841	0.597619
NA	NA	232290_at	0.00150677	0.00764242	17.3262	9.19091	5.42868	10.6486	1.67428	0.759605	0.91468
NA	NA	244869_at	0.00419485	0.0172486	44.5426	18.9371	13.9635	25.8144	1.67353	0.439554	1.23397
FNBP4	formin binding protein 4	229272_at	0.00123844	0.00658398	136.799	96.6582	42.8875	92.1151	1.67343	1.17233	0.501097
PRKRIP1	PRKR interacting protein 1 (IL11 inducible)	1564166_s_at	0.0022431	0.0104573	59.5791	31.4869	18.6973	36.5878	1.67198	0.751922	0.920055
IL15	interleukin 15	205992_s_at	0.000145813	0.00133376	86.154	58.3242	27.0661	57.1814	1.67043	1.10761	0.562823
C1orf104	chromosome 1 open reading frame 104	1552862_at	0.000939166	0.00530595	28.9052	10.1727	9.0866	16.0548	1.66952	0.162889	1.50663
SQLE	squalene epoxidase	213577_at	1.71889e-05	0.00031721	1063.61	561.971	334.897	653.494	1.66718	0.746779	0.920404
NA	NA	215206_at	0.004552	0.018419	21.0804	11.6406	6.65377	13.1249	1.66366	0.806915	0.856746
RTN4	reticulon 4	1556049_at	0.000103238	0.00104738	37.3362	16.4156	11.7866	21.8462	1.66342	0.477918	1.18551
NA	NA	229321_s_at	1.4165e-05	0.000282289	93.5611	64.7894	29.5422	62.6309	1.66313	1.13298	0.530151
UNC84A	unc-84 homolog A (C. elegans)	214169_at	7.15971e-06	0.000188396	128.774	129.8	40.6808	99.7516	1.66242	1.67387	-0.0114515
LRRFIP1	leucine rich repeat (in FLII) interacting protein 1	223492_s_at	7.63889e-06	0.00019579	558.487	451.326	176.533	395.449	1.66159	1.35423	0.307354
P4HA1	prolyl 4-hydroxylase, alpha polypeptide I	207543_s_at	7.79171e-07	5.89482e-05	10138.4	7045.12	3204.88	6796.15	1.6615	1.13636	0.52514
SLC2A1	solute carrier family 2 (facilitated glucose transporter), member 1	201249_at	0.00176346	0.00866714	15.566	8.14171	4.92241	9.54339	1.66097	0.725969	0.934998
CLK1	CDC-like kinase 1	214683_s_at	1.98849e-05	0.000347411	1638.03	657.385	518.052	937.821	1.66079	0.343642	1.31715
RASD1	RAS, dexamethasone-induced 1	223467_at	8.80271e-06	0.000214314	1243.97	1409.88	393.646	1015.83	1.65998	1.8406	-0.180627
NA	NA	223641_at	2.57731e-06	0.000105888	213.235	169.471	67.5035	150.07	1.65941	1.32801	0.3314
PLOD2	procollagen-lysine, 2-oxoglutarate 5-dioxygenase 2	202620_s_at	1.19506e-07	2.40628e-05	2238.35	1478.76	708.82	1475.31	1.65895	1.06089	0.598054
SAMD4A	sterile alpha motif domain containing 4A	212845_at	1.02509e-07	2.39877e-05	2734.19	1645.5	866.59	1748.76	1.65769	0.925102	0.732593
TMC6	transmembrane channel-like 6	214958_s_at	0.00277141	0.0123758	86.7044	80.0188	27.481	64.7347	1.65767	1.54191	0.115765
HNRNPR	heterogeneous nuclear ribonucleoprotein R	232004_at	7.96111e-06	0.000201279	170.432	129.507	54.1206	118.02	1.65494	1.25878	0.396164
PTPRF	protein tyrosine phosphatase, receptor type, F	200636_s_at	3.28851e-06	0.000120996	1501.82	1059.6	477.198	1012.87	1.65406	1.15086	0.503199
EMP1	epithelial membrane protein 1	1564796_at	0.000443721	0.00301709	83.0712	81.9247	26.4659	63.8206	1.65021	1.63016	0.0200512
RNASE4	ribonuclease, RNase A family, 4	205158_at	5.89982e-06	0.000167617	1269.79	957.093	404.603	877.161	1.65001	1.24215	0.407856
TMEM45A	transmembrane protein 45A	219410_at	2.20783e-08	1.45133e-05	3884.69	3383.4	1239.26	2835.79	1.64832	1.44899	0.199325
SIX4	SIX homeobox 4	231797_at	0.00312463	0.0136039	50.008	33.005	15.957	32.99	1.64797	1.0485	0.599473
NCRNA00084	non-protein coding RNA 84	238320_at	0.00429786	0.0176074	1611.95	1081.47	514.487	1069.3	1.6476	1.07179	0.575812
RNF165	ring finger protein 165	1557545_s_at	0.000293337	0.00221564	63.4827	43.4799	20.2689	42.4105	1.6471	1.10108	0.546016
CSNK1E	casein kinase 1, epsilon	202332_at	1.22411e-06	7.24267e-05	573.24	399.061	183.057	385.119	1.64685	1.12432	0.52253
DPF3	D4, zinc and double PHD fingers, family 3	238532_at	0.000158885	0.00141723	128.56	77.943	41.0864	82.5298	1.64571	0.923758	0.721952
MT1X	metallothionein 1X	208581_x_at	1.9268e-05	0.000341235	3408.97	2431.2	1089.77	2309.98	1.64532	1.15765	0.487672
COG6	component of oligomeric golgi complex 6	225769_at	1.10397e-07	2.39877e-05	1400.35	1200.03	447.956	1016.11	1.64436	1.42165	0.222709
ANO6	anoctamin 6	224906_at	1.38965e-07	2.60389e-05	857.08	636.114	275.104	589.432	1.63945	1.20931	0.430145
BCL3	B-cell CLL/lymphoma 3	204908_s_at	3.66253e-06	0.000127748	242.81	168.607	77.9566	163.124	1.63908	1.11292	0.526162
CXCL1	chemokine (C-X-C motif) ligand 1 (melanoma growth stimulating activity, alpha)	204470_at	7.80664e-08	2.15523e-05	1292.93	1428.1	415.194	1045.41	1.63878	1.78224	-0.143457
CBLB	Cas-Br-M (murine) ecotropic retroviral transforming sequence b	209682_at	8.55538e-07	6.17731e-05	1666.12	1464.96	535.429	1222.17	1.63773	1.4521	0.185631
SEC24D	SEC24 family, member D (S. cerevisiae)	202375_at	2.25802e-05	0.000375078	891.518	794.439	286.512	657.49	1.63767	1.47134	0.166328
TMEFF1	transmembrane protein with EGF-like and two follistatin-like domains 1	205123_s_at	0.00132327	0.00691898	42.3556	32.2447	13.6199	29.4068	1.63683	1.24334	0.393494
GPR153	G protein-coupled receptor 153	221902_at	4.402e-06	0.000142072	1631.46	1322.01	524.936	1159.47	1.63595	1.33252	0.303432
MXI1	MAX interactor 1	202364_at	3.76766e-07	3.98815e-05	1196.95	489.152	385.303	690.468	1.63529	0.34429	1.291
NR4A2	nuclear receptor subfamily 4, group A, member 2	216248_s_at	0.000390791	0.00274358	49.6961	32.8446	15.9997	32.8468	1.63509	1.03761	0.597477
GRB7	growth factor receptor-bound protein 7	210761_s_at	4.33031e-05	0.000569644	115.772	56.9412	37.2903	70.001	1.63441	0.610671	1.02374
TRIB3	tribbles homolog 3 (Drosophila)	218145_at	0.000155175	0.00139709	2393.34	1734.14	770.961	1632.81	1.63429	1.16949	0.464802
F3	coagulation factor III (thromboplastin, tissue factor)	204363_at	0.00310234	0.0135253	42.7766	24.3411	13.78	26.9659	1.63425	0.820823	0.813429
RRAS	related RAS viral (r-ras) oncogene homolog	212647_at	7.50634e-09	1.10188e-05	2095.92	1470.88	675.566	1414.12	1.63341	1.12251	0.510903
NA	NA	1557051_s_at	8.46742e-05	0.000915563	537.732	342.77	173.47	351.324	1.6322	0.982556	0.649648
RP3-377H14.5	hypothetical LOC285830	222279_at	7.51444e-06	0.000194272	419.261	241.626	135.299	265.396	1.6317	0.836627	0.795072
CLK3	CDC-like kinase 3	202140_s_at	1.98077e-06	9.28145e-05	636.336	276.899	205.351	372.862	1.63169	0.431264	1.20043
RHOV	ras homolog gene family, member V	241990_at	0.000975325	0.0054544	44.2484	17.3063	14.2806	25.2784	1.63157	0.277246	1.35433
SNAPC3	small nuclear RNA activating complex, polypeptide 3, 50kDa	222286_at	0.000331093	0.00242899	41.7155	21.3623	13.4675	25.5151	1.6311	0.665587	0.965516
CTNNA3	catenin (cadherin-associated protein), alpha 3	220815_at	0.0138378	0.0458356	25.7714	10.6869	8.32355	14.9273	1.6305	0.360578	1.26992
ABAT	4-aminobutyrate aminotransferase	209459_s_at	0.000891672	0.00510538	21.2811	19.437	6.87771	15.8653	1.62957	1.49881	0.130765
RIMKLA	ribosomal modification protein rimK-like family member A	235948_at	0.000272116	0.00210188	414.307	327.975	133.954	292.079	1.62896	1.29185	0.337114
KCNK1	potassium channel, subfamily K, member 1	204679_at	6.79887e-06	0.000183631	6210.86	3577.38	2010.65	3932.96	1.62713	0.831241	0.795888
GNAS	GNAS complex locus	228173_at	0.00103862	0.00573167	282.842	149.192	91.6357	174.557	1.62602	0.703188	0.922828
SRCAP	Snf2-related CREBBP activator protein	213667_at	0.000909899	0.00518187	47.2715	26.2857	15.3154	29.6242	1.62598	0.779293	0.846689
KIAA1432	KIAA1432	226221_at	4.75687e-05	0.000608738	203.598	117.364	66.1159	129.026	1.62265	0.827916	0.794736
ZNF805	zinc finger protein 805	238436_s_at	0.000208613	0.00172654	277.84	186.857	90.2982	184.999	1.62148	1.04917	0.572315
RNF19B	ring finger protein 19B	213038_at	0.000110522	0.00109708	152.03	89.1469	49.4544	96.877	1.62018	0.850085	0.770095
AXIN2	axin 2	224176_s_at	1.73085e-06	8.64066e-05	14.882	4.84322	4.84303	8.18943	1.61959	5.61348e-05	1.61954
NA	NA	236545_at	0.000538892	0.00347798	87.3603	41.6898	28.4446	52.4982	1.61882	0.551539	1.06728
NA	NA	1557513_a_at	0.00141191	0.00727187	34.4975	14.4373	11.2371	20.0573	1.61823	0.361536	1.25669
LOC148189	hypothetical LOC148189	235191_at	6.36762e-05	0.000748049	201.325	190.382	65.5919	152.433	1.61794	1.53731	0.0806308
INSIG1	insulin induced gene 1	201627_s_at	1.15903e-07	2.39877e-05	1427.66	970.62	465.422	954.568	1.61704	1.06037	0.556676
ARF1	ADP-ribosylation factor 1	1565651_at	0.000480073	0.00320041	67.4382	49.5629	21.993	46.3314	1.61652	1.17222	0.444305
FER1L4	fer-1-like 4 (C. elegans)	222245_s_at	0.0005677	0.00362258	144.75	92.0199	47.2776	94.6824	1.61433	0.960788	0.653541
ALS2CL	ALS2 C-terminal like	243276_at	7.63096e-06	0.000195699	66.9276	58.5039	21.8843	49.1053	1.61271	1.41864	0.19407
TPCN1	two pore segment channel 1	1557185_at	0.00619446	0.0236802	35.5602	19.5815	11.6383	22.26	1.61139	0.750614	0.860772
KIAA1432	KIAA1432	226222_at	5.02267e-06	0.000153251	134.433	83.3077	44.0112	87.2506	1.61094	0.920579	0.690363
NOL3	nucleolar protein 3 (apoptosis repressor with CARD domain)	1558738_at	0.000500765	0.00329431	90.5883	41.1033	29.6962	53.796	1.60905	0.468976	1.14007
CSNK1E	casein kinase 1, epsilon	225756_at	0.000100838	0.00103125	133.715	93.5052	43.8477	90.3559	1.60859	1.09255	0.516042
OPTN	optineurin	202074_s_at	6.15985e-06	0.000173051	460.301	289.54	150.956	300.266	1.60845	0.939635	0.668817
B4GALT4	UDP-Gal:betaGlcNAc beta 1,4- galactosyltransferase, polypeptide 4	212876_at	7.39402e-05	0.000829809	612.135	413.144	200.881	408.72	1.60751	1.0403	0.567203
BNIP3L	BCL2/adenovirus E1B 19kDa interacting protein 3-like	221478_at	2.21425e-07	3.1308e-05	6039.13	4751.81	1982.25	4257.73	1.6072	1.26134	0.345862
JMY	junction mediating and regulatory protein, p53 cofactor	226352_at	4.43777e-06	0.000142608	595.162	438.641	195.756	409.853	1.60423	1.16399	0.440243
TNIP1	TNFAIP3 interacting protein 1	207196_s_at	6.20584e-08	1.99123e-05	1123.98	757.283	369.802	750.355	1.60379	1.03408	0.569715
NA	NA	222877_at	7.54958e-05	0.000842192	27.57	41.312	9.08151	25.9878	1.6021	2.18556	-0.58346
SLC17A5	solute carrier family 17 (anion/sugar transporter), member 5	223441_at	1.64795e-07	2.77264e-05	1114.28	886.438	367.151	789.289	1.60166	1.27165	0.330017
SOX7	SRY (sex determining region Y)-box 7	224013_s_at	0.000171562	0.00149577	31.8418	40.3741	10.4957	27.5705	1.60113	1.94363	-0.342505
CA12	carbonic anhydrase XII	210735_s_at	3.70172e-05	0.000513994	180.778	132.196	59.5886	124.188	1.60111	1.14957	0.451543
NA	NA	232963_at	0.00509144	0.0201601	19.2105	15.8915	6.33365	13.8119	1.60079	1.32715	0.273641
NFRKB	nuclear factor related to kappaB binding protein	206968_s_at	9.89959e-08	2.36455e-05	246.702	151.537	81.4064	159.882	1.59956	0.896454	0.703103
NA	NA	238032_at	6.71647e-05	0.000775778	69.6561	27.2403	23.0454	39.9806	1.59577	0.241267	1.35451
JDP2	Jun dimerization protein 2	226267_at	0.00122279	0.00650933	29.7873	24.2389	9.8613	21.2958	1.59485	1.29747	0.297376
USP53	ubiquitin specific peptidase 53	230083_at	6.7227e-06	0.000182493	169.492	168.182	56.1484	131.274	1.5939	1.58271	0.0111903
SDC2	syndecan 2	212154_at	0.000222565	0.00181433	371.748	196.357	123.294	230.466	1.59223	0.671383	0.920844
MTMR11	myotubularin related protein 11	1556034_s_at	2.94523e-05	0.000442082	52.0901	26.5409	17.2822	31.9711	1.59172	0.618931	0.972792
UGCG	UDP-glucose ceramide glucosyltransferase	224967_at	9.89466e-08	2.36455e-05	1050.24	668.836	348.917	689.331	1.58976	0.93877	0.650993
APCDD1L	adenomatosis polyposis coli down-regulated 1-like	235548_at	0.000761552	0.00451837	111.1	95.3883	36.9286	81.1391	1.58905	1.36907	0.219977
MKNK2	MAP kinase interacting serine/threonine kinase 2	218205_s_at	3.14743e-07	3.61263e-05	5540.08	3661.31	1841.51	3680.96	1.58902	0.991473	0.597548
MALAT1	metastasis associated lung adenocarcinoma transcript 1 (non-protein coding)	228582_x_at	0.00011948	0.00116165	274.443	178.931	91.2446	181.54	1.5887	0.971595	0.617101
NA	NA	233614_at	0.00857948	0.0309451	14.8669	6.67583	4.94846	8.8304	1.58705	0.431968	1.15508
COL6A1	collagen, type VI, alpha 1	212091_s_at	8.95129e-07	6.27151e-05	1510.25	1018.04	502.87	1010.39	1.58653	1.01753	0.569
TFG	TRK-fused gene	239385_at	0.000174789	0.00151593	28.0895	12.0603	9.35606	16.502	1.58606	0.366297	1.21976
KCMF1	potassium channel modulatory factor 1	217938_s_at	2.87217e-08	1.51043e-05	5362.57	2875.51	1786.71	3341.6	1.58562	0.686509	0.899109
ATG16L1	ATG16 autophagy related 16-like 1 (S. cerevisiae)	220521_s_at	0.00127183	0.0067223	125.572	74.3872	41.8624	80.6074	1.58479	0.829399	0.755393
HIST1H2BD	histone cluster 1, H2bd	222067_x_at	0.000127391	0.00121286	2150.37	1198.5	717.411	1355.43	1.58372	0.740362	0.843353
BTG1	B-cell translocation gene 1, anti-proliferative	200921_s_at	3.44764e-07	3.77994e-05	4139.71	2280.53	1382.33	2600.86	1.58242	0.722263	0.860161
TBC1D3	TBC1 domain family, member 3	209403_at	6.29974e-08	1.99123e-05	268.468	162.567	89.6618	173.565	1.58218	0.858467	0.723716
EPS8L1	EPS8-like 1	91826_at	0.00048445	0.00322102	57.2292	62.5587	19.1164	46.3015	1.58194	1.7104	-0.128459
RAB3B	RAB3B, member RAS oncogene family	227123_at	4.92648e-06	0.000151454	45.6079	35.2914	15.2358	32.0451	1.58181	1.21185	0.369966
FGFBP1	fibroblast growth factor binding protein 1	205014_at	6.62298e-06	0.000181056	2491.62	3319.71	832.583	2214.64	1.58142	1.99539	-0.413972
ZCCHC6	zinc finger, CCHC domain containing 6	242776_at	0.00436981	0.0178498	56.2421	31.8381	18.809	35.6297	1.58023	0.759333	0.820897
BNIP3L	BCL2/adenovirus E1B 19kDa interacting protein 3-like	221479_s_at	2.28052e-07	3.14894e-05	3681.59	2977.09	1231.33	2630	1.58011	1.27368	0.30643
ZNF805	zinc finger protein 805	235398_at	0.00196273	0.0094226	31.596	24.5298	10.5687	22.2315	1.57994	1.21473	0.365209
KLF6	Kruppel-like factor 6	208961_s_at	5.40312e-06	0.000160799	1243.57	780.004	416.01	813.195	1.5798	0.906863	0.672936
YEATS2	YEATS domain containing 2	1557047_at	0.00044586	0.00302657	48.6041	28.5828	16.261	31.1493	1.57967	0.813737	0.765928
COL5A1	collagen, type V, alpha 1	212488_at	0.000194753	0.00164347	44.0998	37.6528	14.7589	32.1705	1.57918	1.35117	0.228015
NA	NA	210524_x_at	0.000101812	0.00103738	332.897	248.612	111.462	230.99	1.57852	1.15734	0.421184
TAF9B	TAF9B RNA polymerase II, TATA box binding protein (TBP)-associated factor, 31kDa	221617_at	0.000350459	0.00253364	71.9511	27.194	24.0928	41.0793	1.57842	0.174688	1.40373
PKP1	plakophilin 1 (ectodermal dysplasia/skin fragility syndrome)	205724_at	0.0131997	0.0441042	156.645	107.964	52.4836	105.697	1.57756	1.04061	0.536948
COL6A2	collagen, type VI, alpha 2	213290_at	5.35851e-05	0.000663846	398.192	273.44	133.456	268.362	1.5771	1.03486	0.542239
HEY1	hairy/enhancer-of-split related with YRPW motif 1	218839_at	1.82529e-05	0.000330594	1854.64	1148.01	621.606	1208.09	1.57707	0.885064	0.692001
PCOLCE2	procollagen C-endopeptidase enhancer 2	219295_s_at	6.5927e-06	0.000180843	405.592	298.956	135.974	280.174	1.5767	1.1366	0.440095
TMEM39A	transmembrane protein 39A	222690_s_at	2.60862e-07	3.3702e-05	917.082	668.454	307.559	631.032	1.57619	1.11996	0.456222
RUNX1	runt-related transcription factor 1	211182_x_at	0.0116	0.0396269	16.7555	7.24481	5.62489	9.87508	1.57474	0.365124	1.20962
ZSWIM6	zinc finger, SWIM-type containing 6	226208_at	6.34269e-05	0.000746297	342.591	272.167	115.045	243.267	1.57429	1.24229	0.331998
PPP1R13L	protein phosphatase 1, regulatory (inhibitor) subunit 13 like	218849_s_at	4.91161e-05	0.000623187	180.156	103.734	60.4982	114.796	1.57429	0.777921	0.796364
WDR22	WD repeat domain 22	1554558_at	0.00839572	0.0303951	21.7655	25.5383	7.31134	18.205	1.57383	1.80445	-0.23062
TICAM2	toll-like receptor adaptor molecule 2	239431_at	1.86615e-06	9.00315e-05	156.64	153.307	52.6354	120.861	1.57335	1.54232	0.0310326
ZNF264	zinc finger protein 264	205917_at	2.22422e-05	0.000371378	229.571	167.161	77.1884	157.973	1.57248	1.11478	0.4577
NA	NA	242108_at	0.00691476	0.025913	21.0615	16.2445	7.08996	14.7986	1.57076	1.1961	0.37466
IL1RN	interleukin 1 receptor antagonist	212657_s_at	0.00480785	0.0192521	36.0415	64.2422	12.1368	37.4735	1.57027	2.40414	-0.833864
COL6A1	collagen, type VI, alpha 1	212938_at	0.000380116	0.00268971	696.167	504.603	234.643	478.471	1.56897	1.10468	0.464287
SC4MOL	sterol-C4-methyl oxidase-like	209146_at	2.78664e-09	6.70022e-06	5979.6	3846.54	2015.74	3947.29	1.56874	0.932256	0.636486
NA	NA	1566772_at	0.0059843	0.023003	14.965	8.23746	5.04804	9.41685	1.5678	0.706475	0.861325
MORF4L2	mortality factor 4 like 2	243857_at	0.000576627	0.00366959	394.169	237.877	133.014	255.02	1.56723	0.838634	0.728597
UGCG	UDP-glucose ceramide glucosyltransferase	204881_s_at	1.81636e-07	2.86894e-05	953.677	609.195	321.824	628.232	1.56723	0.920631	0.646596
SQLE	squalene epoxidase	209218_at	1.07595e-06	6.85112e-05	4120.91	2431.17	1390.67	2647.58	1.56718	0.805867	0.761312
EFHD2	EF-hand domain family, member D2	217992_s_at	1.0347e-05	0.000233356	1103.15	758.04	372.311	744.502	1.56705	1.02577	0.541288
COG3	component of oligomeric golgi complex 3	238228_at	0.000181099	0.00155706	40.6528	23.6118	13.7206	25.9951	1.56701	0.783161	0.783846
PTPN14	protein tyrosine phosphatase, non-receptor type 14	205503_at	0.00104332	0.0057526	76.4415	41.2598	25.8026	47.8346	1.56684	0.677222	0.88962
ADAMTS1	ADAM metallopeptidase with thrombospondin type 1 motif, 1	222162_s_at	3.19706e-06	0.000119022	1561.8	2255.5	527.207	1448.17	1.56677	2.09701	-0.530241
MGC16121	hypothetical protein MGC16121	227488_at	0.000287457	0.00218452	45.5197	40.2114	15.3734	33.7015	1.56606	1.38717	0.178887
NA	NA	231296_at	1.92276e-05	0.000341062	165.23	121.45	55.8296	114.17	1.56538	1.12126	0.444114
KCTD9	potassium channel tetramerisation domain containing 9	218823_s_at	4.30598e-08	1.82304e-05	726.605	543.788	245.637	505.343	1.56464	1.14652	0.418127
NA	NA	1569312_at	0.00199888	0.00956432	47.8589	23.8307	16.1796	29.2898	1.56461	0.558646	1.00596
MARK3	MAP/microtubule affinity-regulating kinase 3	202568_s_at	2.06036e-08	1.43904e-05	967.55	757.934	327.395	684.293	1.56331	1.21104	0.352264
COL6A2	collagen, type VI, alpha 2	209156_s_at	2.53264e-06	0.000105295	5764.49	3933.41	1952.63	3883.51	1.56177	1.01036	0.551415
AKAP12	A kinase (PRKA) anchor protein 12	227530_at	1.11205e-06	6.91017e-05	1863.01	1652.52	631.475	1382.33	1.56084	1.38787	0.172969
BNIP3	BCL2/adenovirus E1B 19kDa interacting protein 3	201849_at	1.16146e-05	0.000252147	8535.27	6262.55	2895.36	5897.72	1.5597	1.11301	0.446688
WSB1	WD repeat and SOCS box-containing 1	210561_s_at	5.12462e-08	1.87266e-05	1438.35	905.433	488.186	943.989	1.55891	0.891177	0.667732
ARFGAP1	ADP-ribosylation factor GTPase activating protein 1	217888_s_at	2.94432e-06	0.000113819	307.533	252.091	104.395	221.34	1.55868	1.27189	0.286798
P2RY2	purinergic receptor P2Y, G-protein coupled, 2	206277_at	4.16662e-06	0.000137961	432.219	236.794	146.844	271.953	1.55748	0.689345	0.868131
TNFRSF25	tumor necrosis factor receptor superfamily, member 25	219423_x_at	0.00135889	0.00705158	219.39	96.785	74.5578	130.244	1.55707	0.376424	1.18064
ATP5C1	ATP synthase, H+ transporting, mitochondrial F1 complex, gamma polypeptide 1	214132_at	0.00156984	0.00788676	33.9096	16.8891	11.5239	20.7742	1.55706	0.551464	1.0056
N4BP2L2	NEDD4 binding protein 2-like 2	214753_at	0.00146444	0.00748259	188.945	134.426	64.2235	129.198	1.5568	1.06564	0.491154
NA	NA	243020_at	7.39356e-10	4.30824e-06	15.8693	5.40483	5.39469	8.88961	1.55663	0.00270827	1.55392
SAT1	spermidine/spermine N1-acetyltransferase 1	203455_s_at	1.08045e-06	6.86998e-05	4351.12	3685.67	1481.05	3172.61	1.55477	1.31531	0.239461
NA	NA	227745_at	0.00062365	0.00389237	37.6631	23.6393	12.8206	24.7077	1.55469	0.882722	0.671964
ADAM17	ADAM metallopeptidase domain 17	205746_s_at	1.51432e-05	0.000293158	315.265	232.208	107.342	218.272	1.55435	1.1132	0.44115
KIAA1432	KIAA1432	223826_s_at	0.00273141	0.012229	99.0233	61.5098	33.7158	64.7496	1.55435	0.867394	0.686951
GFPT1	glutamine-fructose-6-phosphate transaminase 1	226886_at	2.34389e-07	3.18151e-05	1534.21	1274.61	523.071	1110.63	1.55242	1.28498	0.267437
NA	NA	241775_at	4.2008e-05	0.000558769	63.2539	44.4237	21.5706	43.0828	1.55209	1.04226	0.509824
FNBP1L	formin binding protein 1-like	215017_s_at	5.22267e-08	1.87266e-05	1700.17	1162.4	580.029	1147.53	1.55148	1.00291	0.548576
TFG	TRK-fused gene	244614_at	0.0104147	0.0362116	41.7691	34.4241	14.254	30.1491	1.55107	1.27205	0.279018
HIST1H2BC	histone cluster 1, H2bc	214455_at	4.45818e-05	0.000582413	1079.89	658.217	368.921	702.343	1.5495	0.83525	0.714253
NA	NA	1557522_x_at	0.000344124	0.00249972	114.184	61.9267	39.0597	71.7234	1.5476	0.66488	0.882723
NA	NA	237885_at	0.00637181	0.0242276	20.8889	24.8843	7.14747	17.6402	1.54723	1.79973	-0.2525
STK17B	serine/threonine kinase 17b	205214_at	0.00388695	0.0161821	71.3952	45.7287	24.4481	47.1906	1.54611	0.90338	0.642727
CAT	catalase	238363_at	0.000219439	0.00179585	27.7291	12.6272	9.49569	16.6173	1.54605	0.411188	1.13487
RPL17	ribosomal protein L17	214291_at	0.000447906	0.00303669	52.3921	37.4342	17.9477	35.9247	1.54555	1.06056	0.48499
MYADM	myeloid-associated differentiation marker	224920_x_at	8.82937e-05	0.000941042	262.237	191.138	89.8491	181.075	1.54529	1.08904	0.456253
TMF1	TATA element modulatory factor 1	235566_at	1.13357e-06	6.93168e-05	160.047	156.868	54.8384	123.918	1.54524	1.51629	0.0289447
NACA	nascent polypeptide-associated complex alpha subunit	222018_at	0.00215933	0.0101602	72.0844	51.4161	24.7078	49.4028	1.54472	1.05725	0.487465
MDM4	Mdm4 p53 binding protein homolog (mouse)	205655_at	0.00234987	0.0108539	25.4259	22.4577	8.71838	18.8673	1.54417	1.36508	0.179089
CA12	carbonic anhydrase XII	204508_s_at	0.0010072	0.00558862	103.046	84.3566	35.3465	74.2499	1.54366	1.25493	0.288722
PYGL	phosphorylase, glycogen, liver	202990_at	2.78317e-07	3.4848e-05	5174.34	4490.09	1775.49	3813.31	1.54316	1.33853	0.204631
IRS2	insulin receptor substrate 2	209184_s_at	0.000203235	0.00169268	47.7539	16.6784	16.3876	26.94	1.54301	0.0253691	1.51764
NA	NA	242834_at	0.00367289	0.0154535	28.6999	15.6665	9.85048	18.0723	1.54278	0.669413	0.873369
ZBTB34	zinc finger and BTB domain containing 34	227111_at	0.000246032	0.00195305	48.3124	25.3942	16.5878	30.0981	1.54227	0.614375	0.927896
APBB2	amyloid beta (A4) precursor protein-binding, family B, member 2	40148_at	1.19686e-05	0.000256668	223.614	190.06	76.7914	163.488	1.54199	1.30744	0.234552
CTTN	cortactin	214782_at	0.0035794	0.0151259	15.1741	6.86177	5.21978	9.08523	1.53955	0.394592	1.14496
FAM167A	family with sequence similarity 167, member A	226614_s_at	0.00145679	0.00745661	21.863	17.5725	7.52379	15.6531	1.53896	1.22379	0.315171
G0S2	G0/G1switch 2	213524_s_at	2.50415e-06	0.000104579	2498.28	2362.14	861.237	1907.22	1.53645	1.45561	0.0808433
SEMA6D	sema domain, transmembrane domain (TM), and cytoplasmic domain, (semaphorin) 6D	226492_at	1.39675e-06	7.70798e-05	214.876	190.752	74.1025	159.91	1.53591	1.3641	0.171811
CEBPG	CCAAT/enhancer binding protein (C/EBP), gamma	204203_at	0.000111806	0.00110608	415.97	357.056	143.589	305.538	1.53453	1.3142	0.22033
JMJD6	jumonji domain containing 6	212722_s_at	2.05701e-06	9.43971e-05	466.781	250.85	161.299	292.977	1.53301	0.637085	0.89592
CST6	cystatin E/M	206595_at	0.000587561	0.00371756	139.045	97.6228	48.0884	94.9186	1.53179	1.02153	0.510257
TGFBR1	transforming growth factor, beta receptor 1	206943_at	0.00031874	0.00236162	25.2061	18.2056	8.73453	17.3821	1.52897	1.05958	0.469394
NAB1	NGFI-A binding protein 1 (EGR1 binding protein 1)	211139_s_at	3.73124e-05	0.000516526	313.537	198.902	108.681	207.04	1.52853	0.871954	0.656577
TPM4	tropomyosin 4	1567107_s_at	0.000175678	0.00152098	352.547	310.5	122.264	261.77	1.52781	1.34459	0.183222
YPEL2	yippee-like 2 (Drosophila)	227020_at	1.85773e-05	0.000334976	37.2277	13.9113	12.9172	21.3521	1.52708	0.106967	1.42012
MVD	mevalonate (diphospho) decarboxylase	203027_s_at	0.000351493	0.00253948	56.7314	26.4245	19.6916	34.2825	1.52657	0.424296	1.10227
ELL2	elongation factor, RNA polymerase II, 2	214446_at	3.41209e-06	0.000123498	299.812	186.96	104.089	196.954	1.52625	0.844917	0.681329
HBP1	HMG-box transcription factor 1	207361_at	0.00304863	0.013334	23.9355	11.7205	8.31382	14.6566	1.52557	0.495447	1.03012
CHD2	chromodomain helicase DNA binding protein 2	1554015_a_at	0.000121486	0.0011749	184.48	132.156	64.2082	126.948	1.52263	1.04142	0.481217
RP11-138L21.1	similar to cell recognition molecule CASPR3	220436_at	0.00514079	0.0203141	14.5338	12.9234	5.06186	10.8397	1.52167	1.35225	0.169425
PDXDC1	pyridoxal-dependent decarboxylase domain containing 1	1555347_at	0.000900908	0.00514509	21.8817	11.836	7.6257	13.7811	1.52078	0.63424	0.88654
ATP2B4	ATPase, Ca++ transporting, plasma membrane 4	212136_at	1.86643e-07	2.91248e-05	1088.98	850.528	379.665	773.057	1.52018	1.16363	0.356546
FLNB	filamin B, beta (actin binding protein 278)	208614_s_at	8.5466e-07	6.17731e-05	3219.01	2657.24	1123.31	2333.19	1.51886	1.24217	0.276692
ZNF836	zinc finger protein 836	1569077_x_at	0.000145583	0.00133284	54.7765	34.4858	19.131	36.1311	1.51765	0.850092	0.667554
DNAJB9	DnaJ (Hsp40) homolog, subfamily B, member 9	1554462_a_at	0.000127837	0.00121555	626.248	512.456	219.01	452.571	1.51574	1.22643	0.289306
NA	NA	236898_at	0.00120496	0.00643046	49.523	31.4327	17.3219	32.7592	1.5155	0.859668	0.655832
C10orf118	chromosome 10 open reading frame 118	227701_at	0.000348412	0.00252089	153.164	139.41	53.5754	115.383	1.51543	1.37969	0.135737
LOXL4	lysyl oxidase-like 4	227145_at	1.43575e-05	0.000284618	665.43	461.25	232.792	453.158	1.51525	0.986507	0.528739
CCDC66	coiled-coil domain containing 66	1560177_at	0.00136848	0.00709393	21.0789	14.0737	7.37578	14.1761	1.51493	0.932137	0.582795
NA	NA	230240_at	0.00051545	0.00336112	89.1335	61.0661	31.198	60.4659	1.51452	0.968921	0.545595
PKP2	plakophilin 2	207717_s_at	0.000142066	0.00131097	262.478	142.456	91.924	165.619	1.51368	0.632007	0.881675
COL5A1	collagen, type V, alpha 1	203325_s_at	4.88633e-05	0.000621504	166.026	134.429	58.2131	119.556	1.51199	1.20742	0.304565
SFXN3	sideroflexin 3	1559993_at	5.52761e-06	0.000162022	39.1052	30.3767	13.7145	27.7321	1.51166	1.14727	0.364396
ATP2B4	ATPase, Ca++ transporting, plasma membrane 4	205410_s_at	0.000187273	0.00159328	79.475	75.8148	27.9169	61.0689	1.50936	1.44134	0.0680205
NR4A2	nuclear receptor subfamily 4, group A, member 2	204622_x_at	0.000781981	0.00461151	36.3784	22.4559	12.7802	23.8715	1.50918	0.813187	0.695991
ZBTB10	zinc finger and BTB domain containing 10	222863_at	0.00290382	0.01283	41.2695	18.5998	14.4989	24.7894	1.50914	0.35935	1.14979
NA	NA	229815_at	9.67332e-07	6.50222e-05	71.86	53.0069	25.2583	50.0417	1.50843	1.06942	0.439008
PPARA	peroxisome proliferator-activated receptor alpha	223437_at	1.64126e-06	8.3941e-05	159.522	133.65	56.1385	116.437	1.50669	1.2514	0.255297
ATL2	atlastin GTPase 2	237968_at	0.00221222	0.0103513	66.7272	47.2424	23.5069	45.8255	1.50519	1.007	0.498194
ZNF805	zinc finger protein 805	238437_at	7.76062e-05	0.000859291	132.15	96.6678	46.5547	91.791	1.50518	1.05411	0.451073
APBB2	amyloid beta (A4) precursor protein-binding, family B, member 2	213419_at	4.77087e-05	0.00061018	166.495	143.849	58.6731	123.006	1.50471	1.29378	0.210929
PHF1	PHD finger protein 1	202928_s_at	0.000104683	0.00105639	68.108	39.8645	24.0179	43.9968	1.50371	0.730994	0.77272
CADM2	cell adhesion molecule 2	1555544_a_at	0.0037202	0.0156232	14.9538	7.90179	5.27754	9.3777	1.50257	0.582312	0.920259
PTRF	polymerase I and transcript release factor	208789_at	0.00168476	0.00836579	13.9972	5.56483	4.94668	8.16957	1.50061	0.169877	1.33073
SLC4A7	solute carrier family 4, sodium bicarbonate cotransporter, member 7	207603_at	0.000175024	0.00151737	19.9719	20.3903	7.05978	15.8073	1.50028	1.53019	-0.0299142
MT1F	metallothionein 1F	217165_x_at	1.77661e-05	0.000324537	1676.1	1201.87	593.279	1157.08	1.49832	1.0185	0.479824
NKTR	natural killer-tumor recognition sequence	231235_at	0.00440681	0.0179751	17.8317	13.8319	6.31414	12.6592	1.49778	1.13134	0.366442
WDR60	WD repeat domain 60	219251_s_at	7.4479e-06	0.000193334	126.136	79.3536	44.6817	83.3903	1.49722	0.828613	0.668607
SLC2A13	solute carrier family 2 (facilitated glucose transporter), member 13	1552695_a_at	0.000457286	0.00308408	14.5705	10.8173	5.16223	10.1833	1.49699	1.06727	0.429715
NA	NA	242657_at	0.00451033	0.0183003	78.5461	44.8055	27.8428	50.3981	1.49624	0.68637	0.809865
CIB1	calcium and integrin binding 1 (calmyrin)	201953_at	1.84129e-08	1.37176e-05	3859.07	2865.52	1370.24	2698.28	1.49383	1.06437	0.429459
TNXA	tenascin XA pseudogene	213451_x_at	1.93722e-05	0.000342428	100.137	61.6065	35.6043	65.7825	1.49185	0.79103	0.700815
ATL3	atlastin GTPase 3	223452_s_at	7.02952e-06	0.000187443	513.035	432.103	182.44	375.859	1.49163	1.24395	0.247681
NA	NA	1556834_at	0.0074676	0.027612	44.0856	19.4484	15.6833	26.4057	1.49108	0.310426	1.18065
DTNA	dystrobrevin, alpha	227084_at	0.00481851	0.0192861	69.6122	48.6269	24.7829	47.674	1.49	0.972409	0.517586
KCNG1	potassium voltage-gated channel, subfamily G, member 1	214595_at	1.99082e-05	0.000347411	141.38	107.169	50.3915	99.6468	1.48832	1.08864	0.399685
INHBA	inhibin, beta A	210511_s_at	4.02877e-05	0.000544426	3490.59	2403.22	1245.83	2379.88	1.48637	0.947867	0.538502
SNORD123	small nucleolar RNA, C/D box 123	227655_at	3.64447e-05	0.000508292	215.538	124.634	76.9504	139.041	1.48594	0.695703	0.790239
KDELR3	KDEL (Lys-Asp-Glu-Leu) endoplasmic reticulum protein retention receptor 3	207265_s_at	2.53938e-06	0.000105295	1391.32	1107.7	497.25	998.755	1.48441	1.15552	0.328886
TXNL1	thioredoxin-like 1	243664_at	0.00263484	0.0118739	82.9774	53.1786	29.661	55.2723	1.48415	0.842278	0.641873
ARHGAP26	Rho GTPase activating protein 26	205068_s_at	8.48794e-06	0.000209706	98.6795	64.0047	35.2798	65.988	1.48391	0.859336	0.624572
MED6	mediator complex subunit 6	207078_at	0.00823567	0.0299272	189.305	125.481	67.7004	127.495	1.48348	0.890228	0.593251
MATN2	matrilin 2	202350_s_at	4.69376e-07	4.46407e-05	1503.67	1352.76	538.31	1131.58	1.48198	1.32939	0.152586
RIOK3	RIO kinase 3 (yeast)	202129_s_at	3.19553e-07	3.62538e-05	1862.23	1114.41	667.61	1214.75	1.47996	0.739206	0.740749
LOC286052	hypothetical protein LOC286052	241370_at	6.05101e-08	1.99123e-05	367.943	309.326	131.97	269.747	1.47927	1.22892	0.250354
SLC6A6	solute carrier family 6 (neurotransmitter transporter, taurine), member 6	211030_s_at	2.43073e-05	0.000393677	14.3529	11.4286	5.14912	10.3102	1.47895	1.15025	0.328692
ANG	angiogenin, ribonuclease, RNase A family, 5	213397_x_at	1.97347e-06	9.2662e-05	1470.01	1238.61	527.652	1078.76	1.47817	1.23107	0.247104
PLAGL1	pleiomorphic adenoma gene-like 1	207002_s_at	9.2045e-06	0.000218735	332.674	212.282	119.504	221.487	1.47705	0.82892	0.648126
RNF19B	ring finger protein 19B	36564_at	1.99523e-06	9.29997e-05	154.3	87.8115	55.4339	99.1819	1.4769	0.663642	0.81326
PPARA	peroxisome proliferator-activated receptor alpha	244689_at	0.00735198	0.027282	57.6387	42.4697	20.7103	40.2729	1.47669	1.03609	0.440604
BCL10	B-cell CLL/lymphoma 10	1557258_a_at	2.62326e-05	0.000413031	20.9823	10.9795	7.53993	13.1672	1.47655	0.542188	0.93436
GOSR2	golgi SNAP receptor complex member 2	235041_at	2.1953e-05	0.000369047	402.094	273.304	144.724	273.374	1.47423	0.917199	0.557028
FGL2	fibrinogen-like 2	204834_at	1.70115e-05	0.000315001	34.6766	41.4357	12.4903	29.5342	1.47316	1.73007	-0.256914
LOC654433	hypothetical LOC654433	228425_at	0.0112791	0.0387262	82.4796	66.8243	29.7324	59.6788	1.472	1.16834	0.303663
NPC1	Niemann-Pick disease, type C1	217584_at	0.00503328	0.0199723	79.4357	48.4487	28.6494	52.1779	1.47128	0.757951	0.713331
GALNT4	UDP-N-acetyl-alpha-D-galactosamine:polypeptide N-acetylgalactosaminyltransferase 4 (GalNAc-T4)	220442_at	0.000639399	0.00396795	296.483	268.305	106.934	223.907	1.47123	1.32715	0.144076
ICAM1	intercellular adhesion molecule 1	215485_s_at	0.000283616	0.00216564	86.2928	53.2969	31.1303	56.9067	1.47092	0.775731	0.695188
TMEM178	transmembrane protein 178	229302_at	7.78514e-06	0.000198062	31.9509	27.0832	11.5268	23.5203	1.47087	1.23241	0.23846
PDE4DIP	phosphodiesterase 4D interacting protein	213388_at	0.000378653	0.0026828	93.0258	79.6365	33.6009	68.7544	1.46913	1.24493	0.2242
TBX2	T-box 2	40560_at	1.18785e-05	0.000255519	47.8772	26.5391	17.3048	30.5737	1.46817	0.61695	0.851219
YIPF2	Yip1 domain family, member 2	219075_at	4.91063e-06	0.000151258	77.3312	58.8704	27.9641	54.7219	1.46747	1.07397	0.393507
MT1H	metallothionein 1H	206461_x_at	2.13218e-05	0.000361977	1446.15	1032.07	523.219	1000.48	1.46673	0.980051	0.486682
SERPINB1	serpin peptidase inhibitor, clade B (ovalbumin), member 1	212268_at	8.47211e-06	0.000209576	1694.28	1247.72	614.384	1185.46	1.46346	1.02208	0.441376
C5orf41	chromosome 5 open reading frame 41	238476_at	0.000348548	0.00252105	60.8827	33.3733	22.085	38.7803	1.46296	0.595628	0.867335
GPR153	G protein-coupled receptor 153	64942_at	7.6059e-06	0.000195505	1284.89	1009.91	466.168	920.323	1.46273	1.1153	0.347428
KIAA1432	KIAA1432	223825_at	0.000177944	0.00153643	33.5186	31.4217	12.1629	25.7011	1.46247	1.36927	0.0932041
PDE1C	phosphodiesterase 1C, calmodulin-dependent 70kDa	236344_at	4.81078e-05	0.000614229	498.102	304.604	180.817	327.841	1.46191	0.752405	0.709507
JMJD6	jumonji domain containing 6	212723_at	8.03279e-07	5.97447e-05	1102.25	640.429	400.232	714.303	1.46154	0.678202	0.783337
NA	NA	242306_at	0.00179983	0.00880415	13.3504	5.32246	4.84763	7.84017	1.46153	0.134815	1.32672
ST3GAL6	ST3 beta-galactoside alpha-2,3-sialyltransferase 6	210942_s_at	1.99504e-06	9.29997e-05	249.573	196.237	90.6416	178.817	1.46122	1.11435	0.34687
PPP3CC	protein phosphatase 3 (formerly 2B), catalytic subunit, gamma isoform	32541_at	2.09396e-06	9.52213e-05	108.517	72.1979	39.4235	73.3794	1.46079	0.872901	0.587888
KLF6	Kruppel-like factor 6	208960_s_at	4.14183e-06	0.000137693	614.141	380.234	223.195	405.857	1.46027	0.768583	0.691684
PPARA	peroxisome proliferator-activated receptor alpha	1560981_a_at	1.82302e-05	0.000330316	24.613	18.8396	8.94836	17.467	1.45972	1.07407	0.385653
HEY1	hairy/enhancer-of-split related with YRPW motif 1	44783_s_at	1.70043e-07	2.79446e-05	3024.98	1913.25	1100.24	2012.82	1.4591	0.798205	0.660899
LARP2	La ribonucleoprotein domain family, member 2	231011_at	0.000282087	0.00215728	35.5408	24.844	12.9285	24.4378	1.45892	0.942339	0.516579
ANXA1	annexin A1	233011_at	0.0114315	0.039174	22.9756	11.4981	8.36421	14.2793	1.4578	0.459095	0.998709
CSNK1A1	casein kinase 1, alpha 1	235464_at	0.0029751	0.0130802	14.1449	10.7563	5.15079	10.0173	1.45742	1.06232	0.395104
TICAM2	toll-like receptor adaptor molecule 2	228234_at	1.84289e-05	0.000333376	527.79	473.704	192.234	397.909	1.4571	1.30112	0.155979
C1orf63	chromosome 1 open reading frame 63	209007_s_at	2.36325e-07	3.18184e-05	1639.85	795.61	597.44	1010.97	1.4567	0.413266	1.04343
C10orf118	chromosome 10 open reading frame 118	229399_at	0.00232914	0.010781	163.742	135.585	59.6758	119.668	1.45621	1.18398	0.272227
PFKFB2	6-phosphofructo-2-kinase/fructose-2,6-biphosphatase 2	209992_at	0.00062152	0.00388016	52.0847	39.5004	18.9883	36.8578	1.45574	1.05675	0.398993
MYO9B	myosin IXB	217297_s_at	6.86819e-08	2.03316e-05	183.923	118.313	67.1648	123.134	1.45333	0.816835	0.636493
KRTAP2-1	keratin associated protein 2-1	1555673_at	0.00519074	0.0204735	18.8003	25.9682	6.86733	17.212	1.45293	1.91893	-0.465991
GPBP1L1	GC-rich promoter binding protein 1-like 1	1569320_at	0.00600903	0.0230779	57.3811	51.2034	20.9653	43.1833	1.45257	1.28823	0.164338
DNAJB9	DnaJ (Hsp40) homolog, subfamily B, member 9	202842_s_at	6.96679e-06	0.000186597	1131.56	1022.04	414.16	855.921	1.45005	1.30319	0.146862
GNB5	guanine nucleotide binding protein (G protein), beta 5	1554346_at	0.00131742	0.00689983	13.9614	6.41735	5.11234	8.49701	1.44939	0.327995	1.12139
LMAN1	lectin, mannose-binding, 1	203293_s_at	3.10056e-05	0.000457006	2830.51	2199.37	1036.57	2022.15	1.44925	1.08527	0.363974
NA	NA	225239_at	0.00383145	0.0159942	3966.83	2761.62	1452.87	2727.11	1.44908	0.926612	0.522472
ARFGAP1	ADP-ribosylation factor GTPase activating protein 1	234001_s_at	2.38751e-06	0.000102322	173.524	132.11	63.5777	123.07	1.44854	1.05515	0.393394
USP53	ubiquitin specific peptidase 53	231817_at	4.58926e-05	0.00059392	303.291	237.149	111.17	217.204	1.44794	1.09303	0.354908
STBD1	starch binding domain 1	203986_at	1.09897e-06	6.89929e-05	162.514	71.4986	59.5839	97.8656	1.44757	0.262993	1.18458
S100A6	S100 calcium binding protein A6	228923_at	1.45276e-05	0.000286664	151.218	153.95	55.4691	120.213	1.44687	1.47271	-0.0258345
UPP1	uridine phosphorylase 1	203234_at	0.000227694	0.00184116	839.271	550.777	307.888	565.978	1.44673	0.839065	0.607667
KLK5	kallikrein-related peptidase 5	222242_s_at	0.00173775	0.00856613	45.3257	21.0689	16.6333	27.6759	1.44626	0.341042	1.10521
FGD4	FYVE, RhoGEF and PH domain containing 4	227948_at	0.0149076	0.0487114	21.0314	10.2803	7.71832	13.01	1.44619	0.41353	1.03266
DUSP16	dual specificity phosphatase 16	224336_s_at	0.000375726	0.00266671	33.7486	21.137	12.3941	22.4266	1.44518	0.77012	0.675055
WIPF2	WAS/WASL interacting protein family, member 2	231251_at	0.000328588	0.00241537	61.6522	41.3151	22.6461	41.8711	1.44489	0.86741	0.577482
TNXA	tenascin XA pseudogene	206093_x_at	0.0146969	0.0481284	76.5058	36.4413	28.1128	47.02	1.44434	0.374347	1.07
YEATS2	YEATS domain containing 2	221203_s_at	2.63767e-05	0.000414425	285.994	115.009	105.206	168.736	1.44277	0.128535	1.31424
ICAM1	intercellular adhesion molecule 1	202638_s_at	0.000151894	0.0013732	181.977	105.102	66.9421	118.007	1.44277	0.650808	0.791962
PLXNA2	plexin A2	213030_s_at	0.000745773	0.00444872	109.589	78.0486	40.3527	75.9966	1.44136	0.951708	0.489652
NA	NA	212444_at	3.55684e-06	0.000126224	1136.65	908.185	418.701	821.177	1.44079	1.11707	0.323725
COL6A1	collagen, type VI, alpha 1	212940_at	0.000143858	0.00132115	1032.91	807.747	380.596	740.419	1.44039	1.08564	0.354746
LOC100190939	hypothetical LOC100190939	227709_at	0.000567179	0.00362085	25.2546	16.2474	9.30585	16.936	1.44034	0.803999	0.636341
TAF1D	TATA box binding protein (TBP)-associated factor, RNA polymerase I, D, 41kDa	218750_at	2.90806e-05	0.000439009	103.671	72.3604	38.2024	71.4113	1.44028	0.921536	0.518741
LOC100129884	hypothetical protein LOC100129884	236560_at	0.000344663	0.00250226	36.3773	22.7485	13.4124	24.1794	1.43947	0.762198	0.677267
MED8	mediator complex subunit 8	213696_s_at	7.60995e-08	2.1468e-05	762.995	544.366	281.343	529.568	1.43934	0.952246	0.487097
ZBTB43	zinc finger and BTB domain containing 43	204181_s_at	7.51406e-06	0.000194272	117.586	68.6258	43.3852	76.5322	1.43844	0.66155	0.776888
COL6A3	collagen, type VI, alpha 3	201438_at	0.000160688	0.00142733	1968.3	1661.94	726.643	1452.29	1.43763	1.19355	0.244086
RALGPS2	Ral GEF with PH domain and SH3 binding motif 2	232112_at	0.000399098	0.00278963	251.106	222.717	92.7207	188.848	1.43733	1.26425	0.173079
PGK1	phosphoglycerate kinase 1	227068_at	4.10454e-06	0.000136968	5754.11	5439.22	2124.74	4439.35	1.43731	1.35612	0.081193
NA	NA	239258_at	2.97665e-05	0.000444804	47.4747	29.06	17.5393	31.358	1.43656	0.728439	0.708125
COL5A1	collagen, type V, alpha 1	212489_at	0.000215062	0.00176752	42.5865	30.0142	15.734	29.4449	1.43652	0.931764	0.504752
RAB22A	RAB22A, member RAS oncogene family	213405_at	1.45257e-06	7.85124e-05	596.674	517.487	220.584	444.915	1.43562	1.2302	0.20542
SERPINB1	serpin peptidase inhibitor, clade B (ovalbumin), member 1	239213_at	0.00121052	0.00645529	13.6466	6.16264	5.04618	8.28513	1.43528	0.288358	1.14692
NA	NA	230605_at	0.0141408	0.0466627	36.0847	26.5363	13.3446	25.3219	1.43513	0.991714	0.443418
FNTB	farnesyltransferase, CAAX box, beta	1568865_at	0.00152868	0.00773513	128.688	109.861	47.6362	95.395	1.43375	1.20554	0.228205
CDR2	cerebellar degeneration-related protein 2, 62kDa	209501_at	8.46449e-06	0.000209503	910.609	698.351	337.196	648.718	1.43324	1.05036	0.38288
CALM1	calmodulin 1 (phosphorylase kinase, delta)	241619_at	0.000159026	0.00141773	28.171	17.0445	10.4332	18.5496	1.43303	0.70813	0.7249
KIAA1949	KIAA1949	224927_at	7.90469e-05	0.000870679	807.489	478.763	299.171	528.474	1.43247	0.678338	0.754132
PFKFB4	6-phosphofructo-2-kinase/fructose-2,6-biphosphatase 4	206246_at	0.00109382	0.00596628	27.1113	8.57104	10.05	15.2441	1.43169	-0.22966	1.66135
CEP63	centrosomal protein 63kDa	222151_s_at	1.48584e-05	0.000289778	90.1643	71.1662	33.4271	64.9192	1.43154	1.09018	0.341364
FAT4	FAT tumor suppressor homolog 4 (Drosophila)	219427_at	0.00117613	0.00630901	31.4161	19.1306	11.653	20.7332	1.4308	0.71518	0.715624
ZCCHC7	zinc finger, CCHC domain containing 7	1555562_a_at	0.000235426	0.00188628	113.493	107.404	42.1023	87.6665	1.43063	1.35108	0.0795496
TMEM47	transmembrane protein 47	209655_s_at	0.00187926	0.00910139	44.2189	34.639	16.4263	31.7614	1.42865	1.07639	0.352266
AGPAT4	1-acylglycerol-3-phosphate O-acyltransferase 4 (lysophosphatidic acid acyltransferase, delta)	219693_at	6.71637e-05	0.000775778	31.0973	28.4709	11.5524	23.7068	1.4286	1.3013	0.127299
NA	NA	235299_at	3.16796e-05	0.000462605	150.858	124.996	56.0524	110.636	1.42835	1.15704	0.271307
CEP152	centrosomal protein 152kDa	215170_s_at	0.00537984	0.021091	42.6048	29.0471	15.8351	29.1623	1.42789	0.875271	0.552621
ANG	angiogenin, ribonuclease, RNase A family, 5	205141_at	2.67143e-06	0.00010779	510.473	342.705	189.735	347.638	1.42785	0.852977	0.574868
RBCK1	RanBP-type and C3HC4-type zinc finger containing 1	221827_at	1.89575e-05	0.000338283	3340.08	2117.74	1241.96	2233.26	1.42727	0.769911	0.657358
NA	NA	230099_at	0.00022133	0.00180595	162.642	119.604	60.5038	114.25	1.4266	0.983165	0.443438
ARHGAP29	Rho GTPase activating protein 29	1554736_at	0.00206451	0.00980907	23.615	18.7019	8.78506	17.034	1.42658	1.09006	0.33652
PHF1	PHD finger protein 1	40446_at	1.05081e-06	6.82792e-05	729.371	452.176	271.468	484.338	1.42587	0.736104	0.689769
EFNA3	ephrin-A3	210132_at	1.11436e-05	0.000244688	107.075	47.0369	39.8714	64.6611	1.4252	0.23844	1.18676
STAC	SH3 and cysteine rich domain	205743_at	0.0016887	0.00838164	83.0263	57.986	30.9191	57.3105	1.42507	0.907209	0.517864
UCA1	urothelial cancer associated 1	227919_at	0.000248194	0.00196533	382.31	396.969	142.427	307.235	1.42452	1.47881	-0.0542847
NA	NA	240557_at	0.000389391	0.00273547	62.752	60.2311	23.3822	48.7884	1.42425	1.3651	0.0591532
NDEL1	nudE nuclear distribution gene E homolog (A. nidulans)-like 1	208093_s_at	1.19413e-07	2.40628e-05	820.337	703.867	305.954	610.053	1.4229	1.20199	0.220912
NDE1	nudE nuclear distribution gene E homolog 1 (A. nidulans)	227249_at	2.83187e-08	1.51043e-05	347.264	226.252	129.731	234.416	1.42051	0.802404	0.618103
ABI1	abl-interactor 1	209028_s_at	6.7058e-07	5.48991e-05	591.552	455.02	220.995	422.522	1.42049	1.04191	0.378574
LAMC2	laminin, gamma 2	202267_at	5.93224e-05	0.000714554	732.833	535.906	273.904	514.214	1.41982	0.968311	0.451506
RIMKLB	ribosomal modification protein rimK-like family member B	229344_x_at	0.0100124	0.0351105	32.8148	13.5033	12.2657	19.5279	1.41972	0.138685	1.28104
U2AF1	U2 small nuclear RNA auxiliary factor 1	232141_at	0.00131375	0.00688527	106.933	50.9568	39.985	65.9582	1.41917	0.349818	1.06935
CXCL6	chemokine (C-X-C motif) ligand 6 (granulocyte chemotactic protein 2)	206336_at	8.71173e-05	0.0009334	1522.35	1476.55	569.3	1189.4	1.41904	1.37497	0.0440718
ETS1	v-ets erythroblastosis virus E26 oncogene homolog 1 (avian)	224833_at	6.96684e-07	5.57098e-05	2433.77	1988.2	910.137	1777.37	1.41904	1.12731	0.29173
SFRS17A	splicing factor, arginine/serine-rich 17A	203624_at	6.72394e-06	0.000182493	1100.71	687.243	412.038	733.329	1.41758	0.738042	0.679536
SNORA28	small nucleolar RNA, H/ACA box 28	241843_at	0.00198809	0.0095178	51.3235	27.8739	19.2206	32.806	1.41697	0.536261	0.880706
LMAN1	lectin, mannose-binding, 1	203294_s_at	5.08919e-06	0.000154513	1907.55	1457.94	714.461	1359.98	1.41679	1.029	0.38779
APBB2	amyloid beta (A4) precursor protein-binding, family B, member 2	212985_at	8.58511e-07	6.17731e-05	310.443	291.115	116.276	239.278	1.41678	1.32404	0.0927389
PTPRF	protein tyrosine phosphatase, receptor type, F	200635_s_at	1.96684e-05	0.000345162	413.536	294.188	154.893	287.539	1.41674	0.925465	0.491273
BACH1	BTB and CNC homology 1, basic leucine zipper transcription factor 1	210818_s_at	0.00164586	0.00820361	71.0721	53.3909	26.6251	50.3627	1.4165	1.00381	0.412689
ZNF274	zinc finger protein 274	232436_at	3.34116e-05	0.0004793	32.2001	26.2608	12.0687	23.5099	1.41579	1.12164	0.294153
MMP14	matrix metallopeptidase 14 (membrane-inserted)	202827_s_at	9.62022e-06	0.000224204	199.504	153.46	74.8335	142.599	1.41466	1.0361	0.378555
FA2H	fatty acid 2-hydroxylase	234963_s_at	0.00202959	0.00968948	12.9406	6.17768	4.85658	7.99164	1.4139	0.347124	1.06677
TMF1	TATA element modulatory factor 1	213024_at	6.68402e-05	0.000773629	394.024	360.737	147.894	300.885	1.41372	1.28639	0.127336
INSIG1	insulin induced gene 1	201626_at	9.0609e-07	6.28907e-05	2476.87	1844.42	930.95	1750.75	1.41174	0.98639	0.425351
LOC100131226	hypothetical protein LOC100131226	229636_at	0.00897813	0.032093	19.5707	12.8332	7.36078	13.2549	1.41076	0.80195	0.608814
PPP3CC	protein phosphatase 3 (formerly 2B), catalytic subunit, gamma isoform	207000_s_at	3.21005e-05	0.000466632	85.742	72.1894	32.2501	63.3938	1.4107	1.16248	0.248215
RHBDF1	rhomboid 5 homolog 1 (Drosophila)	218686_s_at	1.62779e-05	0.000306626	322.381	226.062	121.297	223.247	1.41023	0.898177	0.512048
KDELR3	KDEL (Lys-Asp-Glu-Leu) endoplasmic reticulum protein retention receptor 3	204017_at	7.63627e-08	2.1468e-05	3903.02	3108.48	1468.58	2826.69	1.41017	1.08179	0.328381
ZNF185	zinc finger protein 185 (LIM domain)	203585_at	7.11949e-08	2.0665e-05	1704.29	1614.45	641.574	1320.11	1.40949	1.33136	0.0781294
MED31	mediator complex subunit 31	236241_at	0.000186744	0.00159025	17.1775	9.52058	6.46686	11.055	1.40939	0.557985	0.851402
SC5DL	sterol-C5-desaturase (ERG3 delta-5-desaturase homolog, S. cerevisiae)-like	215064_at	1.13056e-06	6.93168e-05	156.217	87.2304	58.8181	100.755	1.40922	0.56857	0.840652
HEG1	HEG homolog 1 (zebrafish)	213069_at	3.91784e-05	0.000534414	46.481	44.5334	17.5032	36.1725	1.40902	1.34727	0.0617521
ANKRD10	ankyrin repeat domain 10	223251_s_at	3.8212e-05	0.000524296	399.289	225.61	150.414	258.438	1.40849	0.584891	0.823603
PAQR5	progestin and adipoQ receptor family member V	242871_at	2.22411e-05	0.000371378	268.882	212.577	101.293	194.251	1.40843	1.06944	0.338988
SLC35E1	solute carrier family 35, member E1	227518_at	9.11739e-06	0.000217682	517.918	405.746	195.163	372.943	1.40804	1.0559	0.352148
FUS	fusion (involved in t(12;16) in malignant liposarcoma)	231108_at	0.00126549	0.00669734	157.351	112.493	59.3383	109.727	1.40695	0.9228	0.484151
CEBPB	CCAAT/enhancer binding protein (C/EBP), beta	212501_at	0.000107219	0.00107551	3507.33	2557.92	1323.09	2462.78	1.40646	0.951053	0.455407
NA	NA	238875_at	0.00867002	0.0311987	27.6728	23.4968	10.4394	20.5363	1.40643	1.17043	0.236002
RCN3	reticulocalbin 3, EF-hand calcium binding domain	219102_at	0.00033217	0.0024345	115.444	74.1835	43.5689	77.7322	1.40582	0.7678	0.638025
APAF1	apoptotic peptidase activating factor 1	204859_s_at	0.00236359	0.0109044	334.538	232.642	126.284	231.155	1.40549	0.881436	0.524058
TMOD3	tropomodulin 3 (ubiquitous)	220800_s_at	1.62706e-05	0.000306626	281.638	243.81	106.374	210.607	1.4047	1.19661	0.208089
BTG1	B-cell translocation gene 1, anti-proliferative	200920_s_at	3.26189e-07	3.67763e-05	4110.39	2214.12	1552.61	2625.71	1.40458	0.512043	0.892539
FAM114A1	family with sequence similarity 114, member A1	226697_at	6.32057e-06	0.000176361	815.572	754.734	308.082	626.129	1.4045	1.29265	0.111844
NA	NA	226542_at	2.74425e-05	0.000424603	123.505	59.2915	46.6566	76.4844	1.40442	0.345745	1.05867
C7orf58	chromosome 7 open reading frame 58	228728_at	2.01395e-05	0.000349334	77.2638	61.1503	29.1931	55.8691	1.40416	1.06673	0.337434
FDFT1	farnesyl-diphosphate farnesyltransferase 1	241954_at	0.000956897	0.00537894	27.8533	13.6953	10.5284	17.359	1.40356	0.379397	1.02417
BACH1	BTB and CNC homology 1, basic leucine zipper transcription factor 1	204194_at	3.39886e-06	0.000123219	565.693	335.026	214.138	371.619	1.40148	0.645735	0.755745
ZBTB25	zinc finger and BTB domain containing 25	214482_at	5.79741e-06	0.000166118	158.402	122.898	59.9775	113.759	1.4011	1.03497	0.366126
HIST1H2AD	histone cluster 1, H2ad	214522_x_at	0.00119277	0.00638524	126.291	67.1285	47.8334	80.4175	1.40066	0.488907	0.911752
AXUD1	AXIN1 up-regulated 1	225557_at	1.08819e-05	0.000241279	97.821	52.3283	37.0921	62.4138	1.39903	0.496477	0.902555
FAM46A	family with sequence similarity 46, member A	221766_s_at	3.42096e-06	0.000123619	456.226	210.306	173.01	279.847	1.39889	0.281638	1.11726
ATG16L1	ATG16 autophagy related 16-like 1 (S. cerevisiae)	232612_s_at	8.78384e-06	0.000214088	737.311	479.388	279.933	498.878	1.39719	0.776112	0.621079
NA	NA	241255_at	2.43966e-05	0.000394262	128.397	115.13	48.7547	97.4274	1.397	1.23966	0.157343
C3orf67	chromosome 3 open reading frame 67	239697_x_at	0.00268156	0.0120458	88.4769	91.4675	33.5974	71.1806	1.39695	1.44491	-0.0479576
HIST1H2BD	histone cluster 1, H2bd	209911_x_at	4.67991e-08	1.87266e-05	2904.55	1608.4	1103.4	1872.11	1.39636	0.543674	0.852689
CALB1	calbindin 1, 28kDa	205626_s_at	6.68645e-06	0.000182025	8601.33	7992.03	3267.97	6620.44	1.39616	1.29017	0.105998
LAMA3	laminin, alpha 3	1563772_a_at	0.000844389	0.00489105	30.8889	15.9591	11.7521	19.5334	1.39417	0.44146	0.952705
NCRNA00084	non-protein coding RNA 84	227062_at	0.0105809	0.0366671	1155.18	864.569	439.564	819.771	1.39397	0.975909	0.418064
MGC16121	hypothetical protein MGC16121	229784_at	0.00213069	0.0100541	50.147	36.6143	19.0901	35.2838	1.39334	0.939584	0.453755
RASSF7	Ras association (RalGDS/AF-6) domain family (N-terminal) member 7	40359_at	1.2656e-05	0.000264765	180.407	96.0484	68.7065	115.054	1.39273	0.483314	0.909419
SF3A2	splicing factor 3a, subunit 2, 66kDa	37462_i_at	0.00273818	0.0122544	21.1744	17.5644	8.06503	15.6013	1.39257	1.1229	0.269671
LARP2	La ribonucleoprotein domain family, member 2	233764_s_at	0.00018129	0.0015581	28.1286	21.4861	10.7173	20.1107	1.39209	1.00345	0.388635
ST6GAL2	ST6 beta-galactosamide alpha-2,6-sialyltranferase 2	228821_at	2.14049e-05	0.00036325	176.267	272.244	67.1855	171.899	1.39154	2.01868	-0.627141
ZFP36L1	zinc finger protein 36, C3H type-like 1	211962_s_at	3.64942e-06	0.000127625	3175.72	1936.46	1210.58	2107.59	1.39138	0.677718	0.713665
SMURF1	SMAD specific E3 ubiquitin protein ligase 1	215458_s_at	0.000431635	0.00295223	127.927	99.9452	48.7725	92.2147	1.39118	1.03507	0.356106
ATP2B4	ATPase, Ca++ transporting, plasma membrane 4	212135_s_at	1.16755e-07	2.39877e-05	734.971	574.827	280.252	530.017	1.39096	1.0364	0.354558
NA	NA	240314_at	0.000662016	0.00407605	15.7656	9.26131	6.012	10.3463	1.39086	0.623372	0.767492
ZNF550	zinc finger protein 550	215124_at	0.00049515	0.00326979	29.6212	26.1483	11.2972	22.3556	1.39067	1.21076	0.179914
C4orf3	chromosome 4 open reading frame 3	224605_at	6.15375e-06	0.000173002	800.633	668.119	305.369	591.374	1.39059	1.12955	0.261035
MT1P2	metallothionein 1 pseudogene 2	211456_x_at	1.53808e-05	0.000296091	2487.93	1779.43	950.805	1739.39	1.38772	0.904198	0.483525
KRT81	keratin 81	213711_at	1.20394e-06	7.1728e-05	18866	17784.5	7217.33	14622.6	1.38625	1.30109	0.0851632
NA	NA	244177_at	0.000271157	0.00209593	63.3315	39.0729	24.2308	42.2117	1.38608	0.689324	0.696755
TMEM86B	transmembrane protein 86B	229736_at	0.00161088	0.0080643	21.7775	13.0949	8.33347	14.402	1.38585	0.652015	0.733838
MED8	mediator complex subunit 8	213127_s_at	2.01518e-06	9.335e-05	517.891	337.635	198.269	351.265	1.38519	0.768008	0.617186
IL11	interleukin 11	206924_at	0.0025128	0.0114416	22.6069	18.0489	8.66786	16.4412	1.38302	1.05816	0.324853
ACSS2	acyl-CoA synthetase short-chain family member 2	234312_s_at	1.76123e-06	8.72806e-05	692.918	400.324	265.78	453.008	1.38245	0.590933	0.791517
BCKDHA	branched chain keto acid dehydrogenase E1, alpha polypeptide	202331_at	5.71245e-06	0.00016538	210.579	179.997	80.7766	157.118	1.38235	1.15596	0.226393
RBM33	RNA binding motif protein 33	225839_at	0.000465825	0.00312798	20.303	11.471	7.79149	13.1885	1.38172	0.558019	0.823706
SBF2	SET binding factor 2	233914_s_at	0.0038445	0.0160312	31.572	19.3538	12.129	21.0183	1.38018	0.674157	0.706027
RAB3B	RAB3B, member RAS oncogene family	205924_at	3.19353e-05	0.000464834	128.138	92.9751	49.2472	90.12	1.37958	0.916804	0.462779
RAPH1	Ras association (RalGDS/AF-6) and pleckstrin homology domains 1	231075_x_at	2.37763e-06	0.000102111	102.242	81.5257	39.3364	74.3679	1.37805	1.05139	0.326655
CREBZF	CREB/ATF bZIP transcription factor	202979_s_at	2.89573e-05	0.00043759	600.507	389.978	231.29	407.258	1.37648	0.753688	0.622787
HCFC1R1	host cell factor C1 regulator 1 (XPO1 dependent)	45714_at	0.000103231	0.00104738	347.604	263.487	133.887	248.326	1.37643	0.976713	0.399712
SNRK	SNF related kinase	209481_at	1.29153e-08	1.28292e-05	2111.2	1653.12	813.882	1526.07	1.37517	1.0223	0.352873
CA9	carbonic anhydrase IX	205199_at	0.000709484	0.00427991	36.5021	21.685	14.0838	24.0903	1.37394	0.622653	0.751286
SPOCK1	sparc/osteonectin, cwcv and kazal-like domains proteoglycan (testican) 1	202363_at	3.03766e-06	0.000115935	922.331	675.34	355.904	651.192	1.3738	0.924126	0.449672
SLC25A36	solute carrier family 25, member 36	201918_at	3.92444e-06	0.000133788	692.212	440.029	267.18	466.474	1.3734	0.719788	0.653613
LCORL	ligand dependent nuclear receptor corepressor-like	232293_at	6.0333e-05	0.000722058	88.6726	68.7855	34.2478	63.902	1.37248	1.00609	0.366384
C5orf23	chromosome 5 open reading frame 23	219054_at	0.0119645	0.0406578	33.8283	18.1132	13.0749	21.6721	1.37144	0.470244	0.901193
UAP1	UDP-N-acteylglucosamine pyrophosphorylase 1	209340_at	3.26256e-08	1.60992e-05	3572.1	3072.23	1381.1	2675.14	1.37095	1.15346	0.217489
PALLD	palladin, cytoskeletal associated protein	200906_s_at	0.00947352	0.0335499	154.176	103.173	59.6259	105.658	1.37057	0.791053	0.579517
WIPI1	WD repeat domain, phosphoinositide interacting 1	203827_at	2.8372e-07	3.48516e-05	1103.33	973.704	426.817	834.616	1.37017	1.18987	0.180308
RUNX1	runt-related transcription factor 1	209359_x_at	0.00579823	0.0224419	27.6534	12.1426	10.6998	16.8319	1.36987	0.182494	1.18738
GOLT1B	golgi transport 1 homolog B (S. cerevisiae)	218193_s_at	2.87354e-07	3.48516e-05	1343.77	1088.28	520.775	984.272	1.36755	1.06331	0.304238
CCDC68	coiled-coil domain containing 68	220180_at	0.00124844	0.00662143	56.4276	33.9763	21.8785	37.4275	1.36689	0.635015	0.731872
JAK2	Janus kinase 2 (a protein tyrosine kinase)	205841_at	4.52287e-05	0.00058771	55.0801	65.1282	21.3565	47.1883	1.36685	1.60861	-0.241753
TMEM165	transmembrane protein 165	222515_x_at	0.000315645	0.00234413	47.7518	24.379	18.5199	30.2169	1.36648	0.396563	0.969915
PPFIA1	protein tyrosine phosphatase, receptor type, f polypeptide (PTPRF), interacting protein (liprin), alpha 1	210236_at	0.00245697	0.0112435	100.091	66.0313	38.8248	68.3156	1.36626	0.766172	0.600088
PTGER1	prostaglandin E receptor 1 (subtype EP1), 42kDa	207650_x_at	0.00019564	0.00164909	71.4664	74.3496	27.7358	57.8506	1.36552	1.42258	-0.0570601
NFKBIA	nuclear factor of kappa light polypeptide gene enhancer in B-cells inhibitor, alpha	201502_s_at	5.61045e-06	0.000163592	1686.3	1341.22	654.638	1227.39	1.3651	1.03478	0.330316
ID2	inhibitor of DNA binding 2, dominant negative helix-loop-helix protein	213931_at	0.0118551	0.0403352	39.7311	21.9645	15.4263	25.7073	1.36488	0.509781	0.855098
CDC2L6	cell division cycle 2-like 6 (CDK8-like)	235226_at	0.000609942	0.00382283	24.3043	14.0008	9.43881	15.9147	1.36454	0.568837	0.795699
DPYSL3	dihydropyrimidinase-like 3	201431_s_at	2.11726e-05	0.000360677	89.769	75.9287	34.8723	66.8567	1.36414	1.12256	0.241571
CEBPD	CCAAT/enhancer binding protein (C/EBP), delta	203973_s_at	0.000833604	0.00484364	288.257	209.434	112.068	203.253	1.36298	0.902117	0.46086
CBX2	chromobox homolog 2 (Pc class homolog, Drosophila)	240084_at	0.00414895	0.0170929	31.4562	37.6485	12.2327	27.1125	1.3626	1.62185	-0.25925
NA	NA	227963_at	0.00116849	0.00627688	37.0254	39.6242	14.4106	30.3534	1.36139	1.45925	-0.097866
PPARD	peroxisome proliferator-activated receptor delta	210636_at	0.00447113	0.0181796	12.6523	8.42492	4.92443	8.66721	1.36137	0.774707	0.586662
CDK6	cyclin-dependent kinase 6	235287_at	0.000667774	0.00410053	63.5918	42.7584	24.7521	43.7008	1.36129	0.788658	0.572631
NCRNA00084	non-protein coding RNA 84	214657_s_at	0.00137877	0.00713239	423.027	285.172	164.747	290.982	1.36049	0.791579	0.568915
TMC6	transmembrane channel-like 6	204328_at	0.000122011	0.00117871	268.84	222.012	104.784	198.545	1.35933	1.08322	0.276111
HERC4	hect domain and RLD 4	232026_at	0.00686622	0.0257656	19.0382	22.5132	7.4224	16.3246	1.35894	1.60081	-0.241877
NA	NA	1566342_at	0.000154773	0.00139399	299.234	183.751	116.663	199.882	1.35893	0.655406	0.703523
SLC25A37	solute carrier family 25, member 37	218136_s_at	4.3566e-05	0.000572259	226.574	91.1994	88.3526	135.375	1.35864	0.0457526	1.31289
KIAA1715	KIAA1715	225717_at	7.30235e-05	0.000823033	533.914	437.634	208.222	393.257	1.35848	1.0716	0.286883
PRPF4B	PRP4 pre-mRNA processing factor 4 homolog B (yeast)	202127_at	2.03279e-05	0.000351914	470.393	328.15	183.454	327.332	1.35845	0.838936	0.519509
SOCS3	suppressor of cytokine signaling 3	227697_at	1.43785e-05	0.00028464	171.647	245.103	66.9701	161.24	1.35786	1.8718	-0.513945
CALB1	calbindin 1, 28kDa	205625_s_at	4.60909e-07	4.44839e-05	13702.3	12744.9	5347.92	10598.4	1.35737	1.25287	0.104496
UBR4	ubiquitin protein ligase E3 component n-recognin 4	211950_at	3.03972e-06	0.000115935	1269.73	875.538	495.733	880.334	1.35689	0.820608	0.536281
NA	NA	239091_at	0.00744114	0.0275461	64.1245	38.8767	25.0359	42.679	1.35688	0.634905	0.72197
MTHFD1	methylenetetrahydrofolate dehydrogenase (NADP+ dependent) 1, methenyltetrahydrofolate cyclohydrolase, formyltetrahydrofolate synthetase	239846_at	5.86081e-05	0.000708241	37.0546	42.3056	14.4719	31.2774	1.3564	1.54759	-0.191193
COL6A1	collagen, type VI, alpha 1	212937_s_at	6.98689e-05	0.00079672	928.789	751.177	362.935	680.967	1.35564	1.04944	0.306198
NA	NA	238299_at	0.013932	0.0461135	51.6486	28.7621	20.1851	33.532	1.35544	0.510881	0.84456
NA	NA	239228_at	0.000600586	0.00377956	35.246	21.3234	13.7763	23.4486	1.35527	0.630255	0.725019
KLHL28	kelch-like 28 (Drosophila)	228328_at	1.6856e-06	8.48276e-05	304.612	202.297	119.101	208.67	1.35478	0.764282	0.590502
NCOA3	nuclear receptor coactivator 3	209061_at	1.06852e-05	0.000238696	543.492	354.983	212.537	370.337	1.35455	0.74004	0.614507
SLC7A5	solute carrier family 7 (cationic amino acid transporter, y+ system), member 5	201195_s_at	0.00027003	0.00208829	764.238	670.037	299.06	577.778	1.35359	1.16381	0.189781
CUL4A	cullin 4A	232466_at	0.00176745	0.00868283	43.4091	28.7615	16.9926	29.7211	1.35309	0.759229	0.59386
NA	NA	235107_at	4.84906e-05	0.000618234	69.785	41.2335	27.3186	46.1124	1.35303	0.593932	0.7591
GFPT1	glutamine-fructose-6-phosphate transaminase 1	202721_s_at	1.81794e-05	0.000329797	1098.52	1022.46	430.143	850.375	1.35268	1.24915	0.103528
YIPF2	Yip1 domain family, member 2	65086_at	6.28017e-06	0.000175343	275.383	190.553	107.868	191.268	1.35217	0.820918	0.531251
NA	NA	235242_at	0.000114644	0.00112702	77.8322	52.6309	30.4995	53.6542	1.35158	0.787126	0.564458
NA	NA	232369_at	0.00337615	0.0144609	29.4773	12.4823	11.5526	17.8374	1.35139	0.111669	1.23972
PTX3	pentraxin-related gene, rapidly induced by IL-1 beta	206157_at	0.0015424	0.00778603	4547.48	2825.78	1782.83	3052.03	1.3509	0.664484	0.686417
UBN2	ubinuclein 2	225444_at	3.97531e-05	0.000539782	40.0551	31.1624	15.7164	28.978	1.34971	0.987535	0.362179
ATF4	activating transcription factor 4 (tax-responsive enhancer element B67)	200779_at	1.32843e-05	0.000272389	4245.33	3104.15	1666.09	3005.19	1.34941	0.897727	0.451681
NA	NA	243134_at	0.000355086	0.00255717	36.308	18.211	14.2505	22.9232	1.34928	0.353803	0.995474
CNOT4	CCR4-NOT transcription complex, subunit 4	210203_at	0.000100417	0.0010288	90.8721	62.4589	35.6683	62.9998	1.34919	0.808264	0.54093
CEACAM1	carcinoembryonic antigen-related cell adhesion molecule 1 (biliary glycoprotein)	209498_at	0.0139362	0.0461239	60.0228	22.4145	23.5614	35.3329	1.34909	-0.0719936	1.42108
PRKCA	protein kinase C, alpha	215195_at	3.10816e-05	0.000457323	269.394	231.793	105.804	202.33	1.34832	1.13145	0.216876
RIOK3	RIO kinase 3 (yeast)	215588_x_at	0.00113435	0.00613422	282.554	144.34	111	179.298	1.34796	0.378906	0.969055
ITGB4	integrin, beta 4	214292_at	0.00122147	0.00650385	26.9889	22.3925	10.6105	19.9973	1.34687	1.07752	0.269355
LOC157562	hypothetical protein LOC157562	213776_at	0.000160881	0.00142794	42.4844	25.1405	16.7033	28.1094	1.3468	0.589883	0.75692
GLS	glutaminase	221510_s_at	0.000175581	0.00152073	2152.09	1841.2	846.281	1613.19	1.34653	1.12144	0.225093
RASSF1	Ras association (RalGDS/AF-6) domain family member 1	204346_s_at	7.09539e-06	0.000187893	104.793	72.0748	41.2382	72.702	1.34549	0.805513	0.539975
C7orf44	chromosome 7 open reading frame 44	209446_s_at	0.000371465	0.00264367	67.7305	27.7403	26.6693	40.7134	1.34463	0.0568081	1.28782
SOCS2	suppressor of cytokine signaling 2	203372_s_at	0.000665198	0.00408888	528.036	460.227	207.919	398.727	1.34462	1.14632	0.19829
NUB1	negative regulator of ubiquitin-like proteins 1	1557071_s_at	0.000292469	0.00221058	20.2741	9.27768	7.98393	12.5119	1.34447	0.216666	1.1278
NA	NA	234954_at	0.000146205	0.00133556	732.433	511.614	288.588	510.878	1.34369	0.826044	0.517642
CHD2	chromodomain helicase DNA binding protein 2	1554014_at	2.21846e-05	0.00037085	130.382	115.774	51.3966	99.1842	1.343	1.17157	0.17143
ATG5	ATG5 autophagy related 5 homolog (S. cerevisiae)	202512_s_at	5.86159e-06	0.000166887	228.618	171.792	90.1482	163.519	1.34257	0.930291	0.412278
CA12	carbonic anhydrase XII	203963_at	1.04935e-06	6.82792e-05	422.6	311.323	166.661	300.195	1.34237	0.901492	0.440878
ING1	inhibitor of growth family, member 1	209808_x_at	6.88404e-07	5.56499e-05	106.138	56.6161	41.8596	68.2047	1.34232	0.435655	0.906661
TMOD3	tropomodulin 3 (ubiquitous)	223078_s_at	1.92527e-05	0.0003411	213.803	207.436	84.3776	168.539	1.34135	1.29774	0.0436139
PCSK9	proprotein convertase subtilisin/kexin type 9	227759_at	3.39647e-05	0.000484314	59.0193	35.7122	23.3172	39.3496	1.33979	0.615023	0.724769
CBL	Cas-Br-M (murine) ecotropic retroviral transforming sequence	243475_at	0.00297452	0.01308	18.4091	11.0298	7.2741	12.2376	1.33958	0.600561	0.739016
PRMT2	protein arginine methyltransferase 2	228722_at	3.40803e-05	0.000485545	269.943	216.191	106.728	197.621	1.33872	1.01836	0.320351
NA	NA	236322_at	0.00258872	0.011711	27.8698	18.7327	11.0231	19.2085	1.33817	0.765025	0.573147
CCDC123	coiled-coil domain containing 123	1554513_s_at	0.0117117	0.0399231	34.4307	24.4972	13.6242	24.184	1.33752	0.846444	0.491077
CCNY	cyclin Y	224649_x_at	4.46127e-06	0.00014285	650.388	454.76	257.422	454.19	1.33717	0.82097	0.516195
TRIP10	thyroid hormone receptor interactor 10	202734_at	1.05325e-07	2.39877e-05	564.618	341.975	223.515	376.703	1.3369	0.613518	0.723383
NAB1	NGFI-A binding protein 1 (EGR1 binding protein 1)	208047_s_at	0.000653883	0.00403765	259.81	204.057	102.907	188.925	1.33611	0.987629	0.348485
GDPD5	glycerophosphodiester phosphodiesterase domain containing 5	32502_at	0.000832113	0.00483961	157.228	114.005	62.2971	111.177	1.33562	0.871858	0.463762
DNAJC1	DnaJ (Hsp40) homolog, subfamily C, member 1	218409_s_at	0.00212646	0.0100404	189.757	154.176	75.2676	139.734	1.33406	1.03448	0.299576
ZNF175	zinc finger protein 175	205497_at	0.000249322	0.00197067	262.089	145.205	103.985	170.426	1.33369	0.481717	0.851968
JMJD2B	jumonji domain containing 2B	212495_at	5.3291e-05	0.000661513	131.969	65.3671	52.3717	83.2359	1.33334	0.319779	1.01356
CHD2	chromodomain helicase DNA binding protein 2	225951_s_at	2.63888e-08	1.48759e-05	1626.03	1142.06	645.327	1137.81	1.33326	0.823533	0.509724
FAM24B	family with sequence similarity 24, member B	231146_at	0.000756202	0.00449378	250.792	226.409	99.5353	192.246	1.33321	1.18565	0.147562
RNF213	ring finger protein 213	230000_at	0.000296927	0.00223558	184.766	139.935	73.3416	132.681	1.333	0.932052	0.400947
UBN2	ubinuclein 2	225445_at	5.03835e-07	4.68221e-05	262.693	213.952	104.281	193.642	1.3329	1.03681	0.296094
JMJD6	jumonji domain containing 6	215233_at	0.000217156	0.00178206	48.1853	28.1933	19.1299	31.8362	1.33277	0.559525	0.77324
NA	NA	242784_at	0.00706423	0.0263802	33.6262	28.2119	13.3624	25.0668	1.33141	1.07813	0.253284
LOC153682	hypothetical protein LOC153682	232794_at	0.00340932	0.0145778	29.7532	36.4449	11.8277	26.0086	1.33087	1.62355	-0.292672
MBNL2	muscleblind-like 2 (Drosophila)	232138_at	0.00383019	0.0159922	41.9535	28.8902	16.6802	29.1746	1.33065	0.792444	0.53821
NA	NA	235190_at	9.68964e-05	0.00100388	295.314	219.074	117.44	210.609	1.33033	0.8995	0.430829
TMEM165	transmembrane protein 165	226825_s_at	6.80891e-06	0.00018368	3716.15	2470.33	1477.85	2554.78	1.33031	0.741201	0.589107
PIM3	pim-3 oncogene	224739_at	4.84559e-07	4.56957e-05	523.437	332.159	208.272	354.623	1.32955	0.673404	0.656143
EYA3	eyes absent homolog 3 (Drosophila)	1552314_a_at	0.00693931	0.0259832	16.1207	11.4342	6.41682	11.3239	1.32899	0.83342	0.495566
LOC653506	similar to meteorin, glial cell differentiation regulator-like	225955_at	0.0010517	0.00578665	59.2532	28.9692	23.6004	37.2743	1.32808	0.295712	1.03237
VCPIP1	valosin containing protein (p97)/p47 complex interacting protein 1	219810_at	2.36667e-05	0.000386942	72.8749	51.989	29.0489	51.3043	1.32694	0.839719	0.487218
VCL	vinculin	200930_s_at	0.00134735	0.00700797	27.7384	19.6386	11.0591	19.4787	1.32666	0.828464	0.498193
EHBP1L1	EH domain binding protein 1-like 1	91703_at	5.78223e-05	0.000701971	219.611	164.378	87.5782	157.189	1.3263	0.908372	0.417932
NA	NA	239358_at	0.00924696	0.0329092	16.6591	7.03672	6.64421	10.1133	1.32614	0.0828045	1.24334
NA	NA	226347_at	2.99153e-05	0.000445556	8953.84	4195.97	3571.26	5573.69	1.32607	0.232572	1.0935
MALAT1	metastasis associated lung adenocarcinoma transcript 1 (non-protein coding)	223578_x_at	0.000741251	0.00443026	747.888	321.196	298.306	455.797	1.32603	0.106662	1.21937
RAB18	RAB18, member RAS oncogene family	243496_at	0.00852566	0.0307889	34.6098	19.3281	13.8112	22.583	1.32535	0.48486	0.840486
TFAP2A	transcription factor AP-2 alpha (activating enhancer binding protein 2 alpha)	204654_s_at	0.000334611	0.00244717	115.952	113.024	46.2828	91.7527	1.32498	1.28808	0.0369002
NGEF	neuronal guanine nucleotide exchange factor	243556_at	6.30701e-05	0.000744254	215.662	183.51	86.1873	161.786	1.32322	1.09031	0.232908
IL6	interleukin 6 (interferon, beta 2)	205207_at	0.0146299	0.0479442	76.2754	86.7139	30.4924	64.4939	1.32277	1.50781	-0.185045
CCDC85B	coiled-coil domain containing 85B	204610_s_at	0.000136998	0.00127899	566.766	327.251	226.836	373.618	1.3211	0.528747	0.792355
SYNGR3	synaptogyrin 3	205691_at	0.00180098	0.0088088	39.5354	30.5717	15.8245	28.6439	1.32099	0.950042	0.370947
PFKP	phosphofructokinase, platelet	201037_at	2.44588e-05	0.000394578	1992.04	1684.28	797.712	1491.34	1.32031	1.07819	0.242116
CYP1B1	cytochrome P450, family 1, subfamily B, polypeptide 1	202437_s_at	1.10877e-06	6.91017e-05	692.396	938.801	277.607	636.268	1.31855	1.75778	-0.439222
DNAJB2	DnaJ (Hsp40) homolog, subfamily B, member 2	202500_at	0.00106242	0.00583269	95.8331	58.071	38.4409	64.115	1.31788	0.595177	0.722707
CDKN1B	cyclin-dependent kinase inhibitor 1B (p27, Kip1)	209112_at	2.79587e-06	0.000110444	1115.14	772.162	447.401	778.234	1.31758	0.787337	0.530247
ZBTB10	zinc finger and BTB domain containing 10	233899_x_at	0.000147794	0.00134687	226.579	125.538	90.9326	147.683	1.31714	0.465255	0.851888
ELL2	elongation factor, RNA polymerase II, 2	226982_at	6.08524e-05	0.000725825	340.255	267.521	136.566	248.114	1.31702	0.970057	0.346963
NA	NA	1566257_at	0.000253134	0.00198964	108.536	89.0951	43.5781	80.403	1.3165	1.03174	0.284753
RUNX1	runt-related transcription factor 1	208129_x_at	0.00424845	0.0174337	24.1549	13.4537	9.7014	15.77	1.31605	0.471742	0.844311
TMBIM1	transmembrane BAX inhibitor motif containing 1	217730_at	8.04915e-05	0.000881855	555.226	373.112	223.09	383.809	1.31545	0.741981	0.573467
NA	NA	237127_at	0.00645016	0.0244834	13.2208	22.3434	5.31389	13.626	1.31497	2.07201	-0.757036
PDE1C	phosphodiesterase 1C, calmodulin-dependent 70kDa	216869_at	0.000101989	0.00103848	246.134	144.754	98.9296	163.273	1.31497	0.54913	0.765842
DUSP10	dual specificity phosphatase 10	221563_at	9.50917e-05	0.000990816	91.9426	77.3314	36.9616	68.7452	1.31471	1.06503	0.249679
ZNF264	zinc finger protein 264	230063_at	8.84669e-05	0.000942663	93.0492	85.7793	37.4077	72.0787	1.31466	1.19729	0.117363
CUL1	cullin 1	238509_at	0.00706797	0.026392	58.9758	33.2892	23.7119	38.659	1.31451	0.489446	0.825069
ITCH	itchy E3 ubiquitin protein ligase homolog (mouse)	217094_s_at	9.06507e-07	6.28907e-05	496.859	382.663	199.787	359.77	1.31437	0.93761	0.37676
ZNF83	zinc finger protein 83	221645_s_at	2.68318e-05	0.000418195	685.622	591.45	275.777	517.616	1.31391	1.10076	0.213157
USPL1	ubiquitin specific peptidase like 1	204190_at	1.09792e-05	0.000242596	226.01	179.13	90.9258	165.355	1.31363	0.978249	0.335377
KLHL24	kelch-like 24 (Drosophila)	226158_at	0.00105716	0.00581183	287.198	154.846	115.548	185.864	1.31355	0.42234	0.891214
ERN1	endoplasmic reticulum to nucleus signaling 1	207061_at	0.00133374	0.00696147	19.8171	9.04687	7.97521	12.2797	1.31315	0.181895	1.13126
SFRS18	splicing factor, arginine/serine-rich 18	226412_at	9.17928e-06	0.000218485	267.555	164.298	107.695	179.849	1.31288	0.609364	0.703519
MYO6	myosin VI	210480_s_at	0.000715261	0.00430428	119.455	108.874	48.1086	92.1459	1.3121	1.1783	0.1338
SIAH2	seven in absentia homolog 2 (Drosophila)	209339_at	8.11458e-06	0.000203433	513.274	331.832	206.753	350.62	1.31182	0.682543	0.629275
NAB1	NGFI-A binding protein 1 (EGR1 binding protein 1)	209272_at	6.7228e-06	0.000182493	501.958	322.881	202.201	342.346	1.31178	0.675213	0.636565
SLC35E1	solute carrier family 35, member E1	222263_at	1.85716e-05	0.000334976	288.174	220.675	116.121	208.323	1.31131	0.926294	0.385014
RASSF7	Ras association (RalGDS/AF-6) domain family (N-terminal) member 7	204927_at	7.26339e-05	0.000819262	176.074	96.5955	70.9808	114.55	1.31068	0.444527	0.866154
CARS	cysteinyl-tRNA synthetase	240983_s_at	2.68661e-05	0.000418583	632.253	647.52	255.004	511.592	1.30998	1.34441	-0.0344236
LOC645722	hypothetical LOC645722	1555216_a_at	6.49881e-05	0.000758874	83.0624	55.1258	33.5499	57.246	1.30789	0.716419	0.591468
SLC35E1	solute carrier family 35, member E1	79005_at	7.94153e-05	0.000872845	206.05	178.378	83.2543	155.894	1.3074	1.09934	0.20806
TNFRSF19	tumor necrosis factor receptor superfamily, member 19	223827_at	0.00422887	0.0173693	32.7557	21.0475	13.2373	22.3468	1.30714	0.669043	0.638095
NKTR	natural killer-tumor recognition sequence	1557737_s_at	0.00634006	0.0241295	26.0327	12.5266	10.5227	16.3607	1.30682	0.251487	1.05533
NA	NA	232573_at	0.0079782	0.0291456	22.5059	12.7737	9.09792	14.7925	1.3067	0.48957	0.817126
TMOD3	tropomodulin 3 (ubiquitous)	223077_at	6.3413e-08	1.99123e-05	747.985	645.057	302.619	565.221	1.30551	1.09193	0.213582
NA	NA	228562_at	2.33588e-06	0.00010098	668.385	357.624	270.59	432.2	1.30457	0.402333	0.902235
TBC1D20	TBC1 domain family, member 20	226409_at	4.32141e-07	4.26417e-05	723.384	472.2	292.964	496.182	1.30404	0.688677	0.615363
ARTN	artemin	207675_x_at	0.00485965	0.019416	19.0421	9.44848	7.71311	12.0679	1.30381	0.292771	1.01104
SLC4A7	solute carrier family 4, sodium bicarbonate cotransporter, member 7	210286_s_at	6.93902e-05	0.00079369	690.177	706.862	279.655	558.898	1.30332	1.33778	-0.0344607
LOC285074	anaphase promoting complex subunit 1 pseudogene	230588_s_at	4.66179e-05	0.000601044	201.746	149.667	81.77	144.394	1.30289	0.872116	0.430779
NA	NA	238156_at	0.00015581	0.00140079	201.035	163.479	81.4858	148.667	1.30282	1.00449	0.298336
NA	NA	241460_at	0.00157361	0.00790163	13.1177	7.03328	5.31789	8.48961	1.30259	0.403343	0.899243
SNAI2	snail homolog 2 (Drosophila)	213139_at	4.70614e-06	0.000147838	449.939	433.54	182.508	355.329	1.30177	1.24821	0.0535651
MT1F	metallothionein 1F	213629_x_at	0.00209962	0.00994098	532.151	338.864	215.975	362.33	1.30097	0.649839	0.65113
TMF1	TATA element modulatory factor 1	227685_at	6.14856e-06	0.00017298	368.125	374.19	149.563	297.293	1.29944	1.32302	-0.0235743
C13orf34	chromosome 13 open reading frame 34	214194_at	0.000109067	0.00108679	123.894	76.4216	50.3748	83.5635	1.29834	0.601279	0.697056
PPARA	peroxisome proliferator-activated receptor alpha	226978_at	4.20087e-05	0.000558769	124.437	117.256	50.5977	97.4303	1.29828	1.21252	0.0857618
ADAM17	ADAM metallopeptidase domain 17	213532_at	1.44788e-06	7.83538e-05	772.857	518.983	314.292	535.377	1.2981	0.723581	0.574514
ALDOA	aldolase A, fructose-bisphosphate	200966_x_at	5.09653e-07	4.72124e-05	10981.6	8931.68	4466.08	8126.45	1.29801	0.999921	0.298085
NCOA3	nuclear receptor coactivator 3	211352_s_at	8.66366e-06	0.000211968	539.413	347.06	219.381	368.618	1.29795	0.661742	0.636208
EIF2C4	eukaryotic translation initiation factor 2C, 4	219190_s_at	0.00146785	0.00749278	21.8227	16.6917	8.8755	15.7966	1.29793	0.911233	0.386694
SDC2	syndecan 2	212157_at	0.00523643	0.0206225	23.674	11.2504	9.64359	14.856	1.29566	0.222329	1.07333
JARID2	jumonji, AT rich interactive domain 2	203298_s_at	1.85955e-05	0.000335168	194.747	160.173	79.3348	144.752	1.29558	1.0136	0.281976
ZNF148	zinc finger protein 148	230821_at	8.59136e-06	0.000210776	45.0608	33.0499	18.3565	32.1557	1.29558	0.84835	0.447227
NA	NA	228105_at	0.00436665	0.0178434	47.47	24.535	19.3413	30.4488	1.29533	0.34316	0.952171
GALNTL4	UDP-N-acetyl-alpha-D-galactosamine:polypeptide N-acetylgalactosaminyltransferase-like 4	1554079_at	0.000625935	0.00390228	122.563	127.968	49.9483	100.16	1.29501	1.35727	-0.0622592
SLC25A37	solute carrier family 25, member 37	222529_at	0.000151759	0.00137264	823.108	511.341	335.514	556.654	1.29471	0.607913	0.686796
TBX3	T-box 3	229576_s_at	0.00156976	0.00788676	96.2803	61.5552	39.2464	65.694	1.29468	0.649323	0.64536
GOLGA8A	golgi autoantigen, golgin subfamily a, 8A	208798_x_at	3.27194e-05	0.000472819	1921.62	1335.61	783.505	1346.91	1.29431	0.769482	0.524824
SAPS3	SAPS domain family, member 3	232312_at	0.000174096	0.00151196	16.9006	15.9812	6.89149	13.2577	1.29418	1.21348	0.0806999
NA	NA	227458_at	0.000212991	0.00175432	29.0049	45.1136	11.8383	28.6523	1.29283	1.9301	-0.637265
ELF4	E74-like factor 4 (ets domain transcription factor)	203490_at	6.3195e-05	0.000744435	87.8335	66.5576	35.8516	63.4142	1.29273	0.892564	0.400168
EPAS1	endothelial PAS domain protein 1	200879_s_at	0.00582199	0.022506	43.0583	34.8538	17.5765	31.8295	1.29264	0.987669	0.304973
ATP11B	ATPase, class VI, type 11B	1564064_a_at	9.11412e-06	0.000217682	218.859	146.784	89.3396	151.661	1.29263	0.71632	0.57631
FNBP1	formin binding protein 1	230389_at	0.000693918	0.00421328	54.7249	47.2387	22.3502	41.4379	1.29191	1.07968	0.212227
MMP14	matrix metallopeptidase 14 (membrane-inserted)	202828_s_at	6.08485e-05	0.000725825	116.523	94.4367	47.5901	86.1832	1.29188	0.988686	0.303193
TIPARP	TCDD-inducible poly(ADP-ribose) polymerase	212665_at	8.55036e-06	0.000210463	3367.42	2746.01	1375.55	2496.33	1.29163	0.997323	0.294308
PI3	peptidase inhibitor 3, skin-derived	203691_at	2.52835e-05	0.000403045	4589.69	4037.94	1874.86	3500.83	1.29162	1.10684	0.184777
NA	NA	230534_at	0.00752714	0.0277885	24.9913	18.7669	10.2105	17.9896	1.29137	0.878133	0.413237
MGC57346	hypothetical LOC401884	1559171_at	0.00458777	0.0185402	14.1649	9.08742	5.78884	9.68038	1.29097	0.650596	0.640376
UNC84B	unc-84 homolog B (C. elegans)	212144_at	1.30693e-05	0.000270042	132.116	105.084	54.0253	97.0752	1.2901	0.959839	0.33026
MALAT1	metastasis associated lung adenocarcinoma transcript 1 (non-protein coding)	224558_s_at	2.55941e-05	0.000405743	338.816	208.902	138.592	228.77	1.28966	0.591984	0.697679
ITCH	itchy E3 ubiquitin protein ligase homolog (mouse)	209744_x_at	3.78651e-07	3.99192e-05	468.369	371.459	191.643	343.823	1.28923	0.954784	0.334443
PPP2R5B	protein phosphatase 2, regulatory subunit B', beta isoform	635_s_at	3.72543e-07	3.9555e-05	147.412	119.774	60.3211	109.169	1.28912	0.989581	0.299535
IAH1	isoamyl acetate-hydrolyzing esterase 1 homolog (S. cerevisiae)	230621_at	1.17311e-05	0.000253938	1222.48	808.648	500.332	843.819	1.28885	0.692626	0.596225
UBE2J1	ubiquitin-conjugating enzyme E2, J1 (UBC6 homolog, yeast)	222435_s_at	1.08395e-05	0.000240699	568.969	439.974	233.046	413.996	1.28774	0.916804	0.370932
AKT3	v-akt murine thymoma viral oncogene homolog 3 (protein kinase B, gamma)	222880_at	0.00117485	0.00630292	218.678	176.211	89.5705	161.486	1.28771	0.976206	0.311507
MED8	mediator complex subunit 8	213126_at	1.41811e-06	7.78742e-05	383.674	273.588	157.194	271.485	1.28734	0.799458	0.487878
NR1D1	nuclear receptor subfamily 1, group D, member 1	204760_s_at	0.000244207	0.00194236	23.6455	18.6794	9.68824	17.3377	1.28726	0.94714	0.340117
RBM39	RNA binding motif protein 39	227223_at	6.80541e-06	0.00018368	511.735	325.556	209.68	348.99	1.28721	0.634716	0.652492
MGEA5	meningioma expressed antigen 5 (hyaluronidase)	200898_s_at	2.50028e-07	3.30659e-05	591.211	428.449	242.492	420.717	1.28573	0.821185	0.464548
KLF3	Kruppel-like factor 3 (basic)	225140_at	4.56196e-06	0.000144849	271.449	231.195	111.413	204.686	1.28476	1.05319	0.23157
MED14	mediator complex subunit 14	215167_at	0.00168659	0.00837302	68.9559	25.6823	28.3115	40.9832	1.28429	-0.140616	1.4249
CAPN12	calpain 12	228705_at	0.00197053	0.00944903	30.8902	13.3229	12.6887	18.9673	1.28361	0.0703659	1.21324
FAM62B	family with sequence similarity 62 (C2 domain containing) member B	1555830_s_at	7.76246e-05	0.000859291	699.821	536.277	287.759	507.952	1.28212	0.898116	0.384008
CDKN1C	cyclin-dependent kinase inhibitor 1C (p57, Kip2)	219534_x_at	6.57678e-06	0.000180843	65.7389	36.3946	27.0318	43.0551	1.28209	0.429066	0.853023
LRRC8C	leucine rich repeat containing 8 family, member C	223533_at	2.49231e-06	0.000104313	174.679	83.6338	71.8346	110.049	1.28195	0.219407	1.06255
DHRS9	dehydrogenase/reductase (SDR family) member 9	219799_s_at	0.0119008	0.0404754	29.7772	33.1196	12.246	25.0476	1.2819	1.43538	-0.153478
LAMA4	laminin, alpha 4	210990_s_at	0.0101201	0.0353828	15.0901	11.0189	6.20822	10.7724	1.28135	0.827726	0.453622
PDIA5	protein disulfide isomerase family A, member 5	203857_s_at	5.12348e-08	1.87266e-05	1540.08	1194.46	633.712	1122.75	1.28111	0.914458	0.366652
NA	NA	243417_at	0.000259386	0.0020256	13.4989	7.63704	5.55951	8.89848	1.27981	0.458055	0.821753
PLOD1	procollagen-lysine 1, 2-oxoglutarate 5-dioxygenase 1	200827_at	3.12945e-06	0.000117716	1106.42	747.814	455.788	770.007	1.27946	0.714316	0.565146
DUSP22	dual specificity phosphatase 22	226440_at	8.68918e-06	0.00021236	232.091	164.798	95.6202	164.17	1.2793	0.785312	0.493991
LAMA3	laminin, alpha 3	234608_at	0.00351307	0.014913	28.7728	14.6414	11.8583	18.4241	1.2788	0.304152	0.974653
NA	NA	228812_at	0.00385687	0.0160748	55.7977	50.4022	22.9987	43.0662	1.27865	1.13193	0.146719
SNHG12	small nucleolar RNA host gene 12 (non-protein coding)	223773_s_at	1.81673e-05	0.000329752	460.9	357.139	190.059	336.032	1.27801	0.910041	0.367968
DAPK3	death-associated protein kinase 3	203890_s_at	0.00353558	0.0149929	118.242	103.866	48.7621	90.29	1.27791	1.09089	0.187017
MEF2A	myocyte enhancer factor 2A	242176_at	0.00150346	0.00762911	37.6284	38.7109	15.5208	30.62	1.27762	1.31853	-0.040917
ATP11B	ATPase, class VI, type 11B	238811_at	0.00505867	0.020057	126.963	101.646	52.3747	93.6612	1.27746	0.956611	0.320853
TBC1D8B	TBC1 domain family, member 8B (with GRAM domain)	219771_at	0.000343981	0.00249972	187.236	167.411	77.2601	143.969	1.27706	1.1156	0.161465
WDR26	WD repeat domain 26	224897_at	4.89895e-06	0.000151231	769.839	744.474	317.782	610.698	1.27652	1.22818	0.0483361
RIOK3	RIO kinase 3 (yeast)	202130_at	7.24533e-08	2.07607e-05	2301.57	1492.38	950.623	1581.53	1.27567	0.650674	0.625001
LOC727762	similar to NADH:ubiquinone oxidoreductase B15 subunit	228940_at	0.00261734	0.0118117	38.9547	31.0886	16.1062	28.7165	1.27418	0.948769	0.325414
TRIM11	tripartite motif-containing 11	238797_at	0.00570741	0.0221517	27.578	22.1662	11.4031	20.3824	1.27409	0.958935	0.315157
LRRFIP2	leucine rich repeat (in FLII) interacting protein 2	220610_s_at	1.6588e-06	8.40758e-05	356.233	301.546	147.339	268.373	1.27368	1.03324	0.240444
FAM70B	family with sequence similarity 70, member B	238226_at	0.00203859	0.00972417	178.344	126.953	73.7703	126.356	1.27355	0.783182	0.49037
SNX25	sorting nexin 25	1555388_s_at	0.00745566	0.0275861	50.0179	29.2686	20.6923	33.3263	1.27335	0.500265	0.773087
DIS3	DIS3 mitotic control homolog (S. cerevisiae)	218362_s_at	0.000416262	0.00287454	161.935	143.131	67.0333	124.033	1.27246	1.09439	0.178075
PLAGL1	pleiomorphic adenoma gene-like 1	209318_x_at	4.11677e-05	0.000551618	529.282	343.083	219.204	363.856	1.27177	0.646286	0.625479
NFRKB	nuclear factor related to kappaB binding protein	213028_at	3.37507e-05	0.000483074	327.148	214.215	135.493	225.618	1.27173	0.660844	0.610886
PLEKHF1	pleckstrin homology domain containing, family F (with FYVE domain) member 1	219566_at	0.00310318	0.0135276	50.8626	37.9593	21.0697	36.6305	1.27144	0.849285	0.422154
DPYSL4	dihydropyrimidinase-like 4	205493_s_at	0.000646706	0.00400384	147.356	148.94	61.0582	119.118	1.27105	1.28648	-0.0154295
LIMA1	LIM domain and actin binding 1	222457_s_at	1.4066e-06	7.75276e-05	946.141	787.89	392.078	708.703	1.27091	1.00685	0.264061
KLF6	Kruppel-like factor 6	1555832_s_at	0.000141101	0.00130558	1336.02	969.422	554.262	953.234	1.2693	0.806557	0.462744
ADAM17	ADAM metallopeptidase domain 17	205745_x_at	4.22383e-06	0.000139059	821.466	572.59	340.811	578.289	1.26923	0.748533	0.520697
USP25	ubiquitin specific peptidase 25	1563497_at	0.000402688	0.00280676	22.356	16.3684	9.27742	16.0006	1.26887	0.819114	0.449754
ZNF395	zinc finger protein 395	222536_s_at	0.00484782	0.0193791	25.3356	13.3242	10.5268	16.3955	1.2671	0.339983	0.927118
MNT	MAX binding protein	204206_at	2.66526e-05	0.000416418	379.983	225.256	157.933	254.391	1.26662	0.512249	0.754371
ARTN	artemin	210237_at	0.000677352	0.00413742	49.8362	26.6451	20.7196	32.4003	1.2662	0.362876	0.903323
CYR61	cysteine-rich, angiogenic inducer, 61	210764_s_at	1.94313e-06	9.24904e-05	3991.6	4268.76	1660.76	3307.04	1.26512	1.36197	-0.096848
PPARA	peroxisome proliferator-activated receptor alpha	206870_at	0.0143548	0.0472363	46.5128	43.1772	19.3634	36.3511	1.2643	1.15694	0.107358
WDR33	WD repeat domain 33	218851_s_at	6.20113e-05	0.000735059	42.7941	18.6344	17.8167	26.4151	1.26418	0.0647406	1.19944
C9orf30	chromosome 9 open reading frame 30	1555841_at	2.2895e-07	3.14894e-05	801.907	601.918	334.215	579.347	1.26266	0.84879	0.413869
NA	NA	1569380_a_at	0.00480386	0.0192413	13.5647	7.28937	5.65359	8.83588	1.26261	0.366627	0.895987
FAM63B	family with sequence similarity 63, member B	214691_x_at	0.000249462	0.00197118	58.2044	42.1713	24.2635	41.5464	1.26234	0.797471	0.464867
WHAMM	WAS protein homolog associated with actin, golgi membranes and microtubules	228953_at	0.0010454	0.00575979	163.808	127.183	68.2909	119.76	1.26224	0.897135	0.365106
NAB2	NGFI-A binding protein 2 (EGR1 binding protein 2)	216017_s_at	0.000605278	0.00380213	22.3505	11.7003	9.31798	14.4562	1.26222	0.328453	0.933765
C6orf145	chromosome 6 open reading frame 145	212923_s_at	9.06163e-08	2.28591e-05	631.859	481.023	263.432	458.771	1.26217	0.868674	0.393497
PHLDA3	pleckstrin homology-like domain, family A, member 3	218634_at	1.11459e-06	6.91017e-05	435.039	335.617	181.395	317.35	1.26201	0.887682	0.374329
ALKBH5	alkB, alkylation repair homolog 5 (E. coli)	1553101_a_at	3.17252e-08	1.60992e-05	678.437	449.955	282.975	470.455	1.26154	0.669107	0.592433
C9orf30	chromosome 9 open reading frame 30	1552277_a_at	2.84722e-05	0.000432676	1105.71	791.735	461.256	786.233	1.26133	0.77945	0.48188
TAF1D	TATA box binding protein (TBP)-associated factor, RNA polymerase I, D, 41kDa	222728_s_at	0.000193765	0.00163668	2201.51	1441.41	918.59	1520.51	1.261	0.649989	0.611014
CLCF1	cardiotrophin-like cytokine factor 1	219500_at	0.00030461	0.00228037	106.007	139.32	44.2337	96.5202	1.26095	1.65518	-0.394232
ARHGAP5	Rho GTPase activating protein 5	235635_at	1.32929e-05	0.000272441	169.491	158.139	70.7347	132.788	1.26072	1.1607	0.100018
F11R	F11 receptor	224097_s_at	0.000153811	0.00138672	625.493	417.841	261.182	434.839	1.25994	0.677897	0.582041
NA	NA	240960_at	0.00873117	0.0313732	13.8227	8.16076	5.77299	9.25214	1.25965	0.499384	0.760263
EGFR	epidermal growth factor receptor (erythroblastic leukemia viral (v-erb-b) oncogene homolog, avian)	210984_x_at	0.000788308	0.00463908	165.526	151.242	69.1405	128.636	1.25946	1.12926	0.130199
PPARA	peroxisome proliferator-activated receptor alpha	223438_s_at	0.000229932	0.00185389	97.1803	71.8027	40.5969	69.86	1.25929	0.822667	0.436626
JUNB	jun B proto-oncogene	201473_at	8.64526e-06	0.000211866	447.206	323.171	186.867	319.081	1.25892	0.790282	0.468643
TOX4	TOX high mobility group box family member 4	232097_at	0.000567295	0.00362103	101.912	73.1695	42.5998	72.5605	1.25841	0.780394	0.478011
TSC22D3	TSC22 domain family, member 3	208763_s_at	0.00138238	0.00714626	128.345	85.5579	53.6505	89.1845	1.25837	0.67331	0.585056
MAP3K6	mitogen-activated protein kinase kinase kinase 6	219278_at	0.00179279	0.00877935	86.4569	66.687	36.146	63.0966	1.25814	0.883567	0.374576
SEC24A	SEC24 family, member A (S. cerevisiae)	212900_at	4.07355e-05	0.000547632	665.193	553.237	278.244	498.891	1.25742	0.991549	0.265875
RCN3	reticulocalbin 3, EF-hand calcium binding domain	61734_at	9.92769e-06	0.000227224	295.096	219.728	123.539	212.787	1.25622	0.830757	0.425468
TUBE1	tubulin, epsilon 1	226181_at	1.85611e-05	0.000334976	237.842	215.44	99.5936	184.292	1.25588	1.11316	0.142718
TBC1D8B	TBC1 domain family, member 8B (with GRAM domain)	238067_at	1.39271e-05	0.000279542	327.664	300.259	137.236	255.053	1.25556	1.12955	0.126012
PDK3	pyruvate dehydrogenase kinase, isozyme 3	221957_at	0.00104597	0.00576166	90.3859	125.955	37.8578	84.7328	1.25551	1.73424	-0.478734
PRDM2	PR domain containing 2, with ZNF domain	205277_at	0.013551	0.0450692	13.2297	10.6551	5.54213	9.80898	1.25527	0.943034	0.312237
ATXN1	ataxin 1	203232_s_at	8.85741e-06	0.000215139	540.611	386.724	226.49	384.608	1.25515	0.77186	0.483286
EHBP1L1	EH domain binding protein 1-like 1	221755_at	1.5554e-05	0.000297885	303.746	254.271	127.256	228.424	1.25513	0.998629	0.256498
AKAP9	A kinase (PRKA) anchor protein (yotiao) 9	215483_at	0.00112896	0.0061148	27.1104	17.4368	11.3598	18.6357	1.25492	0.618202	0.636713
HCFC1R1	host cell factor C1 regulator 1 (XPO1 dependent)	218537_at	9.84852e-05	0.00101525	118.747	92.2502	49.7578	86.9182	1.25489	0.890628	0.364262
PLAUR	plasminogen activator, urokinase receptor	211924_s_at	9.22269e-06	0.000218819	708.63	477.819	296.989	494.479	1.25462	0.686056	0.568569
CCDC52	coiled-coil domain containing 52	234995_at	2.83495e-05	0.000431706	361.037	319.995	151.434	277.489	1.25346	1.07937	0.174097
FRMD6	FERM domain containing 6	225464_at	2.00819e-06	9.3312e-05	4159.74	3081.86	1745.31	2995.64	1.25301	0.820321	0.432689
GJA1	gap junction protein, alpha 1, 43kDa	201667_at	2.75634e-06	0.00010991	1738.46	776.042	729.787	1081.43	1.25226	0.0886608	1.1636
GLIS2	GLIS family zinc finger 2	223378_at	2.81368e-05	0.000429799	142.888	82.4839	60.0188	95.1302	1.2514	0.458696	0.792701
IRS2	insulin receptor substrate 2	209185_s_at	2.82308e-05	0.000430395	438.105	180.597	184.069	267.59	1.25103	-0.0274766	1.2785
LRIG2	leucine-rich repeats and immunoglobulin-like domains 2	205953_at	0.000977714	0.00546366	71.5036	47.9125	30.0552	49.8238	1.2504	0.672786	0.577613
GTPBP2	GTP binding protein 2	223789_s_at	0.000290506	0.0022004	97.8517	103.647	41.1374	80.8787	1.25015	1.33316	-0.0830095
CLCC1	chloride channel CLIC-like 1	230002_at	4.87022e-06	0.000150657	61.4645	43.9745	25.8449	43.7613	1.24987	0.76679	0.483084
PRSS8	protease, serine, 8	202525_at	0.000358877	0.00257617	23.0363	20.8092	9.69195	17.8458	1.24905	1.10236	0.146688
LOX	lysyl oxidase	213640_s_at	0.00109839	0.00598612	11.5891	13.5809	4.87706	10.0157	1.24868	1.47749	-0.228811
C9orf25	chromosome 9 open reading frame 25	225146_at	0.00131233	0.00687947	56.221	30.4714	23.6629	36.7851	1.24848	0.364828	0.883656
LIMA1	LIM domain and actin binding 1	217892_s_at	6.07315e-06	0.000171708	986.82	791.443	415.477	731.247	1.24802	0.929717	0.318301
HBEGF	heparin-binding EGF-like growth factor	203821_at	3.96455e-05	0.000538971	366.403	465.282	154.426	328.704	1.24652	1.59119	-0.344675
FKBP14	FK506 binding protein 14, 22 kDa	235311_at	0.00019521	0.0016464	220.836	216.629	93.0805	176.849	1.24643	1.21868	0.0277526
ASMTL	acetylserotonin O-methyltransferase-like	36553_at	5.76813e-06	0.000166024	181.879	145.732	76.6952	134.769	1.24577	0.92611	0.319662
NA	NA	222315_at	0.0119759	0.0406873	79.7623	49.0996	33.6357	54.1658	1.24571	0.545718	0.699995
GNB2L1	guanine nucleotide binding protein (G protein), beta polypeptide 2-like 1	222034_at	0.000305297	0.00228322	174.248	125.048	73.5327	124.276	1.24468	0.766027	0.478653
FAM46A	family with sequence similarity 46, member A	224973_at	2.99084e-05	0.000445556	177.928	78.277	75.1424	110.449	1.24359	0.0589596	1.18463
ALDOA	aldolase A, fructose-bisphosphate	214687_x_at	1.01225e-06	6.6737e-05	10971.9	9055.58	4634.57	8220.68	1.24331	0.966374	0.276933
C17orf39	chromosome 17 open reading frame 39	220058_at	0.00114115	0.00616798	41.9098	34.8846	17.7069	31.5005	1.24298	0.978279	0.264697
RALGPS2	Ral GEF with PH domain and SH3 binding motif 2	227224_at	5.72292e-06	0.000165417	898.42	793.359	379.966	690.582	1.24152	1.0621	0.179416
NA	NA	244327_at	0.00934735	0.0331829	11.8875	6.48012	5.03091	7.79953	1.24056	0.3652	0.875358
ALS2CL	ALS2 C-terminal like	222333_at	0.000897361	0.00512876	104.541	107.83	44.3232	85.5646	1.23793	1.28262	-0.0446931
IL15	interleukin 15	217371_s_at	0.00409403	0.0169134	54.4137	42.4992	23.0778	39.9969	1.23746	0.880927	0.356534
GADD45A	growth arrest and DNA-damage-inducible, alpha	203725_at	9.02206e-08	2.28591e-05	2902.55	2764.61	1231.19	2299.45	1.23727	1.16703	0.0702433
KIF16B	kinesin family member 16B	232083_at	0.00417248	0.0171766	30.8018	33.4355	13.0727	25.77	1.23646	1.35483	-0.118366
RGMB	RGM domain family, member B	227339_at	0.000420567	0.00289711	125.128	116.836	53.1184	98.3608	1.23612	1.1372	0.0989246
NA	NA	243388_at	0.000643773	0.0039879	150.851	95.6005	64.0736	103.508	1.23532	0.577289	0.658034
ZFAND2A	zinc finger, AN1-type domain 2A	226650_at	6.25205e-06	0.000174776	974.743	756.29	414.182	715.072	1.23476	0.868674	0.366083
TNFAIP2	tumor necrosis factor, alpha-induced protein 2	202510_s_at	0.000168575	0.00147606	110.657	98.0718	47.0215	85.2502	1.23471	1.06052	0.174189
SLC25A37	solute carrier family 25, member 37	222528_s_at	0.00013677	0.0012782	309.09	198.755	131.371	213.072	1.23438	0.597345	0.637033
TTC9	tetratricopeptide repeat domain 9	213174_at	0.00376364	0.0157743	83.4451	59.4159	35.4768	59.4459	1.23395	0.743972	0.489979
HIST2H2AA3	histone cluster 2, H2aa3	218280_x_at	1.85834e-06	9.00315e-05	2882.59	1911.24	1226.2	2006.68	1.23317	0.640312	0.592857
LGALS3	lectin, galactoside-binding, soluble, 3	1557197_a_at	0.00763127	0.0280894	14.6542	9.01913	6.23476	9.96935	1.2329	0.532653	0.70025
BMP2K	BMP2 inducible kinase	59644_at	0.00071347	0.00429639	80.9581	67.3834	34.4447	60.9287	1.23289	0.968112	0.264781
NCF2	neutrophil cytosolic factor 2	209949_at	0.00091648	0.00520608	267.52	201.727	113.995	194.414	1.23068	0.823436	0.407243
CD68	CD68 molecule	203507_at	0.00208697	0.00989223	18.5576	11.6857	7.90873	12.7173	1.23049	0.563222	0.667269
FGD6	FYVE, RhoGEF and PH domain containing 6	219901_at	2.85581e-06	0.000112076	228.955	210.835	97.5746	179.122	1.23049	1.11154	0.118953
C1orf199	chromosome 1 open reading frame 199	225786_at	0.000956851	0.00537894	167.432	121.781	71.3666	120.193	1.23025	0.770969	0.459286
HMGA2	high mobility group AT-hook 2	1558682_at	5.35147e-05	0.000663846	121.198	132.866	51.6653	101.91	1.2301	1.3627	-0.132604
LINGO2	leucine rich repeat and Ig domain containing 2	232720_at	0.0013567	0.00704351	30.088	35.4446	12.8264	26.1197	1.23007	1.46645	-0.236378
GARS	glycyl-tRNA synthetase	208693_s_at	1.80998e-05	0.000328887	4524.61	3708.43	1928.9	3387.31	1.23002	0.943034	0.286982
WIPI1	WD repeat domain, phosphoinositide interacting 1	213836_s_at	3.63145e-08	1.70869e-05	1242.78	1135.74	529.861	969.459	1.22988	1.09994	0.129939
HSP90B1	heat shock protein 90kDa beta (Grp94), member 1	216450_x_at	0.000901681	0.00514885	803.186	397.39	342.451	514.342	1.22984	0.214659	1.01518
PKP1	plakophilin 1 (ectodermal dysplasia/skin fragility syndrome)	221854_at	1.0427e-05	0.000234687	706.572	556.397	301.279	521.416	1.22974	0.885016	0.344721
NA	NA	231890_at	0.00036588	0.0026151	45.7298	53.7161	19.5052	39.6504	1.22928	1.4615	-0.23222
TMEM165	transmembrane protein 165	218095_s_at	3.51431e-06	0.000125357	3152.79	2367.99	1345.71	2288.83	1.22826	0.815296	0.412968
SRGAP2	SLIT-ROBO Rho GTPase activating protein 2	227649_s_at	0.000249696	0.00197205	130.471	82.2001	55.7086	89.4598	1.22775	0.561238	0.666514
NA	NA	229455_at	0.00173069	0.00854041	37.9077	11.9656	16.1882	22.0205	1.22755	-0.436055	1.6636
POLG	polymerase (DNA directed), gamma	203366_at	0.000104931	0.00105759	263.362	189.683	112.479	188.508	1.22739	0.753935	0.473455
FAM162A	family with sequence similarity 162, member A	223193_x_at	6.26263e-07	5.24231e-05	13311.4	12859.9	5685.22	10618.8	1.22738	1.17759	0.0497875
SOCS2	suppressor of cytokine signaling 2	203373_at	0.00124951	0.00662551	1490.65	1330.39	636.73	1152.59	1.22719	1.06309	0.164098
NA	NA	244220_at	0.0110086	0.0379402	51.1246	34.0118	21.8396	35.6587	1.22707	0.639087	0.587981
CD59	CD59 molecule, complement regulatory protein	212463_at	0.00475655	0.019098	4664.04	2374.14	1992.66	3010.28	1.22689	0.252712	0.974175
TM2D1	TM2 domain containing 1	213882_at	0.00833788	0.0302175	55.8238	37.7375	23.8731	39.1448	1.22549	0.660611	0.564881
NA	NA	213700_s_at	0.000163683	0.00144519	98.677	46.0426	42.2106	62.31	1.22511	0.125365	1.09975
CTTN	cortactin	214073_at	2.48794e-05	0.00039902	529.921	447.746	226.797	401.488	1.22438	0.981277	0.243099
HBEGF	heparin-binding EGF-like growth factor	38037_at	4.90381e-05	0.000622568	111.387	153.049	47.673	104.037	1.22434	1.68275	-0.458409
INADL	InaD-like (Drosophila)	214493_s_at	0.00391447	0.0162769	22.1544	26.3059	9.48204	19.3141	1.22433	1.47211	-0.247788
DYRK2	dual-specificity tyrosine-(Y)-phosphorylation regulated kinase 2	202970_at	0.00108355	0.00592328	93.2366	60.4842	39.9292	64.55	1.22345	0.599114	0.624339
SLC35E1	solute carrier family 35, member E1	235035_at	3.80989e-05	0.000523201	679.23	526.088	291.029	498.782	1.22274	0.854139	0.368597
PAG1	phosphoprotein associated with glycosphingolipid microdomains 1	227354_at	1.42528e-05	0.000283451	105.031	25.2641	45.0089	58.4346	1.22253	-0.833124	2.05565
PCF11	PCF11, cleavage and polyadenylation factor subunit, homolog (S. cerevisiae)	227622_at	8.16378e-06	0.000204095	147.134	88.7811	63.1188	99.6779	1.22099	0.492184	0.728805
NA	NA	226345_at	2.6142e-06	0.000106645	539.632	428.941	231.539	400.038	1.22072	0.889523	0.331195
ARG2	arginase, type II	203945_at	0.00339829	0.0145404	121.829	49.3483	52.2731	74.4834	1.22072	-0.0830676	1.30378
YIPF6	Yip1 domain family, member 6	212340_at	2.81599e-05	0.000429799	575.154	454.372	246.784	425.437	1.2207	0.880625	0.340073
DGKH	diacylglycerol kinase, eta	227415_at	0.000347813	0.00251832	237.634	204.513	101.974	181.374	1.22053	1.00399	0.216544
FERMT2	fermitin family homolog 2 (Drosophila)	209209_s_at	1.7779e-08	1.34699e-05	1474.31	1134.69	632.693	1080.56	1.22047	0.842719	0.377747
MTHFD2	methylenetetrahydrofolate dehydrogenase (NADP+ dependent) 2, methenyltetrahydrofolate cyclohydrolase	201761_at	7.32764e-05	0.000824562	4072.6	3442.68	1747.9	3087.73	1.22033	0.97791	0.242416
FLJ43663	hypothetical LOC378805	228702_at	0.00234971	0.0108539	91.8938	60.3885	39.4424	63.9082	1.22022	0.614525	0.605694
RBPJ	recombination signal binding protein for immunoglobulin kappa J region	229540_at	0.0118058	0.0401889	16.9294	11.4836	7.26644	11.8931	1.22021	0.66025	0.559962
DNAJC1	DnaJ (Hsp40) homolog, subfamily C, member 1	222621_at	9.10273e-08	2.28591e-05	1072.11	832.56	460.25	788.306	1.21996	0.855136	0.364822
FAM160B1	family with sequence similarity 160, member B1	226155_at	9.85682e-06	0.000226093	199.398	184.638	85.6013	156.546	1.21995	1.109	0.110949
DENND1A	DENN/MADD domain containing 1A	219763_at	3.59802e-06	0.000126373	91.3923	110.662	39.2396	80.4313	1.21976	1.49578	-0.276014
ITPR3	inositol 1,4,5-triphosphate receptor, type 3	201188_s_at	3.9742e-05	0.000539782	499.75	330.238	214.717	348.235	1.21877	0.621071	0.597698
NA	NA	236125_at	0.000811241	0.00474267	19.9472	18.2189	8.57099	15.579	1.21865	1.0879	0.130749
LXN	latexin	218729_at	4.01402e-06	0.000135519	5142.37	5615.41	2209.79	4322.52	1.21852	1.34548	-0.126957
ARFGAP3	ADP-ribosylation factor GTPase activating protein 3	202211_at	3.35275e-07	3.7467e-05	1616.37	1217.52	694.985	1176.29	1.2177	0.808887	0.408815
NA	NA	234032_at	0.00115416	0.00622179	12.5353	6.77803	5.39042	8.23458	1.21752	0.330468	0.887055
RUNX1	runt-related transcription factor 1	211180_x_at	0.00427551	0.0175255	24.7389	12.1009	10.6414	15.8271	1.21709	0.185425	1.03166
LEPR	leptin receptor	209894_at	0.00641614	0.0243651	12.5437	9.18675	5.39644	9.04229	1.21688	0.767547	0.449333
LIMCH1	LIM and calponin homology domains 1	212325_at	7.75256e-05	0.000858834	79.9207	67.7191	34.4042	60.6813	1.21599	0.97698	0.239007
HIST1H2BF	histone cluster 1, H2bf	208490_x_at	1.90762e-05	0.000339318	1024.77	571.031	441.235	679.01	1.21568	0.372024	0.843652
ZBTB11	zinc finger and BTB domain containing 11	242433_at	0.00468581	0.0188631	21.142	17.4798	9.10393	15.9086	1.21555	0.941123	0.274428
NA	NA	236754_at	0.000245961	0.00195305	20.1157	10.6254	8.66225	13.1344	1.21551	0.2947	0.920809
NA	NA	1556911_at	0.000872812	0.0050199	12.1304	7.05846	5.23004	8.13964	1.21374	0.43253	0.781206
RIPK4	receptor-interacting serine-threonine kinase 4	234730_s_at	0.00303014	0.0132739	264.017	248.583	113.897	208.833	1.2129	1.126	0.0869036
TUBB6	tubulin, beta 6	209191_at	4.55451e-05	0.000590791	871.158	806.061	375.9	684.373	1.21259	1.10054	0.112044
C4orf3	chromosome 4 open reading frame 3	224604_at	0.000413438	0.00286034	2203.97	2086.11	951.161	1747.08	1.21234	1.13305	0.079293
MIB2	mindbomb homolog 2 (Drosophila)	228261_at	0.000145901	0.00133376	88.9619	55.1515	38.3946	60.836	1.21228	0.522497	0.689787
FZD7	frizzled homolog 7 (Drosophila)	203706_s_at	0.0020422	0.00973823	47.3856	44.8649	20.4606	37.5703	1.2116	1.13274	0.0788611
NA	NA	1553299_at	0.0146894	0.0481109	74.1276	33.7483	32.0118	46.6292	1.2114	0.0762096	1.1352
MAP1LC3B2	microtubule-associated protein 1 light chain 3 beta 2	208785_s_at	9.73732e-08	2.36455e-05	1987.84	1465.57	858.781	1437.4	1.21084	0.771104	0.439738
LMCD1	LIM and cysteine-rich domains 1	218574_s_at	0.000814137	0.00475649	23.9719	10.3521	10.369	14.8977	1.20907	-0.0023531	1.21142
APAF1	apoptotic peptidase activating factor 1	211554_s_at	0.0116487	0.039751	29.739	24.1016	12.868	22.2362	1.20857	0.905341	0.303231
TPD52	tumor protein D52	201691_s_at	5.5801e-06	0.000163133	362.411	310.118	156.867	276.465	1.20808	0.983272	0.224808
NA	NA	232095_at	0.000111466	0.00110379	283.129	210.696	122.65	205.492	1.20691	0.780618	0.426295
CBX3	chromobox homolog 3 (HP1 gamma homolog, Drosophila)	1555920_at	0.000409589	0.00284252	107.654	72.2478	46.6387	75.5137	1.20681	0.631427	0.575382
RAB33B	RAB33B, member RAS oncogene family	221014_s_at	0.000632224	0.00393325	103.566	80.1281	44.8769	76.1902	1.2065	0.836333	0.370164
QKI	quaking homolog, KH domain RNA binding (mouse)	241938_at	0.000858083	0.00495112	53.4436	41.4298	23.1603	39.3446	1.20636	0.839019	0.367346
BLZF1	basic leucine zipper nuclear factor 1	210462_at	0.0022647	0.0105406	11.9696	6.41122	5.1906	7.85716	1.20541	0.304697	0.90071
RLF	rearranged L-myc fusion	204243_at	2.06552e-05	0.000355611	258.144	131.446	111.949	167.179	1.20534	0.23163	0.97371
ANXA3	annexin A3	209369_at	2.26095e-06	9.89858e-05	2626.84	2388.46	1140.3	2051.87	1.20391	1.06667	0.137245
UBE2R2	ubiquitin-conjugating enzyme E2R 2	226954_at	3.90299e-05	0.000532714	329.762	261.968	143.149	244.96	1.20391	0.871871	0.332036
EGFR	epidermal growth factor receptor (erythroblastic leukemia viral (v-erb-b) oncogene homolog, avian)	211607_x_at	0.00238103	0.0109645	145.676	105.137	63.2627	104.692	1.20334	0.732842	0.470497
RALGPS2	Ral GEF with PH domain and SH3 binding motif 2	242458_at	7.03234e-05	0.000800677	206.604	204.159	89.7638	166.842	1.20266	1.18548	0.0171761
PGAP1	post-GPI attachment to proteins 1	220576_at	0.00446714	0.0181677	37.7034	24.1665	16.3895	26.0865	1.20192	0.560234	0.641688
CYP1B1	cytochrome P450, family 1, subfamily B, polypeptide 1	202436_s_at	2.1169e-05	0.000360677	933.334	1068.9	405.782	802.674	1.20169	1.39736	-0.195668
GOLGA2	golgi autoantigen, golgin subfamily a, 2	204384_at	0.00101261	0.00561377	257.747	197.829	112.096	189.224	1.20122	0.819526	0.381698
NA	NA	242751_at	0.00163367	0.00815625	429.333	342.975	186.784	319.697	1.20073	0.876733	0.323994
LOC284072	hypothetical protein LOC284072	230812_at	7.03585e-06	0.000187443	19.9442	8.44154	8.68389	12.3565	1.19955	-0.0408344	1.24039
HIST1H2AE	histone cluster 1, H2ae	214469_at	0.00028294	0.00216195	119.285	96.9405	51.9636	89.3965	1.19884	0.899597	0.299247
TPM4	tropomyosin 4	212481_s_at	1.86401e-06	9.00315e-05	649.782	573.196	283.098	502.025	1.19865	1.01773	0.180928
SFRS18	splicing factor, arginine/serine-rich 18	212177_at	0.000389573	0.00273631	378.288	233.178	164.817	258.761	1.19862	0.500565	0.698053
PNRC1	proline-rich nuclear receptor coactivator 1	209034_at	8.8626e-05	0.000943683	674.082	322.884	293.868	430.278	1.19775	0.135846	1.06191
ELL2	elongation factor, RNA polymerase II, 2	226099_at	1.54393e-05	0.000296705	1464.55	1153.85	638.545	1085.65	1.1976	0.853596	0.344004
NA	NA	231274_s_at	2.22494e-05	0.000371378	289.112	116.3	126.175	177.196	1.1962	-0.117574	1.31378
NAV1	neuron navigator 1	224772_at	2.26259e-05	0.000375558	53.3067	60.8475	23.2674	45.8072	1.19601	1.38689	-0.19088
C8orf60	chromosome 8 open reading frame 60	220712_at	0.00764136	0.0281173	17.7704	10.2211	7.76279	11.9181	1.19483	0.3969	0.797931
GUK1	guanylate kinase 1	213621_s_at	0.00126832	0.00670853	43.7105	9.35415	19.106	24.0569	1.19396	-1.03035	2.2243
CHD2	chromodomain helicase DNA binding protein 2	225077_at	4.55643e-05	0.000590869	347.789	248.542	152.026	249.452	1.1939	0.709169	0.484727
DLC1	deleted in liver cancer 1	210762_s_at	0.00379569	0.015885	35.2176	45.6603	15.4047	32.0942	1.19293	1.56757	-0.374644
NA	NA	243299_at	0.000513503	0.00335137	74.1975	52.597	32.4581	53.0842	1.19279	0.696402	0.496391
HMGA2	high mobility group AT-hook 2	1558683_a_at	1.95842e-05	0.000344608	157.728	135.074	69.0074	120.603	1.19261	0.968924	0.223689
C1orf63	chromosome 1 open reading frame 63	209006_s_at	0.000331812	0.00243257	780.878	459.258	341.648	527.262	1.19259	0.426794	0.765791
ZNF207	zinc finger protein 207	239937_at	0.00266273	0.0119754	31.2258	17.2731	13.6627	20.7205	1.1925	0.338288	0.85421
IRF1	interferon regulatory factor 1	202531_at	0.000152378	0.00137685	126.374	128.593	55.3129	103.427	1.19201	1.21713	-0.025119
MAGI3	membrane associated guanylate kinase, WW and PDZ domain containing 3	226770_at	0.00354268	0.0150117	61.5611	52.5134	26.9492	47.0079	1.19178	0.962444	0.229334
FRMD6	FERM domain containing 6	225481_at	1.10914e-07	2.39877e-05	2996.01	2332.1	1311.63	2213.25	1.19168	0.83027	0.361413
TLK1	tousled-like kinase 1	244389_at	0.00945156	0.0334832	18.1134	13.8705	7.93556	13.3065	1.19065	0.80562	0.385032
DEDD2	death effector domain containing 2	225434_at	0.00010399	0.0010523	315.585	264.159	138.291	239.345	1.19033	0.933703	0.256625
LENG8	leukocyte receptor cluster (LRC) member 8	224673_at	0.0057291	0.0222205	97.4629	64.0239	42.7225	68.0698	1.18986	0.583615	0.606242
FERMT2	fermitin family homolog 2 (Drosophila)	214212_x_at	9.66606e-06	0.000224804	1237.52	810.298	543.005	863.607	1.18841	0.577486	0.610928
FAM162A	family with sequence similarity 162, member A	224345_x_at	2.54624e-07	3.32632e-05	10602.4	10562.8	4656.9	8607.36	1.18695	1.18155	0.00539495
CYP1B1	cytochrome P450, family 1, subfamily B, polypeptide 1	202435_s_at	1.22493e-06	7.24267e-05	651.493	791.435	286.187	576.371	1.18679	1.46751	-0.280721
PI3	peptidase inhibitor 3, skin-derived	41469_at	9.59947e-06	0.000224071	6371.4	5754.32	2799.67	4975.13	1.18636	1.03939	0.146965
KLHL28	kelch-like 28 (Drosophila)	235727_at	0.000171315	0.00149468	139.933	91.3147	61.5192	97.5889	1.18562	0.569809	0.615814
TMEM50B	transmembrane protein 50B	228001_at	0.00060729	0.00381369	70.3021	45.3007	30.912	48.8383	1.1854	0.55137	0.634033
MAP4	microtubule-associated protein 4	33850_at	0.000449078	0.00304287	157.906	113.107	69.45	113.488	1.18502	0.703637	0.481383
NCOA3	nuclear receptor coactivator 3	207700_s_at	3.34598e-05	0.000479838	1392.34	913.602	612.461	972.8	1.18482	0.576948	0.60787
NBEAL1	neurobeachin-like 1	1554106_at	0.0112611	0.0386793	195.245	152.342	85.8921	144.493	1.18469	0.826715	0.357977
SSFA2	sperm specific antigen 2	236207_at	0.000108196	0.00108172	162.53	139.778	71.5009	124.603	1.18468	0.967109	0.217568
NA	NA	243395_at	0.0133414	0.0444911	142.383	106.091	62.6459	103.707	1.18449	0.760013	0.424473
TRA2A	transformer 2 alpha homolog (Drosophila)	229574_at	0.00576051	0.0223187	192.764	138.614	84.8177	138.732	1.1844	0.708633	0.475764
PRO2852	hypothetical protein PRO2852	223797_at	3.89472e-05	0.000531974	14.2814	11.665	6.28627	10.7442	1.18386	0.891916	0.291945
LEPREL1	leprecan-like 1	218717_s_at	0.000387692	0.00272696	38.5271	28.6523	16.9606	28.0467	1.18369	0.756468	0.427222
KLF11	Kruppel-like factor 11	1553137_s_at	0.00875518	0.0314494	31.4902	18.0789	13.863	21.144	1.18367	0.38307	0.800596
PRRC1	proline-rich coiled-coil 1	224643_at	1.77544e-08	1.34699e-05	2697.69	2175.8	1187.63	2020.37	1.18364	0.873466	0.310176
NA	NA	235556_at	0.0070428	0.026309	29.7744	18.6118	13.108	20.4981	1.18363	0.505775	0.677856
PIGA	phosphatidylinositol glycan anchor biosynthesis, class A	205281_s_at	8.28297e-07	6.08032e-05	531.838	395.766	234.348	387.317	1.18233	0.755992	0.426341
CCL20	chemokine (C-C motif) ligand 20	205476_at	9.49958e-05	0.000990047	16.6933	21.2716	7.35633	15.1071	1.18221	1.53187	-0.349653
NA	NA	235407_at	6.33694e-06	0.000176391	199.424	213.011	87.8906	166.775	1.18206	1.27715	-0.0950931
UGP2	UDP-glucose pyrophosphorylase 2	231698_at	0.000730097	0.0043753	30.6672	17.6935	13.5162	20.6257	1.18201	0.388527	0.79348
CCNL1	cyclin L1	1555411_a_at	2.85804e-07	3.48516e-05	937.479	669.786	413.267	673.511	1.18171	0.696626	0.485085
RIOK3	RIO kinase 3 (yeast)	202131_s_at	1.32544e-06	7.50913e-05	1071.63	733.772	472.909	759.439	1.18018	0.633769	0.546408
EIF4EBP1	eukaryotic translation initiation factor 4E binding protein 1	221539_at	6.91194e-05	0.000791606	835.325	655.374	368.716	619.805	1.17983	0.829808	0.350019
UGCGL2	UDP-glucose ceramide glucosyltransferase-like 2	235749_at	0.00151101	0.00766045	37.2014	40.8731	16.4276	31.5007	1.17923	1.31502	-0.135791
HNRNPA2B1	heterogeneous nuclear ribonucleoprotein A2/B1	225107_at	4.84077e-05	0.000617354	577.483	437.359	255.067	423.303	1.1789	0.777939	0.400961
MALAT1	metastasis associated lung adenocarcinoma transcript 1 (non-protein coding)	224559_at	0.00102701	0.00567951	341.306	241.351	150.834	244.497	1.17811	0.678174	0.499931
SFN	stratifin	209260_at	3.33957e-06	0.00012206	695.343	610.895	307.303	537.847	1.17806	0.991263	0.186801
PCNP	PEST proteolytic signal containing nuclear protein	237577_at	0.0141431	0.046667	14.5199	6.46326	6.41945	9.13419	1.1775	0.00981232	1.16769
SLC4A7	solute carrier family 4, sodium bicarbonate cotransporter, member 7	207604_s_at	1.28714e-06	7.40494e-05	805.172	765.867	355.996	642.345	1.17744	1.10523	0.0722046
ZNRF1	zinc and ring finger 1	223382_s_at	9.76885e-06	0.000225642	622.233	507.793	275.271	468.432	1.1766	0.883385	0.293216
FOXD1	forkhead box D1	206307_s_at	4.45557e-06	0.000142805	356.928	220.332	157.983	245.081	1.17587	0.479916	0.695953
WDR27	WD repeat domain 27	228326_at	2.96547e-05	0.000444075	99.3763	68.2838	43.9926	70.5509	1.17564	0.634283	0.541359
KIAA1462	KIAA1462	231841_s_at	0.00383654	0.016008	19.2986	7.11743	8.54357	11.6532	1.17558	-0.263483	1.43906
CDCP1	CUB domain containing protein 1	234932_s_at	2.23938e-06	9.85961e-05	1262.62	1072.45	559.48	964.85	1.17426	0.938758	0.235499
U2AF1	U2 small nuclear RNA auxiliary factor 1	231904_at	0.000204517	0.00170146	71.0458	38.5818	31.4829	47.0368	1.17418	0.293352	0.880828
ZNRF1	zinc and ring finger 1	223383_at	1.59217e-05	0.000301824	520.221	469.384	230.76	406.788	1.17273	1.02437	0.148358
TGFB2	transforming growth factor, beta 2	209909_s_at	0.000311618	0.0023219	195.927	172.95	87.0193	151.966	1.17091	0.990948	0.179964
RHOB	ras homolog gene family, member B	1553962_s_at	0.000253392	0.0019897	40.3876	30.1406	17.9606	29.4962	1.16908	0.746876	0.422203
NA	NA	213813_x_at	0.00730414	0.0271378	185.432	59.1871	82.466	109.028	1.16902	-0.478516	1.64753
WDR45L	WDR45-like	209076_s_at	5.92882e-07	5.09646e-05	2318.67	1747.82	1031.29	1699.26	1.16885	0.761109	0.407742
GOLGA3	golgi autoantigen, golgin subfamily a, 3	226949_at	0.000105577	0.00106171	204.32	132.773	90.8816	142.658	1.16877	0.546898	0.621871
NA	NA	231145_at	0.000647844	0.00400806	183.63	168.835	81.6852	144.716	1.16865	1.04746	0.121187
GPR68	G protein-coupled receptor 68	229055_at	0.0101427	0.035445	12.7955	14.4287	5.69233	10.9722	1.16855	1.34185	-0.173303
CCBL1	cysteine conjugate-beta lyase, cytoplasmic	206037_at	0.000294551	0.00222218	142.763	91.0207	63.5134	99.0991	1.16849	0.519133	0.649355
SOD2	superoxide dismutase 2, mitochondrial	221477_s_at	3.50079e-05	0.000494738	364.864	282.844	162.333	270.014	1.1684	0.801052	0.367351
SEC23A	Sec23 homolog A (S. cerevisiae)	204344_s_at	8.27604e-08	2.22855e-05	1255.16	973.428	558.462	929.016	1.16834	0.801616	0.366724
DPF3	D4, zinc and double PHD fingers, family 3	236442_at	0.00359053	0.0151626	97.277	76.4714	43.2979	72.3488	1.1678	0.820622	0.347179
DYRK3	dual-specificity tyrosine-(Y)-phosphorylation regulated kinase 3	210151_s_at	0.00167839	0.00834155	119.648	80.4999	53.2671	84.4717	1.16748	0.595743	0.571739
MLLT4	myeloid/lymphoid or mixed-lineage leukemia (trithorax homolog, Drosophila); translocated to, 4	224685_at	0.000136965	0.00127895	180.974	140.893	80.5742	134.147	1.1674	0.806209	0.361187
ZFP36L2	zinc finger protein 36, C3H type-like 2	201368_at	0.000139668	0.0012964	1305.77	1057.77	581.427	981.659	1.16723	0.863361	0.303872
DNAJC1	DnaJ (Hsp40) homolog, subfamily C, member 1	222620_s_at	4.47387e-08	1.85428e-05	2495.34	1958.5	1111.68	1855.17	1.16649	0.817011	0.349482
WDR51B	WD repeat domain 51B	226283_at	8.06946e-06	0.000202985	633.602	556.745	282.307	490.884	1.16631	0.979752	0.18656
NA	NA	240128_at	0.00451079	0.0183003	20.1915	13.9021	9.00127	14.365	1.16555	0.627099	0.538451
KLF6	Kruppel-like factor 6	224606_at	1.67243e-05	0.00031175	1344.97	1014.94	599.758	986.557	1.16512	0.758949	0.406171
BRWD1	bromodomain and WD repeat domain containing 1	1553227_s_at	0.00243783	0.0111696	65.2563	51.9645	29.1057	48.7755	1.16482	0.836228	0.328589
CEP152	centrosomal protein 152kDa	239413_at	1.18742e-05	0.000255519	245.889	245.174	109.734	200.266	1.16399	1.15979	0.00420287
DUSP16	dual specificity phosphatase 16	224832_at	1.43301e-07	2.60389e-05	85.1692	71.9793	38.0135	65.054	1.16382	0.921069	0.24275
C18orf19	chromosome 18 open reading frame 19	235022_at	6.66615e-07	5.46746e-05	472.032	244.6	210.689	309.107	1.16377	0.215311	0.948459
TPM4	tropomyosin 4	209344_at	0.000147117	0.00134179	556.42	458.178	248.386	420.995	1.16359	0.883321	0.280266
JAG2	jagged 2	209784_s_at	0.0014626	0.00747606	77.473	47.8506	34.598	53.3072	1.16301	0.467849	0.695157
SLC3A2	solute carrier family 3 (activators of dibasic and neutral amino acid transport), member 2	200924_s_at	4.20945e-05	0.000559203	833.238	554.368	372.213	586.607	1.1626	0.574716	0.587885
MAFG	v-maf musculoaponeurotic fibrosarcoma oncogene homolog G (avian)	204970_s_at	2.66498e-07	3.40974e-05	199.717	142.103	89.2158	143.679	1.16259	0.671565	0.491022
TMEM56	transmembrane protein 56	237515_at	3.172e-05	0.000462605	332.297	291.092	148.48	257.289	1.16221	0.971209	0.191
EPAS1	endothelial PAS domain protein 1	200878_at	1.07565e-06	6.85112e-05	1032.53	949.266	461.456	814.416	1.16191	1.04062	0.121294
NA	NA	224375_at	0.00646262	0.0245166	61.9082	39.8615	27.6802	43.15	1.16128	0.526141	0.635136
EPB41L4B	erythrocyte membrane protein band 4.1 like 4B	223427_s_at	5.10422e-05	0.000640535	229.676	173.204	102.715	168.532	1.16094	0.753821	0.407124
NAMPT	nicotinamide phosphoribosyltransferase	243296_at	0.00126736	0.00670506	137.046	102.232	61.2983	100.192	1.16074	0.737921	0.422819
KLF5	Kruppel-like factor 5 (intestinal)	209212_s_at	3.18569e-05	0.000464076	1053.4	887.122	471.205	803.908	1.16062	0.912778	0.247846
MT1E	metallothionein 1E	216336_x_at	5.97768e-05	0.000718286	505.633	338.15	226.243	356.675	1.16022	0.579792	0.580428
GOLT1B	golgi transport 1 homolog B (S. cerevisiae)	222552_at	6.85933e-08	2.03316e-05	1620.02	1439.15	725.143	1261.44	1.15968	0.988877	0.170798
ERAP1	endoplasmic reticulum aminopeptidase 1	214012_at	1.47598e-05	0.000289248	179.41	157.611	80.3117	139.111	1.15958	0.972686	0.186891
KLF5	Kruppel-like factor 5 (intestinal)	209211_at	3.25242e-05	0.000471105	2119.44	2075.32	948.775	1714.51	1.15955	1.1292	0.0303495
FNBP4	formin binding protein 4	212232_at	4.32092e-05	0.00056891	388.159	346.743	173.786	302.896	1.15933	0.996554	0.162781
ANKRD9	ankyrin repeat domain 9	230972_at	2.93416e-05	0.000441458	1242.19	982.381	556.207	926.927	1.1592	0.820662	0.338535
MUC1	mucin 1, cell surface associated	213693_s_at	2.18678e-06	9.7554e-05	203.877	239.686	91.2903	178.285	1.15916	1.39261	-0.23345
PGK1	phosphoglycerate kinase 1	217383_at	0.00216773	0.0101837	207.439	120.468	92.8946	140.267	1.15902	0.374985	0.784034
CD47	CD47 molecule	213856_at	0.000824851	0.00480277	10.8184	4.90109	4.84607	6.85519	1.1586	0.0162879	1.14231
C20orf195	chromosome 20 open reading frame 195	220426_at	0.000311413	0.0023213	10.8888	10.6868	4.87971	8.81843	1.15798	1.13096	0.0270189
ING1	inhibitor of growth family, member 1	210350_x_at	2.91728e-05	0.000439954	48.416	27.7374	21.7045	32.6193	1.15749	0.353839	0.803651
HIST1H3D	histone cluster 1, H3d	214472_at	0.00298362	0.0131126	121.832	74.8296	54.6313	83.7644	1.1571	0.453882	0.703218
SLC16A4	solute carrier family 16, member 4 (monocarboxylic acid transporter 5)	205234_at	0.0095534	0.0337739	12.5115	5.97128	5.61108	8.03127	1.1569	0.0897619	1.06714
SLC25A37	solute carrier family 25, member 37	242335_at	0.000119341	0.0011612	58.5521	37.1234	26.2609	40.6455	1.1568	0.499412	0.657393
WDR51B	WD repeat domain 51B	231832_at	7.25286e-05	0.000818488	438.123	485.432	196.524	373.36	1.15663	1.30456	-0.147932
AFF4	AF4/FMR2 family, member 4	232865_at	0.000958981	0.00538862	29.4598	16.4344	13.2152	19.7031	1.15655	0.314526	0.842028
ZC3H6	zinc finger CCCH-type containing 6	241372_at	0.00223083	0.0104199	48.1722	27.5211	21.6138	32.4357	1.15625	0.348585	0.807661
MGAT4A	mannosyl (alpha-1,3-)-glycoprotein beta-1,4-N-acetylglucosaminyltransferase, isozyme A	226039_at	0.00229752	0.0106658	58.8137	47.6975	26.3897	44.3003	1.15618	0.853937	0.302239
DOCK6	dedicator of cytokinesis 6	55583_at	9.19385e-05	0.000968572	121.63	94.0561	54.5814	90.0892	1.15602	0.785114	0.370908
IL1RAP	interleukin 1 receptor accessory protein	205227_at	0.000251137	0.00197916	128.456	59.5754	57.6614	81.8975	1.15559	0.0471129	1.10848
DOCK6	dedicator of cytokinesis 6	221794_at	0.000185844	0.00158713	110.575	89.9309	49.6352	83.3803	1.15559	0.857454	0.298133
METTL3	methyltransferase like 3	242111_at	0.0021076	0.00997141	107.829	71.9294	48.4417	76.0667	1.15442	0.570333	0.58409
NA	NA	215029_at	0.00919237	0.0327383	62.4398	37.8146	28.0668	42.7737	1.1536	0.430081	0.723522
RSBN1	round spermatid basic protein 1	213694_at	1.19817e-05	0.000256744	452.93	298.555	203.782	318.423	1.15226	0.550974	0.60129
CARM1	coactivator-associated arginine methyltransferase 1	221939_at	0.000145806	0.00133376	820.426	461.621	369.242	550.429	1.15181	0.322142	0.829665
IFRD1	interferon-related developmental regulator 1	202147_s_at	3.07822e-09	6.87981e-06	1297.33	1085.79	583.896	989.005	1.15176	0.894963	0.256795
LZTS2	leucine zipper, putative tumor suppressor 2	1555881_s_at	0.000443826	0.00301734	116.878	62.7938	52.6164	77.4294	1.15142	0.25511	0.896309
NA	NA	226873_at	0.00497228	0.0197776	206.905	172.64	93.172	157.572	1.151	0.889802	0.261195
BRWD1	bromodomain and WD repeat domain containing 1	231960_at	0.00281249	0.0125168	47.0213	34.9335	21.1789	34.3779	1.15068	0.721982	0.428701
ATXN1	ataxin 1	203231_s_at	0.00574755	0.0222785	121.816	87.1102	54.8704	87.9323	1.15061	0.666812	0.483793
HIC2	hypermethylated in cancer 2	212964_at	0.000318397	0.00235987	50.0853	36.4944	22.5648	36.3815	1.15031	0.693604	0.456711
INTS6	integrator complex subunit 6	222239_s_at	6.11537e-06	0.000172268	339.596	279.466	153.026	257.363	1.15004	0.868899	0.281145
CUL7	cullin 7	241747_s_at	0.0128774	0.0432231	24.5796	15.2621	11.0774	16.973	1.14984	0.462325	0.687511
DCUN1D2	DCN1, defective in cullin neddylation 1, domain containing 2 (S. cerevisiae)	219116_s_at	0.00167026	0.00830854	68.784	62.4246	31.0074	54.072	1.14946	1.0095	0.139959
FAM62B	family with sequence similarity 62 (C2 domain containing) member B	1558511_s_at	7.62031e-07	5.86279e-05	1768.62	1449.92	797.449	1338.66	1.14916	0.862508	0.286651
PRKAR1A	protein kinase, cAMP-dependent, regulatory, type I, alpha (tissue specific extinguisher 1)	242482_at	0.000556253	0.00356736	32.364	17.1999	14.5934	21.3858	1.14907	0.237083	0.911991
HIC2	hypermethylated in cancer 2	212966_at	0.00216515	0.0101779	38.1662	31.9843	17.2108	29.1204	1.14898	0.894049	0.254931
NA	NA	1556097_at	0.00794053	0.0290341	23.8625	18.1586	10.7674	17.5962	1.14808	0.75399	0.394089
PSD3	pleckstrin and Sec7 domain containing 3	218613_at	7.59701e-05	0.000845969	428.277	382.046	193.302	334.542	1.14769	0.982887	0.164798
FOXC1	forkhead box C1	1553613_s_at	0.000478567	0.00319282	106.289	75.0561	47.9763	76.4403	1.14759	0.645648	0.501946
GOLGA2	golgi autoantigen, golgin subfamily a, 2	225672_at	0.00126027	0.00667543	137.175	107.752	61.9626	102.297	1.14655	0.798244	0.348304
MT2A	metallothionein 2A	212185_x_at	2.19527e-05	0.000369047	8473.04	6654.94	3828.17	6318.72	1.14622	0.797771	0.348453
SPIRE1	spire homolog 1 (Drosophila)	224995_at	7.74099e-06	0.000197501	2040.51	1752.25	921.967	1571.57	1.14614	0.92642	0.219721
AHSA2	AHA1, activator of heat shock 90kDa protein ATPase homolog 2 (yeast)	226665_at	7.9824e-06	0.000201703	386.916	313.845	174.867	291.876	1.14576	0.843798	0.301965
CCNL2	cyclin L2	232274_at	0.00177015	0.00869038	78.0402	55.666	35.2792	56.3285	1.1454	0.65798	0.487421
GPC1	glypican 1	202755_s_at	0.000166771	0.0014651	48.2642	40.5988	21.8274	36.8968	1.14481	0.8953	0.249515
ASMTL	acetylserotonin O-methyltransferase-like	36554_at	3.36194e-05	0.000481817	78.8226	67.098	35.6487	60.5231	1.14476	0.912422	0.232339
ATF2	activating transcription factor 2	205446_s_at	2.81629e-05	0.000429799	178.866	135.977	80.9144	131.919	1.14441	0.748894	0.39552
ZNF550	zinc finger protein 550	228099_at	2.68886e-05	0.00041866	250.392	219.13	113.309	194.277	1.14393	0.951527	0.192402
MEGF6	multiple EGF-like-domains 6	226869_at	5.68041e-06	0.000164987	374.85	387.082	169.775	310.569	1.14269	1.18902	-0.0463255
GFPT1	glutamine-fructose-6-phosphate transaminase 1	227027_at	7.6137e-06	0.000195526	1344.09	1108.21	608.876	1020.39	1.14241	0.864012	0.278397
MAGED4B	melanoma antigen family D, 4B	223313_s_at	0.000109125	0.00108679	364.232	270.058	164.999	266.43	1.1424	0.710811	0.43159
NA	NA	1558783_at	0.000480725	0.00320293	35.4441	25.2223	16.0641	25.5768	1.14171	0.650859	0.490849
ZFP36L2	zinc finger protein 36, C3H type-like 2	201369_s_at	0.00100021	0.00555879	109.739	92.8658	49.7381	84.1145	1.14166	0.900795	0.240863
LRRC49	leucine rich repeat containing 49	219338_s_at	1.63752e-05	0.00030781	130.407	69.937	59.1123	86.4853	1.14149	0.242598	0.89889
ELF4	E74-like factor 4 (ets domain transcription factor)	31845_at	2.07166e-06	9.48803e-05	287.505	244.345	130.389	220.746	1.14077	0.906099	0.234671
NA	NA	1556021_at	0.000338562	0.0024692	45.9701	44.5141	20.8653	37.1165	1.13959	1.09316	0.0464326
NOTCH2NL	Notch homolog 2 (Drosophila) N-terminal like	214722_at	0.00013876	0.00129032	2812.22	2310.77	1276.52	2133.17	1.13949	0.85616	0.283335
CXXC5	CXXC finger 5	233955_x_at	7.736e-06	0.000197487	284.943	171.799	129.348	195.364	1.13941	0.409457	0.729956
MALAT1	metastasis associated lung adenocarcinoma transcript 1 (non-protein coding)	224568_x_at	0.00127227	0.0067223	4167.29	2809.24	1892.97	2956.5	1.13846	0.569527	0.568933
HABP4	hyaluronan binding protein 4	233919_s_at	8.04113e-05	0.000881303	64.7867	48.106	29.4317	47.4415	1.13833	0.708846	0.42948
NA	NA	227533_at	9.21133e-07	6.33598e-05	1001.88	865.107	455.21	774.064	1.1381	0.926346	0.211754
FDFT1	farnesyl-diphosphate farnesyltransferase 1	210950_s_at	1.07507e-06	6.85112e-05	2115.54	1308.47	961.526	1461.84	1.13763	0.444485	0.693141
QKI	quaking homolog, KH domain RNA binding (mouse)	1555154_a_at	0.000460085	0.00309819	358.333	290.617	162.889	270.613	1.13741	0.835229	0.30218
SLC1A5	solute carrier family 1 (neutral amino acid transporter), member 5	208916_at	5.38113e-05	0.000665937	474.544	312.763	215.775	334.361	1.13702	0.535541	0.601474
NCRNA00084	non-protein coding RNA 84	234989_at	0.004516	0.0183148	6763.02	5175.03	3075.25	5004.43	1.13696	0.750864	0.386101
PTGFR	prostaglandin F receptor (FP)	1555097_a_at	0.000201096	0.00168239	380.799	484.177	173.259	346.078	1.13609	1.4826	-0.346507
RFFL	ring finger and FYVE-like domain containing 1	228980_at	7.32383e-05	0.000824562	425.285	362.386	193.592	327.088	1.13541	0.904506	0.230905
C5orf53	chromosome 5 open reading frame 53	226977_at	2.27275e-05	0.000376267	180.064	150.73	81.9804	137.592	1.13516	0.87862	0.256542
SPIRE1	spire homolog 1 (Drosophila)	1559517_a_at	3.7855e-05	0.000520972	257.715	189.553	117.343	188.204	1.13504	0.691872	0.443171
SPATA5L1	spermatogenesis associated 5-like 1	215694_at	0.00315373	0.0137026	20.861	10.5889	9.50295	13.651	1.13436	0.156103	0.978259
RNF24	ring finger protein 24	204669_s_at	1.28352e-05	0.000267101	238.795	125.38	108.8	157.658	1.1341	0.204627	0.929471
MAGED4B	melanoma antigen family D, 4B	221261_x_at	0.000248895	0.00196809	1146.01	796.915	522.226	821.717	1.13388	0.609753	0.524123
PJA2	praja ring finger 2	201133_s_at	3.89761e-05	0.000532142	786.976	676.698	358.644	607.439	1.13377	0.915958	0.217807
GALNT3	UDP-N-acetyl-alpha-D-galactosamine:polypeptide N-acetylgalactosaminyltransferase 3 (GalNAc-T3)	203397_s_at	2.01777e-07	2.97671e-05	2494.63	2183.88	1136.89	1938.47	1.13373	0.941797	0.191934
CDKN1C	cyclin-dependent kinase inhibitor 1C (p57, Kip2)	213182_x_at	0.000404723	0.00281594	76.9058	41.4094	35.0509	51.122	1.13364	0.240509	0.893135
PLXNA1	plexin A1	221538_s_at	0.000286575	0.00218004	360.43	322.143	164.358	282.31	1.13288	0.970861	0.16202
C20orf111	chromosome 20 open reading frame 111	209020_at	2.27221e-07	3.14894e-05	667.666	330.51	304.466	434.214	1.13285	0.118415	1.01443
OXSR1	oxidative-stress responsive 1	202696_at	2.35451e-06	0.000101491	1203.26	1024.46	548.849	925.522	1.13247	0.900375	0.232091
HMHA1	histocompatibility (minor) HA-1	212873_at	0.00134002	0.0069869	77.0025	65.1394	35.1306	59.0908	1.13218	0.890802	0.241376
HIST1H2BG	histone cluster 1, H2bg	215779_s_at	0.000136564	0.00127734	649.219	469.928	296.198	471.782	1.13214	0.665877	0.466266
MMP14	matrix metallopeptidase 14 (membrane-inserted)	160020_at	0.000446042	0.00302664	183.355	124.049	83.6824	130.362	1.13164	0.567911	0.563728
PSPC1	paraspeckle component 1	218371_s_at	9.16169e-05	0.000965639	281.617	184.034	128.535	198.062	1.13158	0.517817	0.613763
HMGCR	3-hydroxy-3-methylglutaryl-Coenzyme A reductase	202539_s_at	3.38866e-05	0.000484249	1255.58	854.532	573.074	894.396	1.13156	0.576414	0.555149
SH3GLB1	SH3-domain GRB2-like endophilin B1	209090_s_at	7.60316e-05	0.000846058	776.692	578.35	354.519	569.854	1.13148	0.706082	0.4254
RNF19A	ring finger protein 19A	220483_s_at	0.00144371	0.00740965	146.508	95.1024	66.8766	102.829	1.1314	0.50798	0.623424
SESTD1	SEC14 and spectrin domains 1	226763_at	7.49311e-06	0.000194057	667.377	476.899	304.679	482.985	1.13121	0.646396	0.484818
2010-09-01	septin 10	214720_x_at	4.31395e-07	4.26417e-05	965.17	894.204	440.775	766.716	1.13074	1.02056	0.11018
NA	NA	244219_at	0.00833065	0.0301987	26.3108	24.7538	12.0182	21.0276	1.13043	1.04242	0.0880067
SMS	spermine synthase	202043_s_at	3.3433e-06	0.000122096	2612.01	1942.26	1193.16	1915.81	1.13037	0.702951	0.427424
FAM102A	family with sequence similarity 102, member A	212400_at	2.79459e-05	0.000429143	231.642	157.456	105.882	164.993	1.12944	0.572486	0.556949
RBCK1	RanBP-type and C3HC4-type zinc finger containing 1	207713_s_at	0.000499892	0.0032909	376.685	230.327	172.186	259.733	1.12939	0.419722	0.709672
GOLGA2	golgi autoantigen, golgin subfamily a, 2	35436_at	4.98052e-05	0.000629786	876.114	677.593	400.685	651.464	1.12865	0.757952	0.370699
LMO7	LIM domain 7	241140_at	0.00682228	0.0256395	11.2069	6.95339	5.12952	7.76327	1.12749	0.438893	0.688601
MT1G	metallothionein 1G	204745_x_at	0.000320535	0.002371	1335.15	911.518	611.252	952.641	1.12717	0.576505	0.550663
NA	NA	1556678_a_at	0.000257833	0.00201594	24.6187	35.7351	11.2745	23.8761	1.12669	1.66428	-0.537587
RUNX2	runt-related transcription factor 2	232231_at	1.48807e-05	0.00028996	179.896	101.034	82.3897	121.107	1.12663	0.294301	0.83233
ETS1	v-ets erythroblastosis virus E26 oncogene homolog 1 (avian)	214447_at	0.00299203	0.0131431	53.7172	40.1312	24.6128	39.4871	1.12597	0.705312	0.420661
SFRS12IP1	SFRS12-interacting protein 1	217608_at	0.00657471	0.0248746	99.4187	103.783	45.5534	82.9182	1.12596	1.18793	-0.0619758
SORL1	sortilin-related receptor, L(DLR class) A repeats-containing	230707_at	0.0023705	0.0109272	17.6684	5.98765	8.09802	10.5847	1.12553	-0.435581	1.56111
NPNT	nephronectin	225911_at	1.46808e-05	0.000288453	456.427	428.977	209.238	364.88	1.12524	1.03576	0.0894858
SFPQ	splicing factor proline/glutamine-rich (polypyrimidine tract binding protein associated)	221768_at	0.00181252	0.00884783	273.893	241.888	125.56	213.78	1.12523	0.945959	0.179274
SPOPL	speckle-type POZ protein-like	225658_at	5.03174e-08	1.87266e-05	832.067	581.636	381.506	598.403	1.125	0.608412	0.516583
AUH	AU RNA binding protein/enoyl-Coenzyme A hydratase	205052_at	0.000378772	0.00268322	131.843	120.126	60.4939	104.154	1.12396	0.989686	0.134278
PPM1A	protein phosphatase 1A (formerly 2C), magnesium-dependent, alpha isoform	227728_at	1.11372e-06	6.91017e-05	447.325	389.205	205.298	347.276	1.12361	0.922814	0.200794
ZFP36L2	zinc finger protein 36, C3H type-like 2	201367_s_at	9.34276e-05	0.000979809	119.188	111.75	54.7215	95.2199	1.12305	1.0301	0.0929533
LDLR	low density lipoprotein receptor	202067_s_at	2.67475e-05	0.000417318	725.816	497.292	333.5	518.869	1.12192	0.576408	0.545511
ELF3	E74-like factor 3 (ets domain transcription factor, epithelial-specific )	201510_at	0.000912682	0.00519078	219.339	194.631	100.792	171.587	1.12178	0.949355	0.172423
USP3	ubiquitin specific peptidase 3	221654_s_at	1.18927e-05	0.000255519	752.186	510.59	345.741	536.172	1.1214	0.562473	0.558925
PLAGL1	pleiomorphic adenoma gene-like 1	207943_x_at	0.00109923	0.00598903	189.357	114.761	87.0458	130.388	1.12126	0.398783	0.722481
BRI3	brain protein I3	229798_s_at	0.00109232	0.00596027	319.442	134.763	146.944	200.383	1.12028	-0.124843	1.24512
SLC12A8	solute carrier family 12 (potassium/chloride transporters), member 8	219874_at	0.0151701	0.0493884	31.8208	12.1582	14.6384	19.5391	1.12021	-0.267821	1.38803
RBMS3	RNA binding motif, single stranded interacting protein	206767_at	0.000484792	0.00322148	27.3115	23.0218	12.5648	20.966	1.12013	0.873614	0.246512
TRA2A	transformer 2 alpha homolog (Drosophila)	213593_s_at	0.00200744	0.00960222	125.653	77.1193	57.8258	86.8662	1.11966	0.415378	0.704284
RNMT	RNA (guanine-7-) methyltransferase	202683_s_at	3.12383e-06	0.000117637	770.1	479.969	354.436	534.835	1.11952	0.437415	0.682105
SLC26A6	solute carrier family 26, member 6	221572_s_at	0.00259593	0.0117327	116.739	60.5074	53.7382	76.9949	1.11927	0.171164	0.948106
ZEB1	zinc finger E-box binding homeobox 1	210875_s_at	0.00240601	0.0110584	99.3125	79.8192	45.7291	74.9536	1.11886	0.803621	0.315239
ZNF814	zinc finger protein 814	241912_at	0.00859452	0.0309868	47.9531	44.4405	22.0816	38.1584	1.11878	1.00903	0.109749
RASA2	RAS p21 protein activator 2	230669_at	0.00146351	0.007479	107.657	72.3836	49.5759	76.5387	1.11873	0.546023	0.572705
SEC31A	SEC31 homolog A (S. cerevisiae)	210616_s_at	1.57604e-06	8.15796e-05	979.558	773.587	451.086	734.744	1.11873	0.77816	0.340567
GTF2IRD2	GTF2I repeat domain containing 2	228765_at	3.30564e-07	3.70959e-05	576.052	594.722	265.287	478.687	1.11864	1.16466	-0.0460184
NIPA1	non imprinted in Prader-Willi/Angelman syndrome 1	225752_at	1.90278e-07	2.91248e-05	993.69	994.255	457.647	815.197	1.11856	1.11938	-0.000821062
RALGDS	ral guanine nucleotide dissociation stimulator	209051_s_at	6.07541e-05	0.000725543	125.778	81.5941	57.9337	88.4353	1.11841	0.494062	0.624345
GIGYF2	GRB10 interacting GYF protein 2	237052_x_at	0.000188084	0.00159866	74.3501	59.3075	34.2547	55.9708	1.11803	0.791912	0.326119
CSGALNACT2	chondroitin sulfate N-acetylgalactosaminyltransferase 2	239077_at	2.77938e-05	0.000428614	79.1998	60.4323	36.4943	58.7088	1.11782	0.727648	0.390177
ECE1	endothelin converting enzyme 1	201749_at	0.000136824	0.00127843	101.818	72.734	46.9202	73.8241	1.11771	0.632421	0.485291
GOLGA2	golgi autoantigen, golgin subfamily a, 2	211059_s_at	3.27462e-05	0.000472819	234.541	174.83	108.082	172.484	1.11771	0.693824	0.423888
AKT3	v-akt murine thymoma viral oncogene homolog 3 (protein kinase B, gamma)	242876_at	0.00581608	0.0224881	12.4478	6.37214	5.73698	8.18565	1.11753	0.151486	0.966044
FAM162A	family with sequence similarity 162, member A	220942_x_at	7.79383e-07	5.89482e-05	11552.8	11918.6	5327.57	9599.64	1.11669	1.16166	-0.0449693
GBE1	glucan (1,4-alpha-), branching enzyme 1	203282_at	1.90459e-07	2.91248e-05	4113.97	4229.39	1897.63	3413.66	1.11633	1.15625	-0.0399184
DKFZP586I1420	hypothetical protein DKFZp586I1420	213546_at	0.000938734	0.00530419	90.2208	67.7276	41.6278	66.5254	1.11591	0.702196	0.413717
KLF13	Kruppel-like factor 13	225390_s_at	0.000104973	0.00105777	413.007	299.198	190.579	300.928	1.11578	0.650708	0.465068
TSPAN2	tetraspanin 2	227236_at	0.00174998	0.00861501	42.4692	37.6951	19.6016	33.2553	1.11544	0.943404	0.17204
ATL2	atlastin GTPase 2	1553603_s_at	0.00158031	0.00792994	89.9733	65.006	41.5367	65.5053	1.11511	0.646185	0.468924
LOC283070	hypothetical protein LOC283070	226382_at	0.00440726	0.0179751	16.0805	19.3321	7.42663	14.2797	1.11453	1.38021	-0.26568
GPI	glucose phosphate isomerase	208308_s_at	3.77713e-06	0.000130176	2753.71	2770.75	1271.9	2265.46	1.11439	1.12329	-0.00890064
LOC653602	hypothetical LOC653602	229546_at	0.000184773	0.00157892	168.548	180.391	77.9109	142.283	1.11326	1.21123	-0.0979646
NA	NA	238183_at	0.00669422	0.0252495	20.8566	17.3295	9.64197	15.9427	1.11311	0.845826	0.26728
NCOA3	nuclear receptor coactivator 3	209060_x_at	1.7255e-05	0.000318192	848.212	525.843	392.189	588.748	1.11288	0.423085	0.689791
CRYBB2	crystallin, beta B2	206777_s_at	7.00228e-07	5.57936e-05	151.658	131.94	70.1632	117.921	1.11204	0.911096	0.200943
SLC25A36	solute carrier family 25, member 36	201919_at	3.17186e-05	0.000462605	780.1	514.701	360.93	551.91	1.11194	0.512018	0.599923
C5orf41	chromosome 5 open reading frame 41	225956_at	4.04812e-05	0.000545807	375.286	212.296	173.687	253.756	1.1115	0.289594	0.821909
NA	NA	230951_at	0.0015086	0.00765082	29.4841	40.4409	13.6541	27.8597	1.1106	1.56648	-0.455879
CD99	CD99 molecule	201028_s_at	6.23952e-07	5.24013e-05	1896.72	1587.79	878.408	1454.31	1.11054	0.854059	0.256481
NA	NA	238951_at	0.00085596	0.00494221	186.539	143.048	86.3988	138.662	1.1104	0.727412	0.382983
FGD6	FYVE, RhoGEF and PH domain containing 6	1555137_a_at	0.000100861	0.00103125	218.854	201.096	101.458	173.803	1.10908	0.986999	0.122081
NA	NA	243976_at	0.000178599	0.00154137	45.0424	44.9745	20.8822	36.9664	1.10901	1.10683	0.00217502
ARAP1	ArfGAP with RhoGAP domain, ankyrin repeat and PH domain 1	212516_at	0.00330483	0.014225	85.8032	72.5515	39.78	66.0449	1.10899	0.866961	0.242028
HPCAL1	hippocalcin-like 1	205462_s_at	1.15359e-06	6.98719e-05	3578.53	3011.51	1659.46	2749.83	1.10865	0.859772	0.248881
TRIO	triple functional domain (PTPRF interacting)	208178_x_at	2.39084e-05	0.000389477	297.821	211.203	138.176	215.733	1.10794	0.612123	0.495817
PTGFR	prostaglandin F receptor (FP)	207177_at	3.39476e-06	0.00012317	233.785	274.22	108.479	205.495	1.10776	1.33791	-0.230156
PDLIM7	PDZ and LIM domain 7 (enigma)	1569150_x_at	1.6908e-05	0.000313996	59.1544	36.7547	27.4684	41.1259	1.10671	0.420155	0.686556
FAM62B	family with sequence similarity 62 (C2 domain containing) member B	224699_s_at	9.7223e-06	0.000225291	2652.66	2083.44	1232.04	1989.38	1.10639	0.757913	0.348475
C5orf41	chromosome 5 open reading frame 41	1554229_at	0.000180891	0.00155587	62.8553	37.0125	29.1977	43.0218	1.10618	0.342158	0.764023
NOG	noggin	231798_at	0.0041275	0.0170247	416.104	211.046	193.294	273.481	1.10615	0.12676	0.979387
HIST2H2AA3	histone cluster 2, H2aa3	214290_s_at	3.02299e-06	0.000115791	7469.38	5228.3	3469.93	5389.2	1.10608	0.591435	0.514647
PAQR5	progestin and adipoQ receptor family member V	220333_at	0.000267682	0.00207382	35.7733	32.7767	16.6231	28.391	1.10569	0.979478	0.126215
TPD52	tumor protein D52	236655_at	6.94166e-07	5.57098e-05	328.224	265.898	152.531	248.884	1.10557	0.801767	0.303806
CA12	carbonic anhydrase XII	215867_x_at	2.16864e-05	0.000365804	260.429	218.112	121.03	199.857	1.10552	0.849704	0.255817
HIST1H2BH	histone cluster 1, H2bh	208546_x_at	7.28308e-06	0.00019016	779.414	432.281	362.576	524.757	1.10411	0.253686	0.850421
OPTN	optineurin	202073_at	1.8636e-05	0.000335293	90.2381	61.9596	41.9823	64.7267	1.10396	0.561549	0.542408
NUPL1	nucleoporin like 1	241425_at	0.0137699	0.0456546	62.5642	41.099	29.1075	44.2569	1.10395	0.497711	0.606235
SEC31A	SEC31 homolog A (S. cerevisiae)	200945_s_at	4.23055e-06	0.000139151	2656.44	2138.65	1236.12	2010.4	1.10368	0.790887	0.312795
MAP4K5	mitogen-activated protein kinase kinase kinase kinase 5	203552_at	9.07929e-06	0.000217369	675.518	549.875	314.441	513.278	1.1032	0.806313	0.296892
NCRNA00153	non-protein coding RNA 153	219961_s_at	2.64017e-05	0.000414527	300.693	213.566	140.113	218.124	1.1017	0.608091	0.493612
CXXC5	CXXC finger 5	222996_s_at	6.96353e-05	0.000795126	230.706	138.704	107.513	158.974	1.10154	0.367494	0.734048
NA	NA	228642_at	0.000718477	0.00431665	386.283	320.945	180.057	295.762	1.10121	0.833876	0.267329
ANXA1	annexin A1	201012_at	6.25926e-06	0.000174868	4932.16	4218.76	2299.75	3816.89	1.10074	0.875343	0.225401
ZBTB43	zinc finger and BTB domain containing 43	227991_x_at	0.00383056	0.0159922	74.2666	62.3647	34.637	57.0894	1.1004	0.848417	0.251984
C18orf19	chromosome 18 open reading frame 19	230739_at	0.000221762	0.0018089	373.975	183.203	174.419	243.866	1.10039	0.0708859	1.0295
GLTSCR2	glioma tumor suppressor candidate region gene 2	234339_s_at	0.000277652	0.00213354	367.272	276.925	171.419	271.872	1.09932	0.691963	0.407354
EGLN1	egl nine homolog 1 (C. elegans)	224314_s_at	4.39153e-05	0.000575832	318.114	161.681	148.504	209.433	1.09904	0.122648	0.97639
LIN37	lin-37 homolog (C. elegans)	213526_s_at	3.274e-05	0.000472819	260.459	200.099	121.624	194.061	1.09862	0.718281	0.380343
CAND1	cullin-associated and neddylation-dissociated 1	239771_at	0.00841303	0.0304455	24.0853	17.4283	11.248	17.5872	1.09848	0.631767	0.466715
TGM2	transglutaminase 2 (C polypeptide, protein-glutamine-gamma-glutamyltransferase)	201042_at	0.00020923	0.00173068	387.707	294.303	181.108	287.706	1.09812	0.700455	0.397663
2001-03-01	membrane-associated ring finger (C3HC4) 1	219574_at	0.000254253	0.00199353	44.1545	35.8708	20.6258	33.5504	1.09811	0.798362	0.299751
SLC35A2	solute carrier family 35 (UDP-galactose transporter), member A2	207439_s_at	5.14791e-05	0.000644751	239.908	176.191	112.085	176.061	1.09789	0.65254	0.445346
NA	NA	226392_at	1.69484e-05	0.000314468	204.454	166.247	95.5326	155.411	1.09771	0.799266	0.298445
UBE3B	ubiquitin protein ligase E3B	213822_s_at	1.85156e-05	0.000334539	340.208	408.75	158.965	302.641	1.09771	1.36251	-0.264801
NA	NA	239140_at	0.000432879	0.00295776	35.8986	43.3038	16.7757	31.9927	1.09756	1.36812	-0.270565
APBB2	amyloid beta (A4) precursor protein-binding, family B, member 2	212970_at	0.000722438	0.00433637	147.259	127.877	68.8237	114.653	1.09738	0.893784	0.203591
ETS1	v-ets erythroblastosis virus E26 oncogene homolog 1 (avian)	1555355_a_at	0.000161857	0.00143398	270.517	210.966	126.515	202.666	1.09641	0.7377	0.358708
CDV3	CDV3 homolog (mouse)	213554_s_at	3.10305e-05	0.000457023	450.47	329.062	210.694	330.075	1.09628	0.643209	0.453072
PLEKHM1	pleckstrin homology domain containing, family M (with RUN domain) member 1	212700_x_at	0.00359893	0.0151888	71.3654	54.6265	33.3891	53.127	1.09585	0.710223	0.385622
WASF2	WAS protein family, member 2	224562_at	7.49414e-05	0.00083747	584.128	363.36	273.303	406.93	1.09578	0.410901	0.684882
E2F7	E2F transcription factor 7	228033_at	2.26506e-05	0.000375784	607.113	602.485	284.088	497.895	1.09563	1.08459	0.011038
NAB2	NGFI-A binding protein 2 (EGR1 binding protein 2)	212803_at	0.00152645	0.00772556	108.257	55.7395	50.67	71.5557	1.09526	0.137567	0.957695
ABCB6	ATP-binding cassette, sub-family B (MDR/TAP), member 6	203192_at	0.000362545	0.00259624	77.2434	57.0936	36.1592	56.8321	1.09505	0.658967	0.436084
IFT20	intraflagellar transport 20 homolog (Chlamydomonas)	210312_s_at	1.33503e-07	2.57223e-05	1373.86	897.863	643.586	971.768	1.09402	0.480362	0.613663
NA	NA	1556338_at	0.00817758	0.02975	22.8949	12.0134	10.7257	15.2113	1.09396	0.163583	0.930379
MALAT1	metastasis associated lung adenocarcinoma transcript 1 (non-protein coding)	223940_x_at	0.00184415	0.0089621	4820.28	3395.97	2258.32	3491.52	1.09387	0.588573	0.505294
NA	NA	225504_at	0.0022027	0.0103197	81.6198	54.2316	38.2595	58.037	1.0931	0.503318	0.589784
CEACAM1	carcinoembryonic antigen-related cell adhesion molecule 1 (biliary glycoprotein)	206576_s_at	0.0116738	0.0398182	24.0671	17.7861	11.2826	17.7119	1.09296	0.656654	0.436307
ARHGEF2	rho/rac guanine nucleotide exchange factor (GEF) 2	209435_s_at	0.000139581	0.0012964	618.292	433.75	289.899	447.314	1.09274	0.581311	0.511426
MAP4	microtubule-associated protein 4	212567_s_at	0.000616162	0.00385533	139.743	93.5481	65.5217	99.6043	1.09273	0.513736	0.578997
RAB3B	RAB3B, member RAS oncogene family	205925_s_at	0.00417272	0.0171766	72.4316	54.7856	33.9652	53.7275	1.09256	0.68974	0.402821
SNAPC3	small nuclear RNA activating complex, polypeptide 3, 50kDa	210465_s_at	0.000134583	0.00126277	324.411	252.984	152.269	243.221	1.0912	0.732427	0.358776
ZNF385D	zinc finger protein 385D	220117_at	0.00832087	0.0301706	75.1111	57.5872	35.2772	55.9918	1.09029	0.707012	0.383277
FLJ40113	golgi autoantigen, golgin subfamily a-like pseudogene	213212_x_at	0.000103973	0.0010523	203.241	149.512	95.5609	149.438	1.0887	0.64577	0.442927
FLJ33996	hypothetical protein FLJ33996	237790_at	0.00329625	0.0141989	17.4723	13.4001	8.21808	13.0302	1.08819	0.705373	0.38282
TGFBR1	transforming growth factor, beta receptor 1	224793_s_at	5.49437e-05	0.000676207	267.548	193.599	125.896	195.681	1.08756	0.620836	0.466723
NA	NA	242652_at	0.00929418	0.0330378	43.0624	27.4794	20.2751	30.2723	1.08672	0.438638	0.648079
PLAUR	plasminogen activator, urokinase receptor	210845_s_at	7.9946e-07	5.96592e-05	619.254	437.848	291.604	449.568	1.08652	0.586421	0.500103
PPP1R15B	protein phosphatase 1, regulatory (inhibitor) subunit 15B	224692_at	4.80517e-06	0.000149472	1768.2	1524.55	832.928	1375.23	1.08602	0.872118	0.213902
SSFA2	sperm specific antigen 2	202506_at	1.08926e-05	0.000241397	1311.15	1028.28	617.741	985.722	1.08576	0.735154	0.350603
TNNT1	troponin T type 1 (skeletal, slow)	213201_s_at	7.0916e-06	0.000187893	1741.05	1530.38	820.403	1363.94	1.08555	0.899487	0.186064
RSBN1	round spermatid basic protein 1	222791_at	2.35403e-06	0.000101491	540.506	356.998	254.73	384.078	1.08534	0.486947	0.598392
JUN	jun oncogene	201465_s_at	0.0037581	0.0157542	169.263	130.281	79.7949	126.446	1.0849	0.707254	0.377647
C19orf33	chromosome 19 open reading frame 33	223631_s_at	0.000218947	0.0017928	1502.11	1253.96	708.298	1154.79	1.08457	0.82406	0.260506
COG3	component of oligomeric golgi complex 3	223450_s_at	6.36121e-06	0.000176845	277.904	226.516	131.099	211.84	1.08393	0.788955	0.294977
SREBF2	sterol regulatory element binding transcription factor 2	201248_s_at	3.47327e-05	0.000492717	77.6372	55.5302	36.6327	56.6	1.08362	0.600139	0.483477
CBX2	chromobox homolog 2 (Pc class homolog, Drosophila)	226473_at	0.000132541	0.00124725	151.796	111.439	71.6449	111.627	1.0832	0.637319	0.445882
RPL37A	ribosomal protein L37a	213459_at	0.000632452	0.00393413	62.2642	76.401	29.3898	56.0183	1.08309	1.37828	-0.295189
MALAT1	metastasis associated lung adenocarcinoma transcript 1 (non-protein coding)	227510_x_at	0.00128256	0.00676543	777.51	413.172	367.125	519.269	1.08259	0.170472	0.912118
PDXDC2	pyridoxal-dependent decarboxylase domain containing 2	215920_s_at	0.00740766	0.0274381	40.2058	30.1717	18.9872	29.7882	1.08237	0.668164	0.41421
HHIP	hedgehog interacting protein	1556037_s_at	0.00127902	0.00675074	41.3339	30.6031	19.5212	30.4861	1.08228	0.648632	0.433649
ARNTL2	aryl hydrocarbon receptor nuclear translocator-like 2	220658_s_at	8.88623e-06	0.000215526	1302.46	1165.62	615.137	1027.74	1.08226	0.92212	0.160143
MTHFD1L	methylenetetrahydrofolate dehydrogenase (NADP+ dependent) 1-like	231094_s_at	0.00218197	0.0102377	95.405	90.9075	45.1077	77.1401	1.08069	1.01103	0.0696652
NA	NA	221725_at	0.00194584	0.00936062	299.654	192.98	141.682	211.439	1.08064	0.445789	0.63485
NA	NA	242990_at	2.9774e-05	0.000444804	32.6926	16.7882	15.4659	21.6489	1.07987	0.118353	0.961518
ACBD3	acyl-Coenzyme A binding domain containing 3	202324_s_at	2.07885e-07	3.01704e-05	3809.44	3311.22	1802.47	2974.38	1.07961	0.877389	0.202217
TFPI	tissue factor pathway inhibitor (lipoprotein-associated coagulation inhibitor)	210665_at	0.000272839	0.00210601	874.145	916.599	413.65	734.798	1.07946	1.14788	-0.0684182
GFPT1	glutamine-fructose-6-phosphate transaminase 1	202722_s_at	4.95425e-06	0.00015181	2261.42	2191.04	1071.33	1841.27	1.07782	1.03221	0.04561
TFPI	tissue factor pathway inhibitor (lipoprotein-associated coagulation inhibitor)	210664_s_at	3.11704e-05	0.000457877	2468.42	2247.72	1169.73	1961.96	1.07741	0.94228	0.135125
NA	NA	238466_at	0.00189574	0.00916498	12.5964	18.2517	5.97351	12.2739	1.07636	1.61138	-0.535021
SRC	v-src sarcoma (Schmidt-Ruppin A-2) viral oncogene homolog (avian)	213324_at	0.001328	0.00693964	210.551	142.994	99.876	151.14	1.07596	0.517741	0.558216
NA	NA	235611_at	0.00441387	0.0179952	17.0301	19.4018	8.08371	14.8385	1.075	1.2631	-0.188096
ZEB1	zinc finger E-box binding homeobox 1	212764_at	5.09985e-06	0.000154656	429.675	346.078	204.018	326.59	1.07455	0.762404	0.312148
CEP63	centrosomal protein 63kDa	219242_at	6.8757e-07	5.56499e-05	213.785	186.32	101.51	167.205	1.07454	0.876163	0.19838
NA	NA	231199_at	0.0111583	0.0383704	101.566	79.9138	48.2706	76.5834	1.0732	0.727301	0.345899
BRD2	bromodomain containing 2	208686_s_at	2.59986e-06	0.000106325	481.103	347.568	228.666	352.446	1.07311	0.604054	0.469052
NA	NA	1563222_at	0.00367199	0.0154512	19.2944	12.3092	9.17056	13.5914	1.0731	0.424656	0.648443
CREBZF	CREB/ATF bZIP transcription factor	202978_s_at	2.5889e-06	0.000106169	470.638	342.911	223.705	345.751	1.07302	0.616233	0.456786
FBXL2	F-box and leucine-rich repeat protein 2	214436_at	1.11569e-05	0.000244779	165.941	138.392	78.8793	127.737	1.07295	0.81104	0.261911
SNHG12	small nucleolar RNA host gene 12 (non-protein coding)	228990_at	9.48736e-06	0.000222363	129.256	121.537	61.4444	104.079	1.07288	0.984047	0.0888326
RHOB	ras homolog gene family, member B	212099_at	0.000174042	0.00151179	242.304	200.147	115.299	185.917	1.07143	0.795676	0.275754
LDLR	low density lipoprotein receptor	217173_s_at	6.08589e-05	0.000725825	452.474	322.659	215.355	330.163	1.07112	0.583296	0.487823
COL1A1	collagen, type I, alpha 1	1556499_s_at	7.09889e-05	0.000806405	1040.61	809.009	495.497	781.705	1.07048	0.707279	0.363203
FN1	fibronectin 1	214702_at	0.0136743	0.0454016	15.5089	19.5227	7.38828	14.14	1.06979	1.40184	-0.33205
NKTR	natural killer-tumor recognition sequence	202380_s_at	0.000285155	0.0021735	277.893	222.137	132.395	210.808	1.06968	0.746596	0.323084
PIAS2	protein inhibitor of activated STAT, 2	1555514_a_at	0.000103451	0.00104858	249.222	204.741	118.751	190.905	1.06949	0.785862	0.283628
QSOX1	quiescin Q6 sulfhydryl oxidase 1	226706_at	0.000389879	0.00273804	212.919	179.005	101.482	164.469	1.06909	0.818786	0.250301
PGK1	phosphoglycerate kinase 1	217356_s_at	1.52341e-05	0.000294153	16913.1	16776.2	8062.58	13917.3	1.06883	1.05711	0.0117202
ACBD3	acyl-Coenzyme A binding domain containing 3	202323_s_at	2.28957e-05	0.000377792	1118.33	931.32	533.209	860.954	1.06858	0.804577	0.264002
KIAA1618	KIAA1618	231956_at	0.00325383	0.0140392	99.3779	84.9031	47.4104	77.2304	1.06772	0.840613	0.227108
FNDC3B	fibronectin type III domain containing 3B	225032_at	2.26689e-06	9.90516e-05	1455.49	1248.22	694.381	1132.7	1.06771	0.846071	0.221634
ARL4D	ADP-ribosylation factor-like 4D	203586_s_at	0.000211912	0.00174758	174.123	174.101	83.0887	143.771	1.06738	1.0672	0.000177743
ANO8	anoctamin 8	1563549_a_at	0.000327196	0.0024095	18.0771	16.3442	8.62658	14.3493	1.0673	0.921915	0.145388
EXT1	exostoses (multiple) 1	201995_at	2.47433e-06	0.000104114	1812.9	1538.32	865.438	1405.55	1.06679	0.829851	0.236943
TBC1D20	TBC1 domain family, member 20	226664_at	4.62675e-05	0.000597907	156.516	103.99	74.7536	111.753	1.06609	0.476232	0.589859
RECK	reversion-inducing-cysteine-rich protein with kazal motifs	1558116_x_at	0.00221923	0.010383	29.7566	34.14	14.2146	26.0371	1.06583	1.26408	-0.198253
ZC3HAV1L	zinc finger CCCH-type, antiviral 1-like	228280_at	0.000120347	0.00116768	668.248	359.787	319.25	449.095	1.0657	0.172457	0.893241
OCLN	occludin	209925_at	7.30606e-05	0.000823244	260.595	208.894	124.498	197.996	1.06569	0.746652	0.319041
ITCH	itchy E3 ubiquitin protein ligase homolog (mouse)	209743_s_at	4.10677e-05	0.000550834	289.163	234.338	138.166	220.556	1.06548	0.762189	0.30329
PPP2R2A	protein phosphatase 2 (formerly 2A), regulatory subunit B, alpha isoform	236492_at	0.000875891	0.00503243	83.1654	39.89	39.7422	54.2659	1.06531	0.00535534	1.05996
GSK3B	glycogen synthase kinase 3 beta	209945_s_at	3.50322e-05	0.000494924	431.074	336.929	206.036	324.68	1.06504	0.709553	0.35549
MAP1LC3B	microtubule-associated protein 1 light chain 3 beta	208786_s_at	7.71126e-07	5.88611e-05	3901.99	3008.34	1864.99	2925.11	1.06504	0.689795	0.375243
SYDE1	synapse defective 1, Rho GTPase, homolog 1 (C. elegans)	44702_at	0.000402481	0.0028065	151.063	73.9862	72.242	99.0972	1.06425	0.034418	1.02983
THSD4	thrombospondin, type I, domain containing 4	222835_at	3.13772e-05	0.000460309	408.697	407.13	195.545	337.124	1.06353	1.05799	0.00554275
GART	phosphoribosylglycinamide formyltransferase, phosphoribosylglycinamide synthetase, phosphoribosylaminoimidazole synthetase	230097_at	0.00625118	0.0238582	84.2891	67.9932	40.3429	64.2084	1.06303	0.753073	0.309957
MALAT1	metastasis associated lung adenocarcinoma transcript 1 (non-protein coding)	231735_s_at	0.000688771	0.00418971	465.131	220.776	222.647	302.851	1.06288	-0.0121693	1.07505
EGLN1	egl nine homolog 1 (C. elegans)	221497_x_at	2.25615e-06	9.88723e-05	619.832	315.767	296.806	410.802	1.06236	0.0893405	0.973017
FAM129B	family with sequence similarity 129, member B	223019_at	0.000167482	0.00146908	494.256	399.949	236.701	376.969	1.06219	0.756752	0.305439
CXXC5	CXXC finger 5	224516_s_at	0.000701299	0.00424483	140.192	82.807	67.1398	96.7129	1.06216	0.302585	0.759577
INPP4B	inositol polyphosphate-4-phosphatase, type II, 105kDa	205376_at	1.68832e-05	0.000313702	236.396	242.955	113.218	197.523	1.0621	1.10158	-0.0394841
TFAP2A	transcription factor AP-2 alpha (activating enhancer binding protein 2 alpha)	204653_at	2.09828e-06	9.52213e-05	549.074	586.038	263.105	466.072	1.06136	1.15536	-0.0939938
JUND	jun D proto-oncogene	203751_x_at	0.00126605	0.0066989	67.7087	59.9678	32.4509	53.3758	1.06108	0.885931	0.175153
CLK4	CDC-like kinase 4	210346_s_at	0.000737135	0.00440915	774.198	441.769	371.255	529.074	1.06029	0.250882	0.809409
NA	NA	236778_at	0.00258184	0.0116893	85.1856	94.1773	40.8644	73.4091	1.05976	1.20453	-0.14477
PDXDC1	pyridoxal-dependent decarboxylase domain containing 1	212053_at	2.84909e-06	0.000111911	625.756	529.008	300.307	485.024	1.05916	0.81685	0.24231
BOC	Boc homolog (mouse)	230035_at	0.0097205	0.0342401	21.7823	18.9281	10.4538	17.0547	1.05913	0.8565	0.202629
SERP1	stress-associated endoplasmic reticulum protein 1	200970_s_at	5.69411e-05	0.000694774	1788.37	1575.03	858.303	1407.23	1.05908	0.875819	0.183262
NA	NA	229549_at	5.59212e-05	0.000685783	370.002	335.012	177.593	294.202	1.05896	0.915638	0.143322
MPRIP	myosin phosphatase Rho interacting protein	231255_at	0.000251349	0.00198021	106.843	81.4446	51.2892	79.859	1.05877	0.667165	0.391606
IDI1	isopentenyl-diphosphate delta isomerase 1	208881_x_at	1.66191e-05	0.000310306	1572.92	1113.03	755.372	1147.11	1.05819	0.559233	0.498952
UNC84A	unc-84 homolog A (C. elegans)	212074_at	4.12352e-06	0.000137348	2576.65	2435.29	1238.39	2083.44	1.05703	0.975632	0.0813994
ZNF451	zinc finger protein 451	212557_at	6.50368e-06	0.000179786	449.539	378.073	216.116	347.909	1.05664	0.806859	0.249778
ACTA2	actin, alpha 2, smooth muscle, aorta	200974_at	0.000186068	0.00158713	26.6061	19.2798	12.7956	19.5605	1.05611	0.591437	0.464669
MFSD4	major facilitator superfamily domain containing 4	229254_at	4.31527e-05	0.000568437	17.7314	22.3865	8.52886	16.2156	1.05588	1.3922	-0.33632
PRPSAP1	phosphoribosyl pyrophosphate synthetase-associated protein 1	1556715_at	0.00460978	0.018614	75.8967	40.3436	36.5419	50.9274	1.05448	0.142789	0.911696
YTHDC1	YTH domain containing 1	214814_at	0.00156155	0.00785874	99.337	58.3586	47.8277	68.5078	1.05448	0.287097	0.767387
EIF2AK3	eukaryotic translation initiation factor 2-alpha kinase 3	218696_at	8.5054e-06	0.000209836	1292.77	1207.95	622.561	1041.09	1.05418	0.956279	0.0978975
PATL1	protein associated with topoisomerase II homolog 1 (yeast)	235234_at	0.00015011	0.00136187	314.154	217.122	151.408	227.561	1.05303	0.520064	0.532968
GCAT	glycine C-acetyltransferase (2-amino-3-ketobutyrate coenzyme A ligase)	36475_at	0.000721195	0.00433066	65.6351	51.4157	31.6378	49.5629	1.05282	0.700559	0.35226
CCDC149	coiled-coil domain containing 149	226141_at	0.00802521	0.0292886	36.2897	35.1533	17.497	29.6466	1.05246	1.00656	0.0458998
C11orf75	chromosome 11 open reading frame 75	219806_s_at	5.21349e-05	0.000650776	618.972	441.498	298.491	452.987	1.05218	0.564718	0.487465
PPARD	peroxisome proliferator-activated receptor delta	242218_at	0.00268197	0.0120462	33.0861	37.7977	15.9617	28.9485	1.05162	1.24369	-0.192074
LOC100133918	similar to nuclear receptor co-repressor 1	200856_x_at	0.00906951	0.0323394	110.481	81.6076	53.3072	81.7986	1.0514	0.614372	0.437025
CSNK1A1	casein kinase 1, alpha 1	240221_at	4.50549e-05	0.000586475	244.067	196.777	117.811	186.218	1.0508	0.740085	0.310712
NA	NA	232627_at	0.0015399	0.00777694	27.1512	18.9892	13.1075	19.7493	1.05062	0.53479	0.515832
FZD7	frizzled homolog 7 (Drosophila)	203705_s_at	0.00286188	0.0126785	36.0614	31.0361	17.4107	28.1694	1.05048	0.833969	0.216509
TMEM65	transmembrane protein 65	241342_at	5.50707e-07	4.89535e-05	666.5	546.095	321.806	511.467	1.05041	0.762961	0.287453
HIST3H2A	histone cluster 3, H2a	221582_at	6.2483e-07	5.24013e-05	797.146	441.744	384.93	541.273	1.05025	0.198615	0.851633
WHAMML1	WAS protein homolog associated with actin, golgi membranes and microtubules-like 1	213908_at	0.008076	0.0294427	77.5251	53.1381	37.4609	56.0413	1.04928	0.504361	0.544917
JMJD2B	jumonji domain containing 2B	212492_s_at	3.07157e-05	0.000454633	883.555	422.19	426.981	577.575	1.04915	-0.0162804	1.06543
NA	NA	239175_at	0.0110484	0.0380509	13.4465	5.99653	6.50297	8.64867	1.04806	-0.116971	1.16503
NA	NA	232615_at	0.0116436	0.0397396	118.542	80.8105	57.3475	85.5667	1.0476	0.494812	0.552787
HMBOX1	homeobox containing 1	219269_at	1.86447e-05	0.000335293	151.404	115.449	73.2521	113.368	1.04746	0.656312	0.391147
MBNL2	muscleblind-like 2 (Drosophila)	205018_s_at	0.000293686	0.00221752	212.869	146.776	102.998	154.215	1.04735	0.510996	0.53635
SEC61G	Sec61 gamma subunit	203484_at	1.57959e-08	1.34699e-05	7054.31	6452.61	3413.39	5640.1	1.0473	0.918678	0.128623
C5orf41	chromosome 5 open reading frame 41	225957_at	0.000903539	0.0051555	128.491	79.2229	62.1739	89.9627	1.04729	0.349609	0.697683
ZNF131	zinc finger protein 131	1557384_at	0.0151414	0.0493094	89.5337	63.655	43.324	65.5042	1.04726	0.555106	0.492158
PPM1A	protein phosphatase 1A (formerly 2C), magnesium-dependent, alpha isoform	235344_at	0.000254168	0.00199322	85.926	76.7617	41.5965	68.0947	1.04663	0.883925	0.162708
CARS	cysteinyl-tRNA synthetase	202402_s_at	6.43221e-05	0.000754052	688.469	654.272	333.365	558.702	1.04629	0.97279	0.0735005
PCK2	phosphoenolpyruvate carboxykinase 2 (mitochondrial)	202847_at	9.4708e-05	0.000988431	178.856	200.586	86.6341	155.359	1.04579	1.21121	-0.165419
PPM1B	protein phosphatase 1B (formerly 2C), magnesium-dependent, beta isoform	213225_at	0.000311743	0.0023221	263.669	228.711	127.736	206.706	1.04556	0.840359	0.2052
JARID2	jumonji, AT rich interactive domain 2	203297_s_at	1.54872e-06	8.11123e-05	277.395	209.792	134.435	207.207	1.04503	0.642052	0.402978
OVOL1	ovo-like 1(Drosophila)	229396_at	0.0112501	0.0386503	53.033	49.5851	25.7144	42.7775	1.04432	0.947333	0.0969838
EGFR	epidermal growth factor receptor (erythroblastic leukemia viral (v-erb-b) oncogene homolog, avian)	201983_s_at	0.000141382	0.00130693	1422.14	1059.38	689.679	1057.07	1.04407	0.619223	0.424843
TXNIP	thioredoxin interacting protein	201009_s_at	7.19037e-07	5.6686e-05	1396.9	1449.26	677.491	1174.55	1.04396	1.09704	-0.0530874
DGKD	diacylglycerol kinase, delta 130kDa	208072_s_at	0.000437197	0.00298362	228.609	159.001	110.893	166.168	1.04372	0.519875	0.523843
SLCO1B3	solute carrier organic anion transporter family, member 1B3	206354_at	1.95904e-05	0.000344608	861.699	726.7	418.153	668.85	1.04315	0.79733	0.245824
CYR61	cysteine-rich, angiogenic inducer, 61	201289_at	8.76444e-07	6.23838e-05	5643.85	6088.1	2740.18	4824.04	1.04241	1.15172	-0.109312
ALG13	asparagine-linked glycosylation 13 homolog (S. cerevisiae)	205583_s_at	0.000159324	0.00141953	226.977	222.456	110.214	186.549	1.04224	1.01322	0.0290228
RAB2A	RAB2A, member RAS oncogene family	221960_s_at	0.00124815	0.00662066	45.9059	33.1128	22.2942	33.7709	1.04201	0.570722	0.471292
TARDBP	TAR DNA binding protein	1558208_at	0.00377274	0.0158052	15.23	10.6369	7.39664	11.0879	1.04197	0.524138	0.517834
AVPI1	arginine vasopressin-induced 1	218631_at	0.000161251	0.00143043	96.5563	63.806	46.9014	69.0879	1.04174	0.444061	0.597679
RIT1	Ras-like without CAAX 1	243463_s_at	0.000225282	0.00182925	125.483	80.4642	60.9603	88.9691	1.04155	0.400477	0.64107
ABHD2	abhydrolase domain containing 2	63825_at	3.78461e-05	0.000520972	107.552	91.5229	52.3013	83.7919	1.04011	0.807286	0.232823
SOD2	superoxide dismutase 2, mitochondrial	216841_s_at	7.32973e-05	0.000824562	298.598	261.761	145.267	235.209	1.0395	0.849542	0.189958
UFM1	ubiquitin-fold modifier 1	222502_s_at	7.82733e-05	0.000864332	936.92	715.949	455.844	702.904	1.03939	0.651318	0.388069
NA	NA	227004_at	0.000415507	0.00287035	100.167	74.9711	48.7598	74.6327	1.03864	0.620641	0.418004
FLNC	filamin C, gamma (actin binding protein 280)	207876_s_at	0.00272467	0.0122049	134.944	105.993	65.7187	102.219	1.03799	0.689593	0.348395
DENND3	DENN/MADD domain containing 3	212974_at	0.00014587	0.00133376	82.1804	93.5417	40.0268	71.9163	1.03783	1.22464	-0.186816
FTSJ1	FtsJ homolog 1 (E. coli)	213937_s_at	7.33099e-07	5.71894e-05	626.044	541.683	304.963	490.897	1.03763	0.828818	0.208815
NA	NA	228700_at	0.000159206	0.00141905	312.932	297.488	152.47	254.297	1.03732	0.964307	0.0730168
PDLIM7	PDZ and LIM domain 7 (enigma)	214121_x_at	7.40488e-05	0.000830194	93.2629	98.9652	45.4472	79.2251	1.03711	1.12273	-0.085619
NPEPPS	aminopeptidase puromycin sensitive	201454_s_at	2.04421e-06	9.42911e-05	2486.78	1866.54	1212.13	1855.15	1.03673	0.622816	0.413917
MGC57346	hypothetical LOC401884	1568987_at	0.00531878	0.0209066	118.324	95.7908	57.6794	90.5982	1.03662	0.73183	0.304786
SIAH1	seven in absentia homolog 1 (Drosophila)	202981_x_at	9.00777e-07	6.28907e-05	608.957	444.487	296.934	450.126	1.0362	0.581999	0.454199
NA	NA	230333_at	0.000208719	0.00172677	1144.74	908.514	558.621	870.626	1.03508	0.701639	0.333445
IER3	immediate early response 3	201631_s_at	1.52185e-06	8.05244e-05	11992.1	10342.7	5853.16	9395.99	1.0348	0.821324	0.213476
MALAT1	metastasis associated lung adenocarcinoma transcript 1 (non-protein coding)	226675_s_at	0.0146255	0.0479365	1449.16	1169.47	707.485	1108.7	1.03445	0.725081	0.309366
NA	NA	236474_at	3.98051e-05	0.000540013	11.1058	5.42196	5.42196	7.31657	1.03442	0	1.03442
MRPS6	mitochondrial ribosomal protein S6	224919_at	3.83243e-07	4.02136e-05	8773.66	7326.65	4284.27	6794.86	1.03413	0.774104	0.260027
HLA-E	major histocompatibility complex, class I, E	200904_at	7.29013e-05	0.000821863	619.3	441.012	302.411	454.241	1.03413	0.544307	0.489822
ALG13	asparagine-linked glycosylation 13 homolog (S. cerevisiae)	205584_at	0.00232367	0.0107591	112.193	108.186	54.8091	91.7296	1.0335	0.981028	0.0524717
EIF4E2	eukaryotic translation initiation factor 4E family member 2	213570_at	0.00172054	0.00850377	83.7371	77.3064	40.912	67.3185	1.03334	0.918065	0.115279
PRRC1	proline-rich coiled-coil 1	221734_at	2.27676e-05	0.000376512	930.303	793.662	454.596	726.187	1.03312	0.803939	0.229176
HIST1H2BC	histone cluster 1, H2bc	236193_at	0.00104438	0.00575558	618.229	434.215	302.3	451.581	1.03216	0.522429	0.509733
TGFB1	transforming growth factor, beta 1	203085_s_at	0.000139635	0.0012964	563.42	423.896	275.562	420.959	1.03183	0.621332	0.410501
NMB	neuromedin B	205204_at	0.0024451	0.011196	133.889	118.694	65.5557	106.046	1.03025	0.856452	0.173795
SPTY2D1	SPT2, Suppressor of Ty, domain containing 1 (S. cerevisiae)	235440_at	0.0019303	0.00930492	109.87	98.678	53.802	87.4501	1.03007	0.875067	0.155001
ALKBH5	alkB, alkylation repair homolog 5 (E. coli)	234302_s_at	6.83777e-07	5.56499e-05	1603.19	1092.91	785.221	1160.44	1.02978	0.476997	0.552781
RNF24	ring finger protein 24	210706_s_at	4.86067e-06	0.000150465	158.135	101.332	77.4593	112.309	1.02965	0.387575	0.642075
TMEM91	transmembrane protein 91	229957_at	0.00451241	0.0183035	39.5945	22.4714	19.3963	27.154	1.02952	0.212311	0.817209
GTPBP2	GTP binding protein 2	221050_s_at	3.92366e-06	0.000133788	202.36	174.447	99.1324	158.646	1.0295	0.815358	0.21414
EML1	echinoderm microtubule associated protein like 1	204797_s_at	9.19206e-06	0.000218625	215.038	179.757	105.346	166.713	1.02946	0.770912	0.258547
PALLD	palladin, cytoskeletal associated protein	200897_s_at	3.79176e-05	0.000521596	1019.95	819.529	500.011	779.831	1.02847	0.712836	0.315634
AMOTL1	angiomotin like 1	225450_at	4.52067e-05	0.000587595	375.991	313.086	184.383	291.153	1.028	0.763855	0.264142
EP400NL	EP400 N-terminal like	229892_at	0.00488386	0.0194884	104.174	102.115	51.0928	85.7939	1.02781	0.999001	0.0288048
FHL1	four and a half LIM domains 1	201539_s_at	7.60118e-05	0.000846048	807.072	577.357	395.859	593.429	1.02771	0.544478	0.483234
LEPRE1	leucine proline-enriched proteoglycan (leprecan) 1	220750_s_at	5.31592e-05	0.000660427	465.468	349.235	228.402	347.702	1.02711	0.612621	0.414486
MYO6	myosin VI	203215_s_at	0.000291627	0.00220571	132.006	113.606	64.7974	103.47	1.02659	0.81003	0.216565
GARNL4	GTPase activating Rap/RanGAP domain-like 4	213280_at	0.000214767	0.00176617	109.238	70.6953	53.6247	77.8526	1.0265	0.398717	0.627785
XPOT	exportin, tRNA (nuclear export receptor for tRNAs)	212160_at	1.5793e-05	0.000300403	3677.36	2994.82	1805.41	2825.86	1.02634	0.730138	0.296204
FUBP1	far upstream element (FUSE) binding protein 1	212847_at	3.44001e-07	3.77994e-05	75.9848	48.7916	37.3067	54.0277	1.02628	0.3872	0.639076
PPFIA1	protein tyrosine phosphatase, receptor type, f polypeptide (PTPRF), interacting protein (liprin), alpha 1	210235_s_at	0.00027872	0.00214031	204.516	140.883	100.416	148.605	1.02622	0.488503	0.537716
WDR60	WD repeat domain 60	1562516_at	0.00108463	0.00592775	9.90949	5.03977	4.86558	6.60495	1.0262	0.050747	0.975453
CREB1	cAMP responsive element binding protein 1	225572_at	5.07437e-06	0.000154197	502.04	387.303	246.573	378.639	1.02579	0.65145	0.374338
ANKHD1	ankyrin repeat and KH domain containing 1	219081_at	0.00115686	0.00623079	267.475	251.161	131.401	216.679	1.02543	0.934636	0.0907912
CENPL	centromere protein L	224741_x_at	4.46158e-05	0.000582455	1402.88	972.386	689.6	1021.62	1.02456	0.49577	0.528787
SMURF1	SMAD specific E3 ubiquitin protein ligase 1	212666_at	7.30313e-06	0.000190461	333.425	291.946	163.999	263.123	1.02367	0.832011	0.191663
HM13	histocompatibility (minor) 13	1558561_at	0.00164638	0.00820531	31.2254	18.7772	15.3592	21.7873	1.02362	0.289881	0.733735
RAB18	RAB18, member RAS oncogene family	229398_at	0.000914894	0.00519972	25.6365	14.7496	12.6119	17.666	1.02342	0.225897	0.797519
CALU	calumenin	200756_x_at	9.02118e-06	0.000217369	2056.64	1558.21	1011.93	1542.26	1.02318	0.622782	0.400396
GPR56	G protein-coupled receptor 56	206582_s_at	0.0102388	0.035711	32.0327	29.7651	15.7612	25.853	1.02316	0.917242	0.105923
MAP3K8	mitogen-activated protein kinase kinase kinase 8	205027_s_at	0.00369859	0.0155425	28.5288	23.7653	14.0413	22.1118	1.02274	0.759179	0.263561
SCD	stearoyl-CoA desaturase (delta-9-desaturase)	211708_s_at	0.000123478	0.00118749	799.802	625.604	393.756	606.387	1.02234	0.667948	0.354392
NA	NA	239096_at	0.00215201	0.0101354	123.777	97.0026	60.9579	93.9124	1.02186	0.670211	0.351645
CFLAR	CASP8 and FADD-like apoptosis regulator	209939_x_at	0.00232004	0.0107489	847.305	648.796	417.493	637.864	1.02113	0.636013	0.385116
SLC25A36	solute carrier family 25, member 36	201917_s_at	1.24274e-05	0.000262277	756.447	547.858	372.734	559.013	1.02109	0.555654	0.465439
NA	NA	236606_at	0.000577936	0.00367583	28.7846	20.3567	14.1835	21.1083	1.02108	0.521297	0.499788
FTL	ferritin, light polypeptide	213187_x_at	1.34577e-06	7.55727e-05	10994.1	8279.77	5417.54	8230.47	1.02102	0.611953	0.40907
RXRB	retinoid X receptor, beta	215099_s_at	9.59211e-05	0.000997671	102.991	74.273	50.754	76.0061	1.02093	0.549314	0.471613
GOLGA8A	golgi autoantigen, golgin subfamily a, 8A	210424_s_at	0.00923711	0.0328767	103.05	79.3694	50.7832	77.734	1.02092	0.644232	0.376685
MEF2D	myocyte enhancer factor 2D	225641_at	0.000196691	0.00165389	72.187	63.8206	35.5753	57.1943	1.02086	0.843144	0.177717
DCP2	DCP2 decapping enzyme homolog (S. cerevisiae)	235258_at	0.000302851	0.0022691	61.2107	48.3588	30.1717	46.5804	1.02059	0.68058	0.340007
NA	NA	228991_at	7.16918e-06	0.000188396	230.225	247.079	113.482	196.929	1.02058	1.12251	-0.10193
C19orf43	chromosome 19 open reading frame 43	230213_at	0.0025474	0.0115709	97.6479	73.2552	48.1326	73.0119	1.02057	0.605917	0.414657
ARHGAP22	Rho GTPase activating protein 22	206298_at	0.00859154	0.0309786	15.8586	10.1768	7.81712	11.2842	1.02056	0.380569	0.63999
EGF	epidermal growth factor (beta-urogastrone)	206254_at	0.0094433	0.0334614	13.1347	12.9437	6.4755	10.8513	1.02032	0.999183	0.0211402
CLINT1	clathrin interactor 1	230609_at	0.00149121	0.00757899	72.8984	107.117	35.9537	71.9896	1.01975	1.57497	-0.555222
RBBP6	retinoblastoma binding protein 6	223802_s_at	0.0121116	0.0410453	47.8307	36.0898	23.6129	35.8445	1.01836	0.612019	0.406344
HDAC9	histone deacetylase 9	205659_at	0.000148379	0.00135055	486.949	391.754	240.416	373.04	1.01824	0.704412	0.313824
COL1A1	collagen, type I, alpha 1	202310_s_at	0.000983683	0.00548741	106.065	76.8008	52.3764	78.4141	1.01796	0.552205	0.465757
NBAS	neuroblastoma amplified sequence	202926_at	9.78532e-05	0.00101134	325.084	240.218	160.569	241.957	1.01762	0.581148	0.436469
ABTB1	ankyrin repeat and BTB (POZ) domain containing 1	229164_s_at	7.83719e-05	0.000865207	145.934	115.879	72.0822	111.299	1.0176	0.684908	0.332694
USP31	ubiquitin specific peptidase 31	226033_at	6.95439e-05	0.000794635	64.6295	47.3426	31.9315	47.9679	1.01721	0.568161	0.449053
CUL4B	cullin 4B	210257_x_at	1.36322e-05	0.000276412	1084.01	928.527	535.666	849.4	1.01697	0.793611	0.223359
BET1L	blocked early in transport 1 homolog (S. cerevisiae)-like	223023_at	0.000277695	0.00213354	189.541	204.573	93.6835	162.599	1.01665	1.12675	-0.110106
SPIN4	spindlin family, member 4	228654_at	3.70165e-05	0.000513994	1457.24	1133.38	720.395	1103.67	1.01638	0.653768	0.362613
SLC7A1	solute carrier family 7 (cationic amino acid transporter, y+ system), member 1	206566_at	0.0141843	0.0467677	14.2167	11.2146	7.0288	10.8201	1.01624	0.674034	0.342209
HMGCL	3-hydroxymethyl-3-methylglutaryl-Coenzyme A lyase	202772_at	3.56804e-05	0.000501012	567.615	483.656	280.802	444.024	1.01536	0.784428	0.230932
LOC727773	similar to p28 ING5	228287_at	0.00220754	0.0103348	73.5221	67.2504	36.3767	59.0497	1.01516	0.886527	0.128635
ANXA2P1	annexin A2 pseudogene 1	210876_at	0.000701967	0.00424715	49.4164	43.4562	24.4515	39.108	1.01507	0.829638	0.185428
EHD1	EH-domain containing 1	209037_s_at	8.11383e-06	0.000203433	887.12	934.362	439.052	753.511	1.01474	1.08959	-0.0748519
FLNA	filamin A, alpha (actin binding protein 280)	214752_x_at	0.000281743	0.00215576	786.895	607.516	389.491	594.634	1.01458	0.641331	0.37325
CENPL	centromere protein L	224841_x_at	2.2021e-05	0.000369239	1125.5	828.24	557.113	836.952	1.01453	0.57208	0.442447
WDR26	WD repeat domain 26	224898_at	9.83155e-05	0.00101443	395.356	432.299	195.783	341.146	1.0139	1.14278	-0.128877
VAMP4	vesicle-associated membrane protein 4	207350_s_at	5.4212e-05	0.000669599	483.769	388.175	239.643	370.529	1.01343	0.695822	0.317611
SYVN1	synovial apoptosis inhibitor 1, synoviolin	225090_at	0.000518014	0.00337196	248.648	215.362	123.2	195.737	1.01311	0.805769	0.20734
MAP4K3	mitogen-activated protein kinase kinase kinase kinase 3	218311_at	1.44979e-05	0.00028637	1795.11	1540.46	889.479	1408.35	1.01304	0.792331	0.220707
SMAD3	SMAD family member 3	205396_at	0.00108138	0.00591433	88.9612	78.9582	44.0847	70.668	1.0129	0.840811	0.172087
KIAA0368	KIAA0368	236368_at	0.0119089	0.0404998	52.6561	42.7154	26.1068	40.4927	1.01218	0.710332	0.301844
LIMS2	LIM and senescent cell antigen-like domains 2	220765_s_at	0.00270856	0.0121498	24.5175	15.1489	12.1699	17.2788	1.01049	0.315896	0.694595
ELAVL1	ELAV (embryonic lethal, abnormal vision, Drosophila)-like 1 (Hu antigen R)	244660_at	0.0141216	0.046613	35.7698	34.8829	17.7609	29.4712	1.01004	0.973815	0.0362209
TSC22D1	TSC22 domain family, member 1	215111_s_at	4.95506e-06	0.00015181	6932.51	5480.92	3443.19	5285.54	1.00963	0.670672	0.338959
MBD1	methyl-CpG binding domain protein 1	226862_at	1.43685e-05	0.000284618	44.219	37.945	21.9737	34.7126	1.00889	0.788136	0.220756
GTF3A	general transcription factor IIIA	238880_at	0.000439622	0.00299697	153.614	116.104	76.3373	115.352	1.00885	0.604954	0.403899
CCNL1	cyclin L1	220046_s_at	4.66335e-06	0.000146901	788.787	583.881	392.259	588.309	1.00783	0.573869	0.433961
NCRNA00153	non-protein coding RNA 153	228291_s_at	0.000255147	0.00199879	915.446	735.652	455.281	702.127	1.00772	0.692266	0.315452
ARHGEF2	rho/rac guanine nucleotide exchange factor (GEF) 2	207629_s_at	0.00533612	0.0209563	91.5212	81.6796	45.5239	72.9082	1.00748	0.843352	0.164129
NEURL1B	neuralized homolog 1B (Drosophila)	225355_at	0.00512468	0.020272	23.5836	13.8846	11.731	16.3997	1.00745	0.243156	0.764298
CAPRIN2	caprin family member 2	218456_at	1.99818e-05	0.000347679	1414.25	1166.2	704.215	1094.89	1.00595	0.727723	0.278227
ZMYM6	zinc finger, MYM-type 6	227594_at	0.000102881	0.00104494	229.288	198.363	114.191	180.614	1.00571	0.796699	0.209013
SDC2	syndecan 2	212158_at	0.000158172	0.00141575	333.414	181.56	166.1	227.024	1.00526	0.128393	0.87687
MT1P3	metallothionein 1 pseudogene 3	78047_s_at	7.59656e-05	0.000845969	156.829	141.885	78.1291	125.614	1.00526	0.860795	0.144462
MRPS6	mitochondrial ribosomal protein S6	213167_s_at	0.00132459	0.00692423	409.968	243.297	204.3	285.855	1.00482	0.252029	0.752795
NPC1	Niemann-Pick disease, type C1	202679_at	4.86413e-07	4.5774e-05	2170.53	1566.8	1081.76	1606.36	1.00467	0.534437	0.470233
NA	NA	225742_at	0.00115242	0.00621391	79.0942	67.4178	39.4276	61.9798	1.00437	0.773923	0.230443
PALLD	palladin, cytoskeletal associated protein	200907_s_at	9.12609e-06	0.000217682	575.623	454.757	286.957	439.112	1.00429	0.664262	0.340029
RAB11FIP1	RAB11 family interacting protein 1 (class I)	225177_at	0.000663732	0.00408302	112.122	96.4507	55.9083	88.1602	1.00393	0.786729	0.2172
PLEK2	pleckstrin 2	218644_at	6.73849e-05	0.000777317	478.946	288.046	238.851	335.281	1.00375	0.270187	0.733566
AK3L1	adenylate kinase 3-like 1	204348_s_at	1.99271e-05	0.000347411	1572.92	891.621	784.43	1082.99	1.00373	0.184787	0.818939
PRPF39	PRP39 pre-mRNA processing factor 39 homolog (S. cerevisiae)	220553_s_at	8.44841e-06	0.000209357	249.331	163.694	124.36	179.128	1.00354	0.396475	0.607064
SLFN11	schlafen family member 11	226743_at	0.000986789	0.00550268	119.804	100.592	59.7571	93.3844	1.00349	0.751339	0.252156
SPOPL	speckle-type POZ protein-like	225659_at	2.30606e-05	0.000379773	230.857	180.722	115.151	175.577	1.00347	0.650249	0.353224
MYO6	myosin VI	203216_s_at	1.50043e-05	0.000291605	431.766	474.868	215.467	374.034	1.00279	1.14006	-0.137278
P4HB	prolyl 4-hydroxylase, beta polypeptide	200656_s_at	4.61449e-06	0.000146082	5251.07	4301.99	2620.62	4057.89	1.00271	0.715099	0.287606
LOC100128918	hypothetical protein LOC100128918	238028_at	1.33625e-06	7.52813e-05	12.892	22.4139	6.43407	13.9133	1.00268	1.80059	-0.797912
SPRY2	sprouty homolog 2 (Drosophila)	204011_at	2.55269e-05	0.00040506	1308.24	1501.39	653.258	1154.3	1.0019	1.20058	-0.198678
PFKL	phosphofructokinase, liver	201102_s_at	1.89541e-05	0.000338283	623.596	491.741	311.387	475.575	1.0019	0.659188	0.342713
NA	NA	238739_at	0.000578176	0.00367631	68.2413	38.5666	34.085	46.9643	1.00151	0.178216	0.823292
NFKB2	nuclear factor of kappa light polypeptide gene enhancer in B-cells 2 (p49/p100)	207535_s_at	1.07148e-05	0.000238997	141.563	126.06	70.7373	112.787	1.0009	0.833572	0.167333
MIB1	mindbomb homolog 1 (Drosophila)	224725_at	4.35041e-06	0.000141315	1573.38	1532.26	786.353	1297.33	1.00062	0.962409	0.0382062
DUSP9	dual specificity phosphatase 9	205777_at	0.0123637	0.04177	11.4459	5.7123	5.74112	7.6331	0.995425	-0.00725943	1.00268
PGM3	phosphoglucomutase 3	210041_s_at	2.99095e-05	0.000445556	1104.4	1131.39	554.28	930.025	0.994582	1.02941	-0.0348288
PLEKHA6	pleckstrin homology domain containing, family A member 6	229245_at	0.00613564	0.0234874	28.3515	35.8776	14.2384	26.1558	0.99364	1.3333	-0.339659
HOXA11	homeobox A11	213823_at	0.000272915	0.00210623	107.799	110.15	54.1842	90.711	0.992393	1.02353	-0.0311328
EDN1	endothelin 1	222802_at	0.000180994	0.00155645	59.7098	91.2018	30.079	60.3302	0.989212	1.60031	-0.611096
ZC3H6	zinc finger CCCH-type containing 6	227809_at	0.000294804	0.00222372	71.3104	83.3564	35.9266	63.5311	0.989059	1.21424	-0.225181
SERPINB2	serpin peptidase inhibitor, clade B (ovalbumin), member 2	204614_at	0.00068096	0.00415322	45.1821	133.739	22.8139	67.2451	0.985839	2.55144	-1.5656
DNAJB4	DnaJ (Hsp40) homolog, subfamily B, member 4	203810_at	0.000107376	0.00107602	135.766	176.588	68.6285	126.994	0.984246	1.36351	-0.379263
SLC25A29	solute carrier family 25, member 29	232280_at	0.000679056	0.00414443	25.1617	11.9428	12.7272	16.6106	0.98331	-0.09178	1.07509
TXNIP	thioredoxin interacting protein	201010_s_at	6.00129e-07	5.11389e-05	1981.69	2036.12	1003.55	1673.78	0.981622	1.02071	-0.0390904
C17orf91	chromosome 17 open reading frame 91	214696_at	2.16721e-06	9.71656e-05	690.989	1000.45	352.353	681.262	0.971642	1.50555	-0.533908
LOC284889	hypothetical protein LOC284889	1556316_s_at	0.00289437	0.0127971	28.5412	8.13949	14.6021	17.0942	0.966871	-0.843163	1.81003
TMEM45B	transmembrane protein 45B	226226_at	9.45061e-05	0.000987503	1508.36	1805.24	773.143	1362.25	0.964175	1.22339	-0.259212
CNIH3	cornichon homolog 3 (Drosophila)	214841_at	7.97279e-05	0.000875421	119.468	128.207	61.2627	102.979	0.963537	1.06539	-0.101853
JAK2	Janus kinase 2 (a protein tyrosine kinase)	205842_s_at	0.000209609	0.00173338	129.353	158.051	66.4325	117.946	0.961357	1.25043	-0.289075
GSN	gelsolin (amyloidosis, Finnish type)	214040_s_at	0.00757827	0.0279334	104.328	114.029	53.6579	90.6716	0.95926	1.08754	-0.12828
ND6	NADH dehydrogenase, subunit 6 (complex I)	1553575_at	0.00334956	0.0143691	1167.01	523.955	600.263	763.742	0.959146	-0.196153	1.1553
COX15	COX15 homolog, cytochrome c oxidase assembly protein (yeast)	235204_at	0.0015626	0.00786134	75.8454	79.7162	39.0422	64.868	0.958027	1.02984	-0.0718115
AK3L1	adenylate kinase 3-like 1	225342_at	6.96403e-05	0.000795126	1707.2	818.212	882.49	1135.97	0.951983	-0.109106	1.06109
CYP1B1	cytochrome P450, family 1, subfamily B, polypeptide 1	202434_s_at	0.00013493	0.00126444	27.9518	45.3993	14.5153	29.2888	0.945365	1.64509	-0.699728
TFG	TRK-fused gene	221871_s_at	0.000507902	0.00332551	265.554	131.852	138.404	178.603	0.940127	-0.0699591	1.01009
CREG2	cellular repressor of E1A-stimulated genes 2	1552714_at	0.00207072	0.00983333	92.9214	98.2558	48.4823	79.8865	0.938553	1.01908	-0.080531
NA	NA	229795_at	0.00536537	0.021049	51.6818	57.8421	27.0421	45.522	0.934446	1.09691	-0.162466
LOC100126784	hypothetical LOC100126784	240407_at	0.00168287	0.00836012	12.4005	17.2684	6.51329	12.0607	0.928939	1.40667	-0.477736
HOXA11	homeobox A11	208493_at	0.000125044	0.00119766	16.9211	20.413	8.90236	15.4122	0.926563	1.19723	-0.270667
KCNAB1	potassium voltage-gated channel, shaker-related subfamily, beta member 1	210078_s_at	0.0140701	0.0464809	27.655	33.3907	14.5503	25.1986	0.926495	1.1984	-0.271904
NA	NA	216554_s_at	0.00487087	0.0194478	214.434	91.6983	113.138	139.757	0.922445	-0.303118	1.22556
EPS8L1	EPS8-like 1	221665_s_at	0.000308675	0.00230423	15.9772	22.76	8.43324	15.7235	0.921856	1.43234	-0.510485
HABP4	hyaluronan binding protein 4	232341_x_at	0.000245502	0.00194988	31.589	33.979	16.7017	27.4232	0.919426	1.02465	-0.105224
TWIST2	twist homolog 2 (Drosophila)	229404_at	0.00309149	0.0134885	64.8585	69.1044	34.4116	56.1249	0.9144	1.00588	-0.091482
TXNIP	thioredoxin interacting protein	201008_s_at	9.09871e-06	0.000217493	1416.39	1594.93	751.862	1254.39	0.913681	1.08495	-0.171269
NA	NA	227452_at	1.12511e-05	0.000246291	500.571	211.557	266.346	326.158	0.910273	-0.332257	1.24253
NA	NA	235046_at	0.000131196	0.00123749	176.012	210.382	93.6604	160.018	0.91016	1.1675	-0.257343
NID2	nidogen 2 (osteonidogen)	204114_at	0.000103517	0.00104878	164.578	224.274	87.6215	158.825	0.909416	1.35591	-0.446491
PDLIM4	PDZ and LIM domain 4	218691_s_at	0.00929797	0.0330486	29.6667	13.9621	15.8707	19.8332	0.902478	-0.184852	1.08733
CEACAM6	carcinoembryonic antigen-related cell adhesion molecule 6 (non-specific cross reacting antigen)	211657_at	0.00205168	0.00977406	143.858	271.428	77.0085	164.098	0.901559	1.81748	-0.915923
RAB11FIP1	RAB11 family interacting protein 1 (class I)	219681_s_at	0.000479122	0.00319558	109.864	124.105	58.8519	97.6068	0.900557	1.0764	-0.17584
AK3L1	adenylate kinase 3-like 1	230630_at	0.00113308	0.00612955	283.753	140.11	152.032	191.965	0.900264	-0.117814	1.01808
C18orf19	chromosome 18 open reading frame 19	242149_at	0.00121478	0.0064736	82.75	34.3036	44.3937	53.8158	0.898404	-0.371995	1.2704
EHD1	EH-domain containing 1	222221_x_at	5.60976e-05	0.00068738	492.303	586.624	266.091	448.339	0.887628	1.14052	-0.252889
NA	NA	231431_s_at	5.67762e-05	0.000693225	277.606	308.663	150.199	245.489	0.886161	1.03916	-0.152994
SLC25A37	solute carrier family 25, member 37	228527_s_at	0.00428741	0.0175678	61.8037	30.2076	33.4504	41.8206	0.885672	-0.14711	1.03278
HIST1H2AK	histone cluster 1, H2ak	239041_at	0.000711422	0.00428744	14.4352	6.04033	7.8341	9.43655	0.881753	-0.37514	1.25689
AADACL1	arylacetamide deacetylase-like 1	225847_at	1.45753e-06	7.85532e-05	881.39	1017.33	478.504	792.409	0.88125	1.08819	-0.206942
PIGL	phosphatidylinositol glycan anchor biosynthesis, class L	205873_at	0.000981993	0.00548072	29.4783	39.9935	16.0432	28.505	0.87769	1.3178	-0.440114
SLC6A6	solute carrier family 6 (neurotransmitter transporter, taurine), member 6	228754_at	1.0282e-06	6.73459e-05	634.433	721.626	346.85	567.636	0.871156	1.05694	-0.185784
HOXA7	homeobox A7	206848_at	0.000841287	0.0048758	66.122	29.4124	36.1724	43.9022	0.87024	-0.298466	1.16871
SRD5A3	steroid 5 alpha-reductase 3	222750_s_at	7.60365e-06	0.000195505	628.317	746.074	344.513	572.968	0.866935	1.11476	-0.247828
EBP	emopamil binding protein (sterol isomerase)	213789_at	0.00817917	0.0297525	605.82	147.849	333.617	362.429	0.860695	-1.17407	2.03477
RGMB	RGM domain family, member B	227340_s_at	3.472e-05	0.000492693	171.204	220.214	94.5602	161.993	0.856415	1.2196	-0.363188
RHEB	Ras homolog enriched in brain	213409_s_at	0.00682896	0.025656	76.9625	37.3711	42.6838	52.3391	0.850469	-0.191766	1.04223
DNAJB4	DnaJ (Hsp40) homolog, subfamily B, member 4	203811_s_at	0.000106016	0.0010654	86.3602	119.516	48.0844	84.6534	0.844797	1.31356	-0.468761
C6orf62	chromosome 6 open reading frame 62	222309_at	0.00137573	0.00711957	75.0335	131.625	41.7974	82.8186	0.844122	1.65495	-0.810828
NA	NA	235385_at	0.00400347	0.0165883	10.1292	12.7094	5.64282	9.49382	0.844035	1.17141	-0.327371
TMEM45B	transmembrane protein 45B	230323_s_at	0.000100527	0.00102949	1134.05	1316.52	632.181	1027.58	0.84307	1.05832	-0.215248
[truncated: 2,815 more rows]
[truncated: 2 more columns]
