# Supplementary material for: Global Gene Expression Profiling in Three Tumor Cell Lines Subjected to Experimental Cycling and Chronic Hypoxia
Source: PLoS One. 2014 Aug 14;9(8):e105104. doi: 10.1371/journal.pone.0105104 (PMC4133353; doi:10.1371/journal.pone.0105104)
Supplement: Table S13 — Hypoxia-responsive genes selected for WM793B. (XLS) [file pone.0105104.s014.xls]

## Sheet: Genes_FDR<0.05
Table S13. Genes regulated by hypoxia in WM793B cell line selected using random variance F-test for difference between three analyzed groups; FDR adjusted p<0.05, FC>=2 in any of the comparisons.
Gene Symbol	Gene Name	Affy.ID	p.value	FDR	Chronic	Cyclic	Control	Average expression	Chronic vs. Control (log2 ratio)	Cyclic vs. Control (log2 ratio)	Chronic vs. Cyclic (log2 ratio)
CA9	carbonic anhydrase IX	205199_at	1.25965e-06	0.000909359	424.587	239.123	14.9272	226.212	4.83005	4.00174	0.828311
ENO2	enolase 2 (gamma, neuronal)	201313_at	7.00339e-07	0.000749976	1470.39	863.958	54.6351	796.328	4.75023	3.98306	0.767165
STC1	stanniocalcin 1	204596_s_at	8.52855e-05	0.00454098	494.623	150.513	20.5985	221.912	4.58572	2.86927	1.71644
ALDOC	aldolase C, fructose-bisphosphate	202022_at	1.45591e-06	0.000930802	227.649	127.751	10.4425	121.947	4.44627	3.6128	0.833477
TRIM2	tripartite motif-containing 2	243945_at	0.000627621	0.0118477	175.296	43.7874	8.89526	75.993	4.30062	2.29941	2.00121
ANKRD37	ankyrin repeat domain 37	227337_at	2.02687e-05	0.00232633	971.504	48.629	50.2246	356.786	4.27375	-0.0465783	4.32033
NA	NA	236180_at	3.06983e-06	0.00115435	87.5565	37.9727	4.87216	43.4671	4.16758	2.96233	1.20525
CP	ceruloplasmin (ferroxidase)	1558034_s_at	0.00287755	0.0285834	116.532	32.8145	6.7673	52.0379	4.106	2.27768	1.82832
GPR146	G protein-coupled receptor 146	228770_at	8.1901e-06	0.00173559	88.3627	6.88531	5.32695	33.525	4.05206	0.370211	3.68185
ANGPTL4	angiopoietin-like 4	221009_s_at	3.01775e-05	0.00279191	131.987	10.1636	8.62484	50.2584	3.93575	0.236839	3.69891
SLC2A14	solute carrier family 2 (facilitated glucose transporter), member 14	222088_s_at	2.00333e-05	0.00232633	571.31	95.9269	38.1889	235.142	3.90305	1.32878	2.57427
SLC2A3	solute carrier family 2 (facilitated glucose transporter), member 3	202497_x_at	4.32936e-06	0.00128987	1293.43	259.468	88.0884	546.997	3.87611	1.55853	2.31758
SLC2A3	solute carrier family 2 (facilitated glucose transporter), member 3	202499_s_at	4.64559e-06	0.00133904	575.481	85.7986	40.0899	233.79	3.84346	1.09771	2.74574
SLC2A3	solute carrier family 2 (facilitated glucose transporter), member 3	202498_s_at	3.50569e-05	0.00300935	550.414	74.9527	38.4868	221.285	3.83808	0.961616	2.87646
CP	ceruloplasmin (ferroxidase)	204846_at	0.00121957	0.0171727	88.2847	25.272	6.27557	39.9441	3.81434	2.00972	1.80462
BNIP3	BCL2/adenovirus E1B 19kDa interacting protein 3	201848_s_at	1.60668e-06	0.000946039	5138.64	2521.95	397.674	2686.09	3.69173	2.66488	1.02685
SLC2A14	solute carrier family 2 (facilitated glucose transporter), member 14	216236_s_at	0.000134963	0.00559392	750.393	166.199	61.5604	326.051	3.60757	1.43283	2.17474
SSH1	slingshot homolog 1 (Drosophila)	1554274_a_at	5.91902e-05	0.00394924	338.475	107.304	27.932	157.904	3.59906	1.94172	1.65734
NA	NA	230710_at	1.73763e-06	0.00096664	127.815	15.9131	10.7198	51.4828	3.57571	0.569935	3.00578
SEC24A	SEC24 family, member A (S. cerevisiae)	244841_at	0.000348571	0.00880888	137.078	28.1981	11.6106	58.9623	3.56148	1.28016	2.28133
DDIT3	DNA-damage-inducible transcript 3	209383_at	0.0010226	0.0155827	1571.29	301.507	137.715	670.171	3.51219	1.13051	2.38169
ANGPTL4	angiopoietin-like 4	223333_s_at	5.51036e-06	0.00144489	61.2796	6.16295	5.39463	24.2791	3.50581	0.192099	3.31371
CP	ceruloplasmin (ferroxidase)	227253_at	0.00375693	0.033457	163.744	48.4917	14.9991	75.7449	3.44849	1.69286	1.75563
VLDLR	very low density lipoprotein receptor	209822_s_at	1.12937e-05	0.0019388	413.05	192.426	37.9321	214.469	3.44482	2.34281	1.10201
PDK1	pyruvate dehydrogenase kinase, isozyme 1	206686_at	3.22202e-05	0.00288735	605.302	288.096	56.1496	316.516	3.43031	2.3592	1.07111
ANG	angiogenin, ribonuclease, RNase A family, 5	213397_x_at	6.39287e-06	0.00156479	223.804	145.244	21.1801	130.076	3.40145	2.7777	0.623756
C4orf47	chromosome 4 open reading frame 47	236915_at	3.7115e-06	0.00123242	52.8327	20.4973	5.02037	26.1168	3.39557	2.02957	1.366
STC1	stanniocalcin 1	204595_s_at	0.000261107	0.00762407	941.481	205.011	91.1526	412.548	3.36858	1.16934	2.19923
PFKFB4	6-phosphofructo-2-kinase/fructose-2,6-biphosphatase 4	228499_at	0.000166169	0.00611498	494.303	62.2332	49.1424	201.893	3.33036	0.340718	2.98964
NA	NA	228919_at	0.000580761	0.0114324	377.048	25.9243	38.2611	147.078	3.3008	-0.561572	3.86237
RNASE4	ribonuclease, RNase A family, 4	205158_at	2.49351e-05	0.00251317	145.174	86.4436	14.8112	82.143	3.29303	2.54507	0.747955
AMPD3	adenosine monophosphate deaminase (isoform E)	207992_s_at	7.9109e-05	0.00442381	81.6233	43.1064	8.37401	44.3679	3.28499	2.36391	0.921079
VEGFA	vascular endothelial growth factor A	211527_x_at	4.68447e-05	0.00343354	1167.63	309.678	123.44	533.581	3.2417	1.32696	1.91473
PPFIA4	protein tyrosine phosphatase, receptor type, f polypeptide (PTPRF), interacting protein (liprin), alpha 4	214978_s_at	6.60048e-06	0.00159466	116.575	49.886	12.4735	59.6448	3.22432	1.99977	1.22455
STC1	stanniocalcin 1	230746_s_at	4.09798e-05	0.00324374	3146.37	790.087	342.444	1426.3	3.19975	1.20614	1.99361
SOD2	superoxide dismutase 2, mitochondrial	215078_at	0.000337016	0.00870141	44.2818	6.75893	4.84294	18.6279	3.19276	0.480914	2.71185
NA	NA	239239_at	0.00181809	0.0216688	124.306	68.5955	14.4388	69.1135	3.10587	2.24816	0.857713
PDK1	pyruvate dehydrogenase kinase, isozyme 1	226452_at	1.84872e-05	0.00231549	2329.6	1203.3	270.941	1267.95	3.10403	2.15094	0.953088
NA	NA	241442_at	0.00190407	0.0223577	56.9024	15.0349	6.69632	26.2112	3.08705	1.16687	1.92018
AK3L1	adenylate kinase 3-like 1	204348_s_at	2.20191e-05	0.00235961	1189.72	516.309	144.506	616.846	3.04142	1.8371	1.20432
ZNF655	zinc finger protein 655	230277_at	0.000482508	0.0103393	52.7821	35.4844	6.44884	31.5718	3.03294	2.46008	0.572863
FLNB	filamin B, beta (actin binding protein 278)	208613_s_at	3.05854e-07	0.000506266	563.44	304.961	70.1678	312.856	3.00538	2.11974	0.885638
AK3L1	adenylate kinase 3-like 1	225342_at	1.77645e-07	0.000445796	1878.54	1000.14	235.671	1038.12	2.99477	2.08536	0.90941
PTEN	phosphatase and tensin homolog	204053_x_at	2.54315e-06	0.00111274	936.618	356.206	117.559	470.128	2.99408	1.59933	1.39475
AK3L1	adenylate kinase 3-like 1	204347_at	2.11068e-05	0.00234401	367.756	174.659	47.0336	196.483	2.96699	1.89278	1.07421
VEGFA	vascular endothelial growth factor A	210513_s_at	4.00933e-06	0.00124449	479.935	140.614	62.3671	227.639	2.94398	1.17289	1.77109
STC1	stanniocalcin 1	204597_x_at	0.000533935	0.0109361	399.621	117.821	52.186	189.876	2.9369	1.17487	1.76203
PTENP1	phosphatase and tensin homolog pseudogene 1	217492_s_at	1.44678e-05	0.002137	1001.37	412.664	131.121	515.051	2.933	1.65407	1.27893
TET1	tet oncogene 1	228906_at	8.66876e-05	0.00454098	76.6829	11.2957	10.1042	32.6943	2.92394	0.160817	2.76313
JHDM1D	jumonji C domain containing histone demethylase 1 homolog D (S. cerevisiae)	225142_at	0.000528321	0.0108764	160.122	36.1044	21.1175	72.4478	2.92266	0.773737	2.14892
RNF128	ring finger protein 128	219263_at	2.2301e-05	0.00237628	495.73	259.423	65.503	273.552	2.91992	1.98567	0.934249
HIG2	hypoxia-inducible protein 2	218507_at	5.50397e-06	0.00144489	1150.73	151.363	152.154	484.75	2.91894	-0.00752845	2.92647
BNIP3	BCL2/adenovirus E1B 19kDa interacting protein 3	201849_at	5.857e-07	0.000678067	9901.31	6742.68	1312.64	5985.54	2.91515	2.36085	0.554298
TF	transferrin	214063_s_at	1.5496e-05	0.00219792	948.557	545.377	127.218	540.384	2.89843	2.09995	0.798482
RORA	RAR-related orphan receptor A	226682_at	0.000447602	0.00989873	45.1629	8.96254	6.07665	20.0674	2.89379	0.560631	2.33316
SLC6A6	solute carrier family 6 (neurotransmitter transporter, taurine), member 6	211030_s_at	0.00655243	0.0476066	36.3725	12.7025	4.90586	17.9936	2.89027	1.37253	1.51774
LOX	lysyl oxidase	213640_s_at	2.36382e-06	0.00111274	514.846	365.18	71.7883	317.271	2.84232	2.34679	0.495534
HIG2	hypoxia-inducible protein 2	1554452_a_at	4.68906e-06	0.00133904	2790.04	436.772	390.754	1205.85	2.83595	0.160622	2.67533
TF	transferrin	203400_s_at	0.000100353	0.00485171	1752.59	1006.67	245.955	1001.74	2.83302	2.03313	0.799892
NMU	neuromedin U	206023_at	0.000154635	0.00596202	132.818	82.4878	18.9575	78.0877	2.80861	2.12141	0.687197
GOSR2	golgi SNAP receptor complex member 2	239159_at	0.00012664	0.00541921	116.5	36.1468	16.8507	56.4991	2.78945	1.10106	1.68839
NPPB	natriuretic peptide precursor B	206801_at	0.000454781	0.00998877	33.9896	14.0271	4.96753	17.6614	2.77449	1.49761	1.27688
NA	NA	222312_s_at	0.000619899	0.0117858	175.842	104.758	25.8176	102.139	2.76785	2.02063	0.747218
MPHOSPH8	M-phase phosphoprotein 8	243631_at	0.000167294	0.00614057	67.3876	12.8092	9.91493	30.0372	2.76481	0.3695	2.39531
FN1	fibronectin 1	214702_at	0.00210955	0.023742	74.2463	38.1682	10.9736	41.1294	2.75828	1.79834	0.959946
IL1RAP	interleukin 1 receptor accessory protein	210233_at	0.000117495	0.00521394	604.607	368.177	90.7209	354.502	2.73649	2.02089	0.715597
NA	NA	1558365_at	9.3573e-05	0.00472665	319.537	182.781	48.0718	183.463	2.73272	1.92685	0.805871
DPYSL4	dihydropyrimidinase-like 4	205493_s_at	1.37991e-06	0.000909359	38.8234	26.0877	5.86512	23.5921	2.72669	2.15314	0.573555
NUPL1	nucleoporin like 1	204435_at	0.00129026	0.0177998	638.845	200.683	96.7461	312.091	2.72319	1.05264	1.67055
NA	NA	231233_at	4.24668e-06	0.00128103	193.362	72.5104	29.6208	98.4979	2.70663	1.29158	1.41505
ERO1L	ERO1-like (S. cerevisiae)	222646_s_at	1.25393e-05	0.00204624	2656.36	2310.5	411.016	1792.63	2.69219	2.49094	0.201245
AK3L1	adenylate kinase 3-like 1	230630_at	2.13812e-05	0.0023544	306.5	164.659	47.65	172.937	2.68534	1.78894	0.896403
NA	NA	227318_at	1.1368e-05	0.0019388	46.2328	25.64	7.22349	26.3654	2.67815	1.82763	0.850522
TAF9B	TAF9B RNA polymerase II, TATA box binding protein (TBP)-associated factor, 31kDa	228483_s_at	6.81273e-06	0.00159466	733.885	381.029	116.551	410.488	2.6546	1.70894	0.945653
LOC202451	hypothetical protein LOC202451	228051_at	1.52423e-06	0.000945636	122.286	77.6391	19.5662	73.1639	2.64383	1.98842	0.655406
NA	NA	1560240_at	8.64762e-05	0.00454098	155.663	57.1372	25.305	79.3685	2.62093	1.17501	1.44593
STC2	stanniocalcin 2	203439_s_at	0.000384565	0.00918554	256.498	115.756	41.7665	138.007	2.61853	1.47067	1.14786
SLAMF9	SLAM family member 9	1553770_a_at	9.54785e-05	0.0047556	31.5486	29.3332	5.18346	22.0218	2.60559	2.50055	0.105038
NA	NA	235629_at	0.000322286	0.00851642	57.295	18.4852	9.55848	28.4462	2.58356	0.95152	1.63204
PTGS2	prostaglandin-endoperoxide synthase 2 (prostaglandin G/H synthase and cyclooxygenase)	1554997_a_at	1.37387e-06	0.000909359	920.24	252.653	155.025	442.639	2.56951	0.704662	1.86485
NA	NA	241560_at	0.00611075	0.0454513	31.4873	26.0854	5.34642	20.973	2.55813	2.2866	0.271531
LOX	lysyl oxidase	204298_s_at	6.20122e-09	8.85431e-05	2181.86	1494.75	371.301	1349.3	2.5549	2.00924	0.54566
OSMR	oncostatin M receptor	1554008_at	1.86206e-06	0.000997014	249.788	158.738	42.7206	150.416	2.5477	1.89365	0.654058
KHDRBS1	KH domain containing, RNA binding, signal transduction associated 1	214185_at	7.69834e-05	0.00436766	63.8839	28.2224	11.0444	34.3836	2.53214	1.35352	1.17861
FLNB	filamin B, beta (actin binding protein 278)	208614_s_at	2.88794e-07	0.000506266	1098.27	644.518	193.171	645.322	2.50729	1.73834	0.768945
VEGFA	vascular endothelial growth factor A	212171_x_at	3.40653e-05	0.00295302	885.369	312.604	157.758	451.911	2.48856	0.986617	1.50194
FAM26F	family with sequence similarity 26, member F	229390_at	4.65333e-05	0.00343354	42.2115	20.557	7.54286	23.4371	2.48445	1.44644	1.03801
SLC5A3	solute carrier family 5 (sodium/myo-inositol cotransporter), member 3	1553313_s_at	0.00540367	0.0420465	229.707	77.9928	41.1333	116.278	2.48142	0.923034	1.55838
NA	NA	1560739_a_at	0.00121827	0.0171716	72.0958	29.4344	13.0168	38.1823	2.46954	1.17713	1.29241
TMEM45A	transmembrane protein 45A	219410_at	3.64181e-07	0.000508982	4768.09	3829.02	862.204	3153.1	2.46731	2.15087	0.316435
ZNF395	zinc finger protein 395	232693_s_at	9.7824e-05	0.00479324	228.92	72.2172	41.5585	114.232	2.46163	0.797198	1.66443
ANG	angiogenin, ribonuclease, RNase A family, 5	205141_at	0.000140691	0.00571093	71.0929	47.8063	13.0548	43.9847	2.44512	1.87262	0.572504
EIF4G3	eukaryotic translation initiation factor 4 gamma, 3	1554309_at	0.00148342	0.0192727	29.4997	7.21438	5.45929	14.0578	2.43391	0.40216	2.03175
TGFB2	transforming growth factor, beta 2	209908_s_at	0.000107418	0.00499593	30.3839	18.5319	5.67817	18.198	2.41981	1.70652	0.713292
SYNE1	spectrin repeat containing, nuclear envelope 1	244070_at	4.81457e-06	0.00135383	50.3962	13.5549	9.50154	24.4842	2.40708	0.512585	1.8945
ABL2	v-abl Abelson murine leukemia viral oncogene homolog 2 (arg, Abelson-related gene)	206411_s_at	0.00129925	0.017872	43.7746	14.2979	8.27959	22.1174	2.40246	0.788169	1.6143
INSIG2	insulin induced gene 2	209566_at	0.00024303	0.00736794	885.815	335.761	169.271	463.616	2.38767	0.988094	1.39957
ZNF395	zinc finger protein 395	223216_x_at	0.000287565	0.00803513	263.333	80.5399	50.5068	131.46	2.38234	0.673227	1.70911
FOXK1	forkhead box K1	230342_at	0.000604307	0.0116496	25.1857	5.74851	4.84675	11.927	2.37752	0.246171	2.13135
FAM115C	family with sequence similarity 115, member C	1564028_s_at	0.00254374	0.0266343	33.525	6.36112	6.46208	15.4494	2.37517	-0.0227194	2.39788
CH25H	cholesterol 25-hydroxylase	206932_at	0.00681016	0.048806	422.149	182.778	82.0714	229	2.3628	1.15515	1.20766
HIST1H2BD	histone cluster 1, H2bd	209911_x_at	0.00195159	0.0226548	285	109.014	55.6853	149.9	2.3556	0.969141	1.38645
ZXDC	ZXD family zinc finger C	230209_at	0.00047654	0.0102524	68.042	24.3366	13.3851	35.2546	2.3458	0.862503	1.4833
ARRDC3	arrestin domain containing 3	224797_at	0.0005784	0.011404	348.98	67.7891	69.8059	162.192	2.32172	-0.0422968	2.36402
SPAG4	sperm associated antigen 4	219888_at	4.21986e-08	0.000217205	227.799	183.481	46.0588	152.446	2.30621	1.99408	0.31213
FN1	fibronectin 1	214701_s_at	0.00145777	0.0190726	2472.82	1554.17	502.414	1509.8	2.29921	1.6292	0.670007
PER3	period homolog 3 (Drosophila)	1569701_at	0.00344637	0.0317961	38.8696	13.9522	7.90411	20.242	2.29797	0.819813	1.47816
KIAA1244	KIAA1244	231856_at	4.12212e-05	0.00324579	113.996	79.4832	23.3055	72.2614	2.29024	1.76998	0.520258
ADM	adrenomedullin	202912_at	0.000255723	0.00753457	110.058	43.3081	22.5296	58.6319	2.28837	0.942817	1.34556
SLC2A1	solute carrier family 2 (facilitated glucose transporter), member 1	201250_s_at	0.000107767	0.00500485	386.022	176.91	79.0803	214.004	2.28729	1.16162	1.12567
C8orf58	chromosome 8 open reading frame 58	227263_at	1.69999e-06	0.000960857	150.544	39.8879	31.1784	73.8702	2.27157	0.355407	1.91617
NA	NA	226348_at	3.83471e-05	0.00318366	410.836	135.267	86.1572	210.753	2.25352	0.650762	1.60276
FAM162A	family with sequence similarity 162, member A	224345_x_at	3.68354e-07	0.000508982	5157.76	4260	1090.21	3502.66	2.24213	1.96624	0.275891
EFEMP2	EGF-containing fibulin-like extracellular matrix protein 2	209356_x_at	2.48509e-05	0.00251058	230.692	155.157	48.822	144.89	2.24036	1.66813	0.572236
FAM162A	family with sequence similarity 162, member A	223193_x_at	9.23936e-08	0.000304437	6110.65	5131.82	1295.4	4179.29	2.23793	1.98608	0.251854
ENO1	enolase 1, (alpha)	240258_at	0.0049421	0.0397494	114.39	27.3499	24.3306	55.3568	2.23312	0.168768	2.06435
NA	NA	239451_at	0.000751391	0.0130837	181.996	22.9172	38.7801	81.2311	2.23052	-0.758882	2.9894
HK2	hexokinase 2	202934_at	0.000356778	0.00888992	2055.17	577.875	438.227	1023.76	2.22951	0.39908	1.83043
PGK1	phosphoglycerate kinase 1	200737_at	1.10586e-07	0.000338353	5919.55	5284.12	1262.27	4155.32	2.22947	2.06564	0.163823
LOX	lysyl oxidase	215446_s_at	1.92758e-07	0.000445796	2939.91	2320.59	626.987	1962.5	2.22926	1.88799	0.341277
NA	NA	244000_at	6.3074e-05	0.00402242	47.7157	11.4263	10.1847	23.1089	2.22807	0.165954	2.06211
ERO1L	ERO1-like (S. cerevisiae)	218498_s_at	5.91689e-06	0.00151766	626.371	449.966	133.719	403.352	2.22782	1.75062	0.477202
WSB1	WD repeat and SOCS box-containing 1	201294_s_at	0.00038495	0.00918627	839.294	413.522	180.856	477.891	2.21433	1.19312	1.02121
MPI	mannose phosphate isomerase	202472_at	9.76103e-06	0.00186658	169.567	93.4335	36.7629	99.9212	2.20553	1.34569	0.859843
NA	NA	236402_at	1.94195e-05	0.00232633	154.617	65.7989	33.5405	84.652	2.20472	0.97216	1.23256
FUT11	fucosyltransferase 11 (alpha (1,3) fucosyltransferase)	238551_at	5.90111e-05	0.00394924	344.754	91.8547	74.9382	170.516	2.20179	0.293652	1.90814
BNIP3L	BCL2/adenovirus E1B 19kDa interacting protein 3-like	221478_at	3.07293e-07	0.000506266	6083	4495.74	1322.49	3967.07	2.20152	1.7653	0.436225
NCRNA00084	non-protein coding RNA 84	238320_at	0.000295807	0.00813562	1031.3	467.432	224.406	574.379	2.20028	1.05865	1.14163
NA	NA	236480_at	0.000176822	0.00634041	24.5892	6.38485	5.3804	12.1181	2.19224	0.246939	1.9453
PRKRIP1	PRKR interacting protein 1 (IL11 inducible)	1564166_s_at	0.000224257	0.00706058	54.4823	15.7531	12.021	27.4188	2.18023	0.39008	1.79015
C5orf41	chromosome 5 open reading frame 41	238476_at	7.28312e-07	0.000760908	111.569	26.9858	24.6269	54.3939	2.17963	0.131964	2.04767
BNIP3L	BCL2/adenovirus E1B 19kDa interacting protein 3-like	221479_s_at	3.22841e-06	0.00117884	2917.49	2138.5	646.155	1900.72	2.17478	1.72665	0.448129
WSB1	WD repeat and SOCS box-containing 1	201295_s_at	7.32408e-05	0.00429029	883.658	462.381	196.601	514.213	2.16822	1.23381	0.934407
HIST1H2AC	histone cluster 1, H2ac	215071_s_at	0.00495694	0.0398219	138.718	49.2959	30.8698	72.9612	2.16789	0.675272	1.49262
VEGFA	vascular endothelial growth factor A	210512_s_at	0.000251536	0.00748231	5314.16	2199.63	1182.87	2898.89	2.16755	0.894965	1.27258
NA	NA	1560738_at	0.00106357	0.0159238	24.2971	7.61277	5.42499	12.4449	2.16309	0.488801	1.67429
MEF2A	myocyte enhancer factor 2A	242176_at	0.000811007	0.013678	69.6081	30.5328	15.6359	38.5922	2.1544	0.965499	1.1889
GPR160	G protein-coupled receptor 160	223423_at	5.08205e-05	0.00359224	60.6963	31.5568	13.6575	35.3035	2.15192	1.20826	0.943655
ME1	malic enzyme 1, NADP(+)-dependent, cytosolic	204058_at	4.36738e-05	0.00334347	4466.12	2751.1	1010.23	2742.48	2.14433	1.44532	0.699016
IVNS1ABP	influenza virus NS1A binding protein	244235_at	0.000337771	0.00870793	39.5815	13.0354	8.95958	20.5255	2.14332	0.540937	1.60239
FAM162A	family with sequence similarity 162, member A	220942_x_at	3.00713e-06	0.00115435	5933.77	4868.63	1345.58	4049.32	2.14072	1.85529	0.285432
DACT1	dapper, antagonist of beta-catenin, homolog 1 (Xenopus laevis)	219179_at	0.000172487	0.00624026	41.335	19.2824	9.41634	23.3446	2.13413	1.03404	1.10008
NT5C3	5'-nucleotidase, cytosolic III	223298_s_at	1.72446e-05	0.0022577	6831.19	2656.58	1568.13	3685.3	2.1231	0.760529	1.36257
ARG2	arginase, type II	203946_s_at	1.80633e-05	0.00228242	1220.29	546.561	280.263	682.372	2.12237	0.963603	1.15877
ZNF395	zinc finger protein 395	221123_x_at	0.000692503	0.0124811	236.172	72.2826	54.297	120.917	2.12089	0.412777	1.70812
QKI	quaking homolog, KH domain RNA binding (mouse)	214541_s_at	0.00229888	0.0250082	152.999	52.9699	35.2138	80.3943	2.11931	0.58903	1.53028
NRN1	neuritin 1	218625_at	6.38339e-06	0.00156479	2746.72	1677.49	632.283	1685.5	2.11907	1.40766	0.711404
PTGS2	prostaglandin-endoperoxide synthase 2 (prostaglandin G/H synthase and cyclooxygenase)	204748_at	4.21486e-07	0.000547101	3180.82	1005.4	733.38	1639.86	2.11677	0.455133	1.66163
OXTR	oxytocin receptor	206825_at	0.00121481	0.0171567	121.444	54.7158	28.0124	68.0573	2.11615	0.965893	1.15026
PTPRH	protein tyrosine phosphatase, receptor type, H	208300_at	0.00542165	0.0421337	69.5658	33.3954	16.0787	39.68	2.11323	1.0545	1.05873
PLAGL1	pleiomorphic adenoma gene-like 1	209318_x_at	0.00377984	0.0336071	136.502	85.2418	31.7535	84.4992	2.10394	1.42465	0.679293
ZNF395	zinc finger protein 395	218149_s_at	0.000160807	0.00604614	641.534	209.123	149.371	333.343	2.10263	0.48545	1.61717
HTR2B	5-hydroxytryptamine (serotonin) receptor 2B	206638_at	0.00277834	0.0279997	75.1232	29.8203	17.5352	40.8262	2.099	0.766038	1.33296
FAM46A	family with sequence similarity 46, member A	224973_at	0.000659179	0.012181	752.62	325.114	176.367	418.034	2.09334	0.88236	1.21098
RAB20	RAB20, member RAS oncogene family	219622_at	0.00020218	0.00676065	132.588	29.8037	31.1543	64.5152	2.08945	-0.0639402	2.15339
NA	NA	227501_at	0.00012376	0.00534941	67.3445	17.5407	15.8309	33.572	2.08882	0.147965	1.94086
NA	NA	232958_at	0.000335706	0.00868879	38.4733	16.0078	9.0593	21.1801	2.08639	0.821307	1.26508
CLK1	CDC-like kinase 1	214683_s_at	0.000103126	0.00490276	2491.69	961.504	589.173	1347.46	2.08036	0.706602	1.37376
KIAA1024	KIAA1024	215081_at	0.000406077	0.00941596	48.9824	38.9128	11.6954	33.1969	2.06632	1.73431	0.332018
HIPK2	homeodomain interacting protein kinase 2	224065_at	0.00283694	0.0283109	67.0742	36.5514	16.1082	39.9113	2.05796	1.18213	0.87583
PHACTR1	phosphatase and actin regulator 1	213638_at	0.000488691	0.0103917	482.218	166.336	116.389	254.981	2.05073	0.515139	1.53559
IFRD1	interferon-related developmental regulator 1	202147_s_at	2.67056e-05	0.00261014	2400.07	1067.23	579.924	1349.07	2.04914	0.879928	1.16921
PLOD1	procollagen-lysine 1, 2-oxoglutarate 5-dioxygenase 1	200827_at	0.000105534	0.00496219	2766.39	1886.92	668.929	1774.08	2.04808	1.49611	0.551973
SCG2	secretogranin II (chromogranin C)	204035_at	0.000711447	0.0126873	318.603	200.732	77.4806	198.938	2.03985	1.37336	0.666486
P4HA1	prolyl 4-hydroxylase, alpha polypeptide I	207543_s_at	2.85089e-05	0.00267217	5071.52	3449.42	1234.93	3251.95	2.03799	1.48193	0.556064
HNRNPD	heterogeneous nuclear ribonucleoprotein D (AU-rich element RNA binding protein 1, 37kDa)	213359_at	5.1512e-05	0.00362687	939.111	339.544	228.976	502.543	2.0361	0.5684	1.4677
ZNF292	zinc finger protein 292	212366_at	9.65182e-06	0.00185397	196.928	49.0105	48.302	98.08	2.02751	0.0210081	2.0065
NA	NA	225239_at	2.08156e-05	0.00233413	2951.09	1522.29	728.698	1734.02	2.01785	1.06285	0.955007
YPEL4	yippee-like 4 (Drosophila)	235916_at	2.31953e-06	0.00111274	23.5406	5.37168	5.82607	11.5795	2.01455	-0.11715	2.1317
WDR5B	WD repeat domain 5B	235850_at	1.78596e-05	0.00226698	50.2398	20.5755	12.5462	27.7871	2.00158	0.713674	1.2879
SEC24A	SEC24 family, member A (S. cerevisiae)	212902_at	2.47755e-07	0.000505925	1467.89	820.331	367.057	885.093	1.99967	1.1602	0.839467
CCL28	chemokine (C-C motif) ligand 28	224027_at	0.000401656	0.00938304	71.3968	46.3549	17.8637	45.2051	1.99883	1.37569	0.623136
CCDC123	coiled-coil domain containing 123	1554513_s_at	0.000122806	0.00534593	84.0141	52.1375	21.1882	52.4466	1.98737	1.29906	0.688309
ME1	malic enzyme 1, NADP(+)-dependent, cytosolic	204059_s_at	1.28266e-05	0.00207331	5974.38	3701.55	1510.6	3728.84	1.98367	1.29301	0.69066
PPP1R3B	protein phosphatase 1, regulatory (inhibitor) subunit 3B	1552670_a_at	0.000737545	0.012932	59.9796	22.9457	15.1689	32.6981	1.98336	0.597111	1.38625
PLEKHA2	pleckstrin homology domain containing, family A (phosphoinositide binding specific) member 2	225136_at	2.66095e-05	0.00260828	267.961	97.1394	67.8746	144.325	1.98108	0.517185	1.46389
KLF7	Kruppel-like factor 7 (ubiquitous)	1555420_a_at	2.03139e-06	0.00104837	121.308	45.6134	30.7352	65.8857	1.98072	0.569564	1.41115
SLC16A3	solute carrier family 16, member 3 (monocarboxylic acid transporter 4)	202855_s_at	0.000292374	0.0080799	725.125	372.066	184.675	427.289	1.97324	1.01057	0.96267
WSB1	WD repeat and SOCS box-containing 1	201296_s_at	2.01639e-05	0.00232633	1492.87	815.898	382.458	897.076	1.96472	1.09309	0.871628
ZNF713	zinc finger protein 713	1560201_at	0.0019279	0.0224834	20.1574	5.97829	5.17119	10.4356	1.96274	0.209236	1.7535
PLEKHA2	pleckstrin homology domain containing, family A (phosphoinositide binding specific) member 2	238013_at	0.00604911	0.0451339	37.1228	10.0222	9.54991	18.8983	1.95874	0.069639	1.88911
NA	NA	236662_at	0.00607599	0.045295	30.2869	8.4129	7.79615	15.4987	1.95786	0.109843	1.84802
TARDBP	TAR DNA binding protein	1558208_at	0.000973465	0.0151526	32.1022	12.2513	8.26992	17.5411	1.95673	0.566985	1.38974
WHAMML1	WAS protein homolog associated with actin, golgi membranes and microtubules-like 1	213908_at	0.000441422	0.00985835	73.7971	39.1113	19.2274	44.0453	1.9404	1.02442	0.915978
STBD1	starch binding domain 1	203986_at	1.56741e-06	0.000945636	95.1797	49.4272	24.8627	56.4899	1.93667	0.991322	0.94535
GPNMB	glycoprotein (transmembrane) nmb	1554018_at	0.00143747	0.0189634	3684.79	2286.36	968.899	2313.35	1.92716	1.23864	0.688528
PIK3C2A	phosphoinositide-3-kinase, class 2, alpha polypeptide	241905_at	7.0488e-06	0.00162766	109.778	32.1209	29.0043	56.9677	1.92025	0.147245	1.773
TGFB2	transforming growth factor, beta 2	209909_s_at	1.02369e-05	0.0018869	316.939	216.118	83.7421	205.6	1.92018	1.36779	0.552387
TGFB2	transforming growth factor, beta 2	228121_at	7.47106e-06	0.00164565	505.59	279.005	135.283	306.626	1.90198	1.04431	0.857676
PTEN	phosphatase and tensin homolog	211711_s_at	2.59653e-06	0.00111274	218.031	119.042	58.4941	131.856	1.89817	1.02511	0.87306
NA	NA	232454_at	0.00331687	0.0310011	26.988	12.1752	7.25908	15.4741	1.89446	0.746082	1.14838
IFRD1	interferon-related developmental regulator 1	202146_at	0.00012518	0.00538512	4644.76	2154.33	1252.32	2683.8	1.891	0.782634	1.10837
FN1	fibronectin 1	1558199_at	0.00143936	0.0189766	39.1591	11.2003	10.5769	20.3121	1.88843	0.082621	1.80581
SLC25A37	solute carrier family 25, member 37	242335_at	0.00040102	0.00938304	272.08	112.898	73.7753	152.918	1.88282	0.613813	1.26901
NA	NA	235501_at	0.00298011	0.0290318	59.5386	27.2769	16.1795	34.3317	1.87966	0.753517	1.12614
MGEA5	meningioma expressed antigen 5 (hyaluronidase)	223494_at	1.45186e-05	0.00213712	144.298	36.9663	39.2431	73.5025	1.87854	-0.0862253	1.96477
C5orf41	chromosome 5 open reading frame 41	225956_at	0.000344675	0.00876609	740.208	253.414	201.405	398.342	1.87783	0.331398	1.54643
KCNE4	potassium voltage-gated channel, Isk-related family, member 4	222379_at	0.000336693	0.00869858	125.852	60.5046	34.2743	73.5435	1.87653	0.819919	1.05661
ESPN	espin	233979_s_at	0.00652738	0.0474865	26.1744	12.5167	7.1412	15.2774	1.87392	0.809617	1.0643
CREB3L2	cAMP responsive element binding protein 3-like 2	228759_at	0.00189535	0.0222859	67.8519	16.5822	18.5704	34.3348	1.86939	-0.163366	2.03275
TPD52	tumor protein D52	201691_s_at	0.00136041	0.0183191	72.1916	42.808	19.8215	44.9404	1.86477	1.11081	0.753953
CBFA2T2	core-binding factor, runt domain, alpha subunit 2; translocated to, 2	209145_s_at	0.000192772	0.00659577	24.3014	9.2316	6.68989	13.4076	1.86098	0.464598	1.39639
PTGS1	prostaglandin-endoperoxide synthase 1 (prostaglandin G/H synthase and cyclooxygenase)	215813_s_at	0.00270858	0.0275869	21.5496	9.52727	5.94091	12.3393	1.85891	0.681378	1.17753
CLDN23	claudin 23	228707_at	0.000150022	0.00585135	93.332	68.025	25.7417	62.3662	1.85826	1.40195	0.456307
SERAC1	serine active site containing 1	1569864_at	4.2364e-05	0.00328913	17.4209	5.0442	4.86407	9.10973	1.84059	0.0524617	1.78812
ELL2	elongation factor, RNA polymerase II, 2	226099_at	0.00114087	0.0165658	1342.57	801.691	375.835	840.032	1.83682	1.09295	0.743878
EFEMP2	EGF-containing fibulin-like extracellular matrix protein 2	206580_s_at	6.6845e-06	0.00159466	348.129	212.563	97.5074	219.4	1.83604	1.12431	0.71173
GPRC5B	G protein-coupled receptor, family C, group 5, member B	203632_s_at	0.00022714	0.00712289	361.886	182.131	101.365	215.127	1.83598	0.84542	0.99056
FOSL2	FOS-like antigen 2	218880_at	0.000289849	0.00806602	33.2967	13.3017	9.33242	18.6436	1.83505	0.511291	1.32376
KIAA1715	KIAA1715	225717_at	0.000128702	0.00547461	701.957	484.335	196.845	461.046	1.83432	1.29895	0.535376
ACTG2	actin, gamma 2, smooth muscle, enteric	202274_at	0.000444506	0.00987573	1412.78	996.535	397.091	935.47	1.831	1.32745	0.503548
BRAF	v-raf murine sarcoma viral oncogene homolog B1	206044_s_at	0.00554298	0.04275	78.0988	32.3698	22.0227	44.1638	1.82631	0.555656	1.27065
PCTK1	PCTAIRE protein kinase 1	207239_s_at	0.00658734	0.0477362	472.374	344.009	133.462	316.615	1.8235	1.36602	0.457485
NA	NA	242786_at	0.00497019	0.0398611	104.7	50.1567	29.5825	61.4797	1.82344	0.7617	1.06174
NA	NA	232451_at	0.000882354	0.0143569	42.8884	21.6685	12.1194	25.5587	1.82327	0.838277	0.984989
LATS2	LATS, large tumor suppressor, homolog 2 (Drosophila)	230348_at	0.00385831	0.0340344	24.6408	8.92402	6.96312	13.5093	1.82324	0.357961	1.46528
FAM115C	family with sequence similarity 115, member C	1564027_a_at	9.37076e-05	0.00472679	105.229	20.1699	29.7449	51.7146	1.82282	-0.560441	2.38326
GAD1	glutamate decarboxylase 1 (brain, 67kDa)	205278_at	0.000315793	0.00843856	529.005	247.097	149.544	308.549	1.82271	0.724507	1.0982
PPFIBP1	PTPRF interacting protein, binding protein 1 (liprin beta 1)	214375_at	6.83058e-05	0.00416792	161.91	34.5302	46.0087	80.8163	1.81521	-0.414045	2.22926
ELL2	elongation factor, RNA polymerase II, 2	214446_at	0.000215125	0.00693369	177.866	97.3953	50.573	108.611	1.81435	0.945484	0.868863
TMEM40	transmembrane protein 40	222892_s_at	0.000977182	0.0151673	27.2756	17.4769	7.80577	17.5194	1.805	1.16284	0.64216
C4orf3	chromosome 4 open reading frame 3	224604_at	8.8506e-05	0.00457636	2401.7	1847.38	687.399	1645.49	1.80484	1.42626	0.378579
NA	NA	225750_at	2.50976e-06	0.00111274	1373.69	993.341	393.376	920.135	1.80407	1.33638	0.467691
GIT2	G protein-coupled receptor kinase interacting ArfGAP 2	204982_at	0.0024287	0.0259166	68.2743	28.7297	19.5694	38.8578	1.80274	0.553946	1.2488
PCTK1	PCTAIRE protein kinase 1	208824_x_at	0.00649104	0.0473831	751.887	545.189	215.768	504.281	1.80104	1.33728	0.463758
CUL7	cullin 7	241747_s_at	6.77767e-05	0.00415201	40.8351	28.6231	11.7235	27.0606	1.80041	1.28778	0.51263
ALDOA	aldolase A, fructose-bisphosphate	238996_x_at	4.73912e-05	0.00345827	1005.75	883.003	288.952	725.903	1.79937	1.61159	0.187786
WWP2	WW domain containing E3 ubiquitin protein ligase 2	1552737_s_at	0.00190994	0.0223669	110.314	31.5912	31.854	57.9197	1.79206	-0.0119524	1.80402
C4orf3	chromosome 4 open reading frame 3	224602_at	4.30762e-08	0.000217205	5032.31	3889.17	1457.42	3459.63	1.7878	1.41604	0.371759
NA	NA	1557882_at	4.88015e-05	0.00349567	17.54	9.77185	5.10101	10.8043	1.78179	0.937849	0.843943
TGFB2	transforming growth factor, beta 2	220407_s_at	9.65329e-05	0.0047754	122.271	86.4482	35.7559	81.4916	1.77383	1.27366	0.500172
RLF	rearranged L-myc fusion	204243_at	2.17044e-05	0.00235961	295.594	85.9896	86.4657	156.017	1.77342	-0.00796611	1.78138
CYR61	cysteine-rich, angiogenic inducer, 61	210764_s_at	6.02473e-05	0.0039703	5256.31	3577.64	1539.77	3457.91	1.77133	1.21629	0.555041
SLC1A4	solute carrier family 1 (glutamate/neutral amino acid transporter), member 4	209611_s_at	0.00120788	0.0171109	251.196	171.666	73.6707	165.511	1.76965	1.22044	0.549209
NA	NA	228441_s_at	0.0048094	0.0390689	87.3741	50.8262	25.6369	54.6124	1.76898	0.987347	0.781634
CCDC107	coiled-coil domain containing 107	229063_s_at	1.9835e-05	0.00232633	183.253	102.523	53.8141	113.197	1.76778	0.929886	0.837895
PFKP	phosphofructokinase, platelet	201037_at	4.865e-05	0.00349567	2462.22	1629.68	724.179	1605.36	1.76554	1.17017	0.595376
NA	NA	239847_at	0.00151235	0.0195153	142.741	79.5657	42.0065	88.1045	1.76472	0.921536	0.843183
SLC16A3	solute carrier family 16, member 3 (monocarboxylic acid transporter 4)	202856_s_at	0.000196406	0.00665062	2966.89	1873.85	875.813	1905.52	1.76026	1.09731	0.662947
RASSF7	Ras association (RalGDS/AF-6) domain family (N-terminal) member 7	40359_at	0.00413231	0.0354938	71.3905	33.7485	21.075	42.0713	1.7602	0.679293	1.08091
AVL9	AVL9 homolog (S. cerevisiase)	212471_at	0.000749932	0.0130724	328.446	141.503	97.12	189.023	1.75781	0.542988	1.21483
LCORL	ligand dependent nuclear receptor corepressor-like	232293_at	6.08509e-05	0.00398555	100.856	63.4112	29.8237	64.697	1.75777	1.08828	0.66949
RBAK	RB-associated KRAB zinc finger	1553122_s_at	0.000397735	0.00933536	205.835	72.5811	60.9043	113.107	1.75687	0.25305	1.50382
SLC25A37	solute carrier family 25, member 37	218978_s_at	1.98588e-05	0.00232633	52.856	15.9134	15.661	28.1435	1.75489	0.0230693	1.73182
ANKZF1	ankyrin repeat and zinc finger domain containing 1	218274_s_at	0.00319654	0.0303398	578.864	251.973	171.926	334.254	1.75144	0.551482	1.19996
hCG_2014417	hypothetical LOC100130776	1555907_at	0.00307645	0.029567	66.6628	58.342	19.84	48.2816	1.74847	1.55613	0.192346
PHF20L1	PHD finger protein 20-like 1	231967_at	0.000401336	0.00938304	47.2182	30.2663	14.0693	30.5179	1.74679	1.10516	0.641631
BCL10	B-cell CLL/lymphoma 10	1557257_at	9.22582e-05	0.00469249	25.8214	9.31597	7.69979	14.2791	1.74568	0.274888	1.47079
RGS2	regulator of G-protein signaling 2, 24kDa	202388_at	0.00692962	0.0493731	2489.17	682.3	743.284	1304.92	1.74368	-0.123508	1.86719
ZBTB25	zinc finger and BTB domain containing 25	214482_at	0.00120736	0.0171109	56.5006	32.0762	16.8825	35.1531	1.74274	0.925975	0.816762
SLC22A15	solute carrier family 22, member 15	228497_at	0.000136128	0.00562892	83.9153	46.6677	25.0826	51.8885	1.74225	0.895736	0.846511
NCRNA00084	non-protein coding RNA 84	234989_at	0.000782776	0.0134152	5286.79	2662.14	1583.8	3177.58	1.73901	0.749201	0.989805
ZNF404	zinc finger protein 404	238944_at	0.000402944	0.00939581	329.764	245.514	99.0274	224.768	1.73553	1.3099	0.42563
ZXDC	ZXD family zinc finger C	230106_at	0.000873127	0.0142641	86.9062	30.7235	26.1441	47.9246	1.73297	0.232858	1.50011
CCDC123	coiled-coil domain containing 123	1553732_s_at	0.0028302	0.0282952	25.4249	14.2956	7.6874	15.8026	1.72567	0.895002	0.830672
P4HA2	prolyl 4-hydroxylase, alpha polypeptide II	202733_at	2.54784e-05	0.00253806	3413.63	2730.52	1033.86	2392.67	1.72327	1.40114	0.322127
BLZF1	basic leucine zipper nuclear factor 1	210462_at	4.51007e-05	0.00338973	17.9798	5.20404	5.45258	9.54547	1.72137	-0.0673051	1.78867
ZXDC	ZXD family zinc finger C	234991_at	0.000575682	0.0113795	126.885	62.3235	38.8249	76.011	1.70846	0.682794	1.02567
NA	NA	1558906_a_at	3.32162e-05	0.00291314	100.921	67.6078	30.8814	66.47	1.70841	1.13045	0.577961
TGFA	transforming growth factor, alpha	205016_at	0.00266404	0.0273459	393.482	156.827	120.562	223.624	1.70652	0.379392	1.32713
BACH1	BTB and CNC homology 1, basic leucine zipper transcription factor 1	210818_s_at	8.38994e-05	0.00451857	200.291	90.6784	61.6191	117.53	1.70065	0.557381	1.14327
CAND1	cullin-associated and neddylation-dissociated 1	239771_at	0.000478622	0.0102743	40.196	16.7844	12.4009	23.1271	1.69661	0.436674	1.25993
NA	NA	1556911_at	0.000936932	0.0148423	18.9679	9.21019	5.85344	11.3439	1.69621	0.653947	1.04226
ZNF292	zinc finger protein 292	212368_at	8.34127e-06	0.00174292	841.293	222.086	259.737	441.039	1.69556	-0.225934	1.92149
CYP1B1	cytochrome P450, family 1, subfamily B, polypeptide 1	202437_s_at	0.0019568	0.0226837	119.709	141.443	37.086	99.4125	1.69058	1.93127	-0.240689
NA	NA	229879_at	0.000368188	0.00900221	103.114	63.9568	31.9914	66.354	1.68848	0.999412	0.689066
LMCD1	LIM and cysteine-rich domains 1	218574_s_at	1.42239e-05	0.0021293	981.268	242.361	304.711	509.447	1.6872	-0.330284	2.01749
ZDBF2	zinc finger, DBF-type containing 2	228749_at	0.000487833	0.0103917	514.805	278.616	160.068	317.83	1.68535	0.799596	0.88575
JMJD2B	jumonji domain containing 2B	212492_s_at	0.000189174	0.00654018	552.693	186.221	171.992	303.636	1.68413	0.11467	1.56946
SYTL2	synaptotagmin-like 2	232914_s_at	0.000969502	0.0151178	1451.79	1277.8	453.14	1060.91	1.6798	1.49564	0.184166
SAT1	spermidine/spermine N1-acetyltransferase 1	213988_s_at	0.000463318	0.0101036	3563.89	2775.65	1114.29	2484.61	1.67733	1.3167	0.360628
SLC35F5	solute carrier family 35, member F5	220123_at	0.000762846	0.0131883	20.4153	7.25616	6.3908	11.3541	1.67558	0.183208	1.49238
GATA6	GATA binding protein 6	210002_at	3.55761e-05	0.00304172	359.329	107.921	112.82	193.357	1.67128	-0.0640515	1.73534
FOXJ3	forkhead box J3	217310_s_at	0.00186237	0.0220433	41.7976	22.0351	13.1252	25.6526	1.67108	0.747465	0.923617
AKAP9	A kinase (PRKA) anchor protein (yotiao) 9	215483_at	0.00111774	0.016391	26.5488	10.6939	8.35119	15.198	1.66859	0.356738	1.31185
LOC285556	hypothetical protein LOC285556	236523_at	0.0034978	0.0320696	22.8389	24.2065	7.19228	18.0792	1.66697	1.75088	-0.0839032
WSB1	WD repeat and SOCS box-containing 1	210561_s_at	0.000113241	0.005133	2570.83	1489.21	811.807	1623.95	1.66302	0.875337	0.787687
UAP1L1	UDP-N-acteylglucosamine pyrophosphorylase 1-like 1	214755_at	0.000546124	0.0110805	170.007	86.785	53.7239	103.505	1.66196	0.691881	0.970077
GPI	glucose phosphate isomerase	208308_s_at	4.18716e-05	0.00326104	2776.85	2297.61	880.916	1985.13	1.65637	1.38306	0.273316
NA	NA	214862_x_at	3.8351e-05	0.00318366	59.7816	22.9536	18.9812	33.9055	1.65513	0.274152	1.38098
NA	NA	243299_at	1.10957e-05	0.0019388	149.897	63.2308	47.6192	86.9155	1.65435	0.409082	1.24527
SEC24D	SEC24 family, member D (S. cerevisiae)	215209_at	0.00408153	0.0352342	41.0263	30.0072	13.0508	28.0281	1.65241	1.20117	0.451243
PGK1	phosphoglycerate kinase 1	227068_at	9.77656e-05	0.00479324	1374.18	1258.85	437.205	1023.41	1.65219	1.52572	0.126471
SENP6	SUMO1/sentrin specific peptidase 6	214790_at	0.000211664	0.00689753	87.0699	50.3379	27.7983	55.0687	1.64717	0.856647	0.790528
RBAK	RB-associated KRAB zinc finger	241366_at	0.000104512	0.00493582	245.272	114.93	78.3721	146.191	1.64597	0.552346	1.09363
MKRN1	makorin ring finger protein 1	209845_at	9.99679e-05	0.00485171	929.37	530.78	297.576	585.909	1.643	0.834857	0.808139
ZSWIM5	zinc finger, SWIM-type containing 5	232336_at	0.000829985	0.0138606	20.234	6.79596	6.48515	11.1717	1.64157	0.0675372	1.57403
JMJD2B	jumonji domain containing 2B	212495_at	0.000408841	0.00945101	96.3453	44.1867	30.8802	57.1374	1.64153	0.516929	1.1246
NA	NA	234954_at	0.000387939	0.00920629	677.694	715.741	217.555	536.997	1.63925	1.71806	-0.078803
PFKFB4	6-phosphofructo-2-kinase/fructose-2,6-biphosphatase 4	206246_at	0.000110814	0.00506802	23.5275	8.30022	7.55503	13.1276	1.63884	0.135712	1.50313
C5orf41	chromosome 5 open reading frame 41	1554229_at	0.000222784	0.00703238	109.461	33.354	35.2131	59.3426	1.63623	-0.0782535	1.71448
GOLGA3	golgi autoantigen, golgin subfamily a, 3	226949_at	0.00150311	0.019445	75.3246	43.7689	24.2913	47.7949	1.63268	0.849467	0.783214
NA	NA	226347_at	4.68759e-08	0.000217205	1952.71	634.792	630.061	1072.52	1.63192	0.0107943	1.62112
C4orf3	chromosome 4 open reading frame 3	224605_at	0.000363034	0.00898129	838.184	609.227	270.528	572.647	1.63149	1.1712	0.460287
JMJD2B	jumonji domain containing 2B	212496_s_at	0.00122213	0.0171921	378.068	167.063	122.157	222.43	1.62991	0.45166	1.17825
PATL1	protein associated with topoisomerase II homolog 1 (yeast)	235235_s_at	0.00161026	0.0202512	235.239	136.011	76.094	149.115	1.62827	0.837865	0.790406
VGLL2	vestigial like 2 (Drosophila)	236352_at	0.00338525	0.0314179	19.4673	14.6813	6.31589	13.4882	1.624	1.21692	0.407077
PGK1	phosphoglycerate kinase 1	217356_s_at	3.52693e-06	0.00120861	10007.7	9670.11	3249.48	7642.45	1.62284	1.57333	0.0495131
MEF2A	myocyte enhancer factor 2A	208328_s_at	0.000273207	0.00778645	102.648	65.9675	33.4082	67.3413	1.61944	0.981556	0.63788
GREB1	GREB1 protein	205862_at	0.00255943	0.0267047	139.888	67.2398	45.5792	84.2355	1.61782	0.56094	1.05688
PATL1	protein associated with topoisomerase II homolog 1 (yeast)	235234_at	0.000848229	0.0140339	267.348	155.989	87.1178	170.152	1.61768	0.840408	0.777272
INTU	inturned planar cell polarity effector homolog (Drosophila)	228946_at	4.0965e-05	0.00324374	82.8682	39.2444	27.0087	49.7071	1.61739	0.539063	1.07833
CALU	calumenin	238908_at	0.000515352	0.0107421	352.136	205.956	114.939	224.344	1.61527	0.841473	0.773795
ZNF264	zinc finger protein 264	205917_at	0.000888072	0.0144158	49.6611	29.0394	16.2357	31.6454	1.61295	0.838843	0.774103
NA	NA	233400_at	0.000652779	0.0121152	16.6909	6.3844	5.45834	9.51121	1.61253	0.22609	1.38644
JMJD1A	jumonji domain containing 1A	212689_s_at	0.000384451	0.00918554	1075.73	272.992	352.512	567.079	1.60957	-0.368814	1.97839
SLC35E1	solute carrier family 35, member E1	235035_at	0.000214925	0.00693369	299.526	239.602	98.649	212.592	1.6023	1.28026	0.32204
SDCBP2	syndecan binding protein (syntenin) 2	233565_s_at	0.00235833	0.0254456	40.0119	18.4277	13.1907	23.8768	1.60091	0.482357	1.11855
KLHL24	kelch-like 24 (Drosophila)	221985_at	0.000193242	0.00659882	242.989	81.7651	80.1666	134.974	1.59982	0.0284822	1.57134
TSLP	thymic stromal lymphopoietin	235737_at	0.00171774	0.021045	185.474	61.6861	61.2966	102.819	1.59734	0.00913822	1.5882
PPAPDC1B	phosphatidic acid phosphatase type 2 domain containing 1B	226384_at	0.00291296	0.0286909	133.75	125.797	44.2418	101.263	1.59606	1.50762	0.0884391
JUB	jub, ajuba homolog (Xenopus laevis)	1553764_a_at	0.000305465	0.00827616	472.952	373.945	156.966	334.621	1.59124	1.25237	0.338869
RAB8B	RAB8B, member RAS oncogene family	222846_at	0.000228611	0.00714786	1047.72	507.376	348.037	634.378	1.58994	0.543817	1.04613
WDR45L	WDR45-like	209076_s_at	5.53196e-06	0.00144489	1583.84	1049.96	526.211	1053.34	1.58971	0.996628	0.593085
MGEA5	meningioma expressed antigen 5 (hyaluronidase)	200898_s_at	0.002248	0.024659	377.877	180.892	125.989	228.253	1.58462	0.521827	1.06279
SNAPC1	small nuclear RNA activating complex, polypeptide 1, 43kDa	205443_at	0.00371732	0.0332088	5922.68	3501.38	1975.16	3799.74	1.58428	0.825952	0.758328
DNAJB9	DnaJ (Hsp40) homolog, subfamily B, member 9	1554462_a_at	0.000161395	0.00605032	1110.5	743.004	370.363	741.291	1.5842	1.00443	0.579773
MBD5	methyl-CpG binding domain protein 5	220195_at	4.51067e-05	0.00338973	345.721	178.567	115.661	213.317	1.5797	0.626561	0.953141
MXD1	MAX dimerization protein 1	228846_at	0.00546989	0.0423924	50.5691	18.3688	16.9487	28.6289	1.57709	0.116088	1.461
EGR1	early growth response 1	201693_s_at	0.00545995	0.0423383	87.043	22.3007	29.1835	46.1757	1.57657	-0.388067	1.96464
SLC35E1	solute carrier family 35, member E1	222263_at	0.000382156	0.00917067	106.393	70.3214	35.6727	70.7956	1.57651	0.979143	0.597363
SVEP1	sushi, von Willebrand factor type A, EGF and pentraxin domain containing 1	219552_at	0.00121675	0.0171671	14.7348	6.70714	4.94567	8.79587	1.57499	0.439531	1.13546
EOMES	eomesodermin homolog (Xenopus laevis)	231776_at	0.00489297	0.0395304	16.5673	7.08021	5.56195	9.73648	1.57467	0.3482	1.22647
FARP1	FERM, RhoGEF (ARHGEF) and pleckstrin domain protein 1 (chondrocyte-derived)	239246_at	0.00521975	0.0410403	27.4228	13.6293	9.21429	16.7554	1.57343	0.564763	1.00867
ZNF264	zinc finger protein 264	230063_at	0.000475911	0.0102492	20.7719	15.0058	6.98332	14.2537	1.57265	1.10354	0.469109
C12orf30	chromosome 12 open reading frame 30	236816_at	0.00610897	0.0454459	34.4456	12.3228	11.5962	19.4549	1.57067	0.0876843	1.48299
HHIP	hedgehog interacting protein	237466_s_at	0.00660693	0.0478377	21.4722	15.047	7.23158	14.5836	1.57009	1.0571	0.51299
BCKDHA	branched chain keto acid dehydrogenase E1, alpha polypeptide	202331_at	2.94287e-06	0.00115435	284.349	202.851	95.8301	194.343	1.56911	1.08187	0.487246
CBFA2T2	core-binding factor, runt domain, alpha subunit 2; translocated to, 2	238549_at	0.000281553	0.00792475	584.708	261.031	197.109	347.616	1.56872	0.405228	1.1635
ZEB1	zinc finger E-box binding homeobox 1	208078_s_at	0.00251706	0.0264715	36.8177	10.1066	12.418	19.7808	1.56797	-0.297129	1.86509
CRABP2	cellular retinoic acid binding protein 2	202575_at	0.000341819	0.00874268	1239.56	1025.76	418.28	894.533	1.56729	1.29415	0.273138
DNAJB9	DnaJ (Hsp40) homolog, subfamily B, member 9	202843_at	0.000243952	0.0073693	448.062	241.37	151.281	280.238	1.56647	0.674016	0.892452
SNHG12	small nucleolar RNA host gene 12 (non-protein coding)	223774_at	0.00031436	0.00842718	211.261	105.671	71.4078	129.447	1.56487	0.565432	0.999442
ARHGEF10	Rho guanine nucleotide exchange factor (GEF) 10	215139_at	0.000493058	0.0104349	30.3722	18.5896	10.2775	19.7464	1.56327	0.855011	0.708254
ZAK	sterile alpha motif and leucine zipper containing kinase AZK	1555259_at	0.00320339	0.0303846	43.7085	17.3008	14.7911	25.2668	1.56318	0.226104	1.33708
FAM46A	family with sequence similarity 46, member A	221766_s_at	8.21888e-05	0.00449015	1642.54	687.659	555.952	962.052	1.5629	0.306731	1.25617
NA	NA	235912_at	0.000612262	0.0116911	41.22	22.5989	13.9551	25.9247	1.56255	0.695455	0.867094
CHD2	chromodomain helicase DNA binding protein 2	225951_s_at	8.67892e-05	0.00454098	2444.07	1130.73	828.405	1467.74	1.56088	0.448843	1.11204
USP36	ubiquitin specific peptidase 36	220370_s_at	0.000242835	0.00736794	94.6343	64.6578	32.0767	63.7896	1.56084	1.0113	0.54954
NA	NA	235556_at	0.00217044	0.0241545	71.9622	25.5645	24.396	40.6409	1.5606	0.0674988	1.4931
N4BP2L2	NEDD4 binding protein 2-like 2	214753_at	1.96429e-05	0.00232633	332.787	215.682	113.115	220.528	1.55681	0.931119	0.62569
KLHL24	kelch-like 24 (Drosophila)	221986_s_at	0.000721553	0.0127784	222.232	76.229	75.5438	124.668	1.55668	0.0130261	1.54366
CYR61	cysteine-rich, angiogenic inducer, 61	201289_at	0.000115604	0.00518705	7131.18	5191.4	2427.93	4916.84	1.55441	1.09639	0.458017
DKK3	dickkopf homolog 3 (Xenopus laevis)	230508_at	0.000531885	0.010922	215.831	125.449	73.5085	138.263	1.55392	0.771121	0.7828
SLC6A15	solute carrier family 6 (neutral amino acid transporter), member 15	232263_at	0.00337546	0.0313844	963.479	516.436	328.218	602.711	1.5536	0.653936	0.899664
HCFC2	host cell factor C2	219484_at	0.000274697	0.00780283	182.435	95.4711	62.1611	113.356	1.5533	0.619052	0.934247
JUB	jub, ajuba homolog (Xenopus laevis)	225806_at	0.000267347	0.00769094	1432.75	1130.31	488.445	1017.17	1.55252	1.21044	0.342077
ZXDC	ZXD family zinc finger C	225964_at	2.9771e-06	0.00115435	182.204	75.1019	62.2408	106.516	1.54962	0.270989	1.27863
NARF	nuclear prelamin A recognition factor	219862_s_at	8.06739e-05	0.00445893	1178.56	878.261	403.365	820.061	1.54686	1.12256	0.424298
ZNF395	zinc finger protein 395	222536_s_at	0.000692892	0.0124811	28.7658	12.9957	9.84658	17.2027	1.54666	0.40034	1.14632
DARS	aspartyl-tRNA synthetase	201624_at	6.0652e-05	0.00398555	1611.44	903.342	552.085	1022.29	1.54539	0.710382	0.835008
SBF2	SET binding factor 2	233914_s_at	0.000538658	0.0109935	46.677	19.4708	16.0152	27.3877	1.54327	0.281871	1.2614
PPP1R3B	protein phosphatase 1, regulatory (inhibitor) subunit 3B	222662_at	0.000247746	0.00742631	220.155	94.5556	75.6137	130.108	1.5418	0.322515	1.21928
PTENP1	phosphatase and tensin homolog pseudogene 1	217494_s_at	0.00176782	0.0213549	15.9185	6.70395	5.46852	9.36366	1.54148	0.293862	1.24762
WDR54	WD repeat domain 54	225898_at	1.46578e-05	0.00214289	963.569	847.531	331.753	714.284	1.53828	1.35316	0.185122
PSPC1	paraspeckle component 1	218371_s_at	0.000112342	0.00511206	315.47	220.885	108.823	215.059	1.53552	1.02131	0.514209
PHF20L1	PHD finger protein 20-like 1	1554472_a_at	0.000469087	0.0101842	64.7775	35.3455	22.3787	40.8339	1.53336	0.659399	0.873965
HNRNPA1	heterogeneous nuclear ribonucleoprotein A1	214280_x_at	0.00116587	0.0167584	1402.9	588.318	484.923	825.38	1.53259	0.27884	1.25375
NA	NA	228843_at	0.000100155	0.00485171	56.7272	49.1348	19.6179	41.8266	1.53187	1.32457	0.207296
CEBPG	CCAAT/enhancer binding protein (C/EBP), gamma	204203_at	0.00679976	0.0487559	135.793	116.94	46.9809	99.9046	1.53126	1.31562	0.21564
GBE1	glucan (1,4-alpha-), branching enzyme 1	203282_at	0.000106129	0.00496833	2363.48	2170.5	818.419	1784.13	1.53	1.40711	0.122889
EPHA3	EPH receptor A3	206070_s_at	0.000514642	0.0107378	68.8132	70.5011	23.8295	54.3813	1.52994	1.5649	-0.0349601
MEF2A	myocyte enhancer factor 2A	214684_at	4.94444e-05	0.00352404	420.427	225.272	145.606	263.769	1.52979	0.629603	0.900185
TRIM9	tripartite motif-containing 9	230280_at	0.00363753	0.0327684	128.699	37.5399	44.6502	70.2962	1.52726	-0.250239	1.7775
GAD1	glutamate decarboxylase 1 (brain, 67kDa)	206670_s_at	0.00072743	0.0128228	384.179	216.6	133.316	244.698	1.52693	0.700181	0.826747
C5orf41	chromosome 5 open reading frame 41	225957_at	0.000305773	0.00827925	253.115	86.4631	88.0493	142.542	1.52341	-0.0262271	1.54964
LPP	LIM domain containing preferred translocation partner in lipoma	202821_s_at	0.00168996	0.0208195	183.684	75.1909	63.9936	107.623	1.52122	0.232632	1.28859
LOC100130506	hypothetical protein LOC100130506	236656_s_at	0.000722251	0.0127817	661.368	431.257	230.438	441.021	1.52107	0.904166	0.616907
IGFBP3	insulin-like growth factor binding protein 3	212143_s_at	0.000802897	0.0136044	21883.1	16583.9	7629.02	15365.4	1.52025	1.12022	0.400033
GOLGA8A	golgi autoantigen, golgin subfamily a, 8A	208798_x_at	6.15696e-06	0.00156055	3155.13	2185.32	1102.64	2147.7	1.51673	0.986878	0.529853
ERCC6	excision repair cross-complementing rodent repair deficiency, complementation group 6	207347_at	0.0051254	0.0406042	60.7426	32.4004	21.2372	38.1268	1.51611	0.609417	0.906695
TMEM39A	transmembrane protein 39A	222690_s_at	0.000320382	0.00848704	485.87	335.526	169.945	330.447	1.5155	0.981359	0.534144
VPS37D	vacuolar protein sorting 37 homolog D (S. cerevisiae)	235569_at	0.000116434	0.00519131	41.3214	18.7657	14.4592	24.8488	1.5149	0.376109	1.13879
SLC1A1	solute carrier family 1 (neuronal/epithelial high affinity glutamate transporter, system Xag), member 1	206396_at	1.92965e-05	0.00232633	149.872	102.642	52.471	101.662	1.51414	0.968031	0.546108
TPM1	tropomyosin 1 (alpha)	238688_at	0.00175315	0.0212737	377.115	76.3767	132.21	195.234	1.51218	-0.791625	2.3038
NA	NA	238932_at	0.00213609	0.0239026	33.2364	34.6978	11.6568	26.5304	1.51159	1.57367	-0.0620816
SIK2	salt-inducible kinase 2	223430_at	0.00202022	0.0230947	213.53	84.8505	74.978	124.453	1.5099	0.178456	1.33145
NA	NA	238729_x_at	1.40686e-05	0.0021293	19.0938	6.22727	6.71511	10.6787	1.50762	-0.108813	1.61643
DARS	aspartyl-tRNA synthetase	201623_s_at	0.00010033	0.00485171	2278.19	1299.09	801.34	1459.54	1.5074	0.69701	0.81039
CBFA2T2	core-binding factor, runt domain, alpha subunit 2; translocated to, 2	1554637_a_at	0.00021191	0.00689753	99.5411	40.7617	35.015	58.4393	1.50732	0.219244	1.28808
CBLB	Cas-Br-M (murine) ecotropic retroviral transforming sequence b	227900_at	6.74886e-05	0.00414759	71.3041	64.6293	25.1299	53.6878	1.50458	1.36279	0.141796
PRR16	proline rich 16	220014_at	0.00220367	0.0243598	42.5884	32.7162	15.0195	30.108	1.50363	1.12317	0.380458
NA	NA	242819_at	0.00610331	0.0454431	56.5248	34.0594	19.9371	36.8405	1.50343	0.772597	0.730831
PATL1	protein associated with topoisomerase II homolog 1 (yeast)	225468_at	9.35603e-05	0.00472665	385.868	198.943	136.357	240.389	1.50071	0.544964	0.955748
CUL4A	cullin 4A	232466_at	0.000595217	0.0115622	71.2275	35.6848	25.1953	44.0359	1.49928	0.502153	0.997127
DBP	D site of albumin promoter (albumin D-box) binding protein	209782_s_at	7.84816e-05	0.00442094	133.426	66.3403	47.207	82.3245	1.49897	0.490886	1.00808
DLGAP4	discs, large (Drosophila) homolog-associated protein 4	202570_s_at	0.000380104	0.00915218	364	276.523	128.928	256.484	1.49738	1.10084	0.396537
LOC100130506	hypothetical protein LOC100130506	236657_at	0.00184832	0.0219558	270.788	174.395	95.9169	180.367	1.49731	0.862504	0.634805
SPATA7	spermatogenesis associated 7	219583_s_at	0.000101243	0.00486206	125.786	81.3208	44.6114	83.9061	1.49549	0.866211	0.629276
AZI2	5-azacytidine induced 2	223846_at	0.00550527	0.0425818	63.047	27.584	22.4087	37.6799	1.49237	0.299774	1.1926
MAD1L1	MAD1 mitotic arrest deficient-like 1 (yeast)	204857_at	0.000159308	0.00604399	1185.17	825.783	421.89	810.947	1.49015	0.968897	0.521254
CIP29	cytokine induced protein 29 kDa	229069_at	9.09761e-05	0.00465587	128.997	79.1244	45.9329	84.6847	1.48974	0.784596	0.705141
SUV420H1	suppressor of variegation 4-20 homolog 1 (Drosophila)	222759_at	6.00692e-05	0.00396466	628.896	301.606	224.591	385.031	1.48552	0.425366	1.06015
EFNA3	ephrin-A3	210132_at	0.0045988	0.0379483	45.7688	22.3262	16.3485	28.1479	1.4852	0.449576	1.03563
RP11-529I10.4	deleted in a mouse model of primary ciliary dyskinesia	1553976_a_at	4.1763e-05	0.00325866	578.769	456.036	207.015	413.94	1.48326	1.13941	0.343842
NA	NA	238808_at	0.000157108	0.00600867	44.1427	18.7241	15.8036	26.2235	1.48192	0.244644	1.23728
MRPS6	mitochondrial ribosomal protein S6	224919_at	0.000322196	0.00851642	3873.99	2210.73	1389.52	2491.41	1.47924	0.66994	0.809299
CNNM2	cyclin M2	209874_x_at	0.00482698	0.0391672	29.579	10.3237	10.625	16.8426	1.47711	-0.0415047	1.51861
SSBP1	single-stranded DNA binding protein 1	214060_at	0.000193943	0.00660379	207.048	111.671	74.5502	131.09	1.47368	0.582971	0.890708
BHLHE41	basic helix-loop-helix family, member e41	221530_s_at	0.000568862	0.0113231	153.129	31.9069	55.255	80.0969	1.47057	-0.792236	2.26281
LZTS2	leucine zipper, putative tumor suppressor 2	1555881_s_at	0.00120185	0.0170807	241.101	184.599	87.1314	170.944	1.46837	1.08313	0.385247
UFM1	ubiquitin-fold modifier 1	242669_at	0.000239448	0.00732625	287.68	143.582	103.968	178.41	1.46833	0.465744	1.00259
LRIG2	leucine-rich repeats and immunoglobulin-like domains 2	205953_at	0.00583966	0.0440925	58.1602	22.4854	21.0473	33.8977	1.46639	0.095351	1.37104
ST3GAL1	ST3 beta-galactoside alpha-2,3-sialyltransferase 1	208322_s_at	0.00302577	0.0292901	118.987	62.298	43.0767	74.7873	1.46583	0.532277	0.93355
RARA	retinoic acid receptor, alpha	211605_s_at	0.000146038	0.00578682	17.5913	6.7902	6.37331	10.2516	1.46474	0.0914094	1.37333
NA	NA	242310_at	0.000172093	0.00623655	36.0488	18.3983	13.0747	22.5073	1.46317	0.492798	0.970376
LOC202451	hypothetical protein LOC202451	236037_at	3.57722e-05	0.00305239	14.5258	6.61835	5.28565	8.80992	1.45846	0.32439	1.13407
ZNF805	zinc finger protein 805	235398_at	0.000205714	0.00682764	24.1927	15.5588	8.8433	16.1982	1.45191	0.815073	0.636839
TPD52	tumor protein D52	201689_s_at	0.00043391	0.00979322	804.901	631.82	294.592	577.104	1.45009	1.10079	0.349298
SLMO1	slowmo homolog 1 (Drosophila)	206273_at	1.14941e-06	0.000909359	18.3818	6.56938	6.73269	10.5613	1.44902	-0.0354256	1.48445
LOC100128416	similar to RB28	229999_at	1.75491e-05	0.0022642	23.2902	8.21188	8.5462	13.3494	1.44637	-0.0575703	1.50394
PER1	period homolog 1 (Drosophila)	202861_at	0.00136324	0.0183399	39.8782	15.6321	14.6435	23.3846	1.44533	0.0942482	1.35109
SNHG12	small nucleolar RNA host gene 12 (non-protein coding)	223773_s_at	5.69114e-07	0.000677167	595.58	312.892	218.713	375.728	1.44526	0.516624	0.928631
NDST1	N-deacetylase/N-sulfotransferase (heparan glucosaminyl) 1	1554010_at	0.00322412	0.0305134	77.1803	46.4854	28.3431	50.6696	1.44523	0.713778	0.731455
SYTL2	synaptotagmin-like 2	225496_s_at	0.00124129	0.0173367	1465.35	1208.88	539.403	1071.21	1.44181	1.16424	0.277568
POFUT2	protein O-fucosyltransferase 2	209578_s_at	0.00142139	0.0188152	437.198	403.018	161.025	333.747	1.441	1.32356	0.117442
ENAH	enabled homolog (Drosophila)	1553672_at	0.0015395	0.0197321	113.664	52.4679	41.8769	69.3362	1.44055	0.325281	1.11527
NDRG1	N-myc downstream regulated 1	200632_s_at	0.000351347	0.00883283	9191.28	4888.26	3391.91	5823.81	1.43817	0.527223	0.910947
NCKIPSD	NCK interacting protein with SH3 domain	218697_at	4.08731e-05	0.00324374	266.21	144.123	98.3666	169.566	1.43632	0.551057	0.885267
SFPQ	splicing factor proline/glutamine-rich (polypyrimidine tract binding protein associated)	214016_s_at	1.02856e-05	0.0018869	922.53	534.89	342.413	599.944	1.42986	0.643502	0.786353
PCLO	piccolo (presynaptic cytomatrix protein)	213558_at	0.000158531	0.00604399	600.245	509.633	222.911	444.263	1.42908	1.19299	0.236092
TRIO	triple functional domain (PTPRF interacting)	209012_at	8.05135e-05	0.00445581	218.523	176.895	81.1945	158.871	1.42833	1.12344	0.304891
DHRS13	dehydrogenase/reductase (SDR family) member 13	226121_at	0.00084315	0.0139823	234.453	72.1008	87.1409	131.232	1.42788	-0.273335	1.70121
STAM2	signal transducing adaptor molecule (SH3 domain and ITAM motif) 2	215044_s_at	6.51321e-05	0.0041025	342.167	182.334	127.222	217.241	1.42735	0.519233	0.908118
WDR33	WD repeat domain 33	218851_s_at	0.000132878	0.00556384	96.1705	33.937	35.7662	55.2912	1.427	-0.0757404	1.50274
DLG1	discs, large homolog 1 (Drosophila)	230229_at	6.31042e-05	0.00402242	54.259	31.8608	20.1963	35.4387	1.42577	0.657694	0.768079
PTPN14	protein tyrosine phosphatase, non-receptor type 14	205503_at	0.00111555	0.0163815	225.822	127.165	84.0665	145.685	1.42558	0.597098	0.828486
IRF7	interferon regulatory factor 7	208436_s_at	0.00235813	0.0254456	32.0902	20.581	11.9595	21.5436	1.42398	0.783158	0.640818
CCNG2	cyclin G2	211559_s_at	8.4712e-05	0.00453013	745.55	228.903	278.238	417.564	1.42199	-0.281582	1.70357
ZNF70	zinc finger protein 70	243816_at	0.000551238	0.0111326	144.699	113.126	54.0356	103.953	1.42107	1.06595	0.355117
HPS1	Hermansky-Pudlak syndrome 1	210112_at	0.000255671	0.00753457	121.444	80.9403	45.359	82.5811	1.42083	0.835469	0.585359
ZC3HAV1L	zinc finger CCCH-type, antiviral 1-like	1553781_at	0.000910193	0.0145951	13.3042	5.61971	4.97232	7.96541	1.41989	0.176576	1.24331
RAB8B	RAB8B, member RAS oncogene family	219210_s_at	0.00135481	0.0182837	491.803	248.452	183.886	308.047	1.41927	0.43416	0.985112
LIN37	lin-37 homolog (C. elegans)	213526_s_at	0.00074219	0.0129868	284.735	226.012	106.53	205.759	1.41836	1.08514	0.333219
GOLGA2	golgi autoantigen, golgin subfamily a, 2	204384_at	0.00128834	0.0177808	326.691	239.498	122.23	229.473	1.41833	0.970412	0.447914
ZFP36L1	zinc finger protein 36, C3H type-like 1	211965_at	0.00282976	0.0282952	99.2266	22.4449	37.1563	52.9426	1.41712	-0.727218	2.14434
CLK3	CDC-like kinase 3	202140_s_at	1.72646e-05	0.0022577	785.678	410.51	294.334	496.841	1.41648	0.479961	0.936523
C1orf63	chromosome 1 open reading frame 63	209007_s_at	2.05052e-05	0.00232633	684.209	514.157	256.736	485.034	1.41415	1.00192	0.41223
RP11-529I10.4	deleted in a mouse model of primary ciliary dyskinesia	226009_at	4.19795e-06	0.00127639	476.981	371.94	178.992	342.638	1.41404	1.05518	0.358863
NA	NA	230319_at	0.00482525	0.0391606	153.023	115.727	57.4727	108.741	1.4128	1.00978	0.403021
RARA	retinoic acid receptor, alpha	203749_s_at	0.000197162	0.00667097	147.179	66.6321	55.3732	89.7282	1.41032	0.267031	1.14329
TPD52	tumor protein D52	236655_at	0.000318475	0.00847322	60.2307	44.0328	22.6759	42.3131	1.40934	0.957417	0.451923
COX19	COX19 cytochrome c oxidase assembly homolog (S. cerevisiae)	235533_at	0.000121205	0.00530316	20.6494	11.9172	7.78137	13.4493	1.408	0.614952	0.793052
CUL4A	cullin 4A	227757_at	0.00227384	0.024866	16.4928	7.03856	6.22042	9.91726	1.40675	0.178269	1.22848
DNAJB9	DnaJ (Hsp40) homolog, subfamily B, member 9	202842_s_at	1.76675e-05	0.00226583	2232.32	1442.37	842.236	1505.64	1.40625	0.776146	0.6301
BACH1	BTB and CNC homology 1, basic leucine zipper transcription factor 1	204194_at	0.000450703	0.00995661	1357.97	691.486	512.36	853.938	1.40622	0.432543	0.973678
HM13	histocompatibility (minor) 13	1558561_at	6.91644e-05	0.00420235	105.659	47.1798	39.8977	64.2454	1.40503	0.241865	1.16317
TPD52	tumor protein D52	201688_s_at	2.53645e-05	0.0025326	793.788	633.397	299.782	575.656	1.40484	1.0792	0.325644
PCGF5	polycomb group ring finger 5	229194_at	0.000741973	0.0129868	366.502	272.895	138.648	259.348	1.4024	0.976926	0.425473
SLC16A1	solute carrier family 16, member 1 (monocarboxylic acid transporter 1)	202234_s_at	4.03249e-05	0.00323468	220.647	138.316	83.5883	147.517	1.40037	0.726598	0.673768
CSNK1A1	casein kinase 1, alpha 1	1556006_s_at	0.000565522	0.0112933	130.926	85.613	49.6939	88.7442	1.39761	0.784761	0.612847
SLC6A10P	solute carrier family 6 (neurotransmitter transporter, creatine), member 10 (pseudogene)	215812_s_at	0.00200383	0.0230061	142.976	122.83	54.344	106.717	1.39558	1.17647	0.219107
ZNF185	zinc finger protein 185 (LIM domain)	203585_at	0.00467258	0.0384091	31.318	19.2928	11.9177	20.8428	1.39388	0.694951	0.698931
KIAA1715	KIAA1715	229173_at	0.000641628	0.0119966	109.988	64.3381	41.8622	72.0629	1.39363	0.620023	0.773607
ALDOA	aldolase A, fructose-bisphosphate	214687_x_at	3.91181e-06	0.0012412	7953.41	6933.23	3028.9	5971.85	1.39278	1.19473	0.198047
KCTD7	potassium channel tetramerisation domain containing 7	1553717_at	0.002652	0.0272917	32.585	21.9112	12.4143	22.3035	1.39221	0.81967	0.572541
NA	NA	239474_at	0.00237249	0.0255463	13.9459	5.71062	5.31912	8.3252	1.39058	0.102461	1.28812
NF1	neurofibromin 1	210631_at	0.000310735	0.00839078	14.4244	10.0063	5.5046	9.97845	1.3898	0.862199	0.527604
CCNG2	cyclin G2	202770_s_at	0.000252103	0.00748359	917	320.454	350.508	529.321	1.38747	-0.129332	1.5168
ZNF404	zinc finger protein 404	239043_at	0.000234179	0.00725304	223.873	203.516	85.594	170.994	1.3871	1.24956	0.137534
RAB33B	RAB33B, member RAS oncogene family	221014_s_at	5.58097e-05	0.00379462	133.974	92.697	51.2283	92.6329	1.38694	0.855581	0.531354
CTTNBP2NL	CTTNBP2 N-terminal like	214731_at	0.00120797	0.0171109	43.7656	22.2202	16.7414	27.5758	1.38637	0.40845	0.977923
GTF2H1	general transcription factor IIH, polypeptide 1, 62kDa	242656_at	0.00552239	0.0426373	56.3264	36.9302	21.5599	38.2722	1.38546	0.776448	0.60901
NOL3	nucleolar protein 3 (apoptosis repressor with CARD domain)	1558738_at	0.000556226	0.0111922	86.3307	45.3465	33.0844	54.9205	1.38372	0.45484	0.928883
TNFRSF11A	tumor necrosis factor receptor superfamily, member 11a, NFKB activator	238846_at	8.51275e-05	0.00454098	72.732	54.2792	27.9057	51.639	1.38203	0.959838	0.422192
SYVN1	synovial apoptosis inhibitor 1, synoviolin	225090_at	0.000297695	0.00815047	161.177	136.838	61.8714	119.962	1.3813	1.14513	0.236179
HUS1	HUS1 checkpoint homolog (S. pombe)	204883_s_at	0.00119455	0.0170391	806.424	358.369	309.892	491.562	1.37977	0.209678	1.17009
DDAH2	dimethylarginine dimethylaminohydrolase 2	215537_x_at	0.00516827	0.0408427	31.3117	24.2186	12.0372	22.5225	1.3792	1.00862	0.370586
TFPI	tissue factor pathway inhibitor (lipoprotein-associated coagulation inhibitor)	210664_s_at	1.01087e-06	0.00084903	1859.05	1383.35	714.974	1319.12	1.3786	0.952205	0.426396
ADFP	adipose differentiation-related protein	209122_at	2.33721e-05	0.00244625	719.4	225.628	276.791	407.273	1.378	-0.294852	1.67285
KLF7	Kruppel-like factor 7 (ubiquitous)	204334_at	0.000608432	0.0116735	178.736	82.2947	68.8532	109.961	1.37623	0.257276	1.11896
CHD2	chromodomain helicase DNA binding protein 2	230156_x_at	0.00202849	0.0231337	19.7912	6.86424	7.62552	11.427	1.37595	-0.151736	1.52769
B3GALT2	UDP-Gal:betaGlcNAc beta 1,3-galactosyltransferase, polypeptide 2	217452_s_at	0.00308684	0.0296269	398.938	338.37	153.791	297.033	1.3752	1.13763	0.237561
TMEFF1	transmembrane protein with EGF-like and two follistatin-like domains 1	205122_at	0.00110775	0.0163163	492.991	354.145	190.183	345.773	1.37417	0.896952	0.477221
LOC692247	hypothetical locus LOC692247	1569453_a_at	0.00414787	0.0355785	38.0602	17.7901	14.6828	23.511	1.37416	0.276955	1.09721
SLC35E1	solute carrier family 35, member E1	227518_at	6.20247e-05	0.0040163	191.163	139.483	73.7937	134.813	1.37323	0.918523	0.454711
PARP16	poly (ADP-ribose) polymerase family, member 16	219034_at	0.000967469	0.0150916	180.93	89.9812	69.9122	113.608	1.37182	0.364078	1.00774
EGLN1	egl nine homolog 1 (C. elegans)	221497_x_at	9.50219e-06	0.00184175	1622.93	694.499	628.533	981.988	1.36854	0.143984	1.22456
TPD52	tumor protein D52	201690_s_at	5.23977e-05	0.00365258	1449.37	1161.47	561.493	1057.45	1.36809	1.04861	0.319474
GULP1	GULP, engulfment adaptor PTB domain containing 1	223837_at	0.00551711	0.0426118	81.7521	32.4178	31.6993	48.6231	1.36681	0.0323375	1.33447
LOC649553	similar to chaperonin containing TCP1, subunit 6A	227301_at	0.000220172	0.00698596	203.999	117.022	79.1612	133.394	1.36569	0.56392	0.801775
NA	NA	231274_s_at	0.00362209	0.0326604	1594.58	740.706	619.065	984.784	1.36501	0.258811	1.1062
JMY	junction mediating and regulatory protein, p53 cofactor	241985_at	0.0045138	0.0375872	39.6697	14.6975	15.4028	23.2567	1.36484	-0.0676233	1.43246
RIOK3	RIO kinase 3 (yeast)	202129_s_at	0.000156006	0.00597719	985.571	541.756	382.81	636.712	1.36433	0.501015	0.863316
GOLGA8A	golgi autoantigen, golgin subfamily a, 8A	210424_s_at	2.81354e-05	0.00266044	191.039	121.471	74.2346	128.915	1.36371	0.710451	0.653255
ALDOA	aldolase A, fructose-bisphosphate	200966_x_at	2.78582e-06	0.00115133	7840.43	6862.26	3048.94	5917.21	1.36263	1.17038	0.19225
PCLO	piccolo (presynaptic cytomatrix protein)	210650_s_at	0.000682751	0.0124133	207.152	164.48	80.821	150.818	1.35789	1.02511	0.332783
CTTN	cortactin	214073_at	0.00211485	0.0237581	330.956	172.274	129.334	210.854	1.35553	0.413598	0.941936
DNAJB2	DnaJ (Hsp40) homolog, subfamily B, member 2	202500_at	9.95664e-05	0.00485171	118.827	93.3044	46.445	86.192	1.35526	1.00642	0.348841
NA	NA	236462_at	0.00170836	0.0209618	39.3912	13.9006	15.3995	22.8971	1.35499	-0.147736	1.50273
SEMA3C	sema domain, immunoglobulin domain (Ig), short basic domain, secreted, (semaphorin) 3C	203788_s_at	2.47794e-06	0.00111274	847.443	641.325	331.393	606.72	1.35458	0.952515	0.402061
NA	NA	228723_at	0.000165118	0.00610781	34.258	17.6381	13.4075	21.7679	1.35341	0.395659	0.957748
NA	NA	242327_x_at	0.000243592	0.00736794	43.6148	18.6223	17.0752	26.4374	1.35292	0.125128	1.22779
ARHGEF7	Rho guanine nucleotide exchange factor (GEF) 7	235412_at	0.0013954	0.0185974	97.6344	35.7855	38.2292	57.2164	1.35271	-0.0952991	1.44801
NA	NA	239258_at	0.00104736	0.0157693	74.2108	47.3855	29.0888	50.2284	1.35116	0.70398	0.647184
SYDE2	synapse defective 1, Rho GTPase, homolog 2 (C. elegans)	1560101_at	0.00276272	0.0278975	24.0725	8.22906	9.45113	13.9176	1.34883	-0.199758	1.54859
C4orf31	chromosome 4 open reading frame 31	219747_at	0.0018239	0.021726	192.662	128.512	75.6586	132.277	1.3485	0.764322	0.584174
SAT1	spermidine/spermine N1-acetyltransferase 1	210592_s_at	0.000977597	0.0151673	7232.14	5874.28	2841.48	5315.96	1.34778	1.04777	0.300011
FNIP1	folliculin interacting protein 1	223997_at	0.00306905	0.0295304	37.3144	18.7237	14.6801	23.5727	1.34587	0.351005	0.994869
WWP2	WW domain containing E3 ubiquitin protein ligase 2	210200_at	0.000534104	0.0109361	19.8092	13.7424	7.79986	13.7838	1.34465	0.817117	0.527533
ZNF805	zinc finger protein 805	238436_s_at	0.00112043	0.0164025	185.805	158.256	73.2615	139.108	1.34266	1.11114	0.231523
ZNF483	zinc finger protein 483	1570534_a_at	0.0043975	0.0369275	13.1836	8.79722	5.20098	9.06061	1.34189	0.758263	0.583628
PDK3	pyruvate dehydrogenase kinase, isozyme 3	221957_at	0.00305327	0.0294565	90.6529	66.8879	35.767	64.4359	1.34172	0.903117	0.438607
ZCCHC7	zinc finger, CCHC domain containing 7	1555562_a_at	0.000330741	0.00862867	261.44	167.333	103.193	177.322	1.34113	0.697376	0.643754
RASA4	RAS p21 protein activator 4	212706_at	0.00233628	0.0252585	332.313	256.217	131.175	239.902	1.34105	0.965876	0.375176
SFRS17A	splicing factor, arginine/serine-rich 17A	210269_s_at	0.003878	0.0341241	190.029	137.934	75.048	134.337	1.34034	0.878092	0.462245
CBLB	Cas-Br-M (murine) ecotropic retroviral transforming sequence b	209682_at	0.000611341	0.0116898	231.827	140.28	91.608	154.572	1.3395	0.614765	0.724736
LEPR	leptin receptor	211355_x_at	0.00133097	0.0181036	57.5807	45.8503	22.8298	42.0869	1.33467	1.00602	0.328653
CIRBP	cold inducible RNA binding protein	228519_x_at	0.000283936	0.00797011	78.8845	45.5249	31.2875	51.899	1.33416	0.54107	0.793085
MXI1	MAX interactor 1	202364_at	7.90429e-05	0.00442381	1528.75	671.522	607.358	935.877	1.33173	0.144886	1.18685
YME1L1	YME1-like 1 (S. cerevisiae)	232216_at	0.00369349	0.0330915	129.717	71.0484	51.5518	84.1057	1.33127	0.462778	0.868492
B3GALT2	UDP-Gal:betaGlcNAc beta 1,3-galactosyltransferase, polypeptide 2	210121_at	0.00119578	0.0170422	225.957	194.589	89.8075	170.118	1.33114	1.11552	0.215621
TOR1AIP2	torsin A interacting protein 2	240700_at	0.00320678	0.0303969	55.8322	48.2707	22.1925	42.0985	1.33102	1.12107	0.209949
CREBZF	CREB/ATF bZIP transcription factor	202979_s_at	7.9522e-05	0.00443532	611.819	355.873	243.577	403.756	1.32873	0.546981	0.781745
PTEN	phosphatase and tensin homolog	204054_at	0.000469864	0.0101855	42.2582	21.0302	16.8329	26.7071	1.32795	0.321178	1.00677
SLC35E1	solute carrier family 35, member E1	79005_at	0.000122748	0.00534593	92.7911	73.4799	37.0302	67.7671	1.32528	0.988646	0.336637
COL5A1	collagen, type V, alpha 1	212488_at	0.00256505	0.0267268	95.555	74.8524	38.1714	69.5263	1.32384	0.971558	0.352283
PGK1	phosphoglycerate kinase 1	217383_at	0.00385455	0.0340222	102.699	93.6973	41.1062	79.1677	1.321	1.18865	0.13235
C9orf21	chromosome 9 open reading frame 21	227534_at	0.000388235	0.00920823	384.757	244.395	154.032	261.061	1.32071	0.665985	0.65473
LIMCH1	LIM and calponin homology domains 1	212325_at	1.61436e-05	0.00224055	2228.87	1474.73	892.449	1532.01	1.32047	0.724606	0.595864
SPTLC2	serine palmitoyltransferase, long chain base subunit 2	203127_s_at	0.000172653	0.00624102	134.346	90.2515	53.9033	92.8337	1.31751	0.743577	0.573931
XPNPEP1	X-prolyl aminopeptidase (aminopeptidase P) 1, soluble	236239_at	0.000644505	0.0120241	17.5791	8.59308	7.06105	11.0777	1.3159	0.283292	1.03261
DDX41	DEAD (Asp-Glu-Ala-Asp) box polypeptide 41	217840_at	5.01235e-05	0.0035547	743.251	693.508	298.718	578.492	1.31507	1.21513	0.099937
MAP2	microtubule-associated protein 2	210015_s_at	0.00460579	0.0379913	42.1824	28.5737	16.9632	29.2398	1.31424	0.752282	0.561953
N4BP2L1	NEDD4 binding protein 2-like 1	213375_s_at	0.00493734	0.039724	219.275	114.733	88.2932	140.767	1.31236	0.377908	0.934456
RRAGC	Ras-related GTP binding C	218088_s_at	5.66725e-05	0.00382897	784.923	481.611	316.077	527.537	1.31228	0.607595	0.704681
TBC1D3	TBC1 domain family, member 3	209403_at	9.24586e-05	0.00469249	143.546	90.7711	57.8367	97.3847	1.31146	0.650247	0.661209
C3orf19	chromosome 3 open reading frame 19	1558094_s_at	0.000613082	0.0116977	113.029	61.536	45.562	73.3756	1.31078	0.4336	0.877185
NA	NA	243639_at	0.00187785	0.0221409	13.0116	5.56294	5.24518	7.93991	1.31074	0.0848561	1.22588
AGXT2L2	alanine-glyoxylate aminotransferase 2-like 2	232488_at	0.00674088	0.0484716	63.4734	43.7297	25.5982	44.2671	1.31011	0.77257	0.537538
TIMP3	TIMP metallopeptidase inhibitor 3	201147_s_at	0.00190613	0.0223643	10289.5	8826.21	4153.48	7756.38	1.30878	1.08747	0.221302
STAM2	signal transducing adaptor molecule (SH3 domain and ITAM motif) 2	208194_s_at	0.00102683	0.0156249	110.061	59.9009	44.428	71.4634	1.30876	0.431106	0.877658
YEATS2	YEATS domain containing 2	221203_s_at	0.00556302	0.0428505	402.414	188.466	162.459	251.113	1.3086	0.214227	1.09438
NA	NA	1556318_s_at	0.000144596	0.00575572	22.9707	14.6771	9.27739	15.6417	1.30801	0.66178	0.646226
C2orf3	chromosome 2 open reading frame 3	210175_at	0.000601733	0.0116314	513.406	291.234	207.357	337.332	1.30798	0.490065	0.81792
MYADM	myeloid-associated differentiation marker	224920_x_at	0.00399071	0.0347797	72.9122	70.3806	29.4627	57.5852	1.30727	1.25629	0.0509835
NACAD	NAC alpha domain containing	213630_at	0.000664929	0.0122294	17.3946	12.0669	7.03411	12.1652	1.3062	0.778617	0.527583
NA	NA	229455_at	0.000182611	0.00643268	29.5014	10.6542	11.94	17.3652	1.30498	-0.164379	1.46936
ZFYVE20	zinc finger, FYVE domain containing 20	1569714_at	0.00119232	0.0170196	22.8802	13.0655	9.26958	15.0718	1.30353	0.495192	0.808334
FAM76B	family with sequence similarity 76, member B	1553750_a_at	0.00160415	0.020198	65.1159	34.9416	26.4048	42.1541	1.30221	0.404146	0.898063
ATF4	activating transcription factor 4 (tax-responsive enhancer element B67)	200779_at	0.000209673	0.00687699	5045.42	3261.76	2046.18	3451.12	1.30204	0.672722	0.629322
KIAA1958	KIAA1958	230166_at	1.69256e-05	0.0022577	44.7508	29.1164	18.1498	30.6723	1.30196	0.681876	0.620082
PGK1	phosphoglycerate kinase 1	200738_s_at	2.96934e-07	0.000506266	15400.7	14286	6246.33	11977.7	1.30191	1.19352	0.108394
CD44	CD44 molecule (Indian blood group)	210916_s_at	1.57429e-05	0.00221825	1794.41	1281.15	728.324	1267.96	1.30086	0.814787	0.486071
NA	NA	1556416_s_at	0.00549005	0.0424948	62.5117	50.4805	25.379	46.1238	1.30049	0.99209	0.3084
RBAK	RB-associated KRAB zinc finger	228571_at	3.97521e-05	0.00322452	1468.11	806.169	597.04	957.106	1.29806	0.433254	0.864803
PHF1	PHD finger protein 1	40446_at	0.00196685	0.0227519	379.271	288.563	154.335	274.056	1.29716	0.90282	0.39434
NOL3	nucleolar protein 3 (apoptosis repressor with CARD domain)	221567_at	0.00168036	0.0207602	92.4658	52.9719	37.6432	61.027	1.29653	0.492837	0.803691
LOC154761	hypothetical LOC154761	227868_at	4.54891e-05	0.00339464	217.881	84.3815	88.73	130.331	1.29605	-0.0724947	1.36854
MST1	macrophage stimulating 1 (hepatocyte growth factor-like)	216320_x_at	0.00211666	0.0237721	21.0546	12.9538	8.57618	14.1949	1.29573	0.594964	0.700767
NA	NA	244219_at	0.00139298	0.0185709	265.971	109.985	108.58	161.512	1.29251	0.0185459	1.27397
LRCH3	leucine-rich repeats and calponin homology (CH) domain containing 3	1559490_at	0.00110019	0.0162672	23.3055	12.8473	9.52825	15.227	1.29038	0.431179	0.859206
SFRS11	splicing factor, arginine/serine-rich 11	236948_x_at	0.00623212	0.0460979	64.716	38.3288	26.4755	43.1734	1.28947	0.533773	0.755693
NA	NA	222350_at	0.00616381	0.0457427	35.2385	15.1561	14.4171	21.6039	1.28938	0.0721188	1.21726
CFI	complement factor I	1555564_a_at	0.00277796	0.0279997	451.667	321.914	184.857	319.479	1.28885	0.800264	0.488587
SNORD22	small nucleolar RNA, C/D box 22	224610_at	4.10437e-05	0.00324374	1817.5	922.434	745.861	1161.93	1.28497	0.30654	0.978435
RNF144B	ring finger protein 144B	228153_at	0.00177851	0.0214155	90.3459	20.3897	37.1562	49.2973	1.28186	-0.865764	2.14762
NA	NA	228567_at	0.00589525	0.0443256	26.0004	21.7191	10.6972	19.4722	1.2813	1.02174	0.259566
TMF1	TATA element modulatory factor 1	242243_at	0.0011728	0.0168251	21.4556	8.66508	8.82959	12.9834	1.28094	-0.0271336	1.30807
HIPK3	homeodomain interacting protein kinase 3	207764_s_at	0.0055553	0.0428142	37.7724	35.0715	15.5501	29.4647	1.2804	1.17337	0.107033
TGFB1I1	transforming growth factor beta 1 induced transcript 1	209651_at	0.000156524	0.00599169	1431.26	933.655	589.307	984.741	1.2802	0.663871	0.616326
SNORA43	small nucleolar RNA, H/ACA box 43	229050_s_at	0.00134922	0.0182373	1072.82	652.01	441.8	722.211	1.27995	0.561499	0.718449
RSBN1	round spermatid basic protein 1	222791_at	3.71356e-05	0.00310836	478.257	262.074	196.971	312.434	1.27981	0.411995	0.86781
TMEM39A	transmembrane protein 39A	241392_at	0.00130474	0.0178787	18.7748	12.301	7.73675	12.9375	1.279	0.668971	0.610028
TMEFF1	transmembrane protein with EGF-like and two follistatin-like domains 1	205123_s_at	0.00240216	0.0257306	108.405	69.5558	44.6821	74.2144	1.27867	0.638474	0.640194
MAPK7	mitogen-activated protein kinase 7	35617_at	4.37106e-05	0.00334347	63.9158	30.8882	26.3689	40.3909	1.27734	0.228218	1.04912
NA	NA	236251_at	0.000486376	0.0103858	518.102	231.861	213.802	321.255	1.27696	0.116981	1.15998
ZNF565	zinc finger protein 565	228305_at	0.00168078	0.0207602	33.5499	21.1042	13.8539	22.836	1.27601	0.607234	0.668779
SNX21	sorting nexin family member 21	1553960_at	8.69291e-05	0.00454098	441.959	236.9	182.714	287.191	1.27433	0.374693	0.899635
FHL2	four and a half LIM domains 2	202949_s_at	0.000640696	0.0119844	3355.58	2102.36	1387.83	2281.92	1.27373	0.599182	0.674549
SIAH2	seven in absentia homolog 2 (Drosophila)	209339_at	0.000131574	0.00554261	299.176	166.564	123.829	196.523	1.27264	0.427725	0.844918
CD44	CD44 molecule (Indian blood group)	204490_s_at	4.87455e-05	0.00349567	4261.54	2904.42	1763.91	2976.62	1.2726	0.719473	0.553123
TNFRSF11A	tumor necrosis factor receptor superfamily, member 11a, NFKB activator	207037_at	0.00256163	0.0267047	27.109	15.4595	11.2235	17.9307	1.27226	0.461981	0.810275
PDLIM2	PDZ and LIM domain 2 (mystique)	219165_at	1.10278e-05	0.0019388	1053.1	775.898	436.233	755.076	1.27147	0.830768	0.440701
COL5A1	collagen, type V, alpha 1	203325_s_at	0.0003157	0.00843856	516.332	396.425	214.181	375.646	1.26947	0.888214	0.381252
NA	NA	242975_s_at	0.00290935	0.0286751	123.365	62.605	51.267	79.0791	1.26684	0.288248	0.978588
PATL1	protein associated with topoisomerase II homolog 1 (yeast)	225466_at	0.000109624	0.00503444	430.251	222.552	179.027	277.276	1.265	0.313969	0.951034
NA	NA	243641_at	0.000396405	0.00931432	133.043	45.9169	55.3771	78.1124	1.26453	-0.270265	1.5348
ACBD3	acyl-Coenzyme A binding domain containing 3	202323_s_at	6.54613e-05	0.0041025	683.037	498.393	284.322	488.584	1.26444	0.80976	0.454679
PPP4R1L	protein phosphatase 4, regulatory subunit 1-like	233069_at	0.000691125	0.0124808	12.337	5.23245	5.13893	7.56946	1.26345	0.0260203	1.23743
PRDM2	PR domain containing 2, with ZNF domain	205277_at	0.00160877	0.0202383	20.6868	18.032	8.62153	15.7801	1.26269	1.06455	0.198147
CUL4B	cullin 4B	210257_x_at	1.1662e-05	0.00196669	455.748	348.011	190.043	331.268	1.26191	0.872805	0.389104
ZNF581	zinc finger protein 581	223389_s_at	0.00140205	0.0186512	393.975	195.412	164.39	251.259	1.26098	0.249397	1.01158
TPM1	tropomyosin 1 (alpha)	206117_at	0.000487222	0.0103917	1273.95	1048.25	532.325	951.506	1.25892	0.977597	0.281328
TFPI	tissue factor pathway inhibitor (lipoprotein-associated coagulation inhibitor)	210665_at	0.000216327	0.0069362	262.934	220.563	109.882	197.793	1.25874	1.00523	0.253509
NA	NA	243271_at	0.004613	0.0380361	31.4485	13.7928	13.1573	19.4662	1.25713	0.0680594	1.18907
NA	NA	233995_at	9.61102e-05	0.0047754	26.8287	13.7338	11.2324	17.265	1.25611	0.29007	0.966041
WEE1	WEE1 homolog (S. pombe)	215711_s_at	0.00012576	0.00539423	175.791	91.5932	73.6754	113.687	1.25461	0.314057	0.940549
CD44	CD44 molecule (Indian blood group)	1557905_s_at	1.67863e-05	0.0022577	1951.98	1401.06	818.886	1390.64	1.25321	0.774782	0.478425
TMEM47	transmembrane protein 47	209655_s_at	1.63151e-05	0.00224499	1567.37	1048.84	658.004	1091.4	1.25217	0.672628	0.579545
JHDM1D	jumonji C domain containing histone demethylase 1 homolog D (S. cerevisiae)	221778_at	0.000768153	0.0132517	329.013	171.044	138.13	212.729	1.25212	0.308341	0.943777
ZNF230	zinc finger protein 230	1570135_at	0.000291579	0.00807877	24.8245	8.70402	10.4307	14.6531	1.25093	-0.261083	1.51201
PPAPDC1B	phosphatidic acid phosphatase type 2 domain containing 1B	223569_at	0.000614628	0.0117064	53.9282	50.716	22.6867	42.4436	1.24919	1.1606	0.0885973
ZNF805	zinc finger protein 805	238437_at	0.00357806	0.0324634	93.294	79.7877	39.4335	70.8384	1.24236	1.01674	0.225618
CTGF	connective tissue growth factor	209101_at	0.000417788	0.00956491	8765.34	8960.05	3707.79	7144.39	1.24125	1.27294	-0.0316964
FAM119B	family with sequence similarity 119, member B	213861_s_at	0.000678568	0.012374	148.046	94.8632	62.6411	101.85	1.24087	0.59874	0.642127
SNX21	sorting nexin family member 21	226595_at	0.00186336	0.0220489	64.0633	34.4843	27.1094	41.8857	1.2407	0.347145	0.893557
CUL4B	cullin 4B	215997_s_at	1.82027e-05	0.00229328	278.449	205.322	117.951	200.574	1.23922	0.799697	0.439526
USP32	ubiquitin specific peptidase 32	211702_s_at	1.3374e-05	0.00211394	382.042	318.591	161.95	287.527	1.23818	0.976156	0.262026
SH3GLB1	SH3-domain GRB2-like endophilin B1	209091_s_at	2.79993e-05	0.00265343	1140.12	783.414	484.365	802.634	1.23503	0.693682	0.541344
MGEA5	meningioma expressed antigen 5 (hyaluronidase)	235868_at	1.11933e-05	0.0019388	12.2921	5.33372	5.22276	7.61621	1.23485	0.0303311	1.20452
LZTS2	leucine zipper, putative tumor suppressor 2	232129_s_at	0.0037406	0.0333671	87.5022	59.2582	37.2091	61.3232	1.23366	0.671359	0.562306
LEPR	leptin receptor	211356_x_at	0.000522826	0.0108267	69.4273	53.6946	29.5714	50.8978	1.2313	0.860571	0.370727
NR4A2	nuclear receptor subfamily 4, group A, member 2	204622_x_at	0.00109682	0.0162456	644.97	233.272	275.237	384.493	1.22856	-0.238661	1.46722
CAPN7	calpain 7	203356_at	0.0036535	0.0328569	905.889	686.17	386.601	659.553	1.22849	0.827723	0.400767
NA	NA	236660_at	0.00373575	0.0333377	27.0612	16.5696	11.5514	18.3941	1.22816	0.52047	0.707685
NA	NA	1568611_at	9.18329e-06	0.00181453	147.854	117.733	63.1524	109.58	1.22726	0.898606	0.328655
PDXDC1	pyridoxal-dependent decarboxylase domain containing 1	1560013_at	0.00157354	0.0199847	34.4529	19.0429	14.719	22.7383	1.22695	0.371574	0.855374
HDAC11	histone deacetylase 11	227679_at	0.00619985	0.0459147	24.7813	19.1393	10.5917	18.1707	1.22632	0.853608	0.372712
MGC33894	transcript expressed during hematopoiesis 2	226657_at	0.00319443	0.0303265	69.4562	39.1734	29.7012	46.1103	1.22558	0.399353	0.826229
CYP1B1	cytochrome P450, family 1, subfamily B, polypeptide 1	202435_s_at	0.00163875	0.0204652	79.0179	75.4362	33.8016	62.7519	1.22509	1.15817	0.0669231
ARFGAP1	ADP-ribosylation factor GTPase activating protein 1	217888_s_at	0.0007784	0.0133746	463.776	451.973	198.469	371.406	1.22452	1.18732	0.0371926
BPTF	bromodomain PHD finger transcription factor	231953_at	0.00478343	0.0389466	14.2576	7.64342	6.10565	9.33555	1.22351	0.324074	0.89944
OTUD1	OTU domain containing 1	226140_s_at	0.000302543	0.00823866	290.332	151.109	124.436	188.626	1.2223	0.280185	0.942112
KLHL29	kelch-like 29 (Drosophila)	1554262_s_at	0.00549911	0.0425479	13.1947	6.65152	5.65637	8.50086	1.22201	0.233809	0.988203
NA	NA	241775_at	0.00533746	0.0417132	30.1919	24.3919	12.9485	22.5107	1.22138	0.91362	0.30776
MAFIP	MAFF interacting protein	227330_x_at	0.00702606	0.0498445	113.107	93.239	48.5108	84.9521	1.2213	0.942627	0.278677
NR4A2	nuclear receptor subfamily 4, group A, member 2	204621_s_at	0.000661552	0.0121987	1205.38	390.253	517.331	704.323	1.22033	-0.406676	1.62701
ATXN3	ataxin 3	205415_s_at	0.004976	0.0398722	186.607	113.094	80.0895	126.597	1.22032	0.497833	0.722486
LOC389765	similar to KIF27C	230815_at	0.000869079	0.0142305	78.4185	38.4431	33.6669	50.1762	1.21986	0.19139	1.02847
HINT3	histidine triad nucleotide binding protein 3	226537_at	0.000833705	0.0138986	107.262	56.7855	46.0515	70.033	1.21982	0.302274	0.917547
HYI	hydroxypyruvate isomerase homolog (E. coli)	223769_x_at	0.000560164	0.0112301	958.557	676.731	411.734	682.341	1.21915	0.71687	0.50228
JMJD6	jumonji domain containing 6	212722_s_at	0.00146402	0.0191134	178.495	135.987	76.7706	130.417	1.21725	0.824841	0.392414
C20orf111	chromosome 20 open reading frame 111	209020_at	1.26251e-05	0.00204848	645.348	370.51	277.576	431.145	1.21719	0.41663	0.800565
WHAMML2	WAS protein homolog associated with actin, golgi membranes and microtubules-like 2 (pseudogene)	1557261_at	0.000879008	0.0143219	11.9679	5.90398	5.14795	7.67328	1.2171	0.197688	1.01941
FAM134A	family with sequence similarity 134, member A	221984_s_at	0.000692659	0.0124811	814.744	590.194	350.565	585.168	1.21667	0.751509	0.465157
PHF3	PHD finger protein 3	215718_s_at	0.00045519	0.00998877	188.262	89.9949	81.0716	119.776	1.21547	0.150646	1.06483
DMPK	dystrophia myotonica-protein kinase	37996_s_at	0.00237753	0.0255498	42.6618	34.3553	18.3757	31.7976	1.21514	0.902731	0.312413
NA	NA	237626_at	9.29299e-05	0.00471083	38.889	24.6778	16.7577	26.7748	1.21454	0.558387	0.656151
TFPI	tissue factor pathway inhibitor (lipoprotein-associated coagulation inhibitor)	209676_at	0.001626	0.0203357	661.685	551.797	285.235	499.572	1.214	0.951987	0.262008
SLC35E1	solute carrier family 35, member E1	229410_at	1.6352e-05	0.00224499	202.478	170.738	87.3189	153.512	1.2134	0.967417	0.245983
CD44	CD44 molecule (Indian blood group)	212014_x_at	3.32901e-05	0.00291314	2178.17	1502.74	940.71	1540.54	1.21129	0.675773	0.53552
RIOK3	RIO kinase 3 (yeast)	202130_at	7.27847e-05	0.00429029	1738.18	1093.78	750.72	1194.23	1.21123	0.542971	0.668258
LOC26080	hypothetical LOC26080	237047_at	0.000616442	0.0117335	46.8254	37.4297	20.2468	34.834	1.2096	0.886493	0.323107
HOXA13	homeobox A13	231786_at	0.00151879	0.0195543	24.7451	13.801	10.7027	16.4163	1.20916	0.366796	0.842364
SAT1	spermidine/spermine N1-acetyltransferase 1	203455_s_at	0.00034282	0.00875059	5561.81	4781.03	2405.68	4249.51	1.20911	0.990876	0.218235
NA	NA	230048_at	0.00337708	0.0313893	99.0205	58.3009	42.9127	66.7447	1.20632	0.442114	0.764208
SPATA7	spermatogenesis associated 7	234929_s_at	0.00562255	0.0430921	81.9332	44.9155	35.5076	54.1187	1.20632	0.339086	0.867235
TARS	threonyl-tRNA synthetase	240206_at	0.00656324	0.0476503	13.5621	6.54597	5.87774	8.66195	1.20625	0.155346	1.05091
KIAA0355	KIAA0355	203288_at	5.74094e-05	0.00386656	113.281	89.7365	49.0958	84.0379	1.20624	0.870096	0.336144
GOLGA8A	golgi autoantigen, golgin subfamily a, 8A	208797_s_at	0.000360476	0.00894612	123.727	90.7776	53.6327	89.3789	1.20597	0.759223	0.446748
PBX4	pre-B-cell leukemia homeobox 4	230536_at	0.00224119	0.0246221	39.9078	23.3227	17.3079	26.8461	1.20524	0.430307	0.774935
NA	NA	241769_at	0.000197838	0.00667276	308.304	137.428	133.899	193.21	1.20321	0.0375313	1.16568
SLC1A1	solute carrier family 1 (neuronal/epithelial high affinity glutamate transporter, system Xag), member 1	213664_at	1.7048e-06	0.000960857	771.495	610.421	335.165	572.36	1.20279	0.864934	0.337851
PDPR	pyruvate dehydrogenase phosphatase regulatory subunit	220236_at	0.000221871	0.00701391	13.0943	6.157	5.69078	8.31403	1.20224	0.1136	1.08864
RSBN1	round spermatid basic protein 1	222790_s_at	0.00482822	0.0391699	232.429	140.035	101.203	157.889	1.19954	0.468532	0.731003
HYI	hydroxypyruvate isomerase homolog (E. coli)	221435_x_at	0.000218115	0.00695162	711.56	490.839	309.982	504.127	1.1988	0.663066	0.535736
HINT3	histidine triad nucleotide binding protein 3	228697_at	0.00422077	0.0360081	132.066	92.3203	57.5457	93.9774	1.19848	0.681941	0.516542
SFRS17A	splicing factor, arginine/serine-rich 17A	203624_at	0.000155307	0.00597003	1090.86	729.314	475.466	765.214	1.19806	0.617199	0.580857
JARID1B	jumonji, AT rich interactive domain 1B	201548_s_at	0.000132018	0.00554507	953.597	482.116	415.784	617.166	1.19755	0.213546	0.984
STC2	stanniocalcin 2	203438_at	0.00441935	0.0370383	698.463	448.992	304.709	484.055	1.19675	0.55926	0.637493
KLF3	Kruppel-like factor 3 (basic)	219657_s_at	0.000192784	0.00659577	111.274	66.3862	48.5576	75.406	1.19635	0.451186	0.745164
ZNF333	zinc finger protein 333	231369_at	0.000610912	0.0116898	13.936	6.08667	6.08742	8.70336	1.19491	-0.000179138	1.19509
COL5A1	collagen, type V, alpha 1	212489_at	0.00103049	0.0156536	70.6324	71.7091	30.8792	57.7402	1.19369	1.21552	-0.021826
NFIL3	nuclear factor, interleukin 3 regulated	203574_at	8.28841e-05	0.00450457	505.637	192.296	221.091	306.341	1.19346	-0.201314	1.39477
TES	testis derived transcript (3 LIM domains)	202719_s_at	0.0063455	0.0467027	388.846	233.37	170.055	264.09	1.1932	0.456621	0.736579
TRIO	triple functional domain (PTPRF interacting)	209011_at	0.0050465	0.0402078	173.449	131.105	75.9308	126.828	1.19175	0.78797	0.403785
PRKAA2	protein kinase, AMP-activated, alpha 2 catalytic subunit	238441_at	0.00385434	0.0340222	138.086	113.417	60.4743	103.992	1.19117	0.907241	0.283929
ARFGAP1	ADP-ribosylation factor GTPase activating protein 1	234001_s_at	4.20151e-06	0.00127639	252.327	259.675	110.543	207.515	1.19068	1.2321	-0.0414174
ITCH	itchy E3 ubiquitin protein ligase homolog (mouse)	217094_s_at	1.29022e-05	0.00207769	436.543	280.781	191.278	302.867	1.19045	0.553772	0.636682
RAB8B	RAB8B, member RAS oncogene family	226633_at	0.000155397	0.00597003	2582.27	1463.08	1131.48	1725.61	1.19043	0.3708	0.819629
MAP3K2	mitogen-activated protein kinase kinase kinase 2	221695_s_at	0.00328795	0.0308607	193.297	128.682	84.8424	135.607	1.18796	0.600958	0.587005
DNMT3A	DNA (cytosine-5-)-methyltransferase 3 alpha	222640_at	0.00349435	0.0320515	110.183	48.9509	48.3697	69.1678	1.18773	0.017234	1.17049
SLC12A4	solute carrier family 12 (potassium/chloride transporters), member 4	209401_s_at	0.00127757	0.0176702	63.2033	51.6164	27.7474	47.5224	1.18765	0.895476	0.292171
PRKAB2	protein kinase, AMP-activated, beta 2 non-catalytic subunit	1558027_s_at	7.33038e-05	0.00429029	352.882	197.39	154.984	235.085	1.18707	0.348929	0.838138
PHF3	PHD finger protein 3	217954_s_at	2.48731e-06	0.00111274	1132.79	473.279	497.57	701.213	1.18691	-0.0722068	1.25912
TNIP1	TNFAIP3 interacting protein 1	207196_s_at	2.88834e-05	0.00270135	451.454	178.783	198.31	276.182	1.18682	-0.149542	1.33637
GOLGA2	golgi autoantigen, golgin subfamily a, 2	211059_s_at	0.00300743	0.0291851	234.003	162.147	102.81	166.32	1.18655	0.657329	0.529221
PRKAA2	protein kinase, AMP-activated, alpha 2 catalytic subunit	227892_at	0.0006596	0.012181	180.673	122.958	79.4039	127.678	1.1861	0.630884	0.555216
MED8	mediator complex subunit 8	213696_s_at	0.000610779	0.0116898	432.51	319.156	190.119	313.928	1.18583	0.747355	0.438473
SLC25A36	solute carrier family 25, member 36	237741_at	0.00242989	0.0259166	103.278	28.1816	45.3987	58.9527	1.1858	-0.687897	1.8737
C17orf39	chromosome 17 open reading frame 39	220058_at	0.000779325	0.0133851	120.296	75.1601	52.9254	82.794	1.18456	0.506006	0.678555
KIT	v-kit Hardy-Zuckerman 4 feline sarcoma viral oncogene homolog	205051_s_at	0.00429675	0.0363856	11.1015	6.04304	4.88657	7.3437	1.18386	0.306454	0.877407
OTUD1	OTU domain containing 1	231035_s_at	0.00267496	0.0273922	31.7809	20.2592	13.9953	22.0118	1.18322	0.533638	0.649584
CD44	CD44 molecule (Indian blood group)	209835_x_at	4.58295e-05	0.00340817	3854.36	2878.92	1700.66	2811.31	1.18039	0.759429	0.420964
SLC9A7	solute carrier family 9 (sodium/hydrogen exchanger), member 7	1552671_a_at	0.00302273	0.029274	72.1344	51.5786	31.8285	51.8472	1.18037	0.696453	0.483914
CCNG2	cyclin G2	202769_at	9.71442e-05	0.00478732	2433.74	853.664	1074.98	1454.13	1.17886	-0.332576	1.51143
PHF21A	PHD finger protein 21A	1554153_a_at	0.00471461	0.0386138	38.0508	17.1142	16.809	23.9913	1.17869	0.0259649	1.15273
POLI	polymerase (DNA directed) iota	219317_at	1.73933e-05	0.0022577	247.711	163.334	109.428	173.491	1.17868	0.577843	0.600833
ACBD3	acyl-Coenzyme A binding domain containing 3	202324_s_at	1.31307e-05	0.00209064	2054.46	1569.52	907.647	1510.54	1.17855	0.790117	0.388437
ZNF654	zinc finger protein 654	241348_at	0.00135565	0.0182837	116.807	90.3283	51.6238	86.2529	1.17801	0.807142	0.370871
GOLGA2	golgi autoantigen, golgin subfamily a, 2	35436_at	7.6808e-05	0.00436349	852.164	602.214	377.07	610.482	1.1763	0.675445	0.500855
SLC7A1	solute carrier family 7 (cationic amino acid transporter, y+ system), member 1	206566_at	0.00223336	0.0245738	19.8325	14.1339	8.77965	14.2487	1.17563	0.686923	0.488711
WDR33	WD repeat domain 33	222763_s_at	0.000260134	0.00760605	1242.62	515.009	550.87	769.499	1.1736	-0.0971151	1.27072
PAPD4	PAP associated domain containing 4	1556277_a_at	0.00579189	0.0439107	13.2206	5.62879	5.86222	8.23719	1.17327	-0.0586221	1.23189
TRIO	triple functional domain (PTPRF interacting)	209013_x_at	0.000216592	0.0069362	99.8225	69.6779	44.272	71.2575	1.17297	0.654305	0.518664
POLR1D	polymerase (RNA) I polypeptide D, 16kDa	224857_s_at	0.000117583	0.00521394	928.797	594.767	412.056	645.207	1.17252	0.529485	0.64304
RFNG	RFNG O-fucosylpeptide 3-beta-N-acetylglucosaminyltransferase	212968_at	0.00395256	0.0345809	112.272	80.987	49.8293	81.0296	1.17194	0.700696	0.471241
MEG3	maternally expressed 3 (non-protein coding)	210794_s_at	0.000119533	0.0052677	124.489	93.4143	55.2729	91.0588	1.17137	0.75707	0.414305
SSFA2	sperm specific antigen 2	236207_at	0.000101131	0.00486206	734.338	529.81	326.2	530.116	1.17069	0.699717	0.47097
SLC25A36	solute carrier family 25, member 36	201918_at	0.000266435	0.007684	1301.26	592.041	578.2	823.832	1.17026	0.0341267	1.13614
SPTLC2	serine palmitoyltransferase, long chain base subunit 2	216202_s_at	0.000176167	0.00633595	170.803	120.904	75.9392	122.549	1.16941	0.670945	0.49847
RPL37	ribosomal protein L37	224763_at	0.0017654	0.0213498	470.46	326.413	209.265	335.379	1.16874	0.641367	0.527373
EGLN1	egl nine homolog 1 (C. elegans)	224314_s_at	0.000246941	0.00741255	772.44	336.075	343.898	484.138	1.16744	-0.0331963	1.20064
TMF1	TATA element modulatory factor 1	235566_at	1.88556e-06	0.000997134	291.963	278.215	130.02	233.399	1.16705	1.09746	0.0695847
TMF1	TATA element modulatory factor 1	227685_at	1.61582e-05	0.00224055	685.872	544.23	305.511	511.871	1.16672	0.832994	0.333722
CUL1	cullin 1	238509_at	0.0015214	0.0195704	46.6939	23.5245	20.8125	30.3436	1.16578	0.176713	0.98907
SARS	seryl-tRNA synthetase	200802_at	1.99356e-05	0.00232633	1109.73	1002.81	494.656	869.066	1.16572	1.01955	0.146168
ZNF226	zinc finger protein 226	219603_s_at	4.60523e-06	0.00133904	671.457	539.446	299.396	503.433	1.16524	0.849423	0.315815
FGFR1OP2	FGFR1 oncogene partner 2	236808_at	0.0029835	0.0290563	15.7554	6.5923	7.02946	9.79238	1.16436	-0.0926327	1.25699
CYB5D1	cytochrome b5 domain containing 1	1552711_a_at	0.000296329	0.00813671	102.113	59.3248	45.596	69.0111	1.16318	0.37973	0.783452
CRELD1	cysteine-rich with EGF-like domains 1	203368_at	0.0039607	0.0346168	212.519	167.201	94.9482	158.223	1.16238	0.816373	0.346008
DENND2A	DENN/MADD domain containing 2A	221885_at	0.000137423	0.00566556	267.915	199.109	119.805	195.61	1.16109	0.73287	0.428221
PRSS23	protease, serine, 23	229441_at	0.00207978	0.0234687	87.0774	84.039	38.9626	70.0263	1.16021	1.10897	0.0512406
FNIP1	folliculin interacting protein 1	228250_at	0.000381119	0.00916118	178.696	57.4215	79.9655	105.361	1.16006	-0.477786	1.63785
LYSMD3	LysM, putative peptidoglycan-binding, domain containing 3	226321_at	8.83429e-05	0.00457636	817.444	780.012	366.004	654.487	1.15926	1.09164	0.0676251
NR1D1	nuclear receptor subfamily 1, group D, member 1	204760_s_at	0.00679284	0.0487247	39.769	16.7196	17.8071	24.7652	1.15919	-0.0909187	1.25011
SNORD123	small nucleolar RNA, C/D box 123	227655_at	0.00245275	0.0260704	131.543	100.247	58.9061	96.8985	1.15904	0.767068	0.391975
SLC35A3	solute carrier family 35 (UDP-N-acetylglucosamine (UDP-GlcNAc) transporter), member A3	206770_s_at	0.0014908	0.0193279	461.546	336.973	206.968	335.162	1.15706	0.703224	0.453839
ZNF84	zinc finger protein 84	204453_at	0.00310702	0.0297606	360.731	206.915	161.889	243.178	1.15592	0.354034	0.801886
JMJD3	jumonji domain containing 3, histone lysine demethylase	41387_r_at	0.000916418	0.0146458	28.352	14.946	12.7276	18.6752	1.15549	0.231798	0.923693
NA	NA	240432_x_at	0.00467387	0.0384124	122.854	73.5158	55.1755	83.8485	1.15485	0.414027	0.740824
KPNA5	karyopherin alpha 5 (importin alpha 6)	227934_at	0.00235544	0.0254336	151.816	86.2532	68.2867	102.119	1.15265	0.336974	0.815674
TPM2	tropomyosin 2 (beta)	204083_s_at	0.00168714	0.0208027	227.496	165.345	102.36	165.067	1.1522	0.691833	0.460366
FLNA	filamin A, alpha (actin binding protein 280)	213746_s_at	0.000295238	0.00812875	949.606	964.237	427.303	780.382	1.15207	1.17413	-0.0220576
CD47	CD47 molecule	242974_at	0.000373717	0.00905192	27.8975	10.2824	12.5539	16.9113	1.152	-0.28796	1.43996
LIPT1	lipoyltransferase 1	205571_at	0.000349034	0.00881266	590.507	343.124	266.017	399.883	1.15044	0.367214	0.783222
TRIO	triple functional domain (PTPRF interacting)	208178_x_at	0.00136688	0.0183485	118.817	85.583	53.5468	85.9822	1.14987	0.676524	0.473343
FLCN	folliculin	235250_at	0.00200112	0.0229992	11.1952	5.75163	5.04589	7.3309	1.1497	0.188863	0.960835
LRP1	low density lipoprotein-related protein 1 (alpha-2-macroglobulin receptor)	200784_s_at	0.00224106	0.0246221	48.6656	46.846	21.9404	39.1506	1.14931	1.09434	0.0549763
TAF1D	TATA box binding protein (TBP)-associated factor, RNA polymerase I, D, 41kDa	222728_s_at	0.000862354	0.014142	3940.9	2279.62	1777.05	2665.86	1.14904	0.359305	0.789734
RNF24	ring finger protein 24	204668_at	3.67903e-06	0.00123242	30.3154	15.3246	13.6738	19.7713	1.14864	0.164433	0.984202
RUNX2	runt-related transcription factor 2	232231_at	0.000592302	0.011535	417.637	235.504	188.593	280.578	1.14697	0.320478	0.826496
NA	NA	227073_at	0.00352906	0.0322488	130.098	81.6681	58.7959	90.1874	1.14581	0.474057	0.671755
RRAGC	Ras-related GTP binding C	222514_at	3.38115e-05	0.00294973	408.93	253.065	185.282	282.426	1.14213	0.449783	0.69235
SNX16	sorting nexin 16	229618_at	0.000298596	0.00815712	635.949	413.206	288.371	445.842	1.14099	0.518934	0.622051
IRS2	insulin receptor substrate 2	209184_s_at	0.000570708	0.0113455	180.693	66.9441	81.942	109.86	1.14087	-0.291646	1.43251
CSNK1A1	casein kinase 1, alpha 1	1556007_s_at	0.000773842	0.0133353	282.608	186.009	128.264	198.96	1.13969	0.536265	0.603428
PHLDA1	pleckstrin homology-like domain, family A, member 1	218000_s_at	0.00107433	0.0160289	1421.94	628.982	645.689	898.869	1.13895	-0.037821	1.17677
THAP8	THAP domain containing 8	228500_at	0.00366722	0.0329208	47.0341	22.3645	21.3802	30.2596	1.13743	0.0649333	1.0725
BTD	biotinidase	204167_at	3.98694e-06	0.00124449	176.333	108.208	80.1825	121.574	1.13694	0.432445	0.704497
RIMKLA	ribosomal modification protein rimK-like family member A	235948_at	0.00530256	0.0415314	32.2746	20.1701	14.6792	22.3746	1.13663	0.45845	0.678177
PDXDC1	pyridoxal-dependent decarboxylase domain containing 1	1560014_s_at	1.8554e-05	0.002316	25.3321	11.6755	11.5235	16.177	1.13638	0.0189079	1.11747
ZNF23	zinc finger protein 23 (KOX 16)	213934_s_at	0.000140217	0.00570925	146.729	101.316	66.8133	104.953	1.13495	0.60066	0.534287
PHF3	PHD finger protein 3	217952_x_at	1.83358e-05	0.00230326	592.836	274.71	270.031	379.192	1.13451	0.0247877	1.10972
BET1L	blocked early in transport 1 homolog (S. cerevisiae)-like	223023_at	0.000109392	0.00503444	188.357	183.686	85.8068	152.617	1.13431	1.09808	0.0362321
ANKRD12	ankyrin repeat domain 12	216550_x_at	0.000150454	0.00585883	176.281	102.918	80.3081	119.836	1.13426	0.357875	0.776383
AKT3	v-akt murine thymoma viral oncogene homolog 3 (protein kinase B, gamma)	219393_s_at	0.00359441	0.0325441	236.34	167.282	107.684	170.435	1.13405	0.635474	0.498579
RBMS2	RNA binding motif, single stranded interacting protein 2	205228_at	0.000669433	0.0122806	34.0314	19.1109	15.5152	22.8858	1.13319	0.300721	0.832467
RORA	RAR-related orphan receptor A	210479_s_at	0.00509472	0.0404358	11.4683	5.82247	5.23027	7.50702	1.13269	0.154744	0.977949
PRKAB2	protein kinase, AMP-activated, beta 2 non-catalytic subunit	214474_at	0.00230497	0.025035	84.0859	42.3795	38.3491	54.9382	1.13267	0.144174	0.988496
DIDO1	death inducer-obliterator 1	222595_s_at	0.0011338	0.0165135	111.79	70.6419	51.0014	77.8112	1.13219	0.469988	0.6622
GNA13	guanine nucleotide binding protein (G protein), alpha 13	227539_at	6.72412e-06	0.00159466	558.242	296.1	254.726	369.689	1.13195	0.217142	0.914806
KIAA1804	mixed lineage kinase 4	228565_at	0.0024906	0.0263355	18.8117	16.3058	8.58484	14.5674	1.13177	0.925523	0.206245
SAT2	spermidine/spermine N1-acetyltransferase family member 2	225272_at	0.00571844	0.0435698	1094.32	750.948	499.7	781.657	1.13091	0.587651	0.543255
CAPN7	calpain 7	203357_s_at	0.00167972	0.0207602	541.031	411.388	247.203	399.874	1.13001	0.734802	0.395211
LOXL2	lysyl oxidase-like 2	202997_s_at	0.000216971	0.0069362	1348.48	1272.48	616.152	1079.04	1.12998	1.04629	0.0836918
GMCL1L	germ cell-less homolog 1 (Drosophila)-like	234488_s_at	0.000101248	0.00486206	328.514	310.706	150.246	263.156	1.12863	1.04822	0.0804049
RIOK3	RIO kinase 3 (yeast)	202131_s_at	0.000321885	0.00851634	780.039	515.511	356.905	550.818	1.12801	0.530464	0.597544
PARP6	poly (ADP-ribose) polymerase family, member 6	232683_s_at	0.00156537	0.0199177	340.452	258.992	155.773	251.739	1.128	0.73346	0.394544
SLC12A4	solute carrier family 12 (potassium/chloride transporters), member 4	209402_s_at	0.000602702	0.0116396	179.827	114.258	82.2817	125.456	1.12797	0.473647	0.654321
SLITRK6	SLIT and NTRK-like family, member 6	232176_at	0.00284419	0.028346	434.014	329.298	198.593	320.635	1.12793	0.729582	0.398348
PCGF1	polycomb group ring finger 1	210023_s_at	1.64594e-05	0.00224535	856.992	517.371	392.146	588.836	1.12789	0.399807	0.728083
COG3	component of oligomeric golgi complex 3	1554339_a_at	1.61225e-06	0.000946039	219.717	167.596	100.564	162.625	1.12753	0.73688	0.390654
SLC12A8	solute carrier family 12 (potassium/chloride transporters), member 8	219874_at	0.000575609	0.0113795	17.4583	14.3319	7.9912	13.2605	1.12743	0.842747	0.284679
PRRC1	proline-rich coiled-coil 1	221734_at	0.000151857	0.00589203	612.328	397.445	280.292	430.022	1.12737	0.503825	0.623549
SLC16A1	solute carrier family 16, member 1 (monocarboxylic acid transporter 1)	209900_s_at	0.000944018	0.0148994	329.463	200.618	150.865	226.982	1.12686	0.411194	0.715666
ATP11B	ATPase, class VI, type 11B	1554556_a_at	0.0002633	0.00764716	54.1525	42.0369	24.8224	40.3372	1.12539	0.760013	0.365373
NR4A2	nuclear receptor subfamily 4, group A, member 2	216248_s_at	0.000395381	0.00930892	1034.74	431.811	474.53	647.028	1.1247	-0.136099	1.2608
ALKBH5	alkB, alkylation repair homolog 5 (E. coli)	1553101_a_at	9.43166e-05	0.00474184	302.718	212.234	138.957	217.97	1.12334	0.611018	0.512319
DALRD3	DALR anticodon binding domain containing 3	221934_s_at	0.000349557	0.00881266	563.727	413.232	258.824	411.928	1.12302	0.674978	0.448045
KLHL24	kelch-like 24 (Drosophila)	242088_at	0.00154823	0.0197919	67.3849	37.8667	30.9927	45.4148	1.1205	0.289003	0.831496
STXBP6	syntaxin binding protein 6 (amisyn)	226462_at	0.00691591	0.0493163	54.6197	37.4025	25.1253	39.0492	1.12028	0.573991	0.546289
POLR1D	polymerase (RNA) I polypeptide D, 16kDa	224874_at	6.08488e-08	0.000217205	1443.25	930.949	664.44	1012.88	1.11911	0.486563	0.63255
NA	NA	220494_s_at	0.000367584	0.00900221	1247.15	564.226	574.659	795.345	1.11786	-0.026432	1.14429
SMAP1	small ArfGAP 1	218137_s_at	1.77668e-05	0.00226611	637.761	447.393	293.872	459.675	1.11783	0.606351	0.511475
TTC21A	tetratricopeptide repeat domain 21A	230997_at	0.00296332	0.0289487	14.6096	6.56425	6.73255	9.30213	1.11769	-0.0365235	1.15421
AIFM2	apoptosis-inducing factor, mitochondrion-associated, 2	224461_s_at	0.000211273	0.00689753	107.074	74.6067	49.3718	77.0175	1.11685	0.59562	0.521232
NA	NA	238739_at	0.000256449	0.00753946	70.506	35.9547	32.5269	46.3292	1.11611	0.144546	0.971566
FAM62B	family with sequence similarity 62 (C2 domain containing) member B	1558511_s_at	6.75172e-06	0.00159466	1698.71	1415.73	783.771	1299.4	1.11593	0.853037	0.262895
FBXL2	F-box and leucine-rich repeat protein 2	214436_at	0.000946423	0.0149136	90.6484	56.988	41.8343	63.1569	1.11559	0.445971	0.669623
FBXL14	F-box and leucine-rich repeat protein 14	1553683_s_at	2.95538e-05	0.00275803	10.5066	5.02411	4.8489	6.7932	1.11557	0.0512108	1.06435
TMF1	TATA element modulatory factor 1	213024_at	0.000849947	0.0140407	688.486	515.294	317.765	507.181	1.11547	0.697434	0.418032
CCDC123	coiled-coil domain containing 123	1560599_a_at	0.00123201	0.0172687	31.9633	17.9606	14.7543	21.5594	1.11528	0.283704	0.831578
CEP250	centrosomal protein 250kDa	209495_at	0.000638372	0.011967	50.4248	37.4665	23.2906	37.0606	1.11438	0.685852	0.428533
YIPF2	Yip1 domain family, member 2	219075_at	0.00093386	0.0148192	39.0752	30.6051	18.0748	29.2517	1.11227	0.759788	0.352483
FAM62B	family with sequence similarity 62 (C2 domain containing) member B	1555830_s_at	0.000191389	0.00658487	700.992	568.94	324.321	531.417	1.11198	0.810855	0.301121
CTTN	cortactin	214074_s_at	0.00230444	0.025035	191.581	127.312	88.6425	135.845	1.11188	0.522302	0.589581
LEPR	leptin receptor	209894_at	9.53632e-05	0.0047556	394.541	370.062	182.633	315.746	1.11122	1.01882	0.0924071
YY1AP1	YY1 associated protein 1	217836_s_at	0.000533651	0.0109361	2026.17	1332.48	938.709	1432.45	1.11001	0.505364	0.604644
ZNF222	zinc finger protein 222	206175_x_at	0.00329685	0.0309071	88.7166	63.1137	41.105	64.3118	1.10989	0.61864	0.491251
PID1	phosphotyrosine interaction domain containing 1	219093_at	0.00689281	0.0492336	158.519	134.915	73.4551	122.296	1.10972	0.87712	0.232599
GMCL1	germ cell-less homolog 1 (Drosophila)	218458_at	0.000254464	0.00753457	503.173	412.311	233.397	382.96	1.10827	0.820948	0.287321
ZNF277	zinc finger protein 277	1555193_a_at	0.00020078	0.00673041	590.752	349.571	274.129	404.817	1.1077	0.350732	0.756967
PKD1	polycystic kidney disease 1 (autosomal dominant)	202328_s_at	0.00273489	0.0277428	103.93	82.2722	48.2372	78.1466	1.1074	0.770258	0.337142
RBM5	RNA binding motif protein 5	209936_at	0.00296748	0.0289646	48.185	22.6263	22.3798	31.0637	1.10639	0.0158009	1.09059
HCFC2	host cell factor C2	235264_at	0.00460167	0.0379647	167.539	97.3301	77.8633	114.244	1.10548	0.321943	0.783535
ANKRD57	ankyrin repeat domain 57	227034_at	0.000812775	0.0136856	411.431	278.789	191.344	293.855	1.10448	0.543002	0.561479
CCDC123	coiled-coil domain containing 123	1554512_a_at	0.00130219	0.0178787	52.5415	31.8953	24.4491	36.2953	1.10367	0.383559	0.720113
USP11	ubiquitin specific peptidase 11	208723_at	0.00189934	0.0223162	733.519	485.636	341.383	520.179	1.10345	0.508485	0.59496
CTH	cystathionase (cystathionine gamma-lyase)	217127_at	0.000837336	0.0139175	241.697	183.136	112.49	179.108	1.10341	0.703124	0.400284
ARHGEF10	Rho guanine nucleotide exchange factor (GEF) 10	1554703_at	3.4125e-05	0.00295302	134.722	112.809	62.7066	103.412	1.10329	0.847188	0.256107
PVT1	Pvt1 oncogene (non-protein coding)	1558290_a_at	1.20599e-05	0.00201791	416.635	281.368	193.964	297.322	1.103	0.536669	0.566326
SLC16A1	solute carrier family 16, member 1 (monocarboxylic acid transporter 1)	1557918_s_at	0.00390839	0.0342925	201.007	122.722	93.6172	139.116	1.1024	0.390553	0.71185
USP32	ubiquitin specific peptidase 32	244871_s_at	0.000971809	0.0151394	120.248	79.256	56.0082	85.1707	1.1023	0.500883	0.60142
SH3GLB1	SH3-domain GRB2-like endophilin B1	210101_x_at	5.5116e-05	0.0037748	770.803	552.458	359.098	560.786	1.10199	0.621488	0.480499
ZNF230	zinc finger protein 230	205791_x_at	3.3299e-05	0.00291314	30.9292	19.1251	14.4123	21.4889	1.10167	0.408168	0.693503
C17orf48	chromosome 17 open reading frame 48	223401_at	0.00014332	0.00574776	171.245	101.403	79.8553	117.501	1.1006	0.344648	0.755952
JARID1B	jumonji, AT rich interactive domain 1B	211202_s_at	0.000499928	0.0105386	1775.38	874.096	828.604	1159.36	1.09938	0.0771099	1.02227
RARA	retinoic acid receptor, alpha	216300_x_at	0.000123605	0.00534941	53.8552	26.2182	25.1427	35.072	1.09895	0.0604266	1.03852
NA	NA	227368_at	0.00225714	0.0247465	42.571	29.794	19.8903	30.7518	1.0978	0.582957	0.514847
ZNF25	zinc finger protein 25	235164_at	0.000405435	0.00941396	145.115	101.103	67.8081	104.675	1.09767	0.576296	0.521376
CCNYL2	cyclin Y-like 2	1569878_at	2.50592e-05	0.00251385	58.4091	41.9747	27.3083	42.564	1.09685	0.620182	0.476673
NA	NA	231067_s_at	0.00403043	0.0349693	1049.75	824.529	490.815	788.365	1.09679	0.748389	0.348405
GYS1	glycogen synthase 1 (muscle)	201673_s_at	0.00409873	0.0353045	298.512	206.153	139.719	214.794	1.09526	0.561188	0.534077
DNAJB4	DnaJ (Hsp40) homolog, subfamily B, member 4	203810_at	6.00108e-05	0.00396466	273.071	295.227	127.851	232.05	1.09481	1.20736	-0.112547
NOL3	nucleolar protein 3 (apoptosis repressor with CARD domain)	221566_s_at	0.00440092	0.0369417	183.25	141.049	85.8451	136.715	1.094	0.716386	0.377616
TMEM47	transmembrane protein 47	209656_s_at	9.64407e-05	0.0047754	3396.65	2613.12	1591.55	2533.77	1.09368	0.715346	0.378336
N4BP2L2	NEDD4 binding protein 2-like 2	221899_at	0.00383344	0.0338987	407.136	271.488	190.917	289.847	1.09257	0.507943	0.584623
FAM73A	family with sequence similarity 73, member A	243042_at	6.70096e-05	0.00414193	233.813	196.531	109.671	180.005	1.09218	0.841579	0.250598
BTD	biotinidase	214117_s_at	0.000110359	0.00506128	546.041	377.069	256.265	393.125	1.09137	0.557189	0.534181
SLC25A36	solute carrier family 25, member 36	201917_s_at	0.00133124	0.0181036	1480.57	657.47	694.945	944.328	1.09118	-0.0799751	1.17116
PTPRF	protein tyrosine phosphatase, receptor type, F	200637_s_at	9.39068e-05	0.00472679	577.814	571.53	271.252	473.532	1.09097	1.07519	0.0157751
FAM114A1	family with sequence similarity 114, member A1	226697_at	1.65459e-05	0.00224998	1027.57	851.805	482.483	787.287	1.09069	0.820045	0.270646
NBEAL1	neurobeachin-like 1	1554106_at	1.74908e-05	0.0022635	129.037	79.6075	60.6029	89.7492	1.09033	0.393519	0.69681
FGFBP2	fibroblast growth factor binding protein 2	223836_at	0.0030504	0.0294354	1126.16	1085.34	529.037	913.514	1.08997	1.03671	0.0532587
WDR32	WD repeat domain 32	230679_at	0.000667479	0.0122605	99.1649	82.5259	46.5967	76.0958	1.0896	0.824619	0.264982
FN1	fibronectin 1	212464_s_at	0.00110056	0.0162672	17350.8	14062.7	8158.1	13190.5	1.0887	0.785571	0.303125
SETDB1	SET domain, bifurcated 1	214197_s_at	0.00307039	0.0295351	146.308	105.9	68.8572	107.022	1.08733	0.621019	0.466315
LOC388152	hypothetical LOC388152	220602_s_at	0.00278413	0.0280301	78.1219	63.5199	36.7672	59.4697	1.08731	0.788789	0.298519
BNIP1	BCL2/adenovirus E1B 19kDa interacting protein 1	207829_s_at	6.55097e-05	0.0041025	186.139	103.475	87.6292	125.748	1.0869	0.239799	0.847097
PCGF1	polycomb group ring finger 1	210022_at	0.000351309	0.00883283	400.912	245.008	189.049	278.323	1.08453	0.374071	0.710457
C20orf11	chromosome 20 open reading frame 11	218448_at	0.000593516	0.0115437	329.793	259.207	155.563	248.188	1.08406	0.7366	0.347458
TFAP2A	transcription factor AP-2 alpha (activating enhancer binding protein 2 alpha)	204654_s_at	0.00288769	0.028621	250.697	183.419	118.442	184.186	1.08176	0.63096	0.450799
MYADM	myeloid-associated differentiation marker	225673_at	0.000153274	0.00592019	1421.73	1439.18	671.977	1177.63	1.08116	1.09876	-0.0176045
NA	NA	236322_at	0.000609761	0.0116898	138.88	59.402	65.6523	87.9779	1.08092	-0.144335	1.22525
GOLGA2	golgi autoantigen, golgin subfamily a, 2	225672_at	0.000548747	0.0111033	132.92	121.677	62.8436	105.814	1.08072	0.953222	0.127499
FKBP15	FK506 binding protein 15, 133kDa	76897_s_at	0.00159062	0.0200927	99.7461	51.7039	47.2302	66.2267	1.07855	0.130562	0.947988
CFI	complement factor I	203854_at	0.00357249	0.0324509	371.898	278.234	176.118	275.417	1.07837	0.659757	0.418609
ZNF814	zinc finger protein 814	60794_f_at	0.000143442	0.00574776	162.064	109.245	76.817	116.042	1.07706	0.508069	0.568996
SQSTM1	sequestosome 1	213112_s_at	0.00191578	0.0223909	279.842	106.875	132.687	173.134	1.07659	-0.312102	1.38869
LOC401074	hypothetical LOC401074	1559827_at	0.00520551	0.0409735	346.808	257.163	164.458	256.143	1.07641	0.644962	0.431452
PLXNA3	plexin A3	203623_at	0.00201923	0.0230947	35.0719	27.0207	16.6472	26.2466	1.07504	0.698785	0.376251
PPP2R5B	protein phosphatase 2, regulatory subunit B', beta isoform	635_s_at	0.00010427	0.0049298	60.1743	61.4582	28.5658	50.0661	1.07486	1.10531	-0.0304579
ELP2	elongation protein 2 homolog (S. cerevisiae)	231713_s_at	0.00133211	0.0181036	917.702	732.534	435.657	695.298	1.07483	0.749704	0.325131
WFDC3	WAP four-disulfide core domain 3	232602_at	0.000443782	0.00987501	11.2099	8.10364	5.32188	8.21181	1.07477	0.606635	0.468134
JMJD6	jumonji domain containing 6	212723_at	0.00139785	0.0186127	534.763	361.653	253.983	383.466	1.07417	0.509877	0.564292
CCDC52	coiled-coil domain containing 52	234995_at	0.000710387	0.0126789	185.051	104.411	87.9802	125.814	1.07267	0.247021	0.825654
NA	NA	242725_at	0.000124422	0.0053672	572.789	435.822	272.567	427.059	1.07139	0.677128	0.394262
YOD1	YOD1 OTU deubiquinating enzyme 1 homolog (S. cerevisiae)	227309_at	0.00427529	0.0363069	573.714	446.309	273.046	431.023	1.07119	0.708899	0.362289
2002-09-01	septin 2	1559038_at	0.00224296	0.0246301	120.45	56.4873	57.3564	78.098	1.07041	-0.0220281	1.09244
LAMB2	laminin, beta 2 (laminin S)	216264_s_at	0.00283852	0.0283109	180.481	142.795	85.9775	136.418	1.06982	0.731916	0.337901
NA	NA	239251_at	0.00579494	0.0439261	48.7895	22.4261	23.2427	31.4861	1.06979	-0.0515977	1.12139
ZNF331	zinc finger protein 331	227613_at	0.000947615	0.0149163	90.3659	61.2995	43.0862	64.9172	1.06855	0.50865	0.559903
ZNF550	zinc finger protein 550	215124_at	0.00186103	0.0220335	27.5046	16.8818	13.1191	19.1685	1.06801	0.363802	0.704204
HSPA13	heat shock protein 70kDa family, member 13	202558_s_at	0.000317684	0.00845743	1252.63	995.109	597.491	948.411	1.06797	0.735936	0.332039
SNX16	sorting nexin 16	219793_at	0.00309402	0.0296692	160.523	115.849	76.6163	117.663	1.06705	0.596525	0.470528
GAB1	GRB2-associated binding protein 1	229114_at	0.00102828	0.0156358	93.7898	69.2895	44.7653	69.2815	1.06705	0.630256	0.436794
ALKBH5	alkB, alkylation repair homolog 5 (E. coli)	234302_s_at	0.000651295	0.0120929	873.934	571.977	417.379	621.097	1.06617	0.454601	0.611566
NT5E	5'-nucleotidase, ecto (CD73)	1553994_at	0.000323969	0.00853456	453.948	347.157	216.805	339.303	1.06613	0.679191	0.386941
RAB11FIP5	RAB11 family interacting protein 5 (class I)	210879_s_at	0.000258915	0.00758591	235.144	171.294	112.339	172.926	1.06569	0.60862	0.457071
PFKL	phosphofructokinase, liver	201102_s_at	6.2829e-05	0.0040198	299.231	246.121	142.97	229.441	1.06555	0.78366	0.281892
AIFM2	apoptosis-inducing factor, mitochondrion-associated, 2	228445_at	0.000499432	0.0105376	87.1464	62.4687	41.6629	63.7593	1.06468	0.584372	0.480307
NA	NA	1556338_at	0.00252316	0.0265096	44.6969	21.6755	21.4062	29.2595	1.06215	0.0180376	1.04411
ANKRD10	ankyrin repeat domain 10	223251_s_at	0.000383634	0.00918554	246.12	157.501	117.929	173.85	1.06145	0.417451	0.643996
JARID1B	jumonji, AT rich interactive domain 1B	201549_x_at	0.000435975	0.00981344	1622.19	816.704	777.904	1072.27	1.06028	0.0702203	0.99006
RP9P	retinitis pigmentosa 9 pseudogene	223945_x_at	0.00382126	0.0338469	424.865	271.593	204.051	300.17	1.05807	0.412518	0.645557
KIAA0415	KIAA0415	209912_s_at	0.00257785	0.0268015	176.632	108.174	84.9218	123.243	1.05654	0.349149	0.707389
SCYL1	SCY1-like 1 (S. cerevisiae)	223033_s_at	0.00202915	0.0231351	170.872	149.788	82.17	134.277	1.05624	0.866243	0.189993
GOLGA5	golgi autoantigen, golgin subfamily a, 5	218241_at	1.7303e-05	0.0022577	1387.1	1226.85	667.083	1093.68	1.05614	0.87902	0.177116
SFRS11	splicing factor, arginine/serine-rich 11	237746_at	0.00289492	0.0286293	308.892	150.624	148.643	202.72	1.05525	0.0190981	1.03616
ZNF595	zinc finger protein 595	1570038_at	8.85623e-06	0.00180646	11.1473	4.8553	5.36466	7.12241	1.05513	-0.143926	1.19905
EIF3B	eukaryotic translation initiation factor 3, subunit B	236274_at	0.00135466	0.0182837	125.703	46.4129	60.5175	77.5445	1.05459	-0.382826	1.43742
COG3	component of oligomeric golgi complex 3	223450_s_at	2.18301e-06	0.00107482	248.415	209.398	119.596	192.47	1.05459	0.808088	0.2465
NA	NA	226146_at	3.4611e-05	0.00298302	563.313	337.385	271.296	390.665	1.05407	0.314526	0.739542
FAM134A	family with sequence similarity 134, member A	218037_at	0.00606307	0.0452066	154.733	124.605	74.548	117.962	1.05354	0.741118	0.312425
EGFR	epidermal growth factor receptor (erythroblastic leukemia viral (v-erb-b) oncogene homolog, avian)	201984_s_at	0.00300738	0.0291851	270.817	152.953	130.544	184.771	1.05278	0.228544	0.824235
NFXL1	nuclear transcription factor, X-box binding-like 1	227220_at	8.43392e-05	0.00451857	368.488	219.364	177.634	255.162	1.05271	0.304417	0.748291
FAM18B	family with sequence similarity 18, member B	218446_s_at	0.000155401	0.00597003	1626.78	1481.18	784.657	1297.54	1.05189	0.916609	0.135279
BRAP	BRCA1 associated protein	209922_at	0.000359613	0.00893505	75.5354	57.7381	36.452	56.5752	1.05115	0.663527	0.387627
PLK2	polo-like kinase 2 (Drosophila)	201939_at	0.0034855	0.0320037	2189.29	1954.43	1056.93	1733.55	1.05059	0.886876	0.16371
HERC3	hect domain and RLD 3	1554290_at	0.0016634	0.0206733	10.482	5.365	5.06233	6.96976	1.05003	0.0837759	0.966258
YPEL2	yippee-like 2 (Drosophila)	227020_at	4.68009e-08	0.000217205	166.664	69.6278	80.4966	105.596	1.04995	-0.209264	1.25921
PHF21A	PHD finger protein 21A	203278_s_at	0.000279875	0.00790272	124.232	64.6371	60.0092	82.9595	1.04978	0.107179	0.942605
CYB5D1	cytochrome b5 domain containing 1	226833_at	0.00196572	0.0227449	58.7125	35.7829	28.3661	40.9538	1.0495	0.335102	0.714398
ANKRD28	ankyrin repeat domain 28	226025_at	4.88075e-06	0.00135383	4336.67	2830.13	2095.68	3087.49	1.04917	0.433451	0.61572
WHSC1L1	Wolf-Hirschhorn syndrome candidate 1-like 1	221248_s_at	0.00044617	0.0098898	21.8437	13.1232	10.5629	15.1766	1.04821	0.313113	0.735096
LOC653506	similar to meteorin, glial cell differentiation regulator-like	225955_at	0.00485366	0.0393315	445.532	342.236	215.589	334.453	1.04724	0.666707	0.380537
PCIF1	PDX1 C-terminal inhibiting factor 1	222044_at	0.00211009	0.023742	47.9807	25.6475	23.2278	32.2854	1.0466	0.142965	0.903635
ILVBL	ilvB (bacterial acetolactate synthase)-like	202993_at	0.00091007	0.0145951	257.316	204.072	124.581	195.323	1.04645	0.711993	0.334462
TRPT1	tRNA phosphotransferase 1	223436_s_at	0.000180832	0.00640161	291.935	219.222	141.374	217.51	1.04613	0.632875	0.413256
SEMA3C	sema domain, immunoglobulin domain (Ig), short basic domain, secreted, (semaphorin) 3C	203789_s_at	0.000103774	0.00492095	4137.77	3492.06	2004.22	3211.35	1.04581	0.801038	0.244777
TTLL4	tubulin tyrosine ligase-like family, member 4	1557611_at	0.00474393	0.0387577	25.6284	14.4211	12.4203	17.4899	1.04505	0.215483	0.829564
CDV3	CDV3 homolog (mouse)	213554_s_at	0.00127943	0.0176902	599.06	419.584	290.546	436.396	1.04394	0.530194	0.513742
RSBN1	round spermatid basic protein 1	213694_at	1.91278e-05	0.00232633	289.89	175.91	140.627	202.142	1.04364	0.322972	0.720665
FAM36A	family with sequence similarity 36, member A	224824_at	0.000508122	0.0106746	459.964	267.653	223.188	316.935	1.04326	0.262103	0.781157
ATF3	activating transcription factor 3	202672_s_at	0.0021815	0.024221	162.883	126.601	79.1086	122.864	1.04193	0.678384	0.363549
DSCR3	Down syndrome critical region gene 3	217309_s_at	0.000466729	0.0101535	187.184	142.642	90.9144	140.247	1.04188	0.649816	0.392062
CNNM2	cyclin M2	1554523_a_at	0.00502745	0.0401175	31.9913	17.5996	15.5438	21.7116	1.04134	0.1792	0.862141
AEBP1	AE binding protein 1	201792_at	0.000255313	0.00753457	135.358	110.174	65.7761	103.769	1.04115	0.744146	0.297002
CCDC104	coiled-coil domain containing 104	224968_at	0.000349166	0.00881266	454.698	375.487	221.204	350.463	1.03953	0.763383	0.276148
BNIP1	BCL2/adenovirus E1B 19kDa interacting protein 1	204930_s_at	0.00369021	0.0330745	169.964	93.8121	82.6862	115.488	1.03951	0.182128	0.857385
COG6	component of oligomeric golgi complex 6	225769_at	0.000666345	0.0122449	677.895	689.531	329.841	565.756	1.03929	1.06385	-0.0245524
SEC23A	Sec23 homolog A (S. cerevisiae)	204344_s_at	2.19527e-05	0.00235961	787.852	799.326	383.358	656.845	1.03923	1.06009	-0.0208601
VAMP4	vesicle-associated membrane protein 4	211760_s_at	0.000188587	0.00653042	553.706	406.233	269.613	409.851	1.03823	0.59142	0.446812
HYI	hydroxypyruvate isomerase homolog (E. coli)	223622_s_at	9.02522e-05	0.00463543	849.662	672.499	414.101	645.421	1.03691	0.699549	0.337357
DAPK3	death-associated protein kinase 3	203890_s_at	0.000623844	0.0118242	92.2298	86.3999	44.9564	74.5287	1.03671	0.942504	0.0942028
ATP8B3	ATPase, class I, type 8B, member 3	1554704_at	0.000837071	0.0139175	84.9857	50.2073	41.4522	58.8817	1.03577	0.276447	0.759323
GRPEL2	GrpE-like 2, mitochondrial (E. coli)	238427_at	0.000580762	0.0114324	21.8539	19.2693	10.6609	17.2614	1.03556	0.853974	0.181585
SLC25A36	solute carrier family 25, member 36	201919_at	0.000355566	0.00888992	1510.72	787.087	737.657	1011.82	1.03422	0.0935722	0.940644
DENND2A	DENN/MADD domain containing 2A	53991_at	7.88224e-05	0.00442094	496.197	369.501	242.361	369.353	1.03376	0.608421	0.425335
GOLGA8A	golgi autoantigen, golgin subfamily a, 8A	210425_x_at	0.000292168	0.0080799	716.128	516.248	349.813	527.396	1.03363	0.56148	0.472153
ENO1	enolase 1, (alpha)	201231_s_at	3.22506e-08	0.000217205	16274.1	14679.2	7951.37	12968.2	1.0333	0.884497	0.148801
ZCCHC7	zinc finger, CCHC domain containing 7	226496_at	0.000144142	0.00575572	563.86	353.167	275.544	397.524	1.03306	0.35807	0.674986
C9orf30	chromosome 9 open reading frame 30	1552277_a_at	0.00011259	0.0051143	921.136	512.905	450.152	628.064	1.033	0.188281	0.844722
IFT20	intraflagellar transport 20 homolog (Chlamydomonas)	210312_s_at	0.00037676	0.00909695	1249.1	1145.95	610.961	1002	1.03174	0.907391	0.124344
ABCB6	ATP-binding cassette, sub-family B (MDR/TAP), member 6	203192_at	0.000610649	0.0116898	545.118	417.761	266.687	409.855	1.03142	0.647533	0.383889
SLC15A4	solute carrier family 15, member 4	225057_at	7.58149e-05	0.00433582	718.073	499.891	351.389	523.118	1.03106	0.508547	0.522516
TFG	TRK-fused gene	244614_at	0.00253676	0.0265937	19.943	12.8023	9.76308	14.1694	1.03047	0.390993	0.639479
FBXL20	F-box and leucine-rich repeat protein 20	235089_at	0.000178899	0.00638062	105.794	59.593	51.7975	72.3947	1.0303	0.202261	0.828038
TMEM39A	transmembrane protein 39A	218615_s_at	0.000445363	0.00988964	294.533	245.934	144.221	228.229	1.03015	0.769993	0.260158
KIAA0831	KIAA0831	204568_at	8.18528e-07	0.000778113	235.749	105.1	115.44	152.096	1.0301	-0.135391	1.16549
BTD	biotinidase	214116_at	7.16383e-05	0.00427981	111.608	88.0537	54.652	84.7711	1.03009	0.68811	0.341978
PREP	prolyl endopeptidase	229644_at	0.00545263	0.0423122	64.2506	45.7463	31.4747	47.1572	1.02952	0.539461	0.490054
OSBP	oxysterol binding protein	201799_s_at	0.0017444	0.0212036	267.216	197.965	131.017	198.732	1.02826	0.595492	0.432765
ITCH	itchy E3 ubiquitin protein ligase homolog (mouse)	209744_x_at	1.17881e-05	0.00198018	391.783	275.798	192.1	286.56	1.02819	0.521752	0.506442
TPI1	triosephosphate isomerase 1	213011_s_at	1.35353e-06	0.000909359	6908.5	6355.65	3389.21	5551.12	1.02742	0.907091	0.120332
PFKL	phosphofructokinase, liver	211065_x_at	5.50578e-05	0.0037748	197.996	166.115	97.1606	153.757	1.02703	0.773741	0.253289
RSBN1	round spermatid basic protein 1	222789_at	2.62371e-06	0.00111274	174.511	97.3318	85.6673	119.17	1.0265	0.184168	0.842334
TMEM50B	transmembrane protein 50B	228001_at	0.000217109	0.0069362	57.4721	47.2022	28.2208	44.2984	1.02611	0.742097	0.284009
WARS2	tryptophanyl tRNA synthetase 2, mitochondrial	218766_s_at	0.00350775	0.0321218	112.961	56.0708	55.5092	74.8469	1.02502	0.0145228	1.0105
ANKHD1	ankyrin repeat and KH domain containing 1	219081_at	0.00221082	0.0244074	250.923	155.598	123.315	176.612	1.0249	0.335481	0.689418
TPM4	tropomyosin 4	1567107_s_at	0.00279024	0.0280695	568.669	536.707	279.51	461.629	1.02469	0.941236	0.0834543
FLNA	filamin A, alpha (actin binding protein 280)	214752_x_at	0.00122662	0.0172327	469.519	458.735	230.808	386.354	1.02449	0.990969	0.0335237
ATP11B	ATPase, class VI, type 11B	238811_at	0.000140349	0.00570925	96.1161	79.9252	47.2751	74.4388	1.0237	0.757569	0.266128
ZCCHC6	zinc finger, CCHC domain containing 6	242776_at	0.00104121	0.0157367	182.844	94.1273	89.9432	122.305	1.02353	0.0655992	0.957928
AKAP12	A kinase (PRKA) anchor protein 12	227529_s_at	0.000142397	0.0057416	1419.56	1320.23	698.309	1146.03	1.02351	0.918855	0.104653
PARVB	parvin, beta	37966_at	0.000672146	0.0123126	134.928	98.9469	66.388	100.088	1.02319	0.575732	0.447462
NA	NA	228778_at	0.00455459	0.0377589	61.9629	27.1715	30.5043	39.8796	1.02239	-0.166915	1.18931
FBN2	fibrillin 2	215717_s_at	0.00041163	0.00946591	55.6828	42.6824	27.4171	41.9274	1.02216	0.638568	0.383588
PTPRF	protein tyrosine phosphatase, receptor type, F	200635_s_at	0.000341968	0.00874268	993.885	798.965	489.369	760.74	1.02216	0.707208	0.314948
DENND2D	DENN/MADD domain containing 2D	221081_s_at	0.00575528	0.0437493	10.4104	5.87324	5.13029	7.13799	1.02092	0.195117	0.825802
SPATA6	spermatogenesis associated 6	220298_s_at	0.000837617	0.0139175	125.306	107.967	61.7757	98.3494	1.02034	0.80548	0.214859
PPP1R15A	protein phosphatase 1, regulatory (inhibitor) subunit 15A	37028_at	0.00157489	0.0199883	476.597	283.405	235	331.667	1.02011	0.2702	0.749906
WDR32	WD repeat domain 32	222804_x_at	0.00105096	0.0158073	580.327	379.578	286.246	415.384	1.01961	0.40714	0.612469
ARNT	aryl hydrocarbon receptor nuclear translocator	218222_x_at	1.35704e-05	0.0021293	144.555	90.6006	71.3259	102.161	1.01912	0.345094	0.674029
NA	NA	235299_at	0.00282325	0.0282556	42.5467	50.6835	20.9941	38.0748	1.01906	1.27153	-0.252469
PDLIM1	PDZ and LIM domain 1	208690_s_at	0.000957608	0.0149924	1128.52	876.629	556.907	854.017	1.01892	0.654531	0.364388
CXorf40B	chromosome X open reading frame 40B	212961_x_at	7.07075e-06	0.00162766	674.224	578.255	332.76	528.413	1.01875	0.797224	0.221523
NA	NA	227827_at	0.00105345	0.0158073	489.823	326.004	241.755	352.527	1.01872	0.431348	0.587369
DDX50	DEAD (Asp-Glu-Ala-Asp) box polypeptide 50	221699_s_at	0.00566304	0.0433077	1331.29	669.48	657.14	885.971	1.01856	0.0268411	0.991714
FBXO44	F-box protein 44	223517_at	0.00615464	0.0456984	34.901	22.7906	17.2293	24.9736	1.0184	0.403574	0.614827
FAM160A2	family with sequence similarity 160, member A2	223637_s_at	0.0017129	0.0210054	57.2266	45.3703	28.2555	43.6175	1.01815	0.683215	0.334938
NA	NA	228008_at	0.00144992	0.0190488	25.0447	19.2866	12.3688	18.9	1.0178	0.640886	0.376909
CSNK1A1	casein kinase 1, alpha 1	240221_at	0.000611565	0.0116898	77.3107	52.378	38.2057	55.9648	1.01688	0.455175	0.561707
MAP3K2	mitogen-activated protein kinase kinase kinase 2	226979_at	6.08064e-05	0.00398555	1711.88	1124.71	846.376	1227.66	1.01622	0.410181	0.606035
ANTXR1	anthrax toxin receptor 1	220092_s_at	0.00320296	0.0303846	120.155	86.2916	59.4276	88.6246	1.01569	0.538088	0.477601
DNAJB4	DnaJ (Hsp40) homolog, subfamily B, member 4	203811_s_at	0.000407772	0.00943647	126.294	126.75	62.4688	105.171	1.01558	1.02078	-0.00520342
C14orf43	chromosome 14 open reading frame 43	235430_at	0.000129963	0.00550751	13.9507	7.06473	6.90197	9.30579	1.01525	0.0336257	0.981629
DEDD2	death effector domain containing 2	225434_at	0.000333513	0.00866321	198.452	165.959	98.1886	154.2	1.01517	0.757198	0.257967
SWAP70	SWAP-70 protein	209306_s_at	3.39586e-05	0.00295302	1130.83	750.993	559.728	813.852	1.01459	0.424072	0.590516
SLC7A1	solute carrier family 7 (cationic amino acid transporter, y+ system), member 1	212292_at	0.00244325	0.0260211	47.6232	30.6329	23.5734	33.9432	1.01451	0.377926	0.636582
ARFGAP3	ADP-ribosylation factor GTPase activating protein 3	202211_at	0.0010175	0.0155359	1549.2	1261.59	766.96	1192.59	1.0143	0.718023	0.296281
SLC6A6	solute carrier family 6 (neurotransmitter transporter, taurine), member 6	205920_at	0.0067591	0.048569	134.419	139.875	66.5661	113.62	1.01387	1.07128	-0.0574085
IRS2	insulin receptor substrate 2	209185_s_at	1.2706e-06	0.000909359	1746	632.038	865.398	1081.14	1.01261	-0.453353	1.46597
NA	NA	237337_at	0.000115422	0.00518705	39.4396	20.0516	19.5486	26.3466	1.01258	0.0366563	0.975927
LATS1	LATS, large tumor suppressor, homolog 1 (Drosophila)	1570425_s_at	0.00204315	0.0232452	23.8667	10.0745	11.8417	15.261	1.01113	-0.233163	1.24429
IRF2BP2	interferon regulatory factor 2 binding protein 2	224571_at	8.25141e-05	0.00449616	2634.99	1108.85	1307.69	1683.84	1.01078	-0.237959	1.24874
ITCH	itchy E3 ubiquitin protein ligase homolog (mouse)	209743_s_at	6.66202e-06	0.00159466	233.449	153.121	115.93	167.5	1.00985	0.40141	0.60844
HUS1	HUS1 checkpoint homolog (S. pombe)	204884_s_at	0.00164966	0.0205357	136.413	76.0791	67.7451	93.4126	1.0098	0.167384	0.842414
USE1	unconventional SNARE in the ER 1 homolog (S. cerevisiae)	219348_at	0.00294035	0.0288413	178.372	141.592	88.5836	136.183	1.00978	0.676629	0.333147
ZNF207	zinc finger protein 207	239937_at	0.00286411	0.0284981	28.7981	18.3387	14.3087	20.4819	1.00908	0.357994	0.651084
CLK4	CDC-like kinase 4	210346_s_at	0.000289785	0.00806602	739.957	413.298	367.674	506.976	1.00901	0.168752	0.840261
PARVB	parvin, beta	204629_at	6.87159e-05	0.00418698	230.548	212.578	114.695	185.94	1.00726	0.890184	0.117073
FN1	fibronectin 1	210495_x_at	0.00127409	0.0176278	15196.6	12398.9	7561.77	11719.1	1.00695	0.713421	0.293528
C16orf72	chromosome 16 open reading frame 72	1568954_s_at	0.000162885	0.00606716	411.166	346.633	204.606	320.802	1.00687	0.760564	0.246309
LACTB	lactamase, beta	226354_at	0.000111325	0.00507837	927.024	513.056	461.351	633.81	1.00674	0.153251	0.853491
TPI1	triosephosphate isomerase 1	200822_x_at	1.55305e-06	0.000945636	4940.16	4454.55	2459.13	3951.28	1.00641	0.857129	0.14928
NGLY1	N-glycanase 1	220742_s_at	0.00366752	0.0329208	376.57	239.57	187.539	267.893	1.00572	0.353257	0.652467
NA	NA	240152_at	6.37636e-06	0.00156479	12.9772	6.75697	6.46426	8.73282	1.00543	0.0638903	0.941536
ZNF626	zinc finger protein 626	1552643_at	0.000218726	0.00696117	10.8165	10.0329	5.38839	8.74595	1.00531	0.896818	0.108496
IKIP	IKK interacting protein	227295_at	0.000529285	0.0108843	966.872	989.388	482.259	812.839	1.00352	1.03673	-0.0332116
ZNF331	zinc finger protein 331	219228_at	8.4148e-05	0.00451857	237.958	154.105	118.738	170.267	1.00292	0.376132	0.626792
PGM1	phosphoglucomutase 1	201968_s_at	7.56064e-05	0.00432968	2505.59	2113.86	1250.31	1956.59	1.00286	0.757587	0.245272
RP9P	retinitis pigmentosa 9 pseudogene	227035_x_at	0.000165279	0.00610848	1266.03	791.282	631.812	896.375	1.00274	0.324696	0.678048
NA	NA	221725_at	0.00252471	0.0265194	223.809	176.319	111.703	170.61	1.0026	0.658519	0.344085
LOC654342	similar to lymphocyte-specific protein 1	214110_s_at	7.092e-05	0.00426549	353.021	279.08	176.193	269.431	1.00259	0.663517	0.339076
LZTFL1	leucine zipper transcription factor-like 1	222632_s_at	0.00193545	0.0225321	170.626	136.063	85.1621	130.617	1.00255	0.675987	0.326566
FAM120AOS	family with sequence similarity 120A opposite strand	230308_at	0.00645209	0.0471953	27.3067	13.8824	13.6329	18.274	1.00216	0.0261671	0.975994
C17orf48	chromosome 17 open reading frame 48	220606_s_at	0.00547578	0.0424227	224.966	126.92	112.323	154.736	1.00205	0.176269	0.825784
SBF2	SET binding factor 2	242935_at	0.000436313	0.00981553	189.334	145.012	94.5598	142.969	1.00164	0.616872	0.384763
PAFAH1B1	platelet-activating factor acetylhydrolase, isoform Ib, alpha subunit 45kDa	200815_s_at	0.00213604	0.0239026	498.879	362.461	249.18	370.173	1.0015	0.540634	0.460864
YIPF2	Yip1 domain family, member 2	65086_at	0.000637695	0.0119596	132.748	107.562	66.3091	102.207	1.00141	0.697892	0.303523
SQSTM1	sequestosome 1	201471_s_at	0.00248521	0.0262914	5585.99	2955.44	2790.32	3777.25	1.00138	0.0829424	0.91844
XPO1	exportin 1 (CRM1 homolog, yeast)	235927_at	0.00266592	0.0273576	152.635	78.104	76.2896	102.343	1.00053	0.0339089	0.966618
SETD4	SET domain containing 4	213989_x_at	0.00137093	0.0183833	58.5485	28.7373	29.4204	38.9021	0.992814	-0.0338929	1.02671
C7orf60	chromosome 7 open reading frame 60	228149_at	0.000934003	0.0148192	200.699	92.204	101.016	131.306	0.990453	-0.131682	1.12213
SQSTM1	sequestosome 1	244804_at	1.03543e-05	0.00188735	358.482	167.465	180.451	235.466	0.990291	-0.107748	1.09804
RHOU	ras homolog gene family, member U	223169_s_at	1.61627e-05	0.00224055	107.175	52.7253	53.988	71.2961	0.989258	-0.0341423	1.0234
TRIM73	tripartite motif-containing 73	1554250_s_at	0.000958477	0.014995	40.9361	68.6176	20.6453	43.3996	0.987563	1.73277	-0.745206
NA	NA	228972_at	0.00105284	0.0158073	200.261	209.781	101.045	170.363	0.986878	1.05388	-0.0670036
PPP1R12B	protein phosphatase 1, regulatory (inhibitor) subunit 12B	201957_at	0.00155356	0.0198351	82.8441	93.4222	41.8622	72.7095	0.984749	1.15812	-0.173367
FAT4	FAT tumor suppressor homolog 4 (Drosophila)	219427_at	0.00384222	0.0339413	41.3272	45.8881	20.885	36.0334	0.984629	1.13566	-0.151028
SEC24D	SEC24 family, member D (S. cerevisiae)	202375_at	0.00215024	0.0240108	1138.24	1203.27	581.562	974.357	0.968796	1.04896	-0.0801629
FAM3C	family with sequence similarity 3, member C	236316_at	0.00623116	0.0460979	18.4707	9.14267	9.4514	12.3549	0.966639	-0.0479121	1.01455
SLC25A37	solute carrier family 25, member 37	222529_at	0.00526217	0.0412754	3306.91	1388.6	1694.8	2130.1	0.964367	-0.28748	1.25185
JMJD2B	jumonji domain containing 2B	215616_s_at	0.00144872	0.0190473	23.3613	11.51	11.9873	15.6195	0.962613	-0.0586267	1.02124
TMCC1	transmembrane and coiled-coil domain family 1	213352_at	0.0013008	0.0178787	25.4869	26.991	13.1353	21.8711	0.95631	1.03903	-0.0827209
PHF3	PHD finger protein 3	217951_s_at	0.00222421	0.0244921	64.997	25.8836	33.5876	41.4894	0.952445	-0.375888	1.32833
LARP2	La ribonucleoprotein domain family, member 2	231824_at	0.00228842	0.0249498	40.0807	49.4611	20.7933	36.7784	0.94679	1.25018	-0.303388
ZNF12	zinc finger protein 12	1559881_s_at	0.000706566	0.0126318	1107.91	552.716	577.207	745.943	0.940673	-0.0625503	1.00322
ZMYM6	zinc finger, MYM-type 6	227594_at	7.48674e-05	0.00431621	98.8805	119.876	52.0913	90.2828	0.924643	1.20243	-0.277789
NA	NA	244450_at	0.00249543	0.026362	44.3088	50.8215	23.3809	39.5037	0.922264	1.12011	-0.197846
SRGAP2	SLIT-ROBO Rho GTPase activating protein 2	227649_s_at	0.000193695	0.00660057	191.783	82.4616	102.086	125.444	0.909692	-0.307992	1.21768
TMEM116	transmembrane protein 116	227172_at	0.00443522	0.0371423	56.1864	66.4788	30.2536	50.973	0.893114	1.13579	-0.242673
CAT	catalase	238363_at	6.59627e-05	0.00412166	18.7572	9.16217	10.1471	12.6888	0.886375	-0.147309	1.03368
NA	NA	240557_at	0.000498026	0.0105192	48.2554	63.3591	26.2195	45.9447	0.880052	1.27291	-0.39286
TAF15	TAF15 RNA polymerase II, TATA box binding protein (TBP)-associated factor, 68kDa	227891_s_at	0.00115681	0.0166926	66.0467	32.5359	35.9313	44.838	0.878244	-0.143212	1.02146
C1orf51	chromosome 1 open reading frame 51	227285_at	0.000349537	0.00881266	185.064	78.0397	101.286	121.463	0.869583	-0.376157	1.24574
SNX21	sorting nexin family member 21	1553961_s_at	0.00185479	0.0219901	152.496	76.01	83.6282	104.045	0.866711	-0.137802	1.00451
IGFBP5	insulin-like growth factor binding protein 5	203425_s_at	0.00146875	0.0191483	35.3787	15.2709	19.6176	23.4224	0.850732	-0.361365	1.2121
RASGRP1	RAS guanyl releasing protein 1 (calcium and DAG-regulated)	205590_at	0.000277311	0.00785622	40.8019	11.3042	22.6675	24.9245	0.848011	-1.00377	1.85178
NCOA3	nuclear receptor coactivator 3	209061_at	0.000468538	0.0101803	475.068	533.488	264.402	424.319	0.845398	1.01272	-0.167321
IFIH1	interferon induced with helicase C domain 1	1555464_at	0.0012108	0.0171273	31.4206	9.74893	17.5182	19.5626	0.84286	-0.845534	1.68839
PLEC1	plectin 1, intermediate filament binding protein 500kDa	216971_s_at	0.00143336	0.0189267	269.61	307.639	150.496	242.582	0.84115	1.03151	-0.190361
JDP2	Jun dimerization protein 2	226267_at	0.00705237	0.0499898	23.8453	30.0299	13.3555	22.4102	0.836272	1.16897	-0.332694
NA	NA	244561_at	0.000775181	0.0133353	70.0927	79.1421	39.3491	62.8613	0.832933	1.00811	-0.175181
TRA2A	transformer 2 alpha homolog (Drosophila)	213575_at	0.00195988	0.0227056	60.3407	26.0705	34.3664	40.2592	0.812132	-0.398579	1.21071
SLC35A2	solute carrier family 35 (UDP-galactose transporter), member A2	207439_s_at	0.000839612	0.0139398	87.5269	100.451	50.1815	79.3864	0.80257	1.00126	-0.198693
ID2	inhibitor of DNA binding 2, dominant negative helix-loop-helix protein	201566_x_at	0.00280484	0.0281436	12.2884	6.07067	7.04563	8.46823	0.802495	-0.214874	1.01737
C14orf118	chromosome 14 open reading frame 118	229520_s_at	0.000156002	0.00597719	64.9188	32.4455	37.5398	44.968	0.790218	-0.210403	1.00062
NA	NA	232478_at	0.00303034	0.0293277	47.8092	20.7153	27.8045	32.1096	0.781971	-0.424623	1.20659
NRG1	neuregulin 1	206237_s_at	0.000313124	0.00842718	15.2123	7.4904	8.9003	10.5343	0.773315	-0.248812	1.02213
NA	NA	228341_at	0.00160156	0.0201818	61.0991	100.316	35.7772	65.7306	0.772112	1.48743	-0.715322
RIPK4	receptor-interacting serine-threonine kinase 4	221215_s_at	0.000166104	0.00611498	317.234	144.737	185.82	215.93	0.771637	-0.360476	1.13211
EGLN1	egl nine homolog 1 (C. elegans)	223046_at	0.000705361	0.0126273	3764.58	1826.53	2206.03	2599.05	0.771038	-0.272345	1.04338
TMEM198	transmembrane protein 198	227890_at	0.0026178	0.0270788	28.4112	35.9166	16.7359	27.0212	0.76351	1.1017	-0.338191
RIT1	Ras-like without CAAX 1	239843_at	0.00202809	0.0231337	236.557	278.958	139.399	218.305	0.762965	1.00082	-0.237856
PFKFB3	6-phosphofructo-2-kinase/fructose-2,6-biphosphatase 3	202464_s_at	0.000796993	0.0135634	954.512	437.51	563.166	651.729	0.761204	-0.364243	1.12545
NA	NA	229564_at	0.00245865	0.0261006	24.0618	32.1915	14.2331	23.4955	0.757492	1.17742	-0.419932
NA	NA	231972_at	0.000528396	0.0108764	497.938	238.827	294.603	343.789	0.757195	-0.302807	1.06
HSPA5	heat shock 70kDa protein 5 (glucose-regulated protein, 78kDa)	230031_at	0.00332434	0.0310506	1364.83	1647.08	809.192	1273.7	0.75417	1.02536	-0.271188
C18orf19	chromosome 18 open reading frame 19	235022_at	0.000705714	0.0126273	614.535	295.586	373.361	427.827	0.718924	-0.336992	1.05592
TARSL2	threonyl-tRNA synthetase-like 2	227611_at	0.00661243	0.0478694	99.6692	124.353	60.8965	94.9728	0.710789	1.03001	-0.319218
CCNG2	cyclin G2	228081_at	0.00205009	0.0232933	46.2945	22.7723	28.4218	32.4962	0.703843	-0.319721	1.02356
STX5	syntaxin 5	203330_s_at	0.0022001	0.0243391	82.4018	101.943	50.9416	78.4289	0.693833	1.00085	-0.307022
RSF1	remodeling and spacing factor 1	218166_s_at	0.00425192	0.0361936	166.723	78.761	105	116.828	0.667071	-0.414831	1.0819
ST20	suppressor of tumorigenicity 20	217104_at	0.00219578	0.0243165	60.2198	80.3581	38.2381	59.6053	0.655228	1.07143	-0.416205
KLHDC8B	kelch domain containing 8B	225755_at	0.00684087	0.0489769	77.4959	102.328	49.4305	76.4182	0.648718	1.04973	-0.401015
GOLGA3	golgi autoantigen, golgin subfamily a, 3	202106_at	0.0013193	0.0179917	312.883	404.147	199.605	305.545	0.648475	1.01773	-0.369258
PPM1A	protein phosphatase 1A (formerly 2C), magnesium-dependent, alpha isoform	210407_at	0.000509952	0.0106933	38.4528	14.0751	24.7866	25.7715	0.633528	-0.81642	1.44995
C9orf119	chromosome 9 open reading frame 119	226027_at	5.35899e-05	0.00372046	189.186	265.86	127.609	194.218	0.568069	1.05893	-0.490861
YTHDC1	YTH domain containing 1	214814_at	0.00197982	0.022834	80.9738	36.1371	54.6967	57.2692	0.566002	-0.597972	1.16397
IRF2BP2	interferon regulatory factor 2 binding protein 2	224569_s_at	0.000564835	0.0112901	4503.61	2107.08	3050.33	3220.34	0.562115	-0.533719	1.09583
C18orf19	chromosome 18 open reading frame 19	230739_at	0.000176881	0.00634041	597.755	289.058	411.755	432.856	0.537766	-0.510429	1.0482
PDCD5	programmed cell death 5	227751_at	0.00616847	0.0457535	34.4829	16.2568	24.0383	24.926	0.520545	-0.564287	1.08483
ZNF846	zinc finger protein 846	1569157_s_at	0.00110643	0.016309	54.4774	78.9367	38.0082	57.1407	0.519347	1.05438	-0.535038
LIAS	lipoic acid synthetase	214045_at	0.000415474	0.00952212	67.9756	32.0761	48.017	49.3562	0.501472	-0.582049	1.08352
MCPH1	microcephalin 1	1554155_at	0.000651022	0.0120929	145.674	69.9284	103.007	106.203	0.499995	-0.558797	1.05879
IRF2BP2	interferon regulatory factor 2 binding protein 2	224572_s_at	0.00148909	0.019323	449.751	217.959	319.76	329.157	0.492139	-0.552929	1.04507
NA	NA	235739_at	0.000401624	0.00938304	99.6804	31.1664	72.1881	67.6783	0.465549	-1.21177	1.67732
SLC33A1	solute carrier family 33 (acetyl-CoA transporter), member 1	203165_s_at	7.3305e-05	0.00429029	285.427	416.13	207.848	303.135	0.457591	1.0015	-0.543914
TNFAIP3	tumor necrosis factor, alpha-induced protein 3	202643_s_at	0.00116785	0.0167643	492.296	171.527	360.287	341.37	0.450381	-1.07071	1.52109
NA	NA	235159_at	0.000152692	0.00590838	63.4538	100.113	47.3005	70.2892	0.423849	1.08171	-0.657856
MICAL3	microtubule associated monoxygenase, calponin and LIM domain containing 3	229474_at	0.00610647	0.0454431	12.6147	5.59452	9.62256	9.27727	0.390614	-0.782407	1.17302
RBM33	RNA binding motif protein 33	1554095_at	0.000166169	0.00611498	108.177	52.7849	83.0046	81.3223	0.382136	-0.653066	1.0352
KIAA0562	KIAA0562	204075_s_at	0.00353772	0.0322579	42.7039	93.4402	35.8708	57.3383	0.251559	1.38124	-1.12968
BIRC3	baculoviral IAP repeat-containing 3	210538_s_at	0.000663139	0.0122122	381.164	158.166	330.558	289.962	0.205509	-1.06347	1.26898
LOC440993	hypothetical gene supported by AK128346	1557293_at	0.00237247	0.0255463	41.2893	82.7005	35.9262	53.3053	0.200733	1.20286	-1.00213
SNRPA1	small nuclear ribonucleoprotein polypeptide A'	242146_at	0.00379305	0.0336666	94.3549	46.4082	82.8243	74.5291	0.188043	-0.835674	1.02372
NA	NA	235782_at	0.00103083	0.0156536	6.88008	16.2535	6.41427	9.84927	0.101139	1.34139	-1.24025
FAM13A	family with sequence similarity 13, member A	217047_s_at	0.000290571	0.00806602	105.672	48.8892	99.1966	84.586	0.0912325	-1.02078	1.11201
FAM13A	family with sequence similarity 13, member A	202973_x_at	0.000338567	0.0087207	293.098	131.348	276.095	233.514	0.0862171	-1.07177	1.15798
ACOT4	acyl-CoA thioesterase 4	229534_at	2.61405e-06	0.00111274	10.8777	5.30044	10.5292	8.90247	0.0469784	-0.990216	1.03719
TNFAIP3	tumor necrosis factor, alpha-induced protein 3	202644_s_at	0.0042631	0.0362537	949.336	431.838	928.588	769.921	0.0318805	-1.10455	1.13643
ARHGAP24	Rho GTPase activating protein 24	223422_s_at	0.000729174	0.0128233	54.498	27.3821	56.1182	45.9994	-0.0422643	-1.03524	0.992973
NA	NA	239866_at	0.00103337	0.0156688	21.7907	64.826	23.6594	36.7587	-0.118698	1.45416	-1.57286
C17orf91	chromosome 17 open reading frame 91	214696_at	0.00579083	0.0439104	186.186	506.912	214.498	302.532	-0.204219	1.24077	-1.44499
FAM13A	family with sequence similarity 13, member A	202972_s_at	0.00119649	0.0170441	34.6267	14.9522	40.9418	30.1736	-0.241689	-1.45321	1.21152
CXCL3	chemokine (C-X-C motif) ligand 3	207850_at	0.00254286	0.0266316	285.072	120.685	349.817	251.858	-0.295275	-1.53536	1.24008
ABTB2	ankyrin repeat and BTB (POZ) domain containing 2	213497_at	0.00461621	0.038048	99.6916	57.2227	125.433	94.1158	-0.331375	-1.13226	0.800885
NA	NA	230039_at	0.000299778	0.0081842	14.6116	8.9288	18.9714	14.1706	-0.376715	-1.08729	0.710571
UBASH3B	ubiquitin associated and SH3 domain containing, B	238587_at	7.45436e-05	0.00430658	26.0877	15.8921	33.9354	25.305	-0.37942	-1.09448	0.715064
LOC285628	hypothetical protein LOC285628	232504_at	0.000298416	0.00815712	454.089	192.735	595.857	414.227	-0.391992	-1.62835	1.23636
MTSS1	metastasis suppressor 1	203037_s_at	0.000383896	0.00918554	125.084	78.9441	168.122	124.05	-0.426617	-1.09061	0.66399
CXCL2	chemokine (C-X-C motif) ligand 2	209774_x_at	0.00455801	0.0377593	1002.53	297.903	1349.83	883.42	-0.429127	-2.17986	1.75073
IRAK2	interleukin-1 receptor-associated kinase 2	231779_at	5.9161e-05	0.00394924	75.039	42.2344	101.419	72.8974	-0.434612	-1.26384	0.829223
NFKBIZ	nuclear factor of kappa light polypeptide gene enhancer in B-cells inhibitor, zeta	223218_s_at	0.00613344	0.0455647	1152.06	583.049	1576.52	1103.88	-0.452524	-1.43506	0.982532
TJP1	tight junction protein 1 (zona occludens 1)	214168_s_at	0.000393928	0.00928668	14.1022	32.2484	19.5222	21.9576	-0.469197	0.724116	-1.19331
PCBD2	pterin-4 alpha-carbinolamine dehydratase/dimerization cofactor of hepatocyte nuclear factor 1 alpha (TCF1) 2	1554894_a_at	0.00251591	0.0264661	16.2471	11.3205	22.7444	16.7707	-0.485331	-1.00657	0.521241
NA	NA	244354_at	0.00203729	0.0232033	23.5962	57.2402	33.9367	38.2577	-0.524295	0.754181	-1.27848
FRMD4A	FERM domain containing 4A	208476_s_at	0.00310382	0.0297365	123.906	88.0538	179.691	130.55	-0.536275	-1.02906	0.492785
LINGO2	leucine rich repeat and Ig domain containing 2	232720_at	0.00589088	0.0443083	22.1102	13.3373	32.4281	22.6252	-0.552533	-1.28178	0.729246
DDX5	DEAD (Asp-Glu-Ala-Asp) box polypeptide 5	225886_at	0.00100192	0.015388	147.756	299.097	218.137	221.663	-0.562013	0.455379	-1.01739
AGPAT3	1-acylglycerol-3-phosphate O-acyltransferase 3	223182_s_at	0.00577915	0.0438374	56.9375	118.14	86.3698	87.149	-0.601148	0.451894	-1.05304
NA	NA	1568732_at	0.000104814	0.00494461	8.90602	4.86078	13.5098	9.09221	-0.601155	-1.47475	0.873593
NFKBIZ	nuclear factor of kappa light polypeptide gene enhancer in B-cells inhibitor, zeta	223217_s_at	0.00197729	0.0228171	656.873	293.707	1022.02	657.533	-0.637735	-1.79897	1.16124
CXCL1	chemokine (C-X-C motif) ligand 1 (melanoma growth stimulating activity, alpha)	204470_at	0.00340313	0.0315254	7930.46	6105.29	12585.9	8873.9	-0.666338	-1.04368	0.377344
STK38	serine/threonine kinase 38	1553117_a_at	0.00162063	0.0203041	35.7831	83.9531	57.2585	58.9982	-0.678212	0.552094	-1.23031
ZC3HAV1	zinc finger CCCH-type, antiviral 1	225634_at	0.00561094	0.0430416	328.065	677.524	531.38	512.323	-0.695763	0.350529	-1.04629
UBE2Q1	ubiquitin-conjugating enzyme E2Q family member 1	222480_at	0.000131594	0.00554261	38.9719	89.2858	64.4405	64.2328	-0.725535	0.470462	-1.196
CSNK1G1	casein kinase 1, gamma 1	226888_at	0.00014079	0.00571093	62.7105	140.83	105.408	102.983	-0.7492	0.41797	-1.16717
FKSG24	hypothetical protein MGC12972	223473_at	0.00550677	0.0425834	28.4197	57.1777	48.1037	44.567	-0.759258	0.249305	-1.00856
SFRS2B	splicing factor, arginine/serine-rich 2B	238929_at	0.00072909	0.0128233	31.5271	66.9492	53.5505	50.6756	-0.764309	0.322165	-1.08647
EIF4E2	eukaryotic translation initiation factor 4E family member 2	226734_at	0.00127288	0.0176224	68.7974	158.437	116.882	114.706	-0.764631	0.438853	-1.20348
NA	NA	235971_at	0.000193429	0.00659882	25.2321	21.5124	43.0797	29.9414	-0.771746	-1.00184	0.230093
NFKBIA	nuclear factor of kappa light polypeptide gene enhancer in B-cells inhibitor, alpha	201502_s_at	0.0014765	0.0192179	864.173	640.119	1479.33	994.542	-0.775555	-1.20853	0.432979
ZNF521	zinc finger protein 521	226676_at	0.000390515	0.00924183	108.254	76.6489	185.867	123.59	-0.779847	-1.27793	0.498088
NA	NA	1557487_at	0.00188186	0.0221759	21.0745	44.1698	36.3823	33.8756	-0.787737	0.279822	-1.06756
DPH3	DPH3, KTI11 homolog (S. cerevisiae)	225200_at	0.000367541	0.00900221	382.282	786.618	666.099	611.666	-0.801098	0.239927	-1.04102
S1PR5	sphingosine-1-phosphate receptor 5	230464_at	0.000982059	0.0152194	21.1119	56.0874	37.2744	38.1579	-0.820132	0.589492	-1.40962
IDI2	isopentenyl-diphosphate delta isomerase 2	217631_at	0.00398327	0.0347431	51.8629	113.307	91.6559	85.6085	-0.821526	0.305932	-1.12746
CCNYL1	cyclin Y-like 1	227280_s_at	0.000220393	0.00698783	148.868	324.154	266.179	246.4	-0.838367	0.284283	-1.12265
ULBP2	UL16 binding protein 2	221291_at	0.000612461	0.0116911	40.4575	83.1381	72.3556	65.3171	-0.838698	0.200405	-1.0391
MAT2A	methionine adenosyltransferase II, alpha	200768_s_at	0.000633727	0.0119206	472.044	1019.37	848.91	780.108	-0.84669	0.263995	-1.11068
C14orf159	chromosome 14 open reading frame 159	218298_s_at	0.0069757	0.0496023	21.3222	16.4035	38.471	25.3989	-0.851415	-1.22977	0.378352
PION	pigeon homolog (Drosophila)	222150_s_at	5.52539e-05	0.0037748	302.383	272.878	553.843	376.368	-0.873101	-1.02122	0.14812
PKNOX2	PBX/knotted 1 homeobox 2	222171_s_at	0.00326862	0.0307514	38.4186	30.7899	71.7552	46.9879	-0.901279	-1.22063	0.319349
NUDT11	nudix (nucleoside diphosphate linked moiety X)-type motif 11	219855_at	0.000303104	0.00824869	11.9386	11.1259	22.405	15.1565	-0.908182	-1.00989	0.101713
PDE4B	phosphodiesterase 4B, cAMP-specific (phosphodiesterase E4 dunce homolog, Drosophila)	203708_at	0.000188469	0.00653042	204.044	85.2304	383.683	224.319	-0.911033	-2.17047	1.25944
MAT2A	methionine adenosyltransferase II, alpha	200769_s_at	0.00149645	0.0193832	108.104	237.811	206.686	184.2	-0.935019	0.202377	-1.1374
MGA	MAX gene associated	235409_at	0.00199366	0.0229383	22.0458	16.8493	42.2579	27.051	-0.938714	-1.32653	0.387815
CDKN1A	cyclin-dependent kinase inhibitor 1A (p21, Cip1)	202284_s_at	0.000341697	0.00874268	483.546	1249.12	927.052	886.573	-0.938997	0.430192	-1.36919
RDH10	retinol dehydrogenase 10 (all-trans)	226021_at	0.00215736	0.0240658	58.0378	116.416	113.082	95.8454	-0.962306	0.0419234	-1.00423
PHACTR2	phosphatase and actin regulator 2	244774_at	1.68101e-07	0.000445796	11.6312	11.0676	22.862	15.1869	-0.974954	-1.0466	0.0716492
GLS	glutaminase	203158_s_at	0.00652486	0.0474762	55.8563	125.791	109.916	97.1878	-0.976607	0.19463	-1.17124
MOBKL2B	MOB1, Mps One Binder kinase activator-like 2B (yeast)	226844_at	0.00191213	0.0223726	15.9114	14.5139	31.3756	20.6003	-0.979579	-1.11221	0.132629
ENPP1	ectonucleotide pyrophosphatase/phosphodiesterase 1	205066_s_at	2.46289e-05	0.00250301	70.6536	69.2163	139.829	93.233	-0.984831	-1.01448	0.0296502
PATZ1	POZ (BTB) and AT hook containing zinc finger 1	209494_s_at	2.6404e-05	0.00260004	19.0061	18.1645	37.8457	25.0055	-0.993667	-1.05901	0.0653412
STIP1	stress-induced-phosphoprotein 1	212009_s_at	4.25347e-05	0.00328913	429.441	768.59	859.016	685.682	-1.00023	-0.160471	-0.839754
THADA	thyroid adenoma associated	54632_at	6.61109e-05	0.00412166	53.9114	69.2082	107.851	76.9901	-1.00037	-0.640019	-0.360353
RCC2	regulator of chromosome condensation 2	224578_at	3.90937e-07	0.000523306	513.598	735.083	1027.79	758.824	-1.00084	-0.483568	-0.517268
FDXR	ferredoxin reductase	207813_s_at	0.00114542	0.0166197	21.0694	24.4516	42.1747	29.2319	-1.00123	-0.786451	-0.214781
PSME3	proteasome (prosome, macropain) activator subunit 3 (PA28 gamma; Ki)	200987_x_at	0.000952231	0.0149355	267.202	442.942	534.908	415.018	-1.00136	-0.272173	-0.729185
UBE2N	ubiquitin-conjugating enzyme E2N (UBC13 homolog, yeast)	201523_x_at	0.000190442	0.00657833	260.57	396.211	521.797	392.859	-1.00182	-0.39722	-0.604597
C2orf27	chromosome 2 open reading frame 27	242418_at	0.00349921	0.0320755	15.37	26.4363	30.8088	24.205	-1.00323	-0.220822	-0.782408
BPNT1	3'(2'), 5'-bisphosphate nucleotidase 1	232103_at	0.00432229	0.0365145	141.156	208.937	282.977	211.024	-1.00339	-0.437615	-0.565776
RANBP1	RAN binding protein 1	202483_s_at	0.00146136	0.0190945	928.849	1264.98	1862.14	1351.99	-1.00344	-0.557847	-0.445597
TTL	tubulin tyrosine ligase	224896_s_at	0.000503575	0.010605	520.413	757.916	1043.32	773.884	-1.00346	-0.461075	-0.54238
PAQR4	progestin and adipoQ receptor family member IV	212858_at	0.00289777	0.0286293	38.4244	125.899	77.0471	80.4569	-1.00372	0.708456	-1.71217
CHD6	chromodomain helicase DNA binding protein 6	225031_at	0.00275654	0.0278614	33.9054	48.9783	68.0453	50.3097	-1.00498	-0.474353	-0.530626
NA	NA	230178_s_at	0.00151713	0.0195448	110.793	174.655	222.373	169.274	-1.00512	-0.348474	-0.656645
NA	NA	1555926_a_at	0.000683528	0.0124134	6.77136	14.2676	13.5914	11.5434	-1.00518	0.0700482	-1.07522
FGFRL1	fibroblast growth factor receptor-like 1	223321_s_at	0.000783109	0.0134152	39.3465	53.318	78.9821	57.2155	-1.00529	-0.566902	-0.438389
C1orf216	chromosome 1 open reading frame 216	212791_at	0.0032661	0.0307345	86.6383	147.701	173.914	136.084	-1.0053	-0.235693	-0.769605
IFI6	interferon, alpha-inducible protein 6	204415_at	0.00123767	0.0173084	30.746	32.7869	61.7465	41.7598	-1.00596	-0.913237	-0.0927201
HSPA8	heat shock 70kDa protein 8	224187_x_at	0.000303367	0.00825061	7648.17	11621.8	15364.1	11544.7	-1.00637	-0.402726	-0.603648
THOC4	THO complex 4	226319_s_at	0.000378945	0.00913457	343.206	451.648	689.548	494.8	-1.00658	-0.610451	-0.396124
TMEM48	transmembrane protein 48	234672_s_at	0.00316824	0.0301623	345.528	403.704	694.293	481.175	-1.00674	-0.782246	-0.224496
PSME2	proteasome (prosome, macropain) activator subunit 2 (PA28 beta)	201762_s_at	0.00190834	0.0223649	1045.6	1427.09	2101.24	1524.64	-1.00691	-0.558157	-0.448748
EXTL3	exostoses (multiple)-like 3	211051_s_at	0.00434999	0.036694	40.9889	59.7457	82.4033	61.046	-1.00747	-0.463868	-0.543601
RAB31	RAB31, member RAS oncogene family	217763_s_at	0.00617131	0.0457666	333.019	474.62	670.498	492.712	-1.00963	-0.498461	-0.511166
UBLCP1	ubiquitin-like domain containing CTD phosphatase 1	227413_at	0.00101974	0.0155496	337.855	623.441	680.347	547.214	-1.00987	-0.126017	-0.883851
FZD4	frizzled homolog 4 (Drosophila)	218665_at	0.00326944	0.0307524	30.5648	69.1867	61.5618	53.7711	-1.01016	0.168461	-1.17862
NA	NA	211976_at	0.00257059	0.0267551	189.367	237.361	381.459	269.395	-1.01034	-0.684448	-0.325897
TAP2	transporter 2, ATP-binding cassette, sub-family B (MDR/TAP)	204770_at	0.0047818	0.0389466	6.93309	11.6857	13.9712	10.8633	-1.01088	-0.257709	-0.753171
NUDT5	nudix (nucleoside diphosphate linked moiety X)-type motif 5	223100_s_at	6.19838e-06	0.0015606	574.571	729.126	1159.18	820.959	-1.01255	-0.668867	-0.343682
CDKN1C	cyclin-dependent kinase inhibitor 1C (p57, Kip2)	219534_x_at	0.00397422	0.0347137	30.7369	45.9367	62.028	46.2338	-1.01295	-0.433273	-0.579676
LAPTM4B	lysosomal protein transmembrane 4 beta	1554679_a_at	7.53684e-05	0.00432762	1668.18	2225.05	3367.18	2420.14	-1.01327	-0.597702	-0.415569
LOC100128844	hypothetical protein LOC100128844	229110_at	0.000909061	0.0145896	70.4593	102.641	142.295	105.132	-1.01403	-0.471284	-0.542742
PHTF1	putative homeodomain transcription factor 1	205702_at	0.00176687	0.0213536	39.3647	54.9151	79.5565	57.9454	-1.01508	-0.534778	-0.480301
RIOK2	RIO kinase 2 (yeast)	222663_at	0.000974066	0.0151526	7.41228	14.2593	14.9807	12.2174	-1.01512	-0.0712045	-0.943912
NA	NA	227615_at	0.000404751	0.00941233	53.2141	60.5323	107.589	73.7785	-1.01565	-0.829755	-0.185894
NA	NA	212605_s_at	0.00398106	0.0347326	141.384	214.275	285.983	213.881	-1.01631	-0.416466	-0.599842
PTPLAD1	protein tyrosine phosphatase-like A domain containing 1	222404_x_at	8.93403e-06	0.00181321	1045.19	1308.02	2116.05	1489.75	-1.01761	-0.693988	-0.323621
HIPK2	homeodomain interacting protein kinase 2	225097_at	0.000736561	0.0129253	780.77	1123.01	1580.75	1161.51	-1.01764	-0.493242	-0.524399
MPDU1	mannose-P-dolichol utilization defect 1	209208_at	5.31934e-06	0.00141524	290.741	372.083	588.643	417.156	-1.01766	-0.661769	-0.355889
HIBCH	3-hydroxyisobutyryl-Coenzyme A hydrolase	213374_x_at	0.000971949	0.0151394	105.359	149.951	213.425	156.245	-1.01841	-0.509242	-0.509171
SOBP	sine oculis binding protein homolog (Drosophila)	218974_at	0.000213595	0.00692012	229.868	394.588	465.904	363.453	-1.01923	-0.239686	-0.779542
LOC100128223	hypothetical protein LOC100128223	221264_s_at	0.001524	0.019592	121.182	151.672	245.703	172.852	-1.01974	-0.695957	-0.32378
C17orf89	chromosome 17 open reading frame 89	225967_s_at	1.97557e-06	0.001032	368.942	522.156	749.289	546.796	-1.02213	-0.521041	-0.501088
SCFD2	sec1 family domain containing 2	226923_at	0.000180037	0.00638931	263.212	340.648	534.568	379.476	-1.02215	-0.65009	-0.372059
CDC42EP3	CDC42 effector protein (Rho GTPase binding) 3	209286_at	0.000454433	0.00998877	789.089	1100.16	1602.64	1163.96	-1.02219	-0.542735	-0.479452
FUSIP1	FUS interacting protein (serine/arginine-rich) 1	210178_x_at	1.55875e-05	0.00220359	331.567	509.389	673.762	504.906	-1.02294	-0.403472	-0.619466
RBBP4	retinoblastoma binding protein 4	237333_at	0.000519285	0.0107851	156.577	195.534	318.262	223.458	-1.02335	-0.702793	-0.320552
KCTD15	potassium channel tetramerisation domain containing 15	218553_s_at	0.00600965	0.0449491	39.0753	57.4485	79.4306	58.6514	-1.02344	-0.467427	-0.556013
FAR2	fatty acyl CoA reductase 2	220615_s_at	0.000888098	0.0144158	80.5746	82.303	163.847	108.908	-1.02395	-0.993332	-0.0306208
THY1	Thy-1 cell surface antigen	208850_s_at	0.000475767	0.0102492	55.7358	71.4052	113.422	80.1877	-1.02503	-0.667603	-0.357425
NCOA5	nuclear receptor coactivator 5	225145_at	8.7963e-05	0.00457636	37.2485	85.4032	75.8345	66.1621	-1.02567	0.171435	-1.19711
NUP35	nucleoporin 35kDa	225470_at	0.000577113	0.0114025	676.073	1003.93	1377.08	1019.03	-1.02637	-0.455959	-0.570406
SKP2	S-phase kinase-associated protein 2 (p45)	210567_s_at	0.00093269	0.0148192	102.864	156.56	209.712	156.379	-1.02767	-0.421686	-0.605984
THADA	thyroid adenoma associated	220212_s_at	0.00357905	0.0324634	51.2439	49.7242	104.478	68.4819	-1.02774	-1.07117	0.0434323
HDAC8	histone deacetylase 8	223345_at	0.00597091	0.0447247	36.8373	51.0399	75.1094	54.3289	-1.02782	-0.557369	-0.470455
CREM	cAMP responsive element modulator	214508_x_at	0.0016794	0.0207602	97.3924	136.098	198.828	144.106	-1.02964	-0.546881	-0.48276
HSD17B10	hydroxysteroid (17-beta) dehydrogenase 10	202282_at	0.0010445	0.015754	261.257	385.639	533.618	393.505	-1.03034	-0.468556	-0.561781
INTS7	integrator complex subunit 7	222250_s_at	2.00968e-05	0.00232633	102.672	146.971	209.763	153.135	-1.03073	-0.513235	-0.517492
RAB27A	RAB27A, member RAS oncogene family	235766_x_at	0.00451959	0.0376061	79.0948	124.16	161.614	121.623	-1.0309	-0.380351	-0.650547
NA	NA	229803_s_at	0.00324493	0.0306294	194.616	279.633	397.724	290.658	-1.03114	-0.508236	-0.522903
RRS1	RRS1 ribosome biogenesis regulator homolog (S. cerevisiae)	209567_at	0.000120587	0.00529487	330.793	538.517	676.059	515.123	-1.03122	-0.328157	-0.703062
ABCC4	ATP-binding cassette, sub-family C (CFTR/MRP), member 4	1554918_a_at	0.00592019	0.0444736	28.4817	44.5232	58.211	43.7386	-1.03126	-0.386735	-0.644522
TTL	tubulin tyrosine ligase	224908_s_at	0.000311807	0.00840858	237.647	314.722	485.958	346.109	-1.03201	-0.626754	-0.405255
TRIM26	tripartite motif-containing 26	202702_at	0.00487115	0.0394402	24.2403	48.3868	49.5702	40.7324	-1.03207	-0.0348601	-0.997207
HSD17B12	hydroxysteroid (17-beta) dehydrogenase 12	1554122_a_at	0.00146168	0.0190945	7.02967	6.21262	14.3978	9.21336	-1.03432	-1.21257	0.178255
NA	NA	236196_at	0.00318979	0.0302892	9.91698	9.59146	20.3285	13.279	-1.03553	-1.08368	0.0481504
EIF4EBP2	eukaryotic translation initiation factor 4E binding protein 2	208769_at	0.00178147	0.0214292	9.82384	17.7225	20.1452	15.8972	-1.03608	-0.184853	-0.851223
SEPHS1	selenophosphate synthetase 1	208939_at	0.00501324	0.0400414	197.877	256.846	405.791	286.838	-1.03613	-0.659836	-0.376299
SFRS1	splicing factor, arginine/serine-rich 1	201742_x_at	5.09913e-06	0.00136513	618.337	1025.26	1268.63	970.74	-1.0368	-0.307284	-0.72952
ITGA9	integrin, alpha 9	227297_at	0.00149117	0.0193279	147.923	222.511	303.56	224.665	-1.03713	-0.448105	-0.589029
IFIT2	interferon-induced protein with tetratricopeptide repeats 2	226757_at	0.00442734	0.0370856	30.5457	28.489	62.7087	40.5811	-1.0377	-1.13826	0.100564
FOXRED2	FAD-dependent oxidoreductase domain containing 2	231846_at	0.0013036	0.0178787	38.8339	47.3071	79.726	55.289	-1.03774	-0.752996	-0.284741
NA	NA	227293_at	2.70191e-05	0.00261255	24.3873	45.6303	50.0984	40.0387	-1.03864	-0.134774	-0.903862
DKFZP586I1420	hypothetical protein DKFZp586I1420	213546_at	0.00024612	0.00740349	115.365	189.054	237	180.473	-1.03868	-0.326087	-0.712597
SKP2	S-phase kinase-associated protein 2 (p45)	203625_x_at	0.000437978	0.00982755	271.43	408.459	557.917	412.602	-1.03947	-0.449857	-0.589615
PPIL1	peptidylprolyl isomerase (cyclophilin)-like 1	222500_at	0.00185128	0.0219727	290.568	442.636	597.734	443.646	-1.04063	-0.433385	-0.607242
SNRPN	small nuclear ribonucleoprotein polypeptide N	213447_at	0.00602923	0.0450405	112.378	150.368	231.183	164.643	-1.04067	-0.620539	-0.42013
HP1BP3	heterochromatin protein 1, binding protein 3	1554251_at	0.00620896	0.0459663	11.76	11.8798	24.195	15.9449	-1.04082	-1.02619	-0.0146263
PRMT3	protein arginine methyltransferase 3	213320_at	8.41764e-05	0.00451857	198.697	261.939	408.892	289.843	-1.04115	-0.64249	-0.398656
ISOC1	isochorismatase domain containing 1	218170_at	0.00322756	0.0305303	123.946	179.284	255.084	186.105	-1.04125	-0.508723	-0.532531
PPA2	pyrophosphatase (inorganic) 2	220741_s_at	0.000292307	0.0080799	569.074	702.871	1171.18	814.375	-1.04128	-0.736631	-0.304645
MRPL23	mitochondrial ribosomal protein L23	213897_s_at	0.00330754	0.0309526	567.122	834.638	1167.2	856.32	-1.04132	-0.483829	-0.557493
LOC730107	similar to Glycine cleavage system H protein, mitochondrial	213129_s_at	1.32232e-06	0.000909359	825.013	1197.34	1698.25	1240.2	-1.04156	-0.504219	-0.537341
NA	NA	219731_at	0.00157401	0.0199847	27.4043	32.4241	56.4183	38.7489	-1.04176	-0.799096	-0.242666
RHOB	ras homolog gene family, member B	212099_at	0.000339888	0.00873894	572.117	960.467	1178.04	903.542	-1.04201	-0.294582	-0.747426
PSME3	proteasome (prosome, macropain) activator subunit 3 (PA28 gamma; Ki)	209853_s_at	0.000166425	0.00611707	232.015	371.16	477.897	360.357	-1.04248	-0.36466	-0.677821
GPR161	G protein-coupled receptor 161	230369_at	0.000191331	0.00658487	47.7636	82.3737	98.4217	76.1864	-1.04307	-0.256793	-0.786272
RAB27A	RAB27A, member RAS oncogene family	210951_x_at	0.00100454	0.0154221	117.86	156.944	242.887	172.564	-1.04321	-0.630038	-0.413172
HMGB1	high-mobility group box 1	214938_x_at	0.00348515	0.0320037	3445.75	4491.13	7105.6	5014.16	-1.04414	-0.66188	-0.382259
DGUOK	deoxyguanosine kinase	203816_at	0.00376594	0.0335233	156.817	267.272	323.531	249.207	-1.04483	-0.275596	-0.76923
RELL2	RELT-like 2	1564031_a_at	0.00630173	0.0465084	11.7228	26.2085	24.2024	20.7112	-1.04583	0.114889	-1.16072
USP45	ubiquitin specific peptidase 45	238057_at	0.00103923	0.0157131	74.255	144.179	153.385	123.94	-1.04659	-0.0892878	-0.957304
PTCD2	pentatricopeptide repeat domain 2	219658_at	0.00125332	0.0174588	33.9003	39.2042	70.0393	47.7146	-1.04687	-0.837157	-0.209711
BAX	BCL2-associated X protein	211833_s_at	4.81885e-05	0.00348325	201.888	254.752	417.565	291.402	-1.04845	-0.712907	-0.33554
PTPLAD1	protein tyrosine phosphatase-like A domain containing 1	234000_s_at	4.3469e-05	0.00333961	908.679	1176.71	1879.91	1321.76	-1.04882	-0.675907	-0.372911
CYFIP1	cytoplasmic FMR1 interacting protein 1	212133_at	0.000803762	0.0136044	96.6261	167.841	199.936	154.801	-1.04906	-0.252442	-0.796614
TBX2	T-box 2	40560_at	0.00145267	0.0190554	143.008	252.437	295.921	230.455	-1.04912	-0.22929	-0.819828
VAPA	VAMP (vesicle-associated membrane protein)-associated protein A, 33kDa	228480_at	0.00383047	0.0338909	21.4753	25.7312	44.4787	30.5617	-1.05044	-0.789597	-0.260842
NA	NA	235427_at	0.00511844	0.0405715	14.226	21.7349	29.4684	21.8097	-1.05064	-0.439152	-0.611489
EXT1	exostoses (multiple) 1	230183_at	0.00110459	0.0162986	60.7206	85.6691	125.795	90.7282	-1.05082	-0.554228	-0.49659
TIMM8B	translocase of inner mitochondrial membrane 8 homolog B (yeast)	218357_s_at	0.000517096	0.0107512	835.447	1139.92	1731.96	1235.78	-1.05179	-0.603472	-0.448315
HOXA11	homeobox A11	213823_at	0.000567455	0.0113056	56.2145	70.2711	116.565	81.0169	-1.05212	-0.730133	-0.321988
C9orf100	chromosome 9 open reading frame 100	230522_s_at	0.00134592	0.0182214	6.02921	6.0239	12.5047	8.18595	-1.05243	-1.0537	0.00126981
TMEM5	transmembrane protein 5	204808_s_at	6.15594e-05	0.00400139	280.607	396.18	582.089	419.625	-1.05269	-0.555083	-0.497607
MAN1C1	mannosidase, alpha, class 1C, member 1	218918_at	0.00687281	0.0491071	8.69596	16.427	18.0413	14.3881	-1.05289	-0.135238	-0.917651
IRGQ	immunity-related GTPase family, Q	64488_at	0.00219873	0.0243304	95.4795	181.545	198.097	158.374	-1.05294	-0.125875	-0.927067
GPSN2	glycoprotein, synaptic 2	208336_s_at	0.000213657	0.00692012	274.586	367.049	569.889	403.841	-1.05342	-0.634708	-0.418713
CPT1A	carnitine palmitoyltransferase 1A (liver)	203633_at	0.000625674	0.011843	72.9056	100.316	151.338	108.186	-1.05367	-0.593217	-0.460453
BANF1	barrier to autointegration factor 1	210125_s_at	0.000120644	0.00529487	536.279	735.151	1113.22	794.884	-1.05369	-0.59863	-0.455056
DOLK	dolichol kinase	204488_at	0.00456748	0.0377918	81.1348	150.765	168.457	133.452	-1.05399	-0.160074	-0.893913
NA	NA	211973_at	0.00509052	0.0404358	25.1295	37.4062	52.1773	38.2376	-1.05404	-0.480145	-0.573897
SNRPF	small nuclear ribonucleoprotein polypeptide F	203832_at	0.00287099	0.0285422	517.644	669.249	1075.04	753.978	-1.05436	-0.683778	-0.370583
GNRHR2	gonadotropin-releasing hormone (type 2) receptor 2	213852_at	5.42981e-05	0.00375139	102.682	171.919	213.258	162.62	-1.05442	-0.310874	-0.743544
NA	NA	227959_at	0.0037182	0.0332088	52.4088	81.5246	108.872	80.935	-1.05475	-0.417323	-0.637427
NDUFC2	NADH dehydrogenase (ubiquinone) 1, subcomplex unknown, 2, 14.5kDa	218101_s_at	3.91229e-05	0.00319614	1071.59	1545.54	2226.26	1614.46	-1.05488	-0.526511	-0.528365
MRPS16	mitochondrial ribosomal protein S16	222499_at	0.00292714	0.0287644	96.8775	125.204	201.308	141.13	-1.05517	-0.685124	-0.37005
HSPA8	heat shock 70kDa protein 8	208687_x_at	0.000274591	0.00780283	5631.58	8648.01	11705.1	8661.55	-1.05552	-0.436693	-0.61883
PRELID1	PRELI domain containing 1	224232_s_at	0.00125218	0.0174543	122.745	191.191	255.16	189.699	-1.05574	-0.416391	-0.639345
CDC23	cell division cycle 23 homolog (S. cerevisiae)	223651_x_at	0.00297078	0.0289673	14.4335	14.8213	30.0053	19.7533	-1.0558	-1.01755	-0.0382526
S1PR3	sphingosine-1-phosphate receptor 3	231741_at	0.000569971	0.0113398	5.84779	12.5372	12.157	10.1807	-1.05582	0.0444338	-1.10026
EEF1E1	eukaryotic translation elongation factor 1 epsilon 1	204905_s_at	4.33881e-05	0.00333961	407.926	506.887	848.17	587.661	-1.05604	-0.742689	-0.313356
CXXC5	CXXC finger 5	222996_s_at	0.00656087	0.0476411	96.9919	128.178	201.911	142.36	-1.05778	-0.655572	-0.40221
C16orf59	chromosome 16 open reading frame 59	219556_at	0.000756657	0.013138	5.15534	5.57054	10.7352	7.15371	-1.05822	-0.946465	-0.111752
MT2A	metallothionein 2A	212185_x_at	0.00581369	0.0439827	3639.48	3833.84	7586.39	5019.9	-1.05968	-0.984624	-0.0750556
C9orf16	chromosome 9 open reading frame 16	41047_at	0.000367795	0.00900221	198.009	240.469	413.037	283.838	-1.0607	-0.78042	-0.280281
NDUFB2	NADH dehydrogenase (ubiquinone) 1 beta subcomplex, 2, 8kDa	218200_s_at	3.30245e-06	0.00117884	1057.52	1499.87	2206.13	1587.84	-1.06083	-0.556683	-0.504146
MCAM	melanoma cell adhesion molecule	211042_x_at	0.00038098	0.00916118	282.245	392.115	588.848	421.069	-1.06095	-0.586617	-0.474328
PAFAH1B1	platelet-activating factor acetylhydrolase, isoform Ib, alpha subunit 45kDa	200813_s_at	0.00514812	0.0407238	177.331	314.372	369.969	287.224	-1.06096	-0.234935	-0.826026
PSMC2	proteasome (prosome, macropain) 26S subunit, ATPase, 2	238020_at	0.00599177	0.0448466	85.474	165.153	178.441	143.023	-1.06189	-0.111644	-0.950247
NA	NA	239231_at	0.000605951	0.0116511	11.0369	20.6654	23.0419	18.2481	-1.06192	-0.15704	-0.904882
ATP11A	ATPase, class VI, type 11A	230875_s_at	0.00354374	0.0322902	113.859	170.817	237.781	174.152	-1.06239	-0.47718	-0.585205
CNNM3	cyclin M3	220739_s_at	0.000715699	0.0127156	24.3555	26.6915	50.8681	33.9717	-1.06251	-0.930382	-0.132133
TPR	translocated promoter region (to activated MET oncogene)	228709_at	0.0030645	0.0295045	23.5122	29.217	49.1072	33.9455	-1.06252	-0.749128	-0.313395
PARP1	poly (ADP-ribose) polymerase 1	208644_at	1.03078e-05	0.0018869	342.725	446.041	715.85	501.539	-1.06261	-0.682483	-0.380126
FZD8	frizzled homolog 8 (Drosophila)	224325_at	2.05832e-05	0.00232633	125.474	130.822	262.248	172.848	-1.06354	-1.00333	-0.060212
PNPO	pyridoxamine 5'-phosphate oxidase	218511_s_at	0.00033009	0.00862867	90.1602	123.442	188.469	134.024	-1.06377	-0.610492	-0.453275
NOL9	nucleolar protein 9	218754_at	0.00021874	0.00696117	110.157	181.416	230.372	173.981	-1.0644	-0.344665	-0.719738
RDH10	retinol dehydrogenase 10 (all-trans)	1552378_s_at	0.000144468	0.00575572	8.04834	20.2646	16.8335	15.0488	-1.06457	0.267626	-1.3322
FDPS	farnesyl diphosphate synthase (farnesyl pyrophosphate synthetase, dimethylallyltranstransferase, geranyltranstransferase)	201275_at	0.00679314	0.0487247	3911.28	5050.73	8181.63	5714.54	-1.06475	-0.695896	-0.368852
NTM	neurotrimin	227566_at	0.000217992	0.00695162	956.383	963.777	2000.67	1306.94	-1.06482	-1.05371	-0.0111116
PRPF40A	PRP40 pre-mRNA processing factor 40 homolog A (S. cerevisiae)	236477_at	0.000278446	0.00786817	21.1815	33.5786	44.3216	33.0272	-1.0652	-0.400467	-0.664738
FXN	frataxin	205565_s_at	0.000256107	0.00753457	33.6688	36.1515	70.4527	46.7576	-1.06524	-0.962599	-0.102644
DNMT1	DNA (cytosine-5-)-methyltransferase 1	201697_s_at	0.00103749	0.0157091	697.886	956.667	1461.26	1038.61	-1.06615	-0.611125	-0.455026
HSP90AA1	heat shock protein 90kDa alpha (cytosolic), class A member 1	211968_s_at	1.64157e-05	0.00224535	1770.39	2547.43	3707.89	2675.24	-1.06653	-0.541557	-0.524974
HAPLN3	hyaluronan and proteoglycan link protein 3	227262_at	0.00309935	0.0297004	25.8947	41.7316	54.2413	40.6226	-1.06674	-0.378252	-0.688484
QDPR	quinoid dihydropteridine reductase	1556205_at	0.00371279	0.033195	6.11475	7.1352	12.8106	8.68685	-1.06698	-0.844314	-0.222662
UBE2K	ubiquitin-conjugating enzyme E2K (UBC1 homolog, yeast)	225179_at	6.29325e-06	0.00156479	322.209	515.831	675.38	504.473	-1.0677	-0.388801	-0.678901
B3GALNT2	beta-1,3-N-acetylgalactosaminyltransferase 2	1553691_at	0.000965341	0.0150639	41.9941	58.1377	88.0502	62.7273	-1.06814	-0.598852	-0.469287
SGEF	Src homology 3 domain-containing guanine nucleotide exchange factor	227197_at	0.00123633	0.0172953	103.538	219.177	217.105	179.94	-1.06824	0.0137019	-1.08194
CASP8	caspase 8, apoptosis-related cysteine peptidase	213373_s_at	0.00262506	0.0271147	283.661	398.104	594.945	425.57	-1.06859	-0.579613	-0.488976
CSE1L	CSE1 chromosome segregation 1-like (yeast)	201112_s_at	0.00338567	0.0314179	3218.86	4006.03	6751.31	4658.73	-1.06862	-0.752996	-0.315623
KIAA0232	KIAA0232	232366_at	0.00195657	0.0226837	19.4914	47.9317	40.8859	36.103	-1.06876	0.229378	-1.29814
C3orf75	chromosome 3 open reading frame 75	223277_at	0.00389767	0.034227	77.6163	111.494	162.82	117.31	-1.06884	-0.546311	-0.52253
NA	NA	242051_at	0.00199368	0.0229383	5.21188	8.03484	10.9416	8.06278	-1.06995	-0.445483	-0.624466
SFRS2	splicing factor, arginine/serine-rich 2	200753_x_at	1.51734e-05	0.00217346	454.241	648.893	953.737	685.624	-1.07013	-0.555611	-0.514522
C7orf49	chromosome 7 open reading frame 49	220949_s_at	0.000248989	0.00743433	333.387	591.023	700.218	541.543	-1.0706	-0.24459	-0.826015
C1orf183	chromosome 1 open reading frame 183	229382_at	0.00456441	0.0377882	5.87225	9.22451	12.337	9.14457	-1.071	-0.419442	-0.651558
MAP2K3	mitogen-activated protein kinase kinase 3	215499_at	0.000444476	0.00987573	101.43	160.835	213.097	158.454	-1.07102	-0.405925	-0.665095
C9orf40	chromosome 9 open reading frame 40	222781_s_at	0.000386147	0.00919944	132.321	209.733	278.096	206.717	-1.07154	-0.407026	-0.664516
DHX9	DEAH (Asp-Glu-Ala-His) box polypeptide 9	202420_s_at	3.29465e-05	0.00291314	172.36	237.462	362.286	257.369	-1.07171	-0.60943	-0.462276
MGST2	microsomal glutathione S-transferase 2	204168_at	0.00255001	0.0266713	64.8407	66.3471	136.292	89.16	-1.07173	-1.0386	-0.033135
PA2G4	proliferation-associated 2G4, 38kDa	214794_at	0.000148909	0.0058406	246.062	379.875	517.258	381.065	-1.07186	-0.44536	-0.626501
IRGQ	immunity-related GTPase family, Q	1555833_a_at	0.00106833	0.0159616	129.6	238.366	272.643	213.536	-1.07295	-0.193839	-0.879116
FAM29A	family with sequence similarity 29, member A	222685_at	0.00164808	0.0205279	272.526	470.674	573.406	438.869	-1.07316	-0.284827	-0.788337
HSPA4L	heat shock 70kDa protein 4-like	205543_at	0.000193489	0.00659882	45.2584	45.0436	95.2904	61.8641	-1.07415	-1.08101	0.00686209
XRCC5	X-ray repair complementing defective repair in Chinese hamster cells 5 (double-strand-break rejoining)	208643_s_at	0.00016429	0.00609789	596.265	719.099	1255.52	856.96	-1.07426	-0.804019	-0.270237
CBX2	chromobox homolog 2 (Pc class homolog, Drosophila)	226473_at	0.00150885	0.0195085	58.8418	97.352	123.913	93.369	-1.07442	-0.348048	-0.726369
C18orf54	chromosome 18 open reading frame 54	241733_at	0.00283632	0.0283109	13.9882	23.0729	29.4631	22.1747	-1.0747	-0.352705	-0.721995
GAS1	growth arrest-specific 1	204457_s_at	0.000211272	0.00689753	423.772	552.982	892.853	623.202	-1.07514	-0.691191	-0.383945
STK38L	serine/threonine kinase 38 like	212565_at	7.64527e-06	0.00164565	70.8828	110.523	149.359	110.255	-1.07528	-0.434438	-0.64084
TIMM10	translocase of inner mitochondrial membrane 10 homolog (yeast)	218408_at	0.000213896	0.00692012	107.466	179.42	226.481	171.122	-1.07551	-0.336046	-0.73946
MTG1	mitochondrial GTPase 1 homolog (S. cerevisiae)	212767_at	0.00212525	0.0238361	35.1812	48.9981	74.1535	52.7776	-1.07571	-0.59779	-0.477921
NUP88	nucleoporin 88kDa	230274_s_at	0.000386952	0.00920327	6.37159	7.83121	13.4314	9.2114	-1.07588	-0.778301	-0.297582
CRNKL1	crooked neck pre-mRNA splicing factor-like 1 (Drosophila)	219913_s_at	0.000147439	0.00582078	52.5495	79.6241	110.934	81.0359	-1.07796	-0.478427	-0.599528
ACSS1	acyl-CoA synthetase short-chain family member 1	224882_at	0.00667172	0.0481669	35.5925	56.3639	75.1511	55.7025	-1.07822	-0.415022	-0.6632
ERBB3	v-erb-b2 erythroblastic leukemia viral oncogene homolog 3 (avian)	226213_at	0.000208448	0.00687364	843.739	1182.13	1782.13	1269.33	-1.07874	-0.592219	-0.486517
OGDH	oxoglutarate (alpha-ketoglutarate) dehydrogenase (lipoamide)	201282_at	0.00386864	0.0340903	244.089	338.883	515.633	366.202	-1.07894	-0.605557	-0.473379
2009-09-01	septin 9	208657_s_at	0.00322313	0.0305111	93.9112	118.198	198.443	136.851	-1.07935	-0.747511	-0.331841
CDK2	cyclin-dependent kinase 2	204252_at	0.00258605	0.0268629	145.731	235.194	307.971	229.632	-1.07949	-0.388944	-0.690547
MGLL	monoglyceride lipase	211026_s_at	0.00609668	0.0454048	322.236	347.795	681.111	450.381	-1.07977	-0.969653	-0.110122
CHST10	carbohydrate sulfotransferase 10	204065_at	0.000955669	0.0149675	58.9987	92.6189	124.81	92.1426	-1.08098	-0.430359	-0.650624
MOCS2	molybdenum cofactor synthesis 2	236208_at	0.00423081	0.0360713	25.4436	26.2241	53.8291	35.1656	-1.08108	-1.03749	-0.0435915
LRIG1	leucine-rich repeats and immunoglobulin-like domains 1	211596_s_at	0.00505359	0.0402287	71.1373	103.749	150.683	108.523	-1.08284	-0.538424	-0.544418
NA	NA	236300_at	0.00604181	0.045103	54.6273	49.306	115.754	73.2292	-1.08337	-1.23123	0.14786
NA	NA	230766_at	0.00382249	0.0338507	8.4011	20.6993	17.808	15.6361	-1.08388	0.217053	-1.30093
WT1	Wilms tumor 1	206067_s_at	0.000600172	0.0116065	52.4795	100.779	111.288	88.1821	-1.08447	-0.143099	-0.941371
KCTD15	potassium channel tetramerisation domain containing 15	222668_at	0.00397953	0.0347326	211.409	347.705	448.51	335.875	-1.08511	-0.367276	-0.71783
PHACTR2	phosphatase and actin regulator 2	204048_s_at	3.26067e-05	0.00290981	178.271	197.911	378.34	251.507	-1.08561	-0.934833	-0.150774
CREB5	cAMP responsive element binding protein 5	242329_at	0.00371797	0.0332088	7.38182	11.9916	15.6723	11.6819	-1.08617	-0.386187	-0.699979
TMEM97	transmembrane protein 97	212281_s_at	0.00433661	0.0366027	797.209	882.341	1692.71	1124.09	-1.08631	-0.93993	-0.146379
FAM86A	family with sequence similarity 86, member A	222013_x_at	0.000612286	0.0116911	59.1974	84.5792	125.705	89.8273	-1.08644	-0.571669	-0.51477
GAS7	growth arrest-specific 7	210872_x_at	0.000727213	0.0128228	271.688	321.068	577.173	389.976	-1.08705	-0.846124	-0.240931
NSL1	NSL1, MIND kinetochore complex component, homolog (S. cerevisiae)	230592_at	0.000478654	0.0102743	24.4177	31.1388	51.8821	35.8129	-1.08731	-0.73652	-0.35079
JTV1	JTV1 gene	209971_x_at	3.28785e-06	0.00117884	721.722	1056.95	1533.67	1104.11	-1.08748	-0.53709	-0.550386
SAAL1	serum amyloid A-like 1	225614_at	0.0015646	0.0199167	254.899	279.852	542.377	359.043	-1.08937	-0.95463	-0.134738
FJX1	four jointed box 1 (Drosophila)	219522_at	0.000628141	0.0118477	56.2353	56.7735	119.707	77.572	-1.08996	-1.07622	-0.0137407
DLD	dihydrolipoamide dehydrogenase	230426_at	0.00166888	0.0206967	128.71	165.649	274.119	189.493	-1.09067	-0.726676	-0.363997
NA	NA	232156_at	0.000341735	0.00874268	9.69964	19.5187	20.664	16.6274	-1.09111	-0.0822576	-1.00886
NSL1	NSL1, MIND kinetochore complex component, homolog (S. cerevisiae)	209484_s_at	7.28869e-05	0.00429029	307.628	407.529	655.517	456.891	-1.09145	-0.685732	-0.405713
UBAP2L	ubiquitin associated protein 2-like	214695_at	0.00144214	0.0189958	9.98104	10.5162	21.2799	13.9257	-1.09223	-1.01688	-0.0753462
KCNK5	potassium channel, subfamily K, member 5	219615_s_at	0.0006166	0.0117335	6.53804	8.28266	13.9431	9.58795	-1.09263	-0.751389	-0.341237
MDH1	malate dehydrogenase 1, NAD (soluble)	200978_at	0.000142484	0.0057416	1563.46	1998.81	3334.48	2298.92	-1.09272	-0.738319	-0.354397
NA	NA	239755_at	1.05132e-05	0.00190242	4.9017	4.8954	10.4545	6.75054	-1.09277	-1.09463	0.00185496
TMEM97	transmembrane protein 97	212279_at	0.00672181	0.0484071	625.029	755.643	1333.09	904.587	-1.09278	-0.818996	-0.273781
RAN	RAN, member RAS oncogene family	200749_at	0.00145704	0.0190688	454.702	718.34	970.275	714.439	-1.09347	-0.433725	-0.659747
PDE7B	phosphodiesterase 7B	230109_at	0.00524005	0.041132	62.8841	108.928	134.195	102.002	-1.09356	-0.30095	-0.792608
HMBS	hydroxymethylbilane synthase	203040_s_at	0.00106989	0.0159779	186.222	248.724	397.425	277.457	-1.09366	-0.676135	-0.417525
GSPT1	G1 to S phase transition 1	225276_at	0.000627063	0.0118477	201.737	308.914	430.867	313.839	-1.09477	-0.480038	-0.61473
TMX4	thioredoxin-related transmembrane protein 4	201580_s_at	0.000781061	0.0134041	226.383	267.412	483.621	325.805	-1.09511	-0.854812	-0.2403
ZMYND8	zinc finger, MYND-type containing 8	209049_s_at	2.71201e-05	0.00261317	635.278	406.895	1357.25	799.807	-1.09522	-1.73796	0.642731
POLR3H	polymerase (RNA) III (DNA directed) polypeptide H (22.9kD)	225678_at	2.56396e-05	0.00254819	32.6889	63.4765	69.8975	55.3543	-1.09644	-0.139018	-0.957424
HNRNPA3	heterogeneous nuclear ribonucleoprotein A3	211933_s_at	9.97231e-05	0.00485171	625.177	719.25	1336.9	893.776	-1.09656	-0.89433	-0.202229
NA	NA	228612_at	0.000951576	0.0149355	52.4379	72.1635	112.165	78.9223	-1.09695	-0.636288	-0.460657
GPR137C	G protein-coupled receptor 137C	242592_at	0.00580796	0.0439781	10.0546	13.2695	21.5439	14.956	-1.09942	-0.699161	-0.400264
FUSIP1	FUS interacting protein (serine/arginine-rich) 1	206095_s_at	0.000597237	0.0115705	626.943	1104.9	1344.01	1025.28	-1.10014	-0.282636	-0.817505
NA	NA	228013_at	0.00330482	0.0309526	46.0264	61.0226	98.7608	68.6033	-1.10148	-0.694596	-0.406882
RBM8A	RNA binding motif protein 8A	217856_at	0.00131328	0.017921	8.35115	16.5897	17.9213	14.2874	-1.10163	-0.111394	-0.990237
MAPK8	mitogen-activated protein kinase 8	229664_at	0.00493327	0.0397088	26.3	48.5017	56.4582	43.7533	-1.10212	-0.219146	-0.882972
NA	NA	228479_at	0.000813903	0.0136893	507.748	636.542	1090.09	744.795	-1.10227	-0.776123	-0.326145
UROD	uroporphyrinogen decarboxylase	208970_s_at	0.000198113	0.00667676	647.966	869.449	1391.17	969.527	-1.1023	-0.678121	-0.424183
CMTM6	CKLF-like MARVEL transmembrane domain containing 6	223047_at	2.1855e-05	0.00235961	608.673	814.765	1307.95	910.464	-1.10357	-0.682856	-0.420716
CHRNA5	cholinergic receptor, nicotinic, alpha 5	206533_at	0.00475941	0.0388323	5.5058	7.58761	11.8369	8.31012	-1.10427	-0.641579	-0.462694
ETV6	ets variant 6	225764_at	0.000522112	0.0108251	69.5271	103.257	149.485	107.423	-1.10435	-0.533762	-0.570591
PSMD12	proteasome (prosome, macropain) 26S subunit, non-ATPase, 12	202353_s_at	7.21759e-05	0.00429029	191.644	336.332	412.377	313.451	-1.10554	-0.294079	-0.811458
LOC100129387	hypothetical LOC100129387	227406_at	0.00146653	0.0191288	38.7122	44.2414	83.3196	55.4244	-1.10587	-0.913259	-0.192607
CBX5	chromobox homolog 5 (HP1 alpha homolog, Drosophila)	231862_at	0.00350876	0.0321218	60.7266	69.598	130.717	87.0138	-1.10605	-0.909328	-0.196717
PNPLA3	patatin-like phospholipase domain containing 3	220675_s_at	0.000385596	0.00919655	102.534	130.261	220.711	151.169	-1.10606	-0.760752	-0.34531
NA	NA	226232_at	0.000870436	0.0142364	31.078	44.1262	66.9185	47.3742	-1.10651	-0.600767	-0.505741
NRP1	neuropilin 1	212298_at	6.20853e-05	0.0040163	85.3535	181.12	183.804	150.092	-1.10664	-0.0212165	-1.08543
B4GALT6	UDP-Gal:betaGlcNAc beta 1,4- galactosyltransferase, polypeptide 6	206232_s_at	0.000458148	0.010028	4.91422	5.7438	10.5868	7.08161	-1.10723	-0.882189	-0.225044
NA	NA	237064_x_at	0.00167947	0.0207602	21.3357	23.3664	45.9765	30.2262	-1.10763	-0.976458	-0.13117
NA	NA	237097_at	0.00144055	0.0189806	30.1871	79.6771	65.0574	58.3072	-1.10778	0.292452	-1.40023
DHTKD1	dehydrogenase E1 and transketolase domain containing 1	227094_at	0.00448216	0.0374171	155.486	171.829	335.121	220.812	-1.1079	-0.963703	-0.144197
B4GALT5	UDP-Gal:betaGlcNAc beta 1,4- galactosyltransferase, polypeptide 5	221484_at	7.33161e-05	0.00429029	291.783	457.008	628.918	459.236	-1.10798	-0.460652	-0.647325
TMEM19	transmembrane protein 19	230676_s_at	0.000125005	0.00538512	8.69598	10.6364	18.747	12.6931	-1.10824	-0.817654	-0.290587
FIGNL1	fidgetin-like 1	1552921_a_at	0.00664842	0.048065	108.515	189.349	234.094	177.319	-1.1092	-0.306042	-0.803155
FLJ39632	hypothetical LOC642477	228116_at	0.00468917	0.0384569	83.2047	104.427	179.534	122.389	-1.10952	-0.781756	-0.327763
HIPK2	homeodomain interacting protein kinase 2	225115_at	0.00365797	0.0328695	481.545	661.194	1039.43	727.389	-1.11004	-0.652641	-0.457402
CMTM6	CKLF-like MARVEL transmembrane domain containing 6	217947_at	2.71474e-05	0.00261317	1401.86	1964.78	3028.73	2131.79	-1.11137	-0.624347	-0.487021
NA	NA	239423_at	0.00204376	0.023246	5.39227	6.33478	11.6548	7.79395	-1.11196	-0.879559	-0.232403
TMEM98	transmembrane protein 98	223170_at	9.05321e-05	0.00464098	142.437	190.407	307.865	213.57	-1.11197	-0.693212	-0.418757
GTF3C6	general transcription factor IIIC, polypeptide 6, alpha 35kDa	225083_at	1.6841e-05	0.0022577	1056.01	1530	2282.99	1623	-1.11231	-0.577392	-0.534916
ORAI1	ORAI calcium release-activated calcium modulator 1	226531_at	0.00014482	0.00575572	28.6876	42.6463	62.0661	44.4667	-1.11338	-0.541383	-0.571995
OSBPL3	oxysterol binding protein-like 3	209627_s_at	0.000227966	0.00714332	191.245	295.439	413.832	300.172	-1.11362	-0.486185	-0.627438
SLC25A12	solute carrier family 25 (mitochondrial carrier, Aralar), member 12	203339_at	0.00146496	0.0191199	121.253	193.568	262.396	192.406	-1.11373	-0.438908	-0.674822
NA	NA	225685_at	0.00244932	0.0260659	1784.9	2379.99	3863.44	2676.11	-1.11405	-0.698935	-0.415112
NIN	ninein (GSK3B interacting protein)	225921_at	0.00081107	0.013678	102.572	141.61	222.193	155.458	-1.11518	-0.649886	-0.465294
DERA	2-deoxyribose-5-phosphate aldolase homolog (C. elegans)	218102_at	0.00240588	0.0257576	201.974	287.832	437.521	309.109	-1.11518	-0.604125	-0.511058
IDH1	isocitrate dehydrogenase 1 (NADP+), soluble	201193_at	0.00115168	0.0166551	1442.88	2012.06	3125.87	2193.6	-1.11531	-0.635583	-0.479727
LOC648987	hypothetical LOC648987	227901_at	0.00338764	0.0314294	21.5683	29.3412	46.7312	32.5469	-1.11547	-0.671456	-0.444013
PPA2	pyrophosphatase (inorganic) 2	1556285_s_at	8.6237e-05	0.00454098	477.096	662.509	1034.57	724.725	-1.11668	-0.64302	-0.473659
TIAM1	T-cell lymphoma invasion and metastasis 1	213135_at	0.00288976	0.028621	60.3063	96.8653	130.779	95.9837	-1.11675	-0.433083	-0.683671
ARIH2	ariadne homolog 2 (Drosophila)	227932_at	0.00538255	0.0419508	13.1218	11.6476	28.4622	17.7439	-1.11708	-1.28902	0.171939
HSBP1	heat shock factor binding protein 1	200941_at	0.000347523	0.00880837	747.835	1027.56	1622.85	1132.75	-1.11774	-0.6593	-0.458436
CXXC5	CXXC finger 5	224516_s_at	0.00222301	0.0244851	52.0608	76.1862	113.005	80.4175	-1.11812	-0.56879	-0.549334
TSPAN12	tetraspanin 12	230625_s_at	0.00536563	0.0418521	10.9761	17.376	23.8377	17.3966	-1.11888	-0.45615	-0.662731
PRPS1	phosphoribosyl pyrophosphate synthetase 1	208447_s_at	0.000836462	0.0139175	153.208	203.929	332.856	229.998	-1.1194	-0.706834	-0.412569
ADI1	acireductone dioxygenase 1	217761_at	0.000310316	0.00838636	221.615	333.618	481.537	345.59	-1.11959	-0.529451	-0.590142
HSPBAP1	HSPB (heat shock 27kDa) associated protein 1	219284_at	0.00366097	0.0328773	47.3438	65.4606	102.886	71.8968	-1.1198	-0.652347	-0.467453
IQCE	IQ motif containing E	204202_at	0.00103641	0.0157038	184.638	374.395	401.514	320.182	-1.12075	-0.100887	-1.01987
SLC16A9	solute carrier family 16, member 9 (monocarboxylic acid transporter 9)	227506_at	0.000859167	0.0141059	36.9036	49.0397	80.2823	55.4085	-1.12132	-0.711132	-0.410187
PSMD1	proteasome (prosome, macropain) 26S subunit, non-ATPase, 1	201199_s_at	0.000788906	0.0134646	440.412	655.12	958.439	684.657	-1.12183	-0.548929	-0.572905
MGC87042	similar to Six transmembrane epithelial antigen of prostate	217553_at	2.96195e-06	0.00115435	239.941	333.186	522.251	365.126	-1.12206	-0.648414	-0.473647
SKP2	S-phase kinase-associated protein 2 (p45)	203626_s_at	0.000553596	0.0111683	53.1937	82.6736	115.853	83.9068	-1.12297	-0.486797	-0.636171
HNRNPA3P1	heterogeneous nuclear ribonucleoprotein A3 pseudogene 1	206809_s_at	0.00181681	0.0216596	238.168	241.863	518.8	332.944	-1.1232	-1.10099	-0.0222112
CCRL1	chemokine (C-C motif) receptor-like 1	220351_at	0.00191921	0.0224188	45.2725	76.2241	98.8866	73.4611	-1.12714	-0.375529	-0.751612
HIGD1A	HIG1 domain family, member 1A	221896_s_at	0.000109506	0.00503444	501.516	736.186	1095.9	777.867	-1.12775	-0.57397	-0.553776
HNRNPU	heterogeneous nuclear ribonucleoprotein U (scaffold attachment factor A)	235603_at	0.001364	0.0183417	16.6069	22.1046	36.3008	25.0041	-1.12822	-0.71565	-0.412567
PDZD2	PDZ domain containing 2	209493_at	2.2169e-05	0.0023681	129.864	224.631	283.969	212.821	-1.12873	-0.33818	-0.790554
NAV1	neuron navigator 1	227584_at	0.00565811	0.0432795	103.924	178.6	227.267	169.93	-1.12885	-0.347652	-0.781201
DCLK1	doublecortin-like kinase 1	229800_at	0.002368	0.0255243	5.98778	6.75258	13.1015	8.61394	-1.12964	-0.956219	-0.173417
AK1	adenylate kinase 1	202587_s_at	0.00021431	0.00692754	316.022	551.37	691.574	519.655	-1.12986	-0.326863	-0.802995
KIAA1797	KIAA1797	218503_at	0.000842067	0.0139698	76.9819	101.074	168.527	115.528	-1.13039	-0.737559	-0.392826
YWHAB	tyrosine 3-monooxygenase/tryptophan 5-monooxygenase activation protein, beta polypeptide	208743_s_at	2.18106e-06	0.00107482	1818.13	2761.37	3980.36	2853.29	-1.13044	-0.527516	-0.602928
ZNF828	zinc finger protein 828	226194_at	0.00121417	0.0171533	204.682	369.752	448.254	340.896	-1.13093	-0.277757	-0.853177
CACYBP	calcyclin binding protein	210691_s_at	0.000454055	0.00998877	689.983	1098.02	1511.2	1099.74	-1.13106	-0.460787	-0.670278
NA	NA	241410_at	0.00106582	0.0159463	5.06434	5.62881	11.0943	7.26248	-1.13137	-0.978916	-0.152456
NUP85	nucleoporin 85kDa	218014_at	0.00130258	0.0178787	234.267	361.388	513.282	369.646	-1.1316	-0.506202	-0.625398
USP51	ubiquitin specific peptidase 51	237247_at	0.00332629	0.0310621	6.83009	7.6451	14.9671	9.8141	-1.13182	-0.969189	-0.162629
IFI30	interferon, gamma-inducible protein 30	201422_at	3.86553e-05	0.00319614	122.329	178.822	268.086	189.746	-1.13193	-0.584175	-0.547756
LRRC8B	leucine rich repeat containing 8 family, member B	212978_at	0.00596501	0.0447149	41.2799	65.1276	90.4852	65.6309	-1.13224	-0.474412	-0.657829
GLT8D3	glycosyltransferase 8 domain containing 3	226868_at	0.000131196	0.00554261	19.2135	39.3996	42.12	33.5777	-1.13239	-0.096324	-1.03606
RAD51C	RAD51 homolog C (S. cerevisiae)	209849_s_at	0.000334555	0.00867324	134.698	214.211	295.367	214.759	-1.13278	-0.463475	-0.669302
PSMD11	proteasome (prosome, macropain) 26S subunit, non-ATPase, 11	208776_at	0.00290003	0.0286293	106.321	256.077	233.218	198.539	-1.13325	0.134903	-1.26815
MRPS25	mitochondrial ribosomal protein S25	224869_s_at	3.49405e-06	0.001207	69.2466	83.0541	151.937	101.413	-1.13366	-0.871353	-0.262308
FUS	fusion (involved in t(12;16) in malignant liposarcoma)	200959_at	3.20348e-06	0.00117884	562.81	725.304	1235.74	841.283	-1.13465	-0.768712	-0.365938
FLJ33630	hypothetical LOC644873	235628_x_at	0.00498519	0.0399067	17.7865	30.3746	39.0585	29.0732	-1.13486	-0.362772	-0.772084
PUS7	pseudouridylate synthase 7 homolog (S. cerevisiae)	218984_at	0.000184176	0.00645	268.345	329.339	591.199	396.294	-1.13956	-0.844071	-0.295486
CEP68	centrosomal protein 68kDa	212675_s_at	0.00097034	0.0151254	64.9635	73.0726	143.239	93.7584	-1.14072	-0.971021	-0.169703
LYPLAL1	lysophospholipase-like 1	230174_at	0.000331155	0.00862894	103.623	124.015	228.634	152.091	-1.1417	-0.882521	-0.259177
ZMYND8	zinc finger, MYND-type containing 8	209048_s_at	0.000587358	0.0114831	393.475	270.224	868.216	510.639	-1.14178	-1.6839	0.542113
LPHN3	latrophilin 3	209866_s_at	0.00062413	0.0118242	8.26933	7.20486	18.2556	11.2433	-1.14249	-1.34129	0.198799
BRCA2	breast cancer 2, early onset	214727_at	4.7791e-05	0.00346383	5.26386	7.2639	11.6222	8.04998	-1.14268	-0.678063	-0.464622
TMCO6	transmembrane and coiled-coil domains 6	221096_s_at	0.000102753	0.00489545	24.5672	30.5099	54.2739	36.4503	-1.14352	-0.830981	-0.312543
UROD	uroporphyrinogen decarboxylase	208971_at	0.000151794	0.00589203	301.26	394.834	665.636	453.91	-1.14373	-0.753488	-0.390238
C9orf46	chromosome 9 open reading frame 46	218992_at	0.00685346	0.0490193	89.085	102.971	196.84	129.632	-1.14377	-0.934784	-0.208986
PRPS1	phosphoribosyl pyrophosphate synthetase 1	209440_at	0.000676493	0.0123557	229.556	293.708	507.437	343.567	-1.14438	-0.788846	-0.355534
PHACTR2	phosphatase and actin regulator 2	204049_s_at	0.000348232	0.00880888	244.868	301.39	542.118	362.792	-1.1466	-0.846974	-0.299627
ADAM23	ADAM metallopeptidase domain 23	206046_at	0.00113784	0.0165362	33.2422	46.7002	73.5976	51.18	-1.14664	-0.65623	-0.490413
SATB2	SATB homeobox 2	213435_at	0.000538705	0.0109935	151.141	241.335	334.686	242.388	-1.14691	-0.471771	-0.675143
HNRNPH3	heterogeneous nuclear ribonucleoprotein H3 (2H9)	208990_s_at	3.54983e-07	0.000508982	803.354	1107.05	1779.38	1229.93	-1.14727	-0.684656	-0.462609
SFRS2B	splicing factor, arginine/serine-rich 2B	228760_at	4.91158e-05	0.00350646	65.5412	159.112	145.177	123.277	-1.14734	0.13223	-1.27957
ERBB4	v-erb-a erythroblastic leukemia viral oncogene homolog 4 (avian)	214053_at	0.00181018	0.0216442	6.70554	5.61141	14.8564	9.05779	-1.14766	-1.40465	0.256991
SLC7A6	solute carrier family 7 (cationic amino acid transporter, y+ system), member 6	203579_s_at	0.000465973	0.0101422	114.869	190.726	254.53	186.708	-1.14785	-0.416338	-0.731512
PAFAH1B1	platelet-activating factor acetylhydrolase, isoform Ib, alpha subunit 45kDa	200816_s_at	0.000155882	0.00597719	425.555	744.702	943.033	704.43	-1.14796	-0.340645	-0.807318
C9orf100	chromosome 9 open reading frame 100	230521_at	0.00122725	0.0172358	5.405	5.405	11.9849	7.59831	-1.14885	-1.14885	0
PGP	phosphoglycolate phosphatase	222622_at	0.00427092	0.0362914	99.7331	151.579	221.251	157.521	-1.14954	-0.545611	-0.603929
TPP2	tripeptidyl peptidase II	203375_s_at	0.000191286	0.00658487	84.9593	119.018	188.588	130.855	-1.1504	-0.664064	-0.486332
RANBP2	RAN binding protein 2	226922_at	0.0014805	0.0192466	51.5827	93.2236	114.626	86.4773	-1.15197	-0.298162	-0.853808
DTYMK	deoxythymidylate kinase (thymidylate kinase)	203270_at	0.00487266	0.0394407	117.094	179.41	260.205	185.57	-1.15198	-0.536393	-0.615585
DNAJC15	DnaJ (Hsp40) homolog, subfamily C, member 15	227808_at	0.00395921	0.0346168	43.5245	64.4485	96.746	68.2397	-1.15237	-0.586055	-0.566319
PIGX	phosphatidylinositol glycan anchor biosynthesis, class X	1563111_a_at	0.00423155	0.0360713	132.917	168.213	295.459	198.863	-1.15244	-0.812665	-0.33977
MANEAL	mannosidase, endo-alpha-like	226132_s_at	0.00101053	0.0154691	31.5177	49.8858	70.1324	50.512	-1.15392	-0.491451	-0.662465
ITPA	inosine triphosphatase (nucleoside triphosphate pyrophosphatase)	209171_at	0.00141451	0.0187703	91.2585	125.2	203.106	139.855	-1.15421	-0.698004	-0.456201
NA	NA	240013_at	0.00253936	0.0266079	4.87222	6.80528	10.8467	7.50805	-1.1546	-0.672523	-0.482076
SFRS7	splicing factor, arginine/serine-rich 7, 35kDa	201129_at	5.0089e-05	0.0035547	178.574	221.026	397.754	265.785	-1.15535	-0.847662	-0.307693
POLE	polymerase (DNA directed), epsilon	216026_s_at	0.00595236	0.0446375	26.6846	45.6049	59.4428	43.9108	-1.15549	-0.382311	-0.773183
ENOX2	ecto-NOX disulfide-thiol exchanger 2	204643_s_at	0.000761895	0.0131808	57.7517	59.9912	128.7	82.1478	-1.15608	-1.10119	-0.0548868
NES	nestin	218678_at	9.3857e-05	0.00472679	440.123	658.359	981.035	693.173	-1.1564	-0.575429	-0.580967
BEND3	BEN domain containing 3	227920_at	0.0027351	0.0277428	13.2582	18.672	29.5548	20.495	-1.15651	-0.662514	-0.493997
LRRC20	leucine rich repeat containing 20	218550_s_at	0.000491917	0.0104336	28.9816	39.3933	64.6078	44.3276	-1.15657	-0.713757	-0.442815
KTELC1	KTEL (Lys-Tyr-Glu-Leu) containing 1	222681_at	0.00658486	0.0477344	17.7796	31.2629	39.6679	29.5701	-1.15775	-0.34352	-0.814227
NA	NA	242277_at	0.00082466	0.0138122	106.026	145.542	236.675	162.748	-1.15848	-0.701466	-0.457018
PGD	phosphogluconate dehydrogenase	201118_at	0.00694141	0.0494241	494.707	708.368	1104.83	769.301	-1.15917	-0.641249	-0.517925
NA	NA	231964_at	0.00196401	0.0227312	19.6027	71.7937	43.7821	45.0595	-1.15929	0.713514	-1.87281
FERMT1	fermitin family homolog 1 (Drosophila)	60474_at	0.000139307	0.00568847	16.8668	18.1517	37.689	24.2359	-1.15995	-1.05404	-0.105916
IDI2	isopentenyl-diphosphate delta isomerase 2	228002_at	5.51721e-05	0.0037748	50.4909	99.7442	112.831	87.6888	-1.16007	-0.177863	-0.982211
ZNRF1	zinc and ring finger 1	225962_at	0.000321155	0.00850228	9.32374	15.1939	20.85	15.1225	-1.16107	-0.456558	-0.704509
NA	NA	229366_at	0.000585229	0.0114623	66.0181	105.585	147.645	106.416	-1.1612	-0.483724	-0.677471
GOT2	glutamic-oxaloacetic transaminase 2, mitochondrial (aspartate aminotransferase 2)	200708_at	0.000435468	0.00980719	299.469	372.518	670.647	447.545	-1.16315	-0.848244	-0.314903
NA	NA	230570_at	0.00126593	0.0175659	94.319	116.322	211.252	140.631	-1.16335	-0.860837	-0.302508
GRSF1	G-rich RNA sequence binding factor 1	215030_at	0.000486907	0.0103917	91.2587	142.289	204.641	146.063	-1.16506	-0.524274	-0.640787
TNFAIP6	tumor necrosis factor, alpha-induced protein 6	206026_s_at	0.00214663	0.0239892	434.853	461.575	975.209	623.879	-1.16518	-1.07915	-0.0860385
PAQR8	progestin and adipoQ receptor family member VIII	227626_at	0.00635651	0.0467492	74.0495	135.018	166.221	125.096	-1.16654	-0.299946	-0.866594
LOC116236	hypothetical protein LOC116236	226796_at	0.00104255	0.0157367	24.5603	59.328	55.1458	46.3447	-1.16692	0.105462	-1.27239
CCDC136	coiled-coil domain containing 136	226972_s_at	0.00100106	0.015382	7.14976	10.1643	16.0575	11.1239	-1.16728	-0.659729	-0.507551
SFRS3	splicing factor, arginine/serine-rich 3	202899_s_at	0.00578585	0.0438804	1366.31	2030.08	3070.31	2155.57	-1.1681	-0.596847	-0.571249
NA	NA	236520_at	0.00556516	0.0428593	8.09313	10.221	18.2096	12.1746	-1.16993	-0.83316	-0.336773
MKKS	McKusick-Kaufman syndrome	222530_s_at	0.00145018	0.0190488	295.762	416.829	665.656	459.416	-1.17034	-0.675322	-0.495017
JTV1	JTV1 gene	202138_x_at	1.31778e-05	0.00209064	687.936	1051.06	1548.9	1095.97	-1.1709	-0.559393	-0.611504
FAM40B	family with sequence similarity 40, member B	231880_at	0.000996549	0.0153659	32.3348	47.6945	72.9034	50.9776	-1.1729	-0.612164	-0.560732
SMARCA2	SWI/SNF related, matrix associated, actin dependent regulator of chromatin, subfamily a, member 2	206544_x_at	0.00198575	0.0228842	64.2396	93.0709	144.868	100.726	-1.1732	-0.638338	-0.534867
N4BP2L2	NEDD4 binding protein 2-like 2	202259_s_at	0.00327884	0.030807	51.3032	75.0196	115.72	80.6808	-1.17351	-0.625292	-0.54822
ZDHHC3	zinc finger, DHHC-type containing 3	218078_s_at	0.00283117	0.0282952	40.8168	70.04	92.1509	67.6692	-1.17484	-0.395819	-0.779016
EHHADH	enoyl-Coenzyme A, hydratase/3-hydroxyacyl Coenzyme A dehydrogenase	205222_at	0.000691782	0.0124811	35.1056	58.4486	79.2665	57.6069	-1.17501	-0.439543	-0.735465
NPAL3	NIPA-like domain containing 3	225876_at	0.000974068	0.0151526	150.861	193.286	340.679	228.275	-1.1752	-0.817676	-0.357519
SLC9A8	solute carrier family 9 (sodium/hydrogen exchanger), member 8	212947_at	0.00111695	0.0163851	12.5659	20.2148	28.3832	20.3879	-1.17553	-0.489623	-0.685903
ADI1	acireductone dioxygenase 1	222400_s_at	0.000314974	0.00842718	326.646	488.221	738.012	517.626	-1.17592	-0.596109	-0.579808
FAR2	fatty acyl CoA reductase 2	239108_at	0.00129102	0.0178046	38.376	47.0995	86.7914	57.4223	-1.17735	-0.881839	-0.295507
SLC25A15	solute carrier family 25 (mitochondrial carrier; ornithine transporter) member 15	222705_s_at	0.00044026	0.00984779	10.8534	13.3225	24.5513	16.2424	-1.17765	-0.881933	-0.295719
NA	NA	225356_at	0.000544003	0.0110542	182.736	242.639	413.536	279.637	-1.17825	-0.769197	-0.409053
CCT5	chaperonin containing TCP1, subunit 5 (epsilon)	208696_at	9.89933e-06	0.00187106	1226.03	1745.67	2774.53	1915.41	-1.17825	-0.668462	-0.509791
MUDENG	MU-2/AP1M2 domain containing, death-inducing	218139_s_at	0.00113516	0.0165183	282.668	506.742	639.942	476.45	-1.17883	-0.336688	-0.842146
ZNF451	zinc finger protein 451	1556060_a_at	0.000892191	0.0144195	129.878	246.012	294.06	223.317	-1.17895	-0.257385	-0.921564
PHB	prohibitin	200659_s_at	1.70108e-05	0.0022577	154.022	210.595	348.771	237.796	-1.17915	-0.727808	-0.451341
CEP68	centrosomal protein 68kDa	212677_s_at	0.000318709	0.00847417	63.0202	56.5766	142.743	87.4465	-1.17953	-1.33514	0.155609
H2AFX	H2A histone family, member X	205436_s_at	0.00416189	0.035662	282.002	487.523	638.874	469.467	-1.17983	-0.39006	-0.789765
TMX4	thioredoxin-related transmembrane protein 4	201581_at	0.000672905	0.0123126	1085.9	1468.86	2462.14	1672.3	-1.18102	-0.745217	-0.435804
S100B	S100 calcium binding protein B	209686_at	0.000996773	0.0153659	1130.17	1756.41	2562.65	1816.41	-1.1811	-0.545009	-0.636088
SMAD1	SMAD family member 1	210993_s_at	2.05517e-05	0.00232633	86.6262	131.492	196.471	138.196	-1.18144	-0.579343	-0.602099
KLHL23	kelch-like 23 (Drosophila)	241682_at	0.000120838	0.00529793	41.2895	69.3112	93.6693	68.09	-1.1818	-0.434487	-0.747314
CACYBP	calcyclin binding protein	201381_x_at	1.1319e-05	0.0019388	943.784	1397.26	2141.85	1494.3	-1.18233	-0.616262	-0.56607
MTAP	methylthioadenosine phosphorylase	231984_at	0.000235163	0.0072629	214.906	357.036	488.256	353.399	-1.18393	-0.451568	-0.732366
TP53RK	TP53 regulating kinase	235192_at	0.000928036	0.0147724	59.7661	85.3205	135.795	93.6272	-1.18403	-0.670467	-0.513564
FAM118B	family with sequence similarity 118, member B	230009_at	0.00173307	0.0211391	20.7488	33.7289	47.1697	33.8824	-1.18483	-0.483873	-0.700961
IPW	imprinted in Prader-Willi syndrome (non-protein coding)	221974_at	0.00151184	0.0195153	50.736	87.7985	115.361	84.6318	-1.18507	-0.393887	-0.791187
FASTKD1	FAST kinase domains 1	219002_at	1.80488e-06	0.000991178	319.476	435.875	726.645	493.999	-1.18554	-0.737337	-0.448207
COMMD4	COMM domain containing 4	209132_s_at	0.0058668	0.0442416	145.052	216.15	329.97	230.391	-1.18576	-0.610304	-0.575458
UACA	uveal autoantigen with coiled-coil domains and ankyrin repeats	238868_at	0.00619825	0.0459108	5.20051	6.36842	11.8338	7.80089	-1.18618	-0.8939	-0.292284
FIGNL1	fidgetin-like 1	222843_at	0.00108623	0.0161292	318.086	504.836	724.024	515.649	-1.18662	-0.520224	-0.666397
LOC100130097	hypothetical protein LOC100130097	241376_at	0.00295198	0.0288839	4.97612	5.31904	11.3394	7.21152	-1.18825	-1.09211	-0.0961446
ERBB3	v-erb-b2 erythroblastic leukemia viral oncogene homolog 3 (avian)	202454_s_at	0.00172263	0.0210705	546.399	826.024	1245.55	872.657	-1.18875	-0.592525	-0.59623
NTM	neurotrimin	222020_s_at	0.000201503	0.00674325	201.542	209.685	459.505	290.244	-1.189	-1.13186	-0.0571455
MTUS1	mitochondrial tumor suppressor 1	212093_s_at	0.00218777	0.0242717	56.5034	57.9689	128.914	81.1289	-1.19	-1.15306	-0.0369429
NA	NA	227805_at	0.00273738	0.0277462	77.9812	94.5833	177.926	116.83	-1.19008	-0.911621	-0.278458
RFWD3	ring finger and WD repeat domain 3	218564_at	0.00344772	0.0317961	28.998	51.6597	66.1855	48.9477	-1.19056	-0.357475	-0.833085
HSPA8	heat shock 70kDa protein 8	210338_s_at	4.67769e-05	0.00343354	3936.89	6352.67	8986.37	6425.31	-1.19068	-0.500375	-0.690306
LOC554203	alanyl-tRNA synthetase domain containing 1 pseudogene	1554447_at	0.00636853	0.0467998	20.89	33.4021	47.7015	33.9979	-1.19122	-0.514096	-0.677129
PSME3	proteasome (prosome, macropain) activator subunit 3 (PA28 gamma; Ki)	209852_x_at	0.000675591	0.012346	202.581	342.873	463.424	336.293	-1.19384	-0.434659	-0.759179
DECR1	2,4-dienoyl CoA reductase 1, mitochondrial	202447_at	0.000813017	0.0136856	320.309	440.476	733.145	497.976	-1.19463	-0.735035	-0.459598
CROT	carnitine O-octanoyltransferase	204573_at	0.00206151	0.0233548	30.5009	76.8392	69.8528	59.0643	-1.19547	0.137523	-1.33299
PCYOX1L	prenylcysteine oxidase 1 like	218953_s_at	0.00238867	0.0256245	71.4833	87.4733	163.742	107.566	-1.19575	-0.90451	-0.291235
LARS2	leucyl-tRNA synthetase 2, mitochondrial	204016_at	0.000342542	0.00874943	34.6196	45.1195	79.3007	53.0132	-1.19575	-0.813584	-0.382162
HSPD1	heat shock 60kDa protein 1 (chaperonin)	243372_at	2.79534e-06	0.00115133	5.22327	5.34233	11.9688	7.51147	-1.19625	-1.16374	-0.0325151
TMEM138	transmembrane protein 138	223113_at	8.26071e-05	0.00449616	282.543	513.906	648.383	481.611	-1.19838	-0.335343	-0.863036
SHISA2	shisa homolog 2 (Xenopus laevis)	230493_at	9.95916e-06	0.00187106	497.918	790.807	1143.22	810.648	-1.19912	-0.531706	-0.667416
CREM	cAMP responsive element modulator	209967_s_at	0.000304051	0.00826398	102.324	140.518	234.961	159.268	-1.19928	-0.741666	-0.457615
YWHAB	tyrosine 3-monooxygenase/tryptophan 5-monooxygenase activation protein, beta polypeptide	217717_s_at	0.00045677	0.0100132	1306.68	1903.85	3001.49	2070.68	-1.19977	-0.656762	-0.54301
NDUFS1	NADH dehydrogenase (ubiquinone) Fe-S protein 1, 75kDa (NADH-coenzyme Q reductase)	236356_at	0.000783272	0.0134152	86.3661	96.6679	198.544	127.193	-1.20092	-1.03835	-0.162571
ANKH	ankylosis, progressive homolog (mouse)	229176_at	0.00631808	0.0465643	27.7325	49.7721	63.7691	47.0913	-1.20128	-0.35752	-0.843758
SCARA5	scavenger receptor class A, member 5 (putative)	235849_at	0.00147163	0.0191719	27.8566	42.6331	64.0802	44.8566	-1.20186	-0.587904	-0.613954
TMEM50A	transmembrane protein 50A	217766_s_at	0.00266838	0.0273576	325.379	456.803	748.826	510.336	-1.20251	-0.713059	-0.489452
GART	phosphoribosylglycinamide formyltransferase, phosphoribosylglycinamide synthetase, phosphoribosylaminoimidazole synthetase	212378_at	6.78363e-05	0.00415201	264.661	429.829	609.238	434.576	-1.20286	-0.503243	-0.699619
NA	NA	228714_at	0.000431585	0.00977111	11.7165	13.669	26.9765	17.454	-1.20316	-0.980794	-0.22237
DCTPP1	dCTP pyrophosphatase 1	218069_at	0.000323621	0.00853403	72.6288	107.191	167.23	115.683	-1.20322	-0.641646	-0.56157
HIPK2	homeodomain interacting protein kinase 2	213763_at	0.00232563	0.0251689	61.1656	102.939	140.882	101.662	-1.20369	-0.452697	-0.750996
SFRS1	splicing factor, arginine/serine-rich 1	227164_at	0.000240607	0.00733358	81.0816	125.774	186.812	131.222	-1.20414	-0.570753	-0.633387
MPHOSPH6	M-phase phosphoprotein 6	203740_at	0.000191862	0.00659056	100.155	166.128	230.79	165.691	-1.20435	-0.474281	-0.73007
PAK6	p21 protein (Cdc42/Rac)-activated kinase 6	219461_at	8.44669e-07	0.000778113	12.9123	13.396	29.7563	18.6882	-1.20445	-1.15139	-0.0530551
SLC35B4	solute carrier family 35, member B4	225882_at	2.25809e-05	0.00238828	91.1265	165.674	210.024	155.608	-1.20461	-0.342208	-0.862406
IL1R1	interleukin 1 receptor, type I	202948_at	0.000694516	0.0125051	206.252	346.966	475.591	342.936	-1.20531	-0.454927	-0.750387
MYEF2	myelin expression factor 2	229464_at	0.000810067	0.013678	23.0317	23.6271	53.1172	33.2587	-1.20556	-1.16874	-0.0368178
NUP188	nucleoporin 188kDa	212691_at	0.000703402	0.0126247	44.2779	66.0894	102.199	70.8553	-1.20672	-0.628883	-0.577833
GABBR2	gamma-aminobutyric acid (GABA) B receptor, 2	211679_x_at	0.000186863	0.00651283	12.6978	11.985	29.3082	17.997	-1.20673	-1.29008	0.0833496
TMEM80	transmembrane protein 80	221951_at	0.00187487	0.0221361	87.7126	123.305	202.629	137.882	-1.20798	-0.716603	-0.491378
MIPEP	mitochondrial intermediate peptidase	36830_at	0.000810354	0.013678	36.887	55.8809	85.2185	59.3288	-1.20805	-0.608811	-0.599242
ZNRF3	zinc and ring finger 3	226360_at	0.000159202	0.00604399	49.8429	72.2117	115.176	79.0768	-1.20838	-0.673533	-0.534844
TRPV4	transient receptor potential cation channel, subfamily V, member 4	219516_at	0.00630321	0.0465113	18.152	21.3537	41.9512	27.1523	-1.20858	-0.974224	-0.234356
NA	NA	235513_at	0.000381878	0.00916915	28.1384	73.9425	65.0969	55.7259	-1.21005	0.183815	-1.39386
FRMD3	FERM domain containing 3	229893_at	0.000941483	0.0148858	135.101	156.511	312.611	201.408	-1.21033	-0.998102	-0.212228
SLCO3A1	solute carrier organic anion transporter family, member 3A1	219229_at	0.00581132	0.0439827	8.05645	10.0639	18.644	12.2548	-1.2105	-0.889526	-0.320973
NA	NA	1560724_at	0.00316618	0.0301542	5.61567	7.32813	12.9959	8.64657	-1.21053	-0.82654	-0.383988
NDUFV3	NADH dehydrogenase (ubiquinone) flavoprotein 3, 10kDa	226209_at	0.000114059	0.0051537	26.2902	67.4689	60.8572	51.5388	-1.2109	0.148797	-1.3597
NA	NA	216028_at	0.0020395	0.0232204	200.52	276.812	464.279	313.87	-1.21125	-0.746086	-0.46516
LTB	lymphotoxin beta (TNF superfamily, member 3)	207339_s_at	0.00315008	0.0300386	6.48591	7.34536	15.0226	9.61795	-1.21175	-1.03223	-0.179524
NA	NA	230176_at	0.00171809	0.021045	121.868	206.259	282.455	203.527	-1.2127	-0.453565	-0.759134
DDX52	DEAD (Asp-Glu-Ala-Asp) box polypeptide 52	210320_s_at	0.00245399	0.0260771	21.501	36.4805	49.8535	35.945	-1.21329	-0.450569	-0.762723
PLCL2	phospholipase C-like 2	213309_at	0.00011971	0.00526999	40.6209	63.8583	94.2374	66.2389	-1.21408	-0.561425	-0.652652
QDPR	quinoid dihydropteridine reductase	209123_at	0.000241933	0.00736245	195.404	294.347	453.905	314.552	-1.21593	-0.624874	-0.591053
PLD1	phospholipase D1, phosphatidylcholine-specific	232530_at	0.00316984	0.0301666	9.161	8.62708	21.3173	13.0351	-1.21845	-1.30508	0.0866339
KIAA1217	KIAA1217	231807_at	0.00250689	0.0264099	35.4352	38.6772	82.4842	52.1989	-1.21893	-1.09264	-0.126298
ATP5G1	ATP synthase, H+ transporting, mitochondrial F0 complex, subunit C1 (subunit 9)	208972_s_at	9.36533e-06	0.00182347	183.675	260.39	427.736	290.6	-1.21957	-0.716049	-0.503519
THEM4	thioesterase superfamily member 4	229253_at	0.00364657	0.0328271	106.554	157.92	248.271	170.915	-1.22032	-0.652717	-0.567608
C7orf41	chromosome 7 open reading frame 41	226018_at	0.000628036	0.0118477	14.1875	23.3386	33.0593	23.5285	-1.22043	-0.502339	-0.718094
CD83	CD83 molecule	204440_at	0.000584998	0.0114623	67.0425	84.5026	156.278	102.608	-1.22097	-0.887049	-0.333921
MICB	MHC class I polypeptide-related sequence B	206247_at	0.00474601	0.0387599	378.375	442.681	882.336	567.797	-1.22151	-0.995062	-0.22645
PHTF1	putative homeodomain transcription factor 1	210191_s_at	0.00499854	0.0399538	64.0611	120.248	149.389	111.233	-1.22156	-0.313064	-0.908492
ZBTB8OS	zinc finger and BTB domain containing 8 opposite strand	228970_at	7.11048e-05	0.00426573	356.381	557.393	831.193	581.655	-1.22176	-0.576489	-0.645274
HMGB1	high-mobility group box 1	224731_at	0.00406391	0.0351317	2360.8	3552.17	5507.65	3806.87	-1.22216	-0.632734	-0.589424
UBR7	ubiquitin protein ligase E3 component n-recognin 7 (putative)	218108_at	3.52434e-05	0.00301931	103.281	209.576	241.124	184.66	-1.2232	-0.2023	-1.0209
KIAA0391	KIAA0391	202713_s_at	0.00121112	0.0171273	99.2723	129.313	231.785	153.457	-1.22332	-0.84192	-0.381401
TOR3A	torsin family 3, member A	233851_s_at	0.000502996	0.010598	52.6581	86.6749	123.058	87.4637	-1.22461	-0.505654	-0.718957
FAM135A	family with sequence similarity 135, member A	223497_at	0.00091157	0.0145951	78.259	174.63	182.948	145.279	-1.22511	-0.0671299	-1.15798
H2AFV	H2A histone family, member V	212205_at	0.00700367	0.0497433	1046.34	1514.55	2447.52	1669.47	-1.22597	-0.692426	-0.533546
MTUS1	mitochondrial tumor suppressor 1	212096_s_at	1.40402e-05	0.0021293	179.798	156.152	420.577	252.176	-1.22599	-1.42941	0.203427
NNMT	nicotinamide N-methyltransferase	202237_at	0.000409572	0.00945769	755.884	995.915	1768.78	1173.53	-1.22652	-0.828661	-0.397859
SORCS1	sortilin-related VPS10 domain containing receptor 1	1556891_at	0.00137713	0.0184341	5.51429	5.88441	12.9242	8.10764	-1.22883	-1.13511	-0.0937219
NA	NA	230305_at	0.0010984	0.0162578	6.27208	6.92921	14.7245	9.3086	-1.2312	-1.08746	-0.143746
TRA2B	transformer 2 beta homolog (Drosophila)	200893_at	0.000108978	0.00503027	1387.9	2364.69	3259.43	2337.34	-1.23171	-0.462968	-0.768747
COMMD4	COMM domain containing 4	206441_s_at	0.00431519	0.0364794	61.3908	91.5808	144.222	99.0646	-1.2322	-0.655176	-0.577023
NA	NA	232790_at	7.86972e-05	0.00442094	19.7343	29.708	46.4525	31.9649	-1.23505	-0.644907	-0.590144
HMGCS1	3-hydroxy-3-methylglutaryl-Coenzyme A synthase 1 (soluble)	205822_s_at	0.00202703	0.0231294	573.521	625.335	1350.45	849.768	-1.23552	-1.11074	-0.124784
PSEN2	presenilin 2 (Alzheimer disease 4)	204261_s_at	8.86003e-05	0.00457636	18.2555	19.611	43.0517	26.9727	-1.23774	-1.13441	-0.103334
ABCC4	ATP-binding cassette, sub-family C (CFTR/MRP), member 4	203196_at	0.000343407	0.00875362	85.3872	105.496	201.486	130.79	-1.23859	-0.933494	-0.305093
TOR3A	torsin family 3, member A	218459_at	5.05275e-06	0.00136513	71.6294	136.054	169.028	125.571	-1.23864	-0.31308	-0.925559
KIAA1618	KIAA1618	232155_at	0.00259164	0.0268978	7.61715	7.75873	17.9768	11.1176	-1.23881	-1.21224	-0.0265693
SSBP1	single-stranded DNA binding protein 1	202591_s_at	1.13739e-05	0.0019388	2810.21	4650.01	6633.05	4697.76	-1.23899	-0.512438	-0.726554
ULBP2	UL16 binding protein 2	238542_at	0.000140161	0.00570925	61.1712	127.64	144.42	111.077	-1.23934	-0.178184	-1.06116
RAGE	renal tumor antigen	205130_at	0.00128261	0.0177227	223.202	444.612	527.346	398.386	-1.2404	-0.246202	-0.994198
C1orf135	chromosome 1 open reading frame 135	222946_s_at	0.00324887	0.0306397	12.8672	19.3809	30.4092	20.8858	-1.24081	-0.649872	-0.590938
LOC284926	hypothetical protein LOC284926	1556064_at	0.00107889	0.0160685	16.6988	24.8656	39.4653	27.0099	-1.24084	-0.666437	-0.574401
CSE1L	CSE1 chromosome segregation 1-like (yeast)	210766_s_at	0.00191369	0.0223726	929.358	1356.81	2197.09	1494.42	-1.24129	-0.695372	-0.545914
C1orf124	chromosome 1 open reading frame 124	223511_at	0.00024863	0.00743433	60.0116	142.822	141.877	114.903	-1.24133	0.00957651	-1.2509
GART	phosphoribosylglycinamide formyltransferase, phosphoribosylglycinamide synthetase, phosphoribosylaminoimidazole synthetase	212379_at	7.99603e-05	0.00444942	199.723	316.448	472.208	329.46	-1.24142	-0.577452	-0.663969
GEN1	Gen homolog 1, endonuclease (Drosophila)	228286_at	0.00573044	0.0436224	35.5805	52.6627	84.166	57.4697	-1.24215	-0.676456	-0.565693
UQCR	ubiquinol-cytochrome c reductase, 6.4kDa subunit	223613_at	3.13385e-05	0.00285614	39.7096	49.8745	94.1203	61.2348	-1.24502	-0.916204	-0.328814
IFI35	interferon-induced protein 35	209417_s_at	0.00649441	0.0473915	58.6336	84.6919	138.977	94.1007	-1.24504	-0.714545	-0.530496
HNRNPA3	heterogeneous nuclear ribonucleoprotein A3	211932_at	0.00029681	0.00814469	562.386	611.179	1333.42	835.66	-1.2455	-1.12546	-0.120035
PHTF2	putative homeodomain transcription factor 2	217097_s_at	0.00329744	0.0309071	73.9964	125.331	175.49	124.939	-1.24586	-0.48565	-0.760212
NA	NA	1560652_at	0.00243078	0.0259166	8.51108	6.0992	20.1883	11.5995	-1.2461	-1.72683	0.480722
NA	NA	229647_at	0.00284244	0.0283351	51.437	63.2935	122.035	78.9217	-1.24641	-0.947161	-0.29925
FAM43A	family with sequence similarity 43, member A	227410_at	0.00205164	0.0232957	91.1823	157.681	216.438	155.1	-1.24713	-0.456944	-0.790183
AIFM1	apoptosis-inducing factor, mitochondrion-associated, 1	205512_s_at	0.00013614	0.00562892	158.054	237.933	375.179	257.055	-1.24716	-0.657023	-0.590142
TNFAIP6	tumor necrosis factor, alpha-induced protein 6	206025_s_at	0.00125654	0.0174867	363.062	378.085	861.851	534.333	-1.24722	-1.18873	-0.0584953
CDK2	cyclin-dependent kinase 2	211804_s_at	6.15599e-05	0.00400139	58.5093	101.376	138.969	99.6184	-1.24803	-0.455045	-0.792985
NA	NA	1568915_at	0.00190833	0.0223649	6.03062	5.48613	14.3249	8.61389	-1.24815	-1.38467	0.136516
ADAMTS17	ADAM metallopeptidase with thrombospondin type 1 motif, 17	1552727_s_at	0.00272511	0.0276874	9.1939	11.2534	21.8479	14.0984	-1.24875	-0.957132	-0.291615
NA	NA	239082_at	0.000583414	0.0114623	85.8437	132.538	204.276	140.886	-1.25074	-0.62412	-0.626618
NDUFS6	NADH dehydrogenase (ubiquinone) Fe-S protein 6, 13kDa (NADH-coenzyme Q reductase)	203606_at	0.000139686	0.00569852	704.299	1127.14	1677.47	1169.64	-1.25203	-0.573624	-0.678404
MAN2A2	mannosidase, alpha, class 2A, member 2	219999_at	0.00522453	0.0410654	38.1133	57.4863	90.8406	62.1467	-1.25304	-0.660118	-0.592925
TMPO	thymopoietin	224944_at	0.0019129	0.0223726	427.276	690.6	1018.75	712.207	-1.25356	-0.560874	-0.692682
FAM86C	family with sequence similarity 86, member C	220353_at	0.00296959	0.0289673	10.8572	18.0951	25.9014	18.2845	-1.25438	-0.517433	-0.736944
FRMD3	FERM domain containing 3	230645_at	1.60481e-05	0.00224055	164.385	164.248	392.386	240.34	-1.25519	-1.2564	0.00120452
TUBG1	tubulin, gamma 1	201714_at	0.00357274	0.0324509	482.4	782.791	1151.69	805.626	-1.25545	-0.55705	-0.698397
CACYBP	calcyclin binding protein	211761_s_at	2.58193e-05	0.00255421	526.558	724.145	1257.26	835.987	-1.25562	-0.795931	-0.459684
NA	NA	238536_at	0.000332038	0.00864021	35.5545	55.2373	84.9013	58.5644	-1.25575	-0.620143	-0.635609
STAG3OS	stromal antigen 3 opposite strand	1553971_a_at	6.15264e-05	0.00400139	4.94416	5.22464	11.8149	7.32789	-1.2568	-1.1772	-0.0796079
UXS1	UDP-glucuronate decarboxylase 1	219675_s_at	0.000109378	0.00503444	395.001	512.86	945.467	617.776	-1.25917	-0.882461	-0.376708
SLC20A1	solute carrier family 20 (phosphate transporter), member 1	230494_at	8.15602e-05	0.00446756	463.623	571.22	1111.96	715.601	-1.26208	-0.960984	-0.301096
NAV1	neuron navigator 1	224773_at	0.00270838	0.0275869	47.8053	86.3789	114.714	82.9662	-1.2628	-0.409296	-0.853508
CCBL2	cysteine conjugate-beta lyase 2	227748_at	0.000150115	0.00585135	155.928	299.342	374.33	276.533	-1.26343	-0.322519	-0.940911
IPO9	importin 9	213785_at	0.00303585	0.0293659	30.3507	42.786	72.8946	48.6771	-1.26408	-0.768673	-0.495407
GATAD2A	GATA zinc finger domain containing 2A	222526_at	0.000892829	0.0144195	37.5661	64.5952	90.228	64.1298	-1.26414	-0.482148	-0.781996
MCF2L	MCF.2 cell line derived transforming sequence-like	212935_at	0.00292292	0.0287427	82.0963	164.545	197.213	147.952	-1.26437	-0.26127	-1.0031
MTAP	methylthioadenosine phosphorylase	204956_at	0.000245777	0.00739902	35.6738	64.9926	85.7445	62.137	-1.26518	-0.399769	-0.865409
MT1X	metallothionein 1X	204326_x_at	0.000633949	0.0119206	681.06	856.843	1637.42	1058.44	-1.26557	-0.934321	-0.331248
UXS1	UDP-glucuronate decarboxylase 1	225583_at	4.48332e-05	0.00338308	738.64	1013.69	1776.62	1176.32	-1.26619	-0.809519	-0.456675
PFAS	phosphoribosylformylglycinamidine synthase	213302_at	0.00284972	0.0283878	165.889	222.858	399.119	262.622	-1.2666	-0.840695	-0.425907
CDKN1C	cyclin-dependent kinase inhibitor 1C (p57, Kip2)	213348_at	0.00145512	0.0190554	72.9429	119.741	175.621	122.768	-1.26763	-0.552548	-0.715078
NA	NA	225345_s_at	0.000946659	0.0149136	31.3424	36.0764	75.4845	47.6344	-1.26806	-1.06513	-0.202938
ALMS1	Alstrom syndrome 1	214220_s_at	0.000143307	0.00574776	30.4503	52.0386	73.3393	51.9428	-1.26813	-0.495003	-0.773127
HMGB1	high-mobility group box 1	200680_x_at	0.00204458	0.0232491	4884.99	7287.85	11775.5	7982.79	-1.26936	-0.692226	-0.577137
LQK1	hypothetical LOC642946	235126_at	0.000272925	0.00778645	50.0394	74.38	120.695	81.7049	-1.27023	-0.698382	-0.571849
RAD51C	RAD51 homolog C (S. cerevisiae)	206066_s_at	0.00101419	0.0155097	52.304	80.3071	126.164	86.2583	-1.27031	-0.6517	-0.618607
SEPHS1	selenophosphate synthetase 1	208940_at	0.000510526	0.0106949	86.6128	124.738	209.686	140.346	-1.27558	-0.749331	-0.526246
PHLDA2	pleckstrin homology-like domain, family A, member 2	209803_s_at	0.00385949	0.0340369	1975.86	3048.72	4784.45	3269.68	-1.27588	-0.650149	-0.625728
GPD1L	glycerol-3-phosphate dehydrogenase 1-like	212510_at	0.00468089	0.0384316	53.002	73.7825	128.395	85.0598	-1.27647	-0.799236	-0.477232
MTAP	methylthioadenosine phosphorylase	211363_s_at	0.000133655	0.00557205	48.4145	83.3102	117.283	83.0025	-1.27648	-0.493426	-0.783052
ANKRD36B	ankyrin repeat domain 36B	220940_at	0.00266257	0.0273438	13.1304	24.1618	31.8096	23.0339	-1.27655	-0.396734	-0.879818
LIMK2	LIM domain kinase 2	210582_s_at	0.00141289	0.0187604	55.9273	65.8775	135.571	85.792	-1.27743	-1.04119	-0.236232
NA	NA	229572_at	0.00232864	0.0251887	11.1931	40.6988	27.1401	26.344	-1.27781	0.584563	-1.86237
ZNF618	zinc finger protein 618	238444_at	0.000711875	0.0126888	18.7696	28.2058	45.5212	30.8322	-1.27814	-0.690548	-0.587591
DHRS11	dehydrogenase/reductase (SDR family) member 11	218756_s_at	0.00685366	0.0490193	22.1972	40.5818	53.8999	38.893	-1.2799	-0.409449	-0.870455
AADAT	aminoadipate aminotransferase	223593_at	0.00115843	0.0166926	33.3525	34.9348	81.0903	49.7925	-1.28173	-1.21486	-0.0668698
CARD6	caspase recruitment domain family, member 6	224414_s_at	0.00240138	0.0257306	104.312	166.492	253.772	174.859	-1.28263	-0.608084	-0.674546
DPP3	dipeptidyl-peptidase 3	218567_x_at	0.000368935	0.00900988	35.6119	45.8951	86.6652	56.0574	-1.28309	-0.917112	-0.365982
MTUS1	mitochondrial tumor suppressor 1	212095_s_at	0.000955047	0.0149675	33.3762	27.435	81.2425	47.3512	-1.28342	-1.56622	0.2828
TRAF4	TNF receptor-associated factor 4	235688_s_at	0.00274392	0.0277797	8.68196	11.7617	21.1372	13.8603	-1.28369	-0.845685	-0.438004
MAP2K3	mitogen-activated protein kinase kinase 3	215498_s_at	0.000636782	0.0119477	56.6998	98.9997	138.055	97.9182	-1.28383	-0.479747	-0.80408
MT1X	metallothionein 1X	208581_x_at	0.00509428	0.0404358	1115.21	1334.91	2716.05	1722.06	-1.2842	-1.02477	-0.259429
TRMT2B	TRM2 tRNA methyltransferase 2 homolog B (S. cerevisiae)	205238_at	0.00355327	0.0323495	15.6324	16.3854	38.0876	23.3685	-1.28478	-1.21691	-0.0678746
RNFT1	ring finger protein, transmembrane 1	221194_s_at	0.000778177	0.0133746	71.9783	119.494	175.54	122.337	-1.28617	-0.554866	-0.731299
C1orf59	chromosome 1 open reading frame 59	225841_at	0.000228492	0.00714786	20.991	45.483	51.214	39.2294	-1.28677	-0.171212	-1.11555
SLC13A3	solute carrier family 13 (sodium-dependent dicarboxylate transporter), member 3	205243_at	5.29791e-05	0.00368402	5.24613	5.03201	12.8029	7.69367	-1.28714	-1.34726	0.0601186
MTERFD3	MTERF domain containing 3	225346_at	0.000108129	0.00500883	36.0979	67.3316	88.1286	63.8527	-1.2877	-0.388326	-0.899369
MLKL	mixed lineage kinase domain-like	238025_at	5.20012e-05	0.00364648	26.5135	45.5928	64.8418	45.6494	-1.2902	-0.508119	-0.782081
PSMD1	proteasome (prosome, macropain) 26S subunit, non-ATPase, 1	201198_s_at	0.000628966	0.0118477	437.485	636.243	1070.51	714.747	-1.291	-0.750652	-0.540344
NNMT	nicotinamide N-methyltransferase	202238_s_at	0.00104427	0.015754	336.256	449.805	823.168	536.41	-1.29163	-0.871888	-0.419738
MLLT11	myeloid/lymphoid or mixed-lineage leukemia (trithorax homolog, Drosophila); translocated to, 11	211071_s_at	0.00119368	0.0170324	88.4743	109.595	216.669	138.246	-1.29216	-0.98331	-0.308855
NA	NA	239252_at	0.0063627	0.046773	6.00353	5.23704	14.7077	8.64944	-1.29269	-1.48975	0.197057
NA	NA	230177_at	6.39368e-05	0.00405138	126.585	282.539	310.137	239.754	-1.2928	-0.134455	-1.15835
SMC1A	structural maintenance of chromosomes 1A	201589_at	0.00203455	0.0231843	379.129	548.43	929.035	618.865	-1.29304	-0.760426	-0.532618
MTAP	methylthioadenosine phosphorylase	216685_s_at	0.000628575	0.0118477	33.5476	57.7564	82.3225	57.8755	-1.29508	-0.511305	-0.783771
IDH3A	isocitrate dehydrogenase 3 (NAD+) alpha	202070_s_at	0.00179292	0.0215125	30.8587	54.4644	75.7978	53.707	-1.29648	-0.476841	-0.819639
ADAT2	adenosine deaminase, tRNA-specific 2, TAD2 homolog (S. cerevisiae)	227213_at	0.00512663	0.0406046	15.1274	14.5429	37.2268	22.299	-1.29918	-1.35602	0.0568429
ST8SIA4	ST8 alpha-N-acetyl-neuraminide alpha-2,8-sialyltransferase 4	230261_at	0.00105357	0.0158073	19.8504	30.199	48.8508	32.9667	-1.29921	-0.693883	-0.605332
APOO	apolipoprotein O	221620_s_at	0.000461413	0.0100872	171.643	279.034	422.442	291.04	-1.29934	-0.598313	-0.701031
LOC100129673	similar to hCG2042915	236075_s_at	0.00012977	0.00550751	21.579	50.3638	53.1256	41.6894	-1.29978	-0.0770219	-1.22276
LOC100132181	hypothetical protein LOC100132181	225046_at	0.00651349	0.0474337	79.4283	133.746	195.902	136.359	-1.30241	-0.550635	-0.751772
MAF	v-maf musculoaponeurotic fibrosarcoma oncogene homolog (avian)	229327_s_at	0.00138092	0.0184676	8.69053	8.10526	21.443	12.7463	-1.30299	-1.40358	0.100586
NA	NA	1569167_at	0.00130929	0.0178998	11.798	12.2292	29.143	17.7234	-1.3046	-1.25282	-0.0517794
MKKS	McKusick-Kaufman syndrome	218138_at	9.944e-06	0.00187106	127.636	226.641	315.307	223.195	-1.30472	-0.476349	-0.828375
AP3M1	adaptor-related protein complex 3, mu 1 subunit	222517_at	0.00231957	0.0251351	35.0663	59.5667	86.6455	60.4262	-1.30504	-0.540618	-0.764424
ENSA	endosulfine alpha	202596_at	0.00144702	0.0190333	455.42	684.301	1125.9	755.208	-1.30582	-0.718382	-0.587434
AMPH	amphiphysin	205257_s_at	0.00477479	0.0389163	8.84641	9.96536	21.9285	13.5801	-1.30964	-1.13781	-0.171831
IL27RA	interleukin 27 receptor, alpha	205926_at	0.000237573	0.00730542	22.9702	29.1441	57.0023	36.3722	-1.31125	-0.967815	-0.34344
GART	phosphoribosylglycinamide formyltransferase, phosphoribosylglycinamide synthetase, phosphoribosylaminoimidazole synthetase	217445_s_at	0.000866782	0.0141983	69.443	140.426	172.357	127.409	-1.3115	-0.295583	-1.01591
RFX5	regulatory factor X, 5 (influences HLA class II expression)	202963_at	7.32244e-05	0.00429029	599.071	813.429	1488.31	966.936	-1.31287	-0.871586	-0.441288
TMEM154	transmembrane protein 154	238063_at	0.000488363	0.0103917	9.92511	12.8925	24.6593	15.8256	-1.31297	-0.935602	-0.377373
TUBGCP3	tubulin, gamma complex associated protein 3	203690_at	2.98421e-05	0.00276686	293.818	512.121	730.528	512.156	-1.31402	-0.512456	-0.801561
PAP2D	phosphatidic acid phosphatase type 2	231397_at	0.00359392	0.0325441	7.61791	9.61937	18.9483	12.0619	-1.3146	-0.978054	-0.336547
MUDENG	MU-2/AP1M2 domain containing, death-inducing	222531_s_at	0.000987267	0.0152725	77.6607	164.687	193.17	145.172	-1.31461	-0.230143	-1.08447
AQR	aquarius homolog (mouse)	212583_at	0.00367291	0.0329485	16.8662	30.1013	41.9559	29.6411	-1.31474	-0.479048	-0.835693
EML5	echinoderm microtubule associated protein like 5	213063_at	0.000431819	0.00977124	49.8603	78.3078	124.206	84.1246	-1.31677	-0.665506	-0.651264
MCM8	minichromosome maintenance complex component 8	224320_s_at	0.00492454	0.039671	148.979	213.005	371.244	244.409	-1.31726	-0.801479	-0.515784
C1orf151	chromosome 1 open reading frame 151	228096_at	0.00181097	0.0216442	8.41683	11.5086	20.9999	13.6418	-1.31904	-0.867673	-0.451363
EIF2AK1	eukaryotic translation initiation factor 2-alpha kinase 1	217735_s_at	0.00248169	0.0262606	52.1494	82.2646	130.125	88.1797	-1.31918	-0.661558	-0.657621
CYFIP2	cytoplasmic FMR1 interacting protein 2	215785_s_at	0.00202426	0.0231163	60.5219	81.3725	151.063	97.6523	-1.31962	-0.892532	-0.427084
MRAS	muscle RAS oncogene homolog	225185_at	2.20344e-05	0.00235961	34.6523	59.3542	86.4946	60.167	-1.31966	-0.54326	-0.7764
NA	NA	228045_at	0.00300881	0.0291895	26.7988	53.472	66.9065	49.0591	-1.31998	-0.323361	-0.996616
RUVBL1	RuvB-like 1 (E. coli)	201614_s_at	0.000889483	0.0144195	221.747	338.917	554.081	371.582	-1.32118	-0.709167	-0.612015
PSMC2	proteasome (prosome, macropain) 26S subunit, ATPase, 2	201067_at	0.00217863	0.0242142	197.025	334.048	492.478	341.184	-1.32168	-0.560003	-0.761679
NA	NA	238507_at	0.00611185	0.0454516	18.0274	34.8117	45.1246	32.6546	-1.32372	-0.374344	-0.949381
BCL7A	B-cell CLL/lymphoma 7A	203796_s_at	0.00485681	0.0393496	8.9208	8.01076	22.3328	13.0881	-1.32392	-1.47915	0.155235
ADAT1	adenosine deaminase, tRNA-specific 1	219384_s_at	0.00204042	0.0232204	58.3414	119.048	146.263	107.884	-1.32597	-0.297018	-1.02896
OAF	OAF homolog (Drosophila)	225510_at	0.000444404	0.00987573	41.6262	67.9052	104.367	71.2995	-1.32611	-0.620073	-0.706033
ATR	ataxia telangiectasia and Rad3 related	209902_at	0.00250315	0.0264051	82.9786	127.135	208.087	139.4	-1.32638	-0.710832	-0.615547
IMPA2	inositol(myo)-1(or 4)-monophosphatase 2	203126_at	3.18203e-05	0.00286179	63.6142	76.8992	159.568	100.027	-1.32675	-1.05313	-0.273619
NA	NA	241687_at	0.000754515	0.0131214	15.3208	25.0964	38.4793	26.2989	-1.32859	-0.616602	-0.711985
USP13	ubiquitin specific peptidase 13 (isopeptidase T-3)	205356_at	0.000421675	0.00961279	112.648	152.582	282.934	182.721	-1.32865	-0.890881	-0.437767
NA	NA	216822_x_at	0.000131387	0.00554261	4.85069	7.28746	12.1857	8.10796	-1.32893	-0.741705	-0.587228
FRMD4A	FERM domain containing 4A	225163_at	0.000134988	0.00559392	730.169	994.304	1835.03	1186.5	-1.3295	-0.884044	-0.445456
TMEM5	transmembrane protein 5	204807_at	0.000577897	0.011404	42.0837	79.8453	105.773	75.9005	-1.32963	-0.405685	-0.923947
NA	NA	239768_x_at	0.00169868	0.0208849	23.9451	59.5402	60.1908	47.892	-1.32981	-0.0156787	-1.31414
SUB1	SUB1 homolog (S. cerevisiae)	224587_at	0.000718276	0.0127507	203.732	324.18	512.201	346.704	-1.33003	-0.659916	-0.670118
SLC35B4	solute carrier family 35, member B4	238418_at	6.32383e-05	0.00402498	157.107	273.241	395.116	275.155	-1.33053	-0.532104	-0.798424
ST3GAL5	ST3 beta-galactoside alpha-2,3-sialyltransferase 5	203217_s_at	0.000119258	0.00526099	126.278	182.635	317.676	208.863	-1.33095	-0.798596	-0.532353
CLMN	calmin (calponin-like, transmembrane)	213839_at	0.000882696	0.0143569	80.6427	164.8	203.538	149.66	-1.33568	-0.304581	-1.0311
ACADSB	acyl-Coenzyme A dehydrogenase, short/branched chain	226030_at	0.00287121	0.0285422	16.309	22.5058	41.2089	26.6745	-1.33729	-0.872659	-0.46463
FUS	fusion (involved in t(12;16) in malignant liposarcoma)	217370_x_at	1.30878e-05	0.00209064	133.548	141.113	338.146	204.269	-1.34029	-1.2608	-0.0794902
ABHD11	abhydrolase domain containing 11	221927_s_at	0.00288402	0.0286164	65.4927	110.098	165.989	113.86	-1.34168	-0.592297	-0.749386
NA	NA	235224_s_at	0.00169183	0.0208306	14.6921	20.985	37.2505	24.3092	-1.34222	-0.827901	-0.514315
TAC1	tachykinin, precursor 1	206552_s_at	0.00228895	0.0249498	1806.41	3089.97	4585.59	3160.66	-1.34398	-0.569516	-0.774464
TSPAN14	tetraspanin 14	223314_at	0.00121225	0.0171376	136.091	253.626	345.794	245.17	-1.34534	-0.44721	-0.898134
MSRB2	methionine sulfoxide reductase B2	219451_at	0.000243096	0.00736794	13.4854	20.0642	34.2844	22.6113	-1.34616	-0.772929	-0.573232
MSX1	msh homeobox 1	205932_s_at	0.000748115	0.0130524	52.2915	115.437	132.978	100.236	-1.34654	-0.204087	-1.14246
TOMM40L	translocase of outer mitochondrial membrane 40 homolog (yeast)-like	226059_at	0.000852433	0.0140507	44.0151	77.3708	112.081	77.8224	-1.34848	-0.534686	-0.813791
CYP27C1	cytochrome P450, family 27, subfamily C, polypeptide 1	1568868_at	0.00173962	0.0211635	13.5156	17.1213	34.4875	21.7082	-1.35145	-1.01028	-0.341162
URB2	URB2 ribosome biogenesis 2 homolog (S. cerevisiae)	205284_at	0.00018821	0.00653042	38.4145	60.7694	98.075	65.753	-1.35223	-0.690541	-0.661693
SLC36A1	solute carrier family 36 (proton/amino acid symporter), member 1	213119_at	0.000288403	0.00804804	59.9145	86.6135	153.414	99.9808	-1.35646	-0.82477	-0.531685
FAM40B	family with sequence similarity 40, member B	1555292_at	0.00199968	0.0229888	11.3823	22.333	29.1466	20.954	-1.35653	-0.38415	-0.972381
BCR	breakpoint cluster region	226602_s_at	0.00463338	0.0381674	16.8938	39.3352	43.2683	33.1658	-1.35682	-0.137492	-1.21932
LARS2	leucyl-tRNA synthetase 2, mitochondrial	34764_at	0.000118914	0.00525121	104.322	140.441	267.368	170.71	-1.35778	-0.928869	-0.428915
PITPNC1	phosphatidylinositol transfer protein, cytoplasmic 1	238649_at	0.00154234	0.0197567	36.4694	58.8821	93.5128	62.9548	-1.35848	-0.667334	-0.691142
CHSY3	chondroitin sulfate synthase 3	242100_at	0.00487765	0.0394662	14.3631	35.9439	36.8316	29.0462	-1.35858	-0.035198	-1.32338
ENOX2	ecto-NOX disulfide-thiol exchanger 2	32042_at	0.00281431	0.0281859	21.3526	28.4409	54.7734	34.8556	-1.35906	-0.945506	-0.413557
FAM101B	family with sequence similarity 101, member B	226876_at	0.000492697	0.0104336	413.983	539.388	1062.14	671.836	-1.35933	-0.977574	-0.381751
HAT1	histone acetyltransferase 1	203138_at	0.000127033	0.0054252	1309.77	2197.82	3361.95	2289.85	-1.35998	-0.613229	-0.746756
SCARA5	scavenger receptor class A, member 5 (putative)	229839_at	0.00344323	0.0317961	19.187	24.6333	49.2565	31.0256	-1.36019	-0.999703	-0.360483
UEVLD	UEV and lactate/malate dehyrogenase domains	1554397_s_at	0.000529083	0.0108843	77.0844	144.816	198.111	140.004	-1.3618	-0.452084	-0.909711
FYN	FYN oncogene related to SRC, FGR, YES	212486_s_at	0.000367269	0.00900221	55.1469	76.4554	141.879	91.1603	-1.36331	-0.891966	-0.47134
LY6K	lymphocyte antigen 6 complex, locus K	223688_s_at	0.00249557	0.026362	14.9965	30.4727	38.5998	28.023	-1.36397	-0.341077	-1.02289
HEG1	HEG homolog 1 (zebrafish)	213069_at	0.000807559	0.0136564	281.262	573.155	724.54	526.319	-1.36515	-0.338139	-1.02701
LIMK2	LIM domain kinase 2	202193_at	0.000304537	0.00827102	127.414	121.918	328.625	192.652	-1.36692	-1.43053	0.0636117
RMI1	RMI1, RecQ mediated genome instability 1, homolog (S. cerevisiae)	218979_at	0.000374827	0.00906591	82.1876	112.384	212.055	135.542	-1.36745	-0.916003	-0.451443
ZBED1	zinc finger, BED-type containing 1	203043_at	0.000690399	0.0124729	36.2289	63.6008	93.5979	64.4759	-1.36933	-0.55743	-0.811903
SFRS3	splicing factor, arginine/serine-rich 3	208673_s_at	0.00315415	0.0300574	268.86	485.039	695.239	483.046	-1.37066	-0.519407	-0.851249
LAP3	leucine aminopeptidase 3	217933_s_at	0.000177794	0.00634722	390.233	667.197	1009.46	688.964	-1.37117	-0.5974	-0.773775
TST	thiosulfate sulfurtransferase (rhodanese)	209605_at	0.00637796	0.0468346	40.6056	92.0388	105.045	79.2298	-1.37126	-0.190694	-1.18056
DPP3	dipeptidyl-peptidase 3	232510_s_at	3.45708e-05	0.00298302	93.4539	139.619	241.857	158.31	-1.37183	-0.792654	-0.579173
SLC25A13	solute carrier family 25, member 13 (citrin)	229061_s_at	0.000235623	0.00727155	122.308	191.311	316.862	210.16	-1.37334	-0.727934	-0.645404
FOXRED1	FAD-dependent oxidoreductase domain containing 1	223128_at	0.00496109	0.0398254	30.9082	65.9403	80.1638	59.0041	-1.37496	-0.281792	-1.09317
NA	NA	213500_at	8.11139e-05	0.00446723	113.14	229.564	293.463	212.055	-1.37507	-0.354283	-1.02079
MYCBP	c-myc binding protein	203360_s_at	0.000224501	0.00706058	234.176	396.862	607.567	412.868	-1.37545	-0.614406	-0.761046
USP13	ubiquitin specific peptidase 13 (isopeptidase T-3)	226902_at	7.38405e-05	0.00430125	74.2914	102.403	192.803	123.166	-1.37586	-0.912861	-0.462996
AGPS	alkylglycerone phosphate synthase	225113_at	0.000364857	0.00898129	67.942	104.579	176.488	116.336	-1.37719	-0.754979	-0.622213
MCF2L	MCF.2 cell line derived transforming sequence-like	35147_at	0.00532898	0.0416773	81.0887	171.956	211.144	154.73	-1.38066	-0.29619	-1.08447
SPATA5	spermatogenesis associated 5	229075_at	0.0015984	0.0201612	48.1618	71.1146	125.651	81.6426	-1.38346	-0.821208	-0.562256
NA	NA	225722_at	0.000591343	0.0115347	41.0395	52.2405	107.093	66.791	-1.38378	-1.03562	-0.348157
CYB5B	cytochrome b5 type B (outer mitochondrial membrane)	227382_at	0.000815358	0.013703	42.4463	54.8065	110.827	69.3599	-1.3846	-1.01589	-0.368708
NA	NA	236908_at	0.00060783	0.0116703	4.87231	5.57245	12.7217	7.72214	-1.38461	-1.1909	-0.193706
ATP5G3	ATP synthase, H+ transporting, mitochondrial F0 complex, subunit C3 (subunit 9)	228168_at	0.000703813	0.0126247	124.186	186.657	324.609	211.817	-1.38621	-0.798311	-0.587895
RFX5	regulatory factor X, 5 (influences HLA class II expression)	202964_s_at	0.000269697	0.00773526	158.814	178.226	415.392	250.811	-1.38714	-1.22076	-0.166372
E2F7	E2F transcription factor 7	228033_at	0.00429814	0.0363856	163.739	235.285	428.428	275.818	-1.38766	-0.864645	-0.52301
WHSC1	Wolf-Hirschhorn syndrome candidate 1	222777_s_at	0.00398839	0.0347665	32.4539	38.0703	84.9985	51.8409	-1.38905	-1.15877	-0.230274
PTPLB	protein tyrosine phosphatase-like (proline instead of catalytic arginine), member b	227741_at	0.00122623	0.0172327	25.2759	37.8212	66.2057	43.1009	-1.38919	-0.807762	-0.581431
TFDP1	transcription factor Dp-1	212330_at	0.000874999	0.0142838	446.191	653.601	1168.75	756.179	-1.38923	-0.838478	-0.550748
VNN1	vanin 1	205844_at	3.16733e-05	0.00286179	10.0079	9.10959	26.2528	15.1234	-1.39134	-1.52701	0.135675
CTSS	cathepsin S	202902_s_at	0.000116287	0.00519131	160.257	172.025	420.512	250.932	-1.39176	-1.28953	-0.102229
TMEM177	transmembrane protein 177	218897_at	0.00661561	0.0478843	75.2933	110.348	197.659	127.767	-1.39242	-0.840959	-0.551461
WDSOF1	WD repeats and SOF1 domain containing	231784_s_at	1.429e-05	0.0021293	91.6932	189.159	240.83	173.894	-1.39313	-0.348412	-1.04471
SFRS3	splicing factor, arginine/serine-rich 3	235324_at	0.00435677	0.0367367	31.614	38.0301	83.0738	50.9059	-1.39383	-1.12725	-0.266578
SCFD2	sec1 family domain containing 2	236834_at	0.00668083	0.0482016	32.3069	52.465	84.9981	56.59	-1.39559	-0.696076	-0.699514
FUS	fusion (involved in t(12;16) in malignant liposarcoma)	1565717_s_at	3.94335e-05	0.00320519	298.911	340.778	786.677	475.456	-1.39605	-1.20694	-0.189115
CSTF2	cleavage stimulation factor, 3' pre-RNA, subunit 2, 64kDa	238821_at	0.000962284	0.0150271	11.8353	17.5332	31.1482	20.1722	-1.39605	-0.82906	-0.566995
LOC550643	hypothetical LOC550643	225028_at	8.57443e-06	0.0017658	12.4439	16.1591	32.7877	20.4636	-1.39771	-1.0208	-0.37691
WDR77	WD repeat domain 77	201421_s_at	0.000310871	0.00839078	81.6684	143.065	215.204	146.646	-1.39786	-0.589032	-0.808824
NA	NA	228548_at	0.000992357	0.0153236	21.8215	39.7016	57.6204	39.7145	-1.40083	-0.537381	-0.863448
GABBR2	gamma-aminobutyric acid (GABA) B receptor, 2	217077_s_at	0.00171993	0.0210555	13.9378	14.3763	36.8344	21.7162	-1.40205	-1.35736	-0.04469
TUBB6	tubulin, beta 6	209191_at	0.00655389	0.0476066	576.943	993.799	1527.45	1032.73	-1.40462	-0.620098	-0.784525
TRIM14	tripartite motif-containing 14	203148_s_at	8.12413e-05	0.00446723	39.1703	44.7081	103.808	62.562	-1.40608	-1.21531	-0.190777
NA	NA	232297_at	7.28189e-05	0.00429029	75.4425	115.912	199.944	130.433	-1.40615	-0.786565	-0.619583
DISP1	dispatched homolog 1 (Drosophila)	235466_s_at	0.00376083	0.0334848	14.3472	25.3681	38.1224	25.9459	-1.40987	-0.587622	-0.822253
TMEM2	transmembrane protein 2	218113_at	0.000145072	0.00575919	110.788	281.454	294.814	229.019	-1.412	-0.0669047	-1.34509
FRMD8	FERM domain containing 8	227964_at	0.000954138	0.0149599	179.101	338.087	476.846	331.345	-1.41275	-0.496129	-0.916617
ZNF618	zinc finger protein 618	226592_at	0.00348184	0.0319984	46.386	67.5889	123.513	79.1625	-1.4129	-0.8698	-0.543096
MCCC2	methylcrotonoyl-Coenzyme A carboxylase 2 (beta)	209623_at	7.7398e-05	0.00438167	140.978	184.613	375.468	233.686	-1.41322	-1.02418	-0.389038
PDE7B	phosphodiesterase 7B	243438_at	0.000946651	0.0149136	14.2462	20.7424	37.9946	24.3277	-1.41522	-0.873212	-0.542005
SMARCA2	SWI/SNF related, matrix associated, actin dependent regulator of chromatin, subfamily a, member 2	212257_s_at	0.000950034	0.0149245	14.8188	19.6128	39.545	24.6589	-1.41607	-1.0117	-0.404367
SUB1	SUB1 homolog (S. cerevisiae)	221727_at	5.23622e-05	0.00365258	139.142	205.523	371.599	238.755	-1.41719	-0.85445	-0.562739
HERC6	hect domain and RLD 6	219352_at	0.00495897	0.039823	18.4653	35.4536	49.3844	34.4344	-1.41924	-0.478125	-0.941113
TIMM8A	translocase of inner mitochondrial membrane 8 homolog A (yeast)	205217_at	0.000514416	0.0107378	31.7643	52.608	84.9847	56.4523	-1.4198	-0.691923	-0.727876
MMP16	matrix metallopeptidase 16 (membrane-inserted)	207012_at	0.0018854	0.0222055	46.572	47.8141	124.645	73.0103	-1.42029	-1.38231	-0.0379746
MAGEA10	melanoma antigen family A, 10	210295_at	0.00191916	0.0224188	82.0947	101.239	220.137	134.49	-1.42304	-1.12063	-0.302409
MCM7	minichromosome maintenance complex component 7	208795_s_at	0.000187087	0.00651534	330.603	404.439	886.765	540.602	-1.42345	-1.13263	-0.290822
NA	NA	225923_at	0.000240085	0.00733358	86.0074	165.885	231.103	160.999	-1.426	-0.478348	-0.947654
RAB27A	RAB27A, member RAS oncogene family	209515_s_at	0.00116422	0.0167459	110.173	172.733	296.185	193.03	-1.42673	-0.777957	-0.648769
UNG	uracil-DNA glycosylase	202330_s_at	0.000522945	0.0108267	63.8104	76.2441	171.666	103.907	-1.42774	-1.17091	-0.256835
SHROOM2	shroom family member 2	204967_at	0.00295293	0.0288853	88.9914	170.985	239.418	166.465	-1.42779	-0.485658	-0.942135
TIFA	TRAF-interacting protein with forkhead-associated domain	238858_at	0.000721629	0.0127784	9.51812	6.68905	25.612	13.9397	-1.42807	-1.93695	0.508876
RASSF4	Ras association (RalGDS/AF-6) domain family member 4	226436_at	0.00210538	0.0237014	824.273	1219.58	2222.45	1422.1	-1.43096	-0.865769	-0.565188
B4GALT6	UDP-Gal:betaGlcNAc beta 1,4- galactosyltransferase, polypeptide 6	206233_at	0.00280734	0.0281555	41.9707	77.4882	113.31	77.5897	-1.43282	-0.548229	-0.884593
ACY1	aminoacylase 1	202740_at	0.000141958	0.00573473	186.606	256.386	503.902	315.631	-1.43314	-0.974825	-0.45832
SHMT1	serine hydroxymethyltransferase 1 (soluble)	224954_at	0.00647425	0.0473114	234.349	341.687	632.947	402.994	-1.43342	-0.889409	-0.544015
GMNN	geminin, DNA replication inhibitor	218350_s_at	0.00418279	0.035785	274.116	422.871	740.575	479.187	-1.43386	-0.808428	-0.62543
SERTAD4	SERTA domain containing 4	230660_at	0.000411897	0.00946591	857.45	1746.93	2321.81	1642.06	-1.43712	-0.410427	-1.0267
CRISPLD1	cysteine-rich secretory protein LCCL domain containing 1	223475_at	0.00168462	0.020778	66.0551	83.4739	178.97	109.5	-1.43798	-1.10032	-0.337655
CASP8	caspase 8, apoptosis-related cysteine peptidase	207686_s_at	0.000828922	0.0138482	39.5566	66.5486	107.223	71.1093	-1.43862	-0.688131	-0.750491
UBE2N	ubiquitin-conjugating enzyme E2N (UBC13 homolog, yeast)	212751_at	0.000213289	0.00692012	134.526	231.842	364.67	243.679	-1.4387	-0.653454	-0.78525
SR140	U2-associated SR140 protein	212061_at	9.45924e-05	0.00474707	64.659	129.826	175.358	123.281	-1.43938	-0.433721	-1.00566
SFPQ	splicing factor proline/glutamine-rich (polypyrimidine tract binding protein associated)	201585_s_at	0.000203763	0.0067897	264.9	590.446	719.075	524.807	-1.4407	-0.284336	-1.15636
PIGW	phosphatidylinositol glycan anchor biosynthesis, class W	1558292_s_at	0.000489542	0.0104016	90.9227	171.206	246.841	169.656	-1.44087	-0.52785	-0.913017
TMEM201	transmembrane protein 201	227617_at	0.000372548	0.00905097	43.5459	67.7757	118.345	76.5555	-1.44239	-0.804156	-0.638234
GALNT13	UDP-N-acetyl-alpha-D-galactosamine:polypeptide N-acetylgalactosaminyltransferase 13 (GalNAc-T13)	243779_at	0.00429406	0.0363854	8.00393	9.55491	21.7678	13.1089	-1.44341	-1.18788	-0.255533
HSPH1	heat shock 105kDa/110kDa protein 1	206976_s_at	0.000195298	0.00663024	300.072	674.689	816.349	597.037	-1.44388	-0.274964	-1.16891
FUT8	fucosyltransferase 8 (alpha (1,6) fucosyltransferase)	203988_s_at	0.000901407	0.0144993	57.1318	72.3131	155.466	94.9705	-1.44424	-1.10427	-0.339962
FAM101B	family with sequence similarity 101, member B	226905_at	9.19065e-07	0.000803432	298.814	526.694	814.198	546.569	-1.44613	-0.628415	-0.817716
RBM14	RNA binding motif protein 14	204178_s_at	7.88423e-06	0.0016886	31.5823	77.7869	86.1061	65.1585	-1.447	-0.14659	-1.30041
SLC35B4	solute carrier family 35, member B4	225881_at	0.00018726	0.00651605	211.84	360.888	577.602	383.444	-1.4471	-0.678524	-0.768575
SPRY4	sprouty homolog 4 (Drosophila)	221489_s_at	0.00179116	0.0215034	666.276	1528.22	1819.19	1337.9	-1.4491	-0.251441	-1.19766
HNRNPA2B1	heterogeneous nuclear ribonucleoprotein A2/B1	205292_s_at	0.000451462	0.00996561	3024.31	4844.21	8260.72	5376.41	-1.44966	-0.770004	-0.679658
OLIG2	oligodendrocyte lineage transcription factor 2	213825_at	0.00180654	0.0216275	49.2216	142.35	134.45	108.674	-1.44971	0.0823624	-1.53207
NA	NA	1566968_at	4.76265e-06	0.00135105	204.944	539.243	560.134	434.773	-1.45054	-0.0548361	-1.39571
MFSD2	major facilitator superfamily domain containing 2	225316_at	0.00217345	0.0241755	9.21894	13.6376	25.2018	16.0194	-1.45085	-0.885939	-0.564912
NA	NA	238531_x_at	0.00331657	0.0310011	7.31631	5.55597	20.0197	10.964	-1.45223	-1.84931	0.397076
DHX9	DEAH (Asp-Glu-Ala-His) box polypeptide 9	212107_s_at	0.000876171	0.014292	231.946	332.024	634.847	399.606	-1.45262	-0.935124	-0.517497
PRPF40A	PRP40 pre-mRNA processing factor 40 homolog A (S. cerevisiae)	226687_at	0.00169137	0.0208306	54.0792	85.126	148.532	95.9125	-1.45763	-0.803104	-0.654526
MARCKSL1	MARCKS-like 1	200644_at	4.1765e-05	0.00325866	1052.04	1803.53	2890.06	1915.21	-1.45791	-0.680275	-0.777638
FAIM	Fas apoptotic inhibitory molecule	220643_s_at	4.53274e-05	0.0033944	92.906	145.53	255.457	164.631	-1.45923	-0.811764	-0.647471
WDR77	WD repeat domain 77	201420_s_at	2.15168e-05	0.00235722	130.278	262.52	358.374	250.391	-1.45987	-0.449039	-1.01083
DHX9	DEAH (Asp-Glu-Ala-His) box polypeptide 9	212105_s_at	0.000350059	0.00881526	148.691	235.938	409.351	264.66	-1.46102	-0.794932	-0.666091
SLC26A2	solute carrier family 26 (sulfate transporter), member 2	224959_at	0.00110012	0.0162672	1145.43	1864.77	3154.99	2055.06	-1.46175	-0.758636	-0.703111
C6orf58	chromosome 6 open reading frame 58	238383_at	0.00301555	0.029226	28.8149	18.7952	79.4165	42.3422	-1.46262	-2.07908	0.616454
SPCS3	signal peptidase complex subunit 3 homolog (S. cerevisiae)	218817_at	0.00518719	0.0409195	53.91	95.501	148.591	99.3339	-1.46272	-0.637757	-0.824963
NA	NA	235337_at	0.00266689	0.0273576	194.511	307.993	536.133	346.212	-1.46274	-0.799695	-0.663045
HLA-DMB	major histocompatibility complex, class II, DM beta	203932_at	0.00458777	0.0378938	91.5477	121.89	252.498	155.312	-1.46368	-1.05069	-0.41298
THY1	Thy-1 cell surface antigen	208851_s_at	0.00602275	0.0450273	33.2521	56.5757	91.7433	60.5237	-1.46416	-0.69742	-0.766737
TMPO	thymopoietin	209754_s_at	0.00193629	0.0225321	157.73	279.221	435.474	290.808	-1.46513	-0.64118	-0.823951
POLR3K	polymerase (RNA) III (DNA directed) polypeptide K, 12.3 kDa	218866_s_at	7.63559e-05	0.00435513	177.836	370.9	491.215	346.651	-1.46581	-0.405326	-1.06048
H2AFX	H2A histone family, member X	212525_s_at	0.00329019	0.0308607	19.7819	48.1644	54.7364	40.8942	-1.46832	-0.184535	-1.28378
CDC25A	cell division cycle 25 homolog A (S. pombe)	204695_at	0.00262817	0.0271337	7.84691	11.2444	21.7261	13.6058	-1.46923	-0.950223	-0.519008
NA	NA	242873_at	0.00439182	0.0369015	9.23311	11.4145	25.5912	15.413	-1.47076	-1.16478	-0.305982
KIAA1841	KIAA1841	243539_at	0.00320681	0.0303969	9.13078	20.1705	25.315	18.2054	-1.47118	-0.327745	-1.14344
C12orf5	chromosome 12 open reading frame 5	219099_at	2.44104e-05	0.00250301	180.648	468.993	501.091	383.577	-1.4719	-0.0955047	-1.37639
FLJ10357	hypothetical protein FLJ10357	58780_s_at	0.000194376	0.00661001	259.033	381.793	720.066	453.631	-1.47499	-0.915339	-0.559653
ADAM22	ADAM metallopeptidase domain 22	213411_at	0.00160016	0.0201775	16.5412	19.0334	45.9916	27.1887	-1.47531	-1.27283	-0.202472
ANO4	anoctamin 4	236420_s_at	0.000604844	0.0116511	14.6263	14.7449	40.7248	23.3653	-1.47734	-1.46569	-0.0116514
TM7SF3	transmembrane 7 superfamily member 3	217974_at	4.68233e-06	0.00133904	46.3367	56.8793	129.052	77.4225	-1.47772	-1.18197	-0.295749
DNAJA1	DnaJ (Hsp40) homolog, subfamily A, member 1	200880_at	0.00011457	0.00516759	522.045	1118.92	1454.65	1031.87	-1.47843	-0.378574	-1.09986
COQ3	coenzyme Q3 homolog, methyltransferase (S. cerevisiae)	223515_s_at	0.00147758	0.0192256	37.2803	50.6527	103.959	63.964	-1.47953	-1.0373	-0.442226
CHST6	carbohydrate (N-acetylglucosamine 6-O) sulfotransferase 6	223786_at	0.00473637	0.0387248	14.501	31.0246	40.4746	28.6667	-1.48086	-0.383606	-1.09726
NSMCE4A	non-SMC element 4 homolog A (S. cerevisiae)	211376_s_at	0.00132034	0.0180002	108.552	184.146	303.117	198.605	-1.48149	-0.719026	-0.762468
ADAMTS3	ADAM metallopeptidase with thrombospondin type 1 motif, 3	214913_at	0.0011548	0.0166776	54.2225	78.0785	151.556	94.619	-1.48289	-0.956854	-0.526032
MYCN	v-myc myelocytomatosis viral related oncogene, neuroblastoma derived (avian)	209757_s_at	0.00517804	0.0409001	306.748	530.63	859.668	565.682	-1.48673	-0.696074	-0.790654
BAZ1A	bromodomain adjacent to zinc finger domain, 1A	217986_s_at	9.53943e-05	0.0047556	128.78	243.29	361.111	244.394	-1.48754	-0.569766	-0.917771
MYCN	v-myc myelocytomatosis viral related oncogene, neuroblastoma derived (avian)	209756_s_at	0.0010309	0.0156536	15.8906	37.8208	44.6275	32.7796	-1.48976	-0.238751	-1.25101
BRI3BP	BRI3 binding protein	231810_at	0.00122465	0.0172162	94.7492	140.555	266.563	167.289	-1.49229	-0.92334	-0.568952
C6orf150	chromosome 6 open reading frame 150	1559051_s_at	0.00403899	0.0350205	18.7085	26.4681	52.6907	32.6224	-1.49386	-0.993297	-0.50056
PRMT6	protein arginine methyltransferase 6	223275_at	0.000179853	0.00638931	59.1502	121.297	166.609	115.685	-1.49401	-0.457916	-1.03609
CCL2	chemokine (C-C motif) ligand 2	216598_s_at	0.00298901	0.0290855	3842.44	7605.68	10848	7432.03	-1.49733	-0.512279	-0.985055
TFDP1	transcription factor Dp-1	204147_s_at	0.00306131	0.0295009	26.2799	45.1816	74.2337	48.5651	-1.49812	-0.716339	-0.781776
SLC25A15	solute carrier family 25 (mitochondrial carrier; ornithine transporter) member 15	218653_at	9.81475e-05	0.00479926	62.7966	108.683	177.718	116.399	-1.50083	-0.709465	-0.791366
CBX5	chromobox homolog 5 (HP1 alpha homolog, Drosophila)	226085_at	0.00363425	0.0327457	124.083	145.558	351.281	206.974	-1.50131	-1.27103	-0.230279
EXOSC2	exosome component 2	209527_at	0.000117077	0.00520229	64.5037	97.9473	182.742	115.064	-1.50236	-0.899734	-0.602624
EVI1	ecotropic viral integration site 1	221884_at	0.00474575	0.0387599	22.6068	35.8914	64.1216	40.8733	-1.50406	-0.837172	-0.666883
GPR39	G protein-coupled receptor 39	229105_at	0.00186966	0.0221051	38.6183	46.9235	109.631	65.0576	-1.5053	-1.22427	-0.281029
VPS36	vacuolar protein sorting 36 homolog (S. cerevisiae)	222478_at	0.000161804	0.00605317	150.344	247.745	426.892	274.994	-1.5056	-0.785012	-0.720589
MIRHG2	microRNA host gene 2 (non-protein coding)	229437_at	0.00185957	0.0220273	16.8707	10.8491	47.9073	25.209	-1.50573	-2.14267	0.636939
SPHK1	sphingosine kinase 1	219257_s_at	0.00581688	0.0439989	8.96115	11.7912	25.4544	15.4022	-1.50616	-1.11021	-0.395951
GAS7	growth arrest-specific 7	202191_s_at	0.000918559	0.0146631	1384.51	1808.6	3933.93	2375.68	-1.50659	-1.1211	-0.385491
PSMA2	proteasome (prosome, macropain) subunit, alpha type, 2	201316_at	1.95273e-05	0.00232633	215.385	323.77	612.199	383.785	-1.50708	-0.919031	-0.58805
B4GALT6	UDP-Gal:betaGlcNAc beta 1,4- galactosyltransferase, polypeptide 6	235333_at	0.00048397	0.0103499	102.724	170.865	293.239	188.943	-1.5133	-0.779217	-0.734081
MCM7	minichromosome maintenance complex component 7	210983_s_at	0.000785412	0.0134279	298.011	446.51	850.828	531.783	-1.5135	-0.930173	-0.583327
TTF2	transcription termination factor, RNA polymerase II	204407_at	0.00179194	0.0215068	47.4257	65.4279	135.752	82.8684	-1.51723	-1.05299	-0.464238
HNRNPAB	heterogeneous nuclear ribonucleoprotein A/B	201277_s_at	3.66014e-07	0.000508982	724.33	1451.88	2075.52	1417.24	-1.51875	-0.515545	-1.00321
NA	NA	239294_at	0.00306425	0.0295045	6.02075	5.89317	17.2665	9.72681	-1.51996	-1.55086	0.0309004
LIF	leukemia inhibitory factor (cholinergic differentiation factor)	205266_at	0.0030469	0.0294326	176.997	258.162	508.69	314.616	-1.52306	-0.978506	-0.544553
PLAT	plasminogen activator, tissue	201860_s_at	0.000133472	0.00557205	427.773	588.315	1230.05	748.714	-1.5238	-1.06406	-0.459743
MOCOS	molybdenum cofactor sulfurase	219959_at	3.07216e-06	0.00115435	239.541	276.386	689.571	401.833	-1.52543	-1.31901	-0.206412
API5	apoptosis inhibitor 5	233078_at	0.000555527	0.0111889	7.62156	9.29738	21.9719	12.9636	-1.5275	-1.24076	-0.286737
SERTAD4	SERTA domain containing 4	229674_at	0.00638403	0.0468537	197.985	376.512	571.519	382.005	-1.52941	-0.602106	-0.927305
H2AFV	H2A histone family, member V	212206_s_at	0.00469908	0.0385235	199.262	325.989	575.278	366.843	-1.52959	-0.819436	-0.710159
C14orf142	chromosome 14 open reading frame 142	223273_at	1.31641e-06	0.000909359	133.155	338.749	384.477	285.461	-1.52979	-0.18268	-1.34711
NPTX2	neuronal pentraxin II	213479_at	0.00490405	0.0395714	402.007	558.162	1160.87	707.015	-1.52992	-1.05645	-0.473463
OAS1	2',5'-oligoadenylate synthetase 1, 40/46kDa	205552_s_at	0.00377683	0.0335923	11.4075	19.3398	32.9694	21.2389	-1.53115	-0.769557	-0.761589
NPAL3	NIPA-like domain containing 3	214579_at	0.0006437	0.0120143	41.6028	63.4801	120.264	75.1155	-1.53145	-0.921825	-0.609621
PHF20L1	PHD finger protein 20-like 1	230098_at	0.000345528	0.00877339	47.0138	110.309	136.087	97.8032	-1.53337	-0.302978	-1.2304
ALS2CR4	amyotrophic lateral sclerosis 2 (juvenile) chromosome region, candidate 4	228255_at	0.00571777	0.0435698	43.1766	72.4288	125.834	80.4798	-1.5432	-0.796889	-0.746313
NSMCE4A	non-SMC element 4 homolog A (S. cerevisiae)	219067_s_at	0.000516014	0.0107507	147.646	272.15	430.643	283.48	-1.54436	-0.662093	-0.882264
SH3KBP1	SH3-domain kinase binding protein 1	235692_at	0.00013908	0.00568792	39.1404	57.7345	114.204	70.3596	-1.54488	-0.984106	-0.560775
HYAL2	hyaluronoglucosaminidase 2	206855_s_at	6.10108e-05	0.00398992	72.0814	117.686	210.984	133.584	-1.54944	-0.84219	-0.707246
RASSF4	Ras association (RalGDS/AF-6) domain family member 4	49306_at	0.00161894	0.0202921	253.434	361.105	742.041	452.194	-1.54989	-1.03908	-0.510809
TSPAN18	tetraspanin 18	228819_at	0.000934952	0.0148219	7.52597	9.6091	22.0732	13.0694	-1.55235	-1.19982	-0.352524
TRERF1	transcriptional regulating factor 1	238520_at	0.00144966	0.0190488	10.0672	15.1795	29.6101	18.2856	-1.55643	-0.963965	-0.592462
L3MBTL3	l(3)mbt-like 3 (Drosophila)	229393_at	0.00338931	0.0314381	13.6717	27.8837	40.2635	27.273	-1.55828	-0.530053	-1.02822
IFNAR1	interferon (alpha, beta and omega) receptor 1	225669_at	9.65448e-05	0.0047754	14.9616	25.9894	44.1567	28.3692	-1.56137	-0.764706	-0.796661
ACPL2	acid phosphatase-like 2	226925_at	2.83189e-05	0.00266495	671.998	843.89	1983.48	1166.45	-1.5615	-1.2329	-0.328598
NA	NA	31799_at	0.000373428	0.00905192	34.9927	66.4093	103.313	68.2382	-1.56189	-0.637561	-0.924332
SCLY	selenocysteine lyase	221575_at	1.92767e-05	0.00232633	57.3396	98.3448	169.592	108.425	-1.56446	-0.786146	-0.778318
MARS2	methionyl-tRNA synthetase 2, mitochondrial	243529_at	0.00027348	0.00778645	11.1024	25.7365	32.8474	23.2288	-1.5649	-0.351964	-1.21294
HMGB1	high-mobility group box 1	224734_at	0.00279697	0.0280976	232.72	359.568	688.625	426.971	-1.56513	-0.937452	-0.627674
NA	NA	228442_at	0.00534187	0.04174	753.728	1518.84	2231.35	1501.31	-1.5658	-0.554952	-1.01085
BID	BH3 interacting domain death agonist	204493_at	1.88643e-05	0.00231757	49.7894	66.7739	147.853	88.1388	-1.57025	-1.14681	-0.423444
HMGB1	high-mobility group box 1	200679_x_at	0.00271485	0.0276028	1780.42	2624.67	5287.52	3230.87	-1.57038	-1.01046	-0.559922
NA	NA	228694_at	0.000219465	0.00697905	52.8394	79.6532	157.833	96.7752	-1.57871	-0.986593	-0.59212
PDGFRA	platelet-derived growth factor receptor, alpha polypeptide	203131_at	0.000584761	0.0114623	144.019	309.09	430.27	294.46	-1.57898	-0.477216	-1.10177
TSEN15	tRNA splicing endonuclease 15 homolog (S. cerevisiae)	225400_at	0.00417851	0.0357687	83.0856	120.629	248.234	150.649	-1.57903	-1.04113	-0.537902
CCT5	chaperonin containing TCP1, subunit 5 (epsilon)	229068_at	0.000266921	0.007684	27.6548	54.0535	82.7218	54.81	-1.58074	-0.613879	-0.966856
C1orf61	chromosome 1 open reading frame 61	205103_at	2.85639e-07	0.000506266	11.6375	9.87278	34.8256	18.7786	-1.58137	-1.81862	0.23725
KIAA1524	KIAA1524	231855_at	0.00671479	0.0483815	37.4861	46.0547	112.24	65.2603	-1.58216	-1.28517	-0.296993
PAK6	p21 protein (Cdc42/Rac)-activated kinase 6	1555310_a_at	0.00451314	0.0375872	19.5814	26.8329	58.6355	35.0166	-1.58229	-1.12777	-0.454514
NA	NA	1557038_s_at	9.20654e-06	0.00181453	5.33025	5.67333	15.9951	8.99955	-1.58535	-1.49536	-0.0899916
HOXA11	homeobox A11	208493_at	0.000118674	0.00524604	7.68591	8.77867	23.0749	13.1798	-1.58604	-1.39425	-0.191786
INTS7	integrator complex subunit 7	218783_at	1.30237e-06	0.000909359	32.7049	64.3711	98.2598	65.1119	-1.5871	-0.610187	-0.976908
MSH2	mutS homolog 2, colon cancer, nonpolyposis type 1 (E. coli)	209421_at	0.000434005	0.00979322	105.55	197.086	317.358	206.665	-1.58818	-0.687284	-0.9009
NA	NA	237452_at	5.88483e-05	0.00394486	5.96784	6.28269	17.9625	10.071	-1.58971	-1.51553	-0.0741723
FUT8	fucosyltransferase 8 (alpha (1,6) fucosyltransferase)	1554930_a_at	0.000739005	0.0129522	17.9385	26.483	54.0608	32.8274	-1.59152	-1.02952	-0.562004
UNK	unkempt homolog (Drosophila)	228357_at	0.00283869	0.0283109	50.5475	98.2758	152.629	100.484	-1.59432	-0.635121	-0.959196
PDE4B	phosphodiesterase 4B, cAMP-specific (phosphodiesterase E4 dunce homolog, Drosophila)	211302_s_at	0.000389604	0.00922537	34.7011	28.726	104.85	56.0925	-1.59528	-1.8679	0.272625
TSPAN18	tetraspanin 18	227307_at	7.0358e-05	0.0042388	21.1183	27.1712	63.8657	37.3851	-1.59655	-1.23296	-0.363588
CXorf57	chromosome X open reading frame 57	219355_at	0.00201689	0.0230947	44.2618	72.2406	134.089	83.5305	-1.59906	-0.892312	-0.706747
TMPO	thymopoietin	209753_s_at	0.00101573	0.0155178	36.9554	56.6159	111.979	68.5168	-1.59937	-0.983952	-0.615423
DOCK10	dedicator of cytokinesis 10	219279_at	0.00529544	0.0414984	95.4409	147.066	289.452	177.32	-1.60065	-0.976858	-0.623787
POLA2	polymerase (DNA directed), alpha 2 (70kD subunit)	204441_s_at	0.00124075	0.0173367	78.0484	111.105	236.738	141.964	-1.60085	-1.09137	-0.509481
LRP8	low density lipoprotein receptor-related protein 8, apolipoprotein e receptor	205282_at	0.000878959	0.0143219	99.3934	164.68	301.518	188.53	-1.60102	-0.872574	-0.728447
C10orf119	chromosome 10 open reading frame 119	217905_at	0.00012592	0.00539423	15.4805	21.6325	47.2347	28.1159	-1.6094	-1.12665	-0.482752
SYTL4	synaptotagmin-like 4	227703_s_at	0.000209485	0.00687699	8.87068	13.066	27.128	16.3549	-1.61267	-1.05396	-0.558706
EYA4	eyes absent homolog 4 (Drosophila)	238877_at	0.00627342	0.0463393	78.4837	127.326	240.185	148.665	-1.61368	-0.915625	-0.698057
NA	NA	227565_at	0.000765766	0.0132211	35.8771	62.989	109.959	69.6083	-1.61583	-0.803794	-0.812034
SLC26A2	solute carrier family 26 (sulfate transporter), member 2	224963_at	0.000161067	0.00604673	312.467	492.105	958.024	587.532	-1.61636	-0.961096	-0.655262
NA	NA	240263_at	2.88227e-06	0.00115385	5.1647	5.05753	15.8424	8.68821	-1.61704	-1.64729	0.0302513
CC2D2A	coiled-coil and C2 domain containing 2A	234936_s_at	0.00013916	0.00568792	48.4286	69.821	148.702	88.9839	-1.61849	-1.09069	-0.527804
NA	NA	225906_at	0.000589557	0.0115113	26.6252	51.4612	81.7947	53.2937	-1.61922	-0.668522	-0.950694
RTN4IP1	reticulon 4 interacting protein 1	1555679_a_at	0.000543065	0.0110404	25.1152	55.6	77.3554	52.6902	-1.62294	-0.476417	-1.14653
THSD4	thrombospondin, type I, domain containing 4	226506_at	0.00369578	0.0330982	30.7347	35.4589	94.8409	53.6782	-1.62564	-1.41936	-0.206277
FAR1	fatty acyl CoA reductase 1	224865_at	7.59368e-06	0.00164565	124.299	283.227	383.658	263.728	-1.626	-0.437861	-1.18814
WDR34	WD repeat domain 34	224715_at	0.00252892	0.0265426	47.0402	70.9687	145.541	87.8498	-1.62946	-1.03617	-0.59329
POLD3	polymerase (DNA-directed), delta 3, accessory subunit	212836_at	0.000562262	0.0112597	52.1881	96.4287	161.717	103.445	-1.63168	-0.745938	-0.885742
ARGLU1	arginine and glutamate rich 1	227448_at	0.00026804	0.00770571	6.28324	7.71978	19.4955	11.1662	-1.63356	-1.33651	-0.29705
LYPD6	LY6/PLAUR domain containing 6	227763_at	1.1406e-05	0.0019388	4.84294	4.84294	15.0436	8.24316	-1.6352	-1.6352	0
NA	NA	230312_at	3.90902e-05	0.00319614	5.8854	8.17117	18.3175	10.7914	-1.63801	-1.16461	-0.473402
SMC6	structural maintenance of chromosomes 6	236535_at	0.00103684	0.0157047	19.2362	25.8093	59.8859	34.9771	-1.63839	-1.21433	-0.424067
NA	NA	234111_at	0.000827355	0.0138329	18.6342	54.1961	58.0833	43.6379	-1.64017	-0.0999354	-1.54024
WDR35	WD repeat domain 35	226889_at	0.000283614	0.00796631	124.846	192.244	390.292	235.794	-1.6444	-1.02161	-0.622789
PSEN2	presenilin 2 (Alzheimer disease 4)	211373_s_at	0.00289902	0.0286293	35.3243	68.2307	110.977	71.5105	-1.65152	-0.701762	-0.949758
POP5	processing of precursor 5, ribonuclease P/MRP subunit (S. cerevisiae)	204839_at	6.2588e-05	0.0040198	129.832	199.446	408.711	245.996	-1.65443	-1.03508	-0.619344
TMEM107	transmembrane protein 107	224496_s_at	0.00254156	0.0266246	14.4936	27.7645	45.6259	29.2947	-1.65444	-0.716608	-0.937828
ATP8A2	ATPase, aminophospholipid transporter-like, class I, type 8A, member 2	219659_at	0.00502966	0.0401231	10.0074	18.4969	31.5125	20.0056	-1.65486	-0.768644	-0.886219
TSEN15	tRNA splicing endonuclease 15 homolog (S. cerevisiae)	225399_at	0.0020217	0.0230994	284.174	475.71	894.917	551.6	-1.65498	-0.911671	-0.743309
SLC26A2	solute carrier family 26 (sulfate transporter), member 2	205097_at	0.00015932	0.00604399	713.206	1215.47	2246.26	1391.65	-1.65514	-0.886016	-0.76912
SFPQ	splicing factor proline/glutamine-rich (polypyrimidine tract binding protein associated)	201586_s_at	0.000100864	0.00485995	772.106	1664.96	2435.06	1624.04	-1.65708	-0.548467	-1.10862
TMPO	thymopoietin	203432_at	0.000371992	0.00904833	125.391	225.892	396.567	249.283	-1.66113	-0.811934	-0.849193
CSE1L	CSE1 chromosome segregation 1-like (yeast)	201111_at	0.00103804	0.0157117	392.782	619.458	1243.44	751.893	-1.66253	-1.00526	-0.657276
TLCD1	TLC domain containing 1	227804_at	0.00227503	0.0248726	36.6184	47.6605	116.279	66.8526	-1.66694	-1.28672	-0.380225
APBA2	amyloid beta (A4) precursor protein-binding, family A, member 2	209871_s_at	0.00146272	0.0191023	161.742	274.863	513.803	316.803	-1.66752	-0.902503	-0.765016
CHST11	carbohydrate (chondroitin 4) sulfotransferase 11	219634_at	0.00114688	0.0166249	50.1069	79.498	159.227	96.2771	-1.668	-1.00209	-0.66591
SLC25A13	solute carrier family 25, member 13 (citrin)	203775_at	0.000161645	0.00605251	235.611	475.638	750.714	487.321	-1.67186	-0.6584	-1.01346
NA	NA	242826_at	2.44442e-05	0.00250301	13.4388	14.9018	42.8307	23.7238	-1.67224	-1.52316	-0.149078
PRDM13	PR domain containing 13	221168_at	0.00270731	0.0275869	33.7265	53.8231	107.743	65.0975	-1.67564	-1.0013	-0.674344
HSPA1A	heat shock 70kDa protein 1A	200799_at	2.44999e-05	0.00250301	732.026	1675.1	2339.95	1582.36	-1.67651	-0.482228	-1.19428
SOX2	SRY (sex determining region Y)-box 2	213721_at	0.000961862	0.015026	6.54748	6.86062	20.9374	11.4485	-1.67707	-1.60967	-0.0673993
HSPH1	heat shock 105kDa/110kDa protein 1	208744_x_at	2.03574e-05	0.00232633	254.681	566.858	815.232	545.59	-1.67852	-0.524225	-1.1543
RAB27B	RAB27B, member RAS oncogene family	228708_at	0.00021031	0.00688735	25.2945	34.3857	81.0025	46.8942	-1.67914	-1.23616	-0.442986
NA	NA	232205_at	0.00380874	0.033757	6.36066	7.89688	20.382	11.5465	-1.68005	-1.36794	-0.312106
ESCO2	establishment of cohesion 1 homolog 2 (S. cerevisiae)	235588_at	2.62105e-06	0.00111274	9.6108	11.5246	30.8038	17.3131	-1.68038	-1.4184	-0.261984
FAIM3	Fas apoptotic inhibitory molecule 3	221601_s_at	0.000470432	0.0101902	63.1539	100.242	202.424	121.94	-1.68043	-1.01389	-0.666543
TMTC4	transmembrane and tetratricopeptide repeat containing 4	1554102_a_at	3.55623e-07	0.000508982	18.4261	31.7886	59.0625	36.4257	-1.68049	-0.893733	-0.786755
RAB7B	RAB7B, member RAS oncogene family	230266_at	0.00336705	0.0313283	24.8933	34.0629	79.834	46.2634	-1.68124	-1.2288	-0.45244
SUV39H2	suppressor of variegation 3-9 homolog 2 (Drosophila)	1554572_a_at	0.00237595	0.0255491	108.712	190.831	348.646	216.063	-1.68125	-0.869462	-0.811788
CENPN	centromere protein N	222118_at	0.0020912	0.0235789	39.3269	66.0456	126.199	77.1904	-1.68211	-0.934162	-0.747946
CYB5B	cytochrome b5 type B (outer mitochondrial membrane)	238554_at	0.000265658	0.00767327	19.8871	26.4001	63.8531	36.7134	-1.68292	-1.27421	-0.408711
DNAJC12	DnaJ (Hsp40) homolog, subfamily C, member 12	218976_at	5.02471e-05	0.00355758	66.2686	103.155	213.286	127.57	-1.68639	-1.04797	-0.638419
NDUFA6	NADH dehydrogenase (ubiquinone) 1 alpha subcomplex, 6, 14kDa	202000_at	7.29006e-05	0.00429029	77.121	127.787	248.445	151.117	-1.68773	-0.959186	-0.728543
NA	NA	240214_at	0.00396999	0.0346838	12.3677	18.0714	39.9159	23.4517	-1.69039	-1.14325	-0.547134
VSNL1	visinin-like 1	203797_at	2.75222e-05	0.00263739	4.9004	4.98183	15.8244	8.56888	-1.69118	-1.6674	-0.0237775
PODXL	podocalyxin-like	201578_at	0.00333259	0.0311073	240.12	278.534	776.743	431.799	-1.69368	-1.47958	-0.214098
NA	NA	1555928_at	0.00148709	0.0193029	5.48965	13.8965	17.7629	12.383	-1.69408	-0.354146	-1.33994
ZC3H4	zinc finger CCCH-type containing 4	213390_at	0.00167549	0.0207602	106.863	185.648	346.022	212.844	-1.6951	-0.898296	-0.796802
NA	NA	230300_at	0.00362015	0.032653	6.08988	11.9412	19.79	12.6071	-1.70029	-0.728822	-0.971466
PAIP1	poly(A) binding protein interacting protein 1	209064_x_at	0.00371126	0.0331947	13.8972	14.3036	45.2451	24.482	-1.70297	-1.66138	-0.0415844
CCND3	cyclin D3	201700_at	0.00137786	0.0184382	61.4599	153.447	200.31	138.405	-1.70451	-0.384495	-1.32002
RBPMS2	RNA binding protein with multiple splicing 2	228802_at	5.95776e-05	0.00395318	20.349	32.0215	66.7345	39.7017	-1.71348	-1.05939	-0.654085
FANCM	Fanconi anemia, complementation group M	234733_s_at	0.00199071	0.0229288	9.5695	24.4503	31.5884	21.8694	-1.72288	-0.36954	-1.35334
C5orf34	chromosome 5 open reading frame 34	229886_at	0.00260203	0.0269743	51.4941	113.256	169.994	111.581	-1.723	-0.585899	-1.13711
NA	NA	227559_at	0.000384665	0.00918554	21.2552	54.456	70.3833	48.6982	-1.72742	-0.370142	-1.35728
IL27RA	interleukin 27 receptor, alpha	222062_at	0.000232846	0.00723011	22.3968	30.3727	74.3722	42.3806	-1.73147	-1.29199	-0.439485
IFNAR1	interferon (alpha, beta and omega) receptor 1	225661_at	1.50859e-05	0.00217346	42.3685	92.8831	140.768	92.0064	-1.73226	-0.59983	-1.13243
PSME3	proteasome (prosome, macropain) activator subunit 3 (PA28 gamma; Ki)	200988_s_at	0.000133631	0.00557205	26.5209	58.787	88.2959	57.8679	-1.73522	-0.58685	-1.14837
NA	NA	225716_at	0.00111295	0.0163544	158.976	290.048	532.271	327.098	-1.74335	-0.875867	-0.867483
NA	NA	1559007_s_at	0.00169734	0.020882	14.39	22.4188	48.2342	28.3477	-1.74499	-1.10535	-0.639643
PHF15	PHD finger protein 15	212660_at	0.000114013	0.0051537	67.2878	167.752	225.947	153.662	-1.74756	-0.429648	-1.31792
C4orf19	chromosome 4 open reading frame 19	235350_at	0.000126804	0.00542083	5.35183	7.26735	18.0754	10.2315	-1.75593	-1.31453	-0.441397
NA	NA	230650_at	0.00108036	0.0160685	7.78682	15.1406	26.3171	16.4148	-1.7569	-0.797582	-0.959314
RBL1	retinoblastoma-like 1 (p107)	205296_at	0.000142046	0.00573473	22.38	55.599	75.7321	51.237	-1.7587	-0.445845	-1.31285
C9orf47	chromosome 9 open reading frame 47	228176_at	0.000110979	0.00506802	66.5516	202.341	225.701	164.865	-1.76186	-0.157619	-1.60425
DARS2	aspartyl-tRNA synthetase 2, mitochondrial	218365_s_at	0.0058013	0.0439647	87.5388	134.517	296.942	172.999	-1.76219	-1.14239	-0.619793
CHST2	carbohydrate (N-acetylglucosamine-6-O) sulfotransferase 2	203921_at	0.000703799	0.0126247	83.4557	240.954	283.105	202.505	-1.76225	-0.232578	-1.52968
RBM14	RNA binding motif protein 14	1555639_a_at	0.00108206	0.0160869	20.6988	63.7179	70.2172	51.5446	-1.76228	-0.140126	-1.62215
RTN4IP1	reticulon 4 interacting protein 1	224509_s_at	7.14732e-05	0.00427592	31.2474	73.7633	106.031	70.3473	-1.76268	-0.523517	-1.23917
TPM3	tropomyosin 3	238065_at	0.000327806	0.00859337	10.5538	23.2908	35.8829	23.2425	-1.76553	-0.623533	-1.142
SNRPD1	small nuclear ribonucleoprotein D1 polypeptide 16kDa	202691_at	0.000252052	0.00748359	105.95	156.002	360.437	207.463	-1.76637	-1.20819	-0.558179
LRP8	low density lipoprotein receptor-related protein 8, apolipoprotein e receptor	208433_s_at	0.000593692	0.0115437	81.6072	166.14	278.425	175.391	-1.77052	-0.744889	-1.02564
CDC7	cell division cycle 7 homolog (S. cerevisiae)	204510_at	0.000751095	0.0130837	79.755	140.035	272.488	164.092	-1.77255	-0.96041	-0.812136
ADAMTS5	ADAM metallopeptidase with thrombospondin type 1 motif, 5	235368_at	0.00145502	0.0190554	7.02237	10.541	24.0122	13.8585	-1.77373	-1.18776	-0.585974
C22orf27	chromosome 22 open reading frame 27	230566_at	0.00256054	0.0267047	45.8448	114.819	156.776	105.813	-1.77388	-0.449346	-1.32453
HNRNPM	heterogeneous nuclear ribonucleoprotein M	1555844_s_at	0.000207528	0.00685295	622.093	1120.2	2128.95	1290.42	-1.77494	-0.926385	-0.848557
VRK1	vaccinia related kinase 1	203856_at	0.00432197	0.0365145	170.56	356.495	584.339	370.465	-1.77652	-0.712922	-1.0636
HSPA1A	heat shock 70kDa protein 1A	200800_s_at	7.55931e-05	0.00432968	260.109	673.962	891.189	608.42	-1.77662	-0.403064	-1.37355
NA	NA	235573_at	5.15645e-05	0.00362687	8.34225	13.9303	28.6225	16.965	-1.77864	-1.03893	-0.739717
LOC90784	hypothetical protein LOC90784	228515_at	0.00104562	0.0157597	6.723	11.8778	23.073	13.8913	-1.77903	-0.95794	-0.821089
ID4	inhibitor of DNA binding 4, dominant negative helix-loop-helix protein	226933_s_at	0.00142808	0.0188802	12.2548	15.7032	42.0947	23.3509	-1.78029	-1.42258	-0.357706
AGPS	alkylglycerone phosphate synthase	225108_at	2.26758e-05	0.00239241	59.3101	103.731	204.2	122.414	-1.78363	-0.977135	-0.8065
SHMT1	serine hydroxymethyltransferase 1 (soluble)	209980_s_at	0.00270181	0.027558	111.952	171.94	385.744	223.212	-1.78477	-1.16574	-0.619028
RFC3	replication factor C (activator 1) 3, 38kDa	204128_s_at	0.00657809	0.0477133	80.3899	127.464	277.133	161.663	-1.78549	-1.12049	-0.665006
MMP16	matrix metallopeptidase 16 (membrane-inserted)	223614_at	0.00102886	0.0156392	126.326	223.627	438.638	262.864	-1.79589	-0.971937	-0.823949
PPIL5	peptidylprolyl isomerase (cyclophilin)-like 5	235113_at	0.00407105	0.0351793	112.569	264.669	391.058	256.099	-1.79657	-0.563195	-1.23338
LOC285735	hypothetical LOC285735	1561691_at	0.000115645	0.00518705	326.342	609.998	1136.35	690.898	-1.79995	-0.897533	-0.902419
EGR3	early growth response 3	206115_at	0.00469048	0.0384604	159.817	309.829	557.318	342.321	-1.80208	-0.847032	-0.955048
GPR125	G protein-coupled receptor 125	210473_s_at	4.35042e-05	0.00333961	156.348	234.084	546.196	312.209	-1.80466	-1.22239	-0.582266
C1orf106	chromosome 1 open reading frame 106	219010_at	3.36856e-06	0.00118376	160.407	258.995	561.149	326.85	-1.80665	-1.11546	-0.691189
CHAF1A	chromatin assembly factor 1, subunit A (p150)	203976_s_at	0.000692245	0.0124811	9.26512	17.1887	32.5306	19.6615	-1.81192	-0.920338	-0.891578
KYNU	kynureninase (L-kynurenine hydrolase)	210663_s_at	4.26162e-05	0.00328913	116.204	156.4	408.376	226.993	-1.81323	-1.38466	-0.428574
C11orf41	chromosome 11 open reading frame 41	214772_at	1.85994e-05	0.002316	12.3473	17.031	43.4937	24.2906	-1.81661	-1.35264	-0.463966
PASK	PAS domain containing serine/threonine kinase	213534_s_at	0.00017948	0.00638931	9.01007	10.2298	31.7567	16.9989	-1.81745	-1.63429	-0.183166
C12orf32	chromosome 12 open reading frame 32	225837_at	0.000484297	0.0103517	34.4995	62.9975	121.708	73.0684	-1.81878	-0.95006	-0.868719
HORMAD1	HORMA domain containing 1	223861_at	1.43163e-05	0.0021293	107.205	146.14	378.653	210.666	-1.82051	-1.37353	-0.446981
HSPA1B	heat shock 70kDa protein 1B	202581_at	0.00521056	0.0409974	36.5998	61.6089	129.353	75.8539	-1.8214	-1.0701	-0.751301
SP100	SP100 nuclear antigen	210218_s_at	0.000585796	0.011463	65.6374	137.717	232.757	145.37	-1.82623	-0.757118	-1.06911
ART3	ADP-ribosyltransferase 3	210147_at	6.64893e-05	0.00412166	121.359	157.333	430.743	236.478	-1.82754	-1.45301	-0.374531
EFCAB2	EF-hand calcium binding domain 2	211200_s_at	0.00044337	0.00987459	14.9021	20.6138	53.0971	29.5377	-1.83311	-1.36502	-0.468093
[truncated: 4,683 more rows]
